# Supplementary material for: Integrated New Approach Methodologies Reveal the Potential Role of 2,7-Dibromocarbazole in Parkinson’s Disease via Monoamine Oxidase B Inhibition and Dopaminergic Dysfunction
Source: Environ Sci Technol. 2026 Feb 23;60(9):7159–70. doi: 10.1021/acs.est.5c14167 (PMC12980844; doi:10.1021/acs.est.5c14167)
Supplement: Supplementary file 2 [file es5c14167_si_002.xlsx]

## Sheet: Table S1
Gene Symbol	Description	Category	Uniprot ID	Gifts	GC Id	Relevance score	GeneCards Link
PARK7	Parkinsonism Associated Deglycase	Protein Coding	Q99497	60	GC01P075179	29.387	https://www.genecards.org/cgi-bin/carddisp.pl?gene=PARK7
SNCA	Synuclein Alpha	Protein Coding	P37840	65	GC04M089724	28.9728889465332	https://www.genecards.org/cgi-bin/carddisp.pl?gene=SNCA
PRKN	Parkin RBR E3 Ubiquitin Protein Ligase	Protein Coding	O60260	62	GC06M161348	27.6827716827393	https://www.genecards.org/cgi-bin/carddisp.pl?gene=PRKN
PINK1	PTEN Induced Kinase 1	Protein Coding	Q9BXM7	60	GC01P076060	26.3833103179932	https://www.genecards.org/cgi-bin/carddisp.pl?gene=PINK1
ATP13A2	ATPase Cation Transporting 13A2	Protein Coding	Q9NQ11	57	GC01M016985	25.4737758636475	https://www.genecards.org/cgi-bin/carddisp.pl?gene=ATP13A2
LRRK2	Leucine Rich Repeat Kinase 2	Protein Coding	Q5S007	62	GC12P040196	25.0563068389893	https://www.genecards.org/cgi-bin/carddisp.pl?gene=LRRK2
MAPT	Microtubule Associated Protein Tau	Protein Coding	P10636	62	GC17P045894	24.7982654571533	https://www.genecards.org/cgi-bin/carddisp.pl?gene=MAPT
DNAJC6	DnaJ Heat Shock Protein Family (Hsp40) Member C6	Protein Coding	O75061	55	GC01P065248	24.6501369476318	https://www.genecards.org/cgi-bin/carddisp.pl?gene=DNAJC6
PLA2G6	Phospholipase A2 Group VI	Protein Coding	O60733	61	GC22M087757	23.8124160766602	https://www.genecards.org/cgi-bin/carddisp.pl?gene=PLA2G6
GBA1	Glucosylceramidase Beta 1	Protein Coding	P04062	62	GC01M167453	23.4083442687988	https://www.genecards.org/cgi-bin/carddisp.pl?gene=GBA1
VPS35	VPS35 Retromer Complex Component	Protein Coding	Q96QK1	55	GC16M051451	23.2091579437256	https://www.genecards.org/cgi-bin/carddisp.pl?gene=VPS35
GCH1	GTP Cyclohydrolase 1	Protein Coding	P30793	60	GC14M054842	23.0678901672363	https://www.genecards.org/cgi-bin/carddisp.pl?gene=GCH1
DNAJC13	DnaJ Heat Shock Protein Family (Hsp40) Member C13	Protein Coding	O75165	52	GC03P132417	23.0117950439453	https://www.genecards.org/cgi-bin/carddisp.pl?gene=DNAJC13
SYNJ1	Synaptojanin 1	Protein Coding	O43426	57	GC21M032628	22.7171459197998	https://www.genecards.org/cgi-bin/carddisp.pl?gene=SYNJ1
FBXO7	F-Box Protein 7	Protein Coding	Q9Y3I1	55	GC22P032474	22.6788520812988	https://www.genecards.org/cgi-bin/carddisp.pl?gene=FBXO7
EIF4G1	Eukaryotic Translation Initiation Factor 4 Gamma 1	Protein Coding	Q04637	60	GC03P184314	22.5976390838623	https://www.genecards.org/cgi-bin/carddisp.pl?gene=EIF4G1
VPS13C	Vacuolar Protein Sorting 13 Homolog C	Protein Coding	Q709C8	45	GC15M061852	22.2642650604248	https://www.genecards.org/cgi-bin/carddisp.pl?gene=VPS13C
SLC30A10	Solute Carrier Family 30 Member 10	Protein Coding	Q6XR72	54	GC01M219685	22.2023677825928	https://www.genecards.org/cgi-bin/carddisp.pl?gene=SLC30A10
UCHL1	Ubiquitin C-Terminal Hydrolase L1	Protein Coding	P09936	65	GC04P041256	21.7114505767822	https://www.genecards.org/cgi-bin/carddisp.pl?gene=UCHL1
PSAP	Prosaposin	Protein Coding	P07602	61	GC10M071816	21.6924209594727	https://www.genecards.org/cgi-bin/carddisp.pl?gene=PSAP
PODXL	Podocalyxin Like	Protein Coding	O00592	55	GC07M131500	21.5183	https://www.genecards.org/cgi-bin/carddisp.pl?gene=PODXL
GIGYF2	GRB10 Interacting GYF Protein 2	Protein Coding	Q6Y7W6	52	GC02P235033	21.3292846679688	https://www.genecards.org/cgi-bin/carddisp.pl?gene=GIGYF2
ATXN2	Ataxin 2	Protein Coding	Q99700	56	GC12M111443	20.4279842376709	https://www.genecards.org/cgi-bin/carddisp.pl?gene=ATXN2
NR4A2	Nuclear Receptor Subfamily 4 Group A Member 2	Protein Coding	P43354	59	GC02M156324	20.1689395904541	https://www.genecards.org/cgi-bin/carddisp.pl?gene=NR4A2
PACRG	Parkin Coregulated	Protein Coding	Q96M98	51	GC06P162727	20.0146160125732	https://www.genecards.org/cgi-bin/carddisp.pl?gene=PACRG
GRN	Granulin Precursor	Protein Coding	P28799	61	GC17P044345	19.2803516387939	https://www.genecards.org/cgi-bin/carddisp.pl?gene=GRN
MT-ND1	Mitochondrially Encoded NADH:Ubiquinone Oxidoreductase Core Subunit 1	Protein Coding	P03886	47	GCMTP003309	19.2258148193359	https://www.genecards.org/cgi-bin/carddisp.pl?gene=MT-ND1
TAF1	TATA-Box Binding Protein Associated Factor 1	Protein Coding	P21675	61	GC0XP071366	19.2211685180664	https://www.genecards.org/cgi-bin/carddisp.pl?gene=TAF1
PTRHD1	Peptidyl-TRNA Hydrolase Domain Containing 1	Protein Coding	Q6GMV3	47	GC02M024790	19.1207962036133	https://www.genecards.org/cgi-bin/carddisp.pl?gene=PTRHD1
ATXN3	Ataxin 3	Protein Coding	P54252	59	GC14M124227	19.0999050140381	https://www.genecards.org/cgi-bin/carddisp.pl?gene=ATXN3
TBP	TATA-Box Binding Protein	Protein Coding	P20226	62	GC06P170554	19.0726203918457	https://www.genecards.org/cgi-bin/carddisp.pl?gene=TBP
TH	Tyrosine Hydroxylase	Protein Coding	P07101	63	GC11M002163	19.066349029541	https://www.genecards.org/cgi-bin/carddisp.pl?gene=TH
DNAJB6	DnaJ Heat Shock Protein Family (Hsp40) Member B6	Protein Coding	O75190	53	GC07P157335	18.8422698974609	https://www.genecards.org/cgi-bin/carddisp.pl?gene=DNAJB6
GLUD2	Glutamate Dehydrogenase 2	Protein Coding	P49448	54	GC0XP121047	18.7363357543945	https://www.genecards.org/cgi-bin/carddisp.pl?gene=GLUD2
SPG11	SPG11 Vesicle Trafficking Associated, Spatacsin	Protein Coding	Q96JI7	52	GC15M048180	18.666036605835	https://www.genecards.org/cgi-bin/carddisp.pl?gene=SPG11
ATXN8	Ataxin 8	Protein Coding	Q156A1	22	GC13U900338	18.5388641357422	https://www.genecards.org/cgi-bin/carddisp.pl?gene=ATXN8
RFC1	Replication Factor C Subunit 1	Protein Coding	P35251	58	GC04M039291	18.2693	https://www.genecards.org/cgi-bin/carddisp.pl?gene=RFC1
PRKRA	Protein Activator Of Interferon Induced Protein Kinase EIF2AK2	Protein Coding	O75569	54	GC02M178431	18.151782989502	https://www.genecards.org/cgi-bin/carddisp.pl?gene=PRKRA
ATP1A3	ATPase Na+/K+ Transporting Subunit Alpha 3	Protein Coding	P13637	61	GC19M041966	17.583438873291	https://www.genecards.org/cgi-bin/carddisp.pl?gene=ATP1A3
HTRA2	HtrA Serine Peptidase 2	Protein Coding	O43464	59	GC02P074529	17.4663333892822	https://www.genecards.org/cgi-bin/carddisp.pl?gene=HTRA2
SLC6A3	Solute Carrier Family 6 Member 3	Protein Coding	Q01959	63	GC05M001392	17.4149017333984	https://www.genecards.org/cgi-bin/carddisp.pl?gene=SLC6A3
DCTN1	Dynactin Subunit 1	Protein Coding	Q14203	60	GC02M074361	17.2931365966797	https://www.genecards.org/cgi-bin/carddisp.pl?gene=DCTN1
CHCHD2	Coiled-Coil-Helix-Coiled-Coil-Helix Domain Containing 2	Protein Coding	Q9Y6H1	50	GC07M080511	16.7920398712158	https://www.genecards.org/cgi-bin/carddisp.pl?gene=CHCHD2
SPR	Sepiapterin Reductase	Protein Coding	P35270	62	GC02P072887	16.7862854003906	https://www.genecards.org/cgi-bin/carddisp.pl?gene=SPR
FTL	Ferritin Light Chain	Protein Coding	P02792	58	GC19P048965	16.6110801696777	https://www.genecards.org/cgi-bin/carddisp.pl?gene=FTL
SGCE	Sarcoglycan Epsilon	Protein Coding	O43556	55	GC07M094524	16.5552062988281	https://www.genecards.org/cgi-bin/carddisp.pl?gene=SGCE
KCND3	Potassium Voltage-Gated Channel Subfamily D Member 3	Protein Coding	Q9UK17	60	GC01M111770	16.5385780334473	https://www.genecards.org/cgi-bin/carddisp.pl?gene=KCND3
POLG	DNA Polymerase Gamma, Catalytic Subunit	Protein Coding	P54098	61	GC15M163223	16.4582633972168	https://www.genecards.org/cgi-bin/carddisp.pl?gene=POLG
PSEN1	Presenilin 1	Protein Coding	P49768	66	GC14P073136	16.3354339599609	https://www.genecards.org/cgi-bin/carddisp.pl?gene=PSEN1
CSF1R	Colony Stimulating Factor 1 Receptor	Protein Coding	P07333	65	GC05M150053	16.2492713928223	https://www.genecards.org/cgi-bin/carddisp.pl?gene=CSF1R
PRKAR1B	Protein Kinase CAMP-Dependent Type I Regulatory Subunit Beta	Protein Coding	P31321	60	GC07M000549	16.1280498504639	https://www.genecards.org/cgi-bin/carddisp.pl?gene=PRKAR1B
VCP	Valosin Containing Protein	Protein Coding	P55072	62	GC09M035732	15.8774185180664	https://www.genecards.org/cgi-bin/carddisp.pl?gene=VCP
KIF1C	Kinesin Family Member 1C	Protein Coding	O43896	54	GC17P153635	15.8612842559814	https://www.genecards.org/cgi-bin/carddisp.pl?gene=KIF1C
MT-ND6	Mitochondrially Encoded NADH:Ubiquinone Oxidoreductase Core Subunit 6	Protein Coding	P03923	44	GCMTM014151	15.7094135284424	https://www.genecards.org/cgi-bin/carddisp.pl?gene=MT-ND6
PANK2	Pantothenate Kinase 2	Protein Coding	Q9BZ23	58	GC20P010991	15.4122762680054	https://www.genecards.org/cgi-bin/carddisp.pl?gene=PANK2
PRNP	Prion Protein (Kanno Blood Group)	Protein Coding	F7VJQ1	61	GC20P004686	15.3757610321045	https://www.genecards.org/cgi-bin/carddisp.pl?gene=PRNP
RAB39B	RAB39B, Member RAS Oncogene Family	Protein Coding	Q96DA2	50	GC0XM155259	15.3646593093872	https://www.genecards.org/cgi-bin/carddisp.pl?gene=RAB39B
ADORA1	Adenosine A1 Receptor	Protein Coding	P30542	60	GC01P203090	15.3223447799683	https://www.genecards.org/cgi-bin/carddisp.pl?gene=ADORA1
LRP10	LDL Receptor Related Protein 10	Protein Coding	Q7Z4F1	51	GC14P022871	15.3223447799683	https://www.genecards.org/cgi-bin/carddisp.pl?gene=LRP10
RAB29	RAB29, Member RAS Oncogene Family	Protein Coding	O14966	47	GC01M205768	15.3223447799683	https://www.genecards.org/cgi-bin/carddisp.pl?gene=RAB29
SORL1	Sortilin Related Receptor 1	Protein Coding	Q92673	58	GC11P121452	15.2856483459473	https://www.genecards.org/cgi-bin/carddisp.pl?gene=SORL1
KMT2B	Lysine Methyltransferase 2B	Protein Coding	Q9UMN6	52	GC19P152396	15.111572265625	https://www.genecards.org/cgi-bin/carddisp.pl?gene=KMT2B
APP	Amyloid Beta Precursor Protein	Protein Coding	P05067	63	GC21M025880	15.0578889846802	https://www.genecards.org/cgi-bin/carddisp.pl?gene=APP
COX20	Cytochrome C Oxidase Assembly Factor COX20	Protein Coding	Q5RI15	52	GC01P244926	15.0149841308594	https://www.genecards.org/cgi-bin/carddisp.pl?gene=COX20
WDR45	WD Repeat Domain 45	Protein Coding	Q9Y484	52	GC0XM049074	15.0047054290771	https://www.genecards.org/cgi-bin/carddisp.pl?gene=WDR45
FUS	FUS RNA Binding Protein	Protein Coding	P35637	58	GC16P031180	14.9387693405151	https://www.genecards.org/cgi-bin/carddisp.pl?gene=FUS
TUBB4A	Tubulin Beta 4A Class IVa	Protein Coding	P04350	60	GC19M107957	14.9172115325928	https://www.genecards.org/cgi-bin/carddisp.pl?gene=TUBB4A
BCAP31	B Cell Receptor Associated Protein 31	Protein Coding	P51572	54	GC0XM153701	14.9172115325928	https://www.genecards.org/cgi-bin/carddisp.pl?gene=BCAP31
SQSTM1	Sequestosome 1	Protein Coding	Q13501	62	GC05P179806	14.8844919204712	https://www.genecards.org/cgi-bin/carddisp.pl?gene=SQSTM1
TARDBP	TAR DNA Binding Protein	Protein Coding	Q13148	60	GC01P075344	14.8509922027588	https://www.genecards.org/cgi-bin/carddisp.pl?gene=TARDBP
CHMP2B	Charged Multivesicular Body Protein 2B	Protein Coding	Q9UQN3	56	GC03P087227	14.8296232223511	https://www.genecards.org/cgi-bin/carddisp.pl?gene=CHMP2B
PDGFRB	Platelet Derived Growth Factor Receptor Beta	Protein Coding	P09619	67	GC05M150113	14.7783622741699	https://www.genecards.org/cgi-bin/carddisp.pl?gene=PDGFRB
PDGFB	Platelet Derived Growth Factor Subunit B	Protein Coding	P01127	64	GC22M086976	14.7783622741699	https://www.genecards.org/cgi-bin/carddisp.pl?gene=PDGFB
TBC1D24	TBC1 Domain Family Member 24	Protein Coding	Q9ULP9	51	GC16P002475	14.7290410995483	https://www.genecards.org/cgi-bin/carddisp.pl?gene=TBC1D24
ANG	Angiogenin	Protein Coding	P03950	58	GC14P057256	14.7187576293945	https://www.genecards.org/cgi-bin/carddisp.pl?gene=ANG
PSEN2	Presenilin 2	Protein Coding	P49810	63	GC01P226870	14.6527547836304	https://www.genecards.org/cgi-bin/carddisp.pl?gene=PSEN2
ATP6AP2	ATPase H+ Transporting Accessory Protein 2	Protein Coding	O75787	57	GC0XP040675	14.5969009399414	https://www.genecards.org/cgi-bin/carddisp.pl?gene=ATP6AP2
ADH1C	Alcohol Dehydrogenase 1C (Class I), Gamma Polypeptide	Protein Coding	P00326	54	GC04M099336	14.5616636276245	https://www.genecards.org/cgi-bin/carddisp.pl?gene=ADH1C
NPC1	NPC Intracellular Cholesterol Transporter 1	Protein Coding	O15118	62	GC18M023506	14.5418891906738	https://www.genecards.org/cgi-bin/carddisp.pl?gene=NPC1
SIGMAR1	Sigma Non-Opioid Intracellular Receptor 1	Protein Coding	Q99720	59	GC09M034634	14.5418891906738	https://www.genecards.org/cgi-bin/carddisp.pl?gene=SIGMAR1
NPC2	NPC Intracellular Cholesterol Transporter 2	Protein Coding	P61916	56	GC14M074476	14.5418891906738	https://www.genecards.org/cgi-bin/carddisp.pl?gene=NPC2
SLC20A2	Solute Carrier Family 20 Member 2	Protein Coding	Q08357	58	GC08M042416	14.4982719421387	https://www.genecards.org/cgi-bin/carddisp.pl?gene=SLC20A2
TWNK	Twinkle MtDNA Helicase	Protein Coding	Q96RR1	55	GC10P124377	14.482232093811	https://www.genecards.org/cgi-bin/carddisp.pl?gene=TWNK
UBQLN2	Ubiquilin 2	Protein Coding	Q9UHD9	54	GC0XP056563	14.4574728012085	https://www.genecards.org/cgi-bin/carddisp.pl?gene=UBQLN2
RNF216	Ring Finger Protein 216	Protein Coding	Q9NWF9	55	GC07M005620	14.4504241943359	https://www.genecards.org/cgi-bin/carddisp.pl?gene=RNF216
XPR1	Xenotropic And Polytropic Retrovirus Receptor 1	Protein Coding	Q9UBH6	54	GC01P180632	14.3907670974731	https://www.genecards.org/cgi-bin/carddisp.pl?gene=XPR1
C19orf12	Chromosome 19 Open Reading Frame 12	Protein Coding	Q9NSK7	47	GC19M108580	14.3907670974731	https://www.genecards.org/cgi-bin/carddisp.pl?gene=C19orf12
SLC18A2	Solute Carrier Family 18 Member A2	Protein Coding	Q05940	60	GC10P117241	14.3605651855469	https://www.genecards.org/cgi-bin/carddisp.pl?gene=SLC18A2
TUBA4A	Tubulin Alpha 4a	Protein Coding	P68366	60	GC02M219249	14.346607208252	https://www.genecards.org/cgi-bin/carddisp.pl?gene=TUBA4A
POLG2	DNA Polymerase Gamma 2, Accessory Subunit	Protein Coding	Q9UHN1	53	GC17M064477	14.2869491577148	https://www.genecards.org/cgi-bin/carddisp.pl?gene=POLG2
MYORG	Myogenesis Regulating Glycosidase	Protein Coding	Q6NSJ0	48	GC09M034366	14.2816200256348	https://www.genecards.org/cgi-bin/carddisp.pl?gene=MYORG
VPS13A	Vacuolar Protein Sorting 13 Homolog A	Protein Coding	Q96RL7	53	GC09P077177	14.2582054138184	https://www.genecards.org/cgi-bin/carddisp.pl?gene=VPS13A
CYP27A1	Cytochrome P450 Family 27 Subfamily A Member 1	Protein Coding	Q02318	60	GC02P218781	14.2234601974487	https://www.genecards.org/cgi-bin/carddisp.pl?gene=CYP27A1
SLC39A14	Solute Carrier Family 39 Member 14	Protein Coding	Q15043	57	GC08P022367	14.1778030395508	https://www.genecards.org/cgi-bin/carddisp.pl?gene=SLC39A14
COASY	Coenzyme A Synthase	Protein Coding	Q13057	57	GC17P042561	14.1638031005859	https://www.genecards.org/cgi-bin/carddisp.pl?gene=COASY
SNCB	Synuclein Beta	Protein Coding	Q16143	57	GC05M176620	14.0994729995728	https://www.genecards.org/cgi-bin/carddisp.pl?gene=SNCB
TMEM230	Transmembrane Protein 230	Protein Coding	Q96A57	47	GC20M005200	14.0908060073853	https://www.genecards.org/cgi-bin/carddisp.pl?gene=TMEM230
ATP7B	ATPase Copper Transporting Beta	Protein Coding	P35670	61	GC13M051930	14.0629730224609	https://www.genecards.org/cgi-bin/carddisp.pl?gene=ATP7B
PDE8B	Phosphodiesterase 8B	Protein Coding	O95263	58	GC05P082954	13.943790435791	https://www.genecards.org/cgi-bin/carddisp.pl?gene=PDE8B
TSPOAP1	TSPO Associated Protein 1	Protein Coding	O95153	48	GC17M097686	13.883713722229	https://www.genecards.org/cgi-bin/carddisp.pl?gene=TSPOAP1
TBK1	TANK Binding Kinase 1	Protein Coding	Q9UHD2	62	GC12P075684	13.8180198669434	https://www.genecards.org/cgi-bin/carddisp.pl?gene=TBK1
HEXA	Hexosaminidase Subunit Alpha	Protein Coding	P06865	60	GC15M072340	13.7863864898682	https://www.genecards.org/cgi-bin/carddisp.pl?gene=HEXA
KIF5A	Kinesin Family Member 5A	Protein Coding	Q12840	58	GC12P075496	13.7419786453247	https://www.genecards.org/cgi-bin/carddisp.pl?gene=KIF5A
POLR3A	RNA Polymerase III Subunit A	Protein Coding	O14802	58	GC10M079381	13.687539100647	https://www.genecards.org/cgi-bin/carddisp.pl?gene=POLR3A
GFAP	Glial Fibrillary Acidic Protein	Protein Coding	P14136	61	GC17M097317	13.6755208969116	https://www.genecards.org/cgi-bin/carddisp.pl?gene=GFAP
ARSA	Arylsulfatase A	Protein Coding	P15289	60	GC22M050622	13.6755208969116	https://www.genecards.org/cgi-bin/carddisp.pl?gene=ARSA
TOR1A	Torsin Family 1 Member A	Protein Coding	O14656	59	GC09M129812	13.6755208969116	https://www.genecards.org/cgi-bin/carddisp.pl?gene=TOR1A
PNKD	PNKD Metallo-Beta-Lactamase Domain Containing	Protein Coding	Q8N490	54	GC02P218270	13.6755208969116	https://www.genecards.org/cgi-bin/carddisp.pl?gene=PNKD
PRRT2	Proline Rich Transmembrane Protein 2	Protein Coding	Q7Z6L0	52	GC16P029811	13.6755208969116	https://www.genecards.org/cgi-bin/carddisp.pl?gene=PRRT2
THAP1	THAP Domain Containing 1	Protein Coding	Q9NVV9	50	GC08M042836	13.6755208969116	https://www.genecards.org/cgi-bin/carddisp.pl?gene=THAP1
OPTN	Optineurin	Protein Coding	Q96CV9	56	GC10P013099	13.6672277450562	https://www.genecards.org/cgi-bin/carddisp.pl?gene=OPTN
SETX	Senataxin	Protein Coding	Q7Z333	54	GC09M132261	13.6672277450562	https://www.genecards.org/cgi-bin/carddisp.pl?gene=SETX
NDUFS1	NADH:Ubiquinone Oxidoreductase Core Subunit S1	Protein Coding	P28331	57	GC02M206114	13.6278238296509	https://www.genecards.org/cgi-bin/carddisp.pl?gene=NDUFS1
SAMHD1	SAM And HD Domain Containing Deoxynucleoside Triphosphate Triphosphohydrolase 1	Protein Coding	Q9Y3Z3	55	GC20M036890	13.5678224563599	https://www.genecards.org/cgi-bin/carddisp.pl?gene=SAMHD1
UBTF	Upstream Binding Transcription Factor	Protein Coding	P17480	57	GC17M044205	13.5643930435181	https://www.genecards.org/cgi-bin/carddisp.pl?gene=UBTF
CLN3	CLN3 Lysosomal/Endosomal Transmembrane Protein, Battenin	Protein Coding	Q13286	56	GC16M028466	13.5447244644165	https://www.genecards.org/cgi-bin/carddisp.pl?gene=CLN3
DNAJC5	DnaJ Heat Shock Protein Family (Hsp40) Member C5	Protein Coding	Q9H3Z4	54	GC20P063895	13.5447244644165	https://www.genecards.org/cgi-bin/carddisp.pl?gene=DNAJC5
NDUFS7	NADH:Ubiquinone Oxidoreductase Core Subunit S7	Protein Coding	O75251	58	GC19P151406	13.5067167282104	https://www.genecards.org/cgi-bin/carddisp.pl?gene=NDUFS7
SOD1	Superoxide Dismutase 1	Protein Coding	P00441	66	GC21P031659	13.4640054702759	https://www.genecards.org/cgi-bin/carddisp.pl?gene=SOD1
CLN5	CLN5 Intracellular Trafficking Protein	Protein Coding	O75503	53	GC13P076990	13.3494424819946	https://www.genecards.org/cgi-bin/carddisp.pl?gene=CLN5
UNC13A	Unc-13 Homolog A	Protein Coding	Q9UPW8	52	GC19M108370	13.3494424819946	https://www.genecards.org/cgi-bin/carddisp.pl?gene=UNC13A
CP	Ceruloplasmin	Protein Coding	P00450	62	GC03M149162	13.3408584594727	https://www.genecards.org/cgi-bin/carddisp.pl?gene=CP
SPG7	SPG7 Matrix AAA Peptidase Subunit, Paraplegin	Protein Coding	Q9UQ90	57	GC16P122938	13.3408584594727	https://www.genecards.org/cgi-bin/carddisp.pl?gene=SPG7
TREX1	Three Prime Repair Exonuclease 1	Protein Coding	Q9NSU2	55	GC03P064970	13.2989778518677	https://www.genecards.org/cgi-bin/carddisp.pl?gene=TREX1
ACBD6	Acyl-CoA Binding Domain Containing 6	Protein Coding	Q9BR61	50	GC01M186864	13.2694654464722	https://www.genecards.org/cgi-bin/carddisp.pl?gene=ACBD6
ATM	ATM Serine/Threonine Kinase	Protein Coding	Q13315	66	GC11P108222	13.2328872680664	https://www.genecards.org/cgi-bin/carddisp.pl?gene=ATM
MRE11	MRE11 Homolog, Double Strand Break Repair Nuclease	Protein Coding	P49959	61	GC11M140320	13.2328872680664	https://www.genecards.org/cgi-bin/carddisp.pl?gene=MRE11
AFG3L2	AFG3 Like Matrix AAA Peptidase Subunit 2	Protein Coding	Q9Y4W6	58	GC18M012328	13.2328872680664	https://www.genecards.org/cgi-bin/carddisp.pl?gene=AFG3L2
TAF15	TATA-Box Binding Protein Associated Factor 15	Protein Coding	Q92804	55	GC17P154490	13.2328872680664	https://www.genecards.org/cgi-bin/carddisp.pl?gene=TAF15
TIMM8A	Translocase Of Inner Mitochondrial Membrane 8A	Protein Coding	O60220	54	GC0XM101345	13.2328872680664	https://www.genecards.org/cgi-bin/carddisp.pl?gene=TIMM8A
COMT	Catechol-O-Methyltransferase	Protein Coding	P21964	64	GC22P019941	13.2262954711914	https://www.genecards.org/cgi-bin/carddisp.pl?gene=COMT
CACNA1A	Calcium Voltage-Gated Channel Subunit Alpha1 A	Protein Coding	O00555	61	GC19M013206	13.2262954711914	https://www.genecards.org/cgi-bin/carddisp.pl?gene=CACNA1A
STUB1	STIP1 Homology And U-Box Containing Protein 1	Protein Coding	Q9UNE7	58	GC16P120117	13.2262954711914	https://www.genecards.org/cgi-bin/carddisp.pl?gene=STUB1
SNX14	Sorting Nexin 14	Protein Coding	Q9Y5W7	50	GC06M107945	13.2262954711914	https://www.genecards.org/cgi-bin/carddisp.pl?gene=SNX14
VPS13D	Vacuolar Protein Sorting 13 Homolog D	Protein Coding	Q5THJ4	48	GC01P075469	13.2262954711914	https://www.genecards.org/cgi-bin/carddisp.pl?gene=VPS13D
NDUFAF5	NADH:Ubiquinone Oxidoreductase Complex Assembly Factor 5	Protein Coding	Q5TEU4	48	GC20P014067	13.1839685440063	https://www.genecards.org/cgi-bin/carddisp.pl?gene=NDUFAF5
SLC2A1	Solute Carrier Family 2 Member 1	Protein Coding	P11166	66	GC01M042925	13.1492481231689	https://www.genecards.org/cgi-bin/carddisp.pl?gene=SLC2A1
MTFMT	Mitochondrial Methionyl-TRNA Formyltransferase	Protein Coding	Q96DP5	53	GC15M065001	13.1485910415649	https://www.genecards.org/cgi-bin/carddisp.pl?gene=MTFMT
QDPR	Quinoid Dihydropteridine Reductase	Protein Coding	P09417	59	GC04M017460	13.1248226165771	https://www.genecards.org/cgi-bin/carddisp.pl?gene=QDPR
PTEN	Phosphatase And Tensin Homolog	Protein Coding	P60484	65	GC10P124078	13.1097402572632	https://www.genecards.org/cgi-bin/carddisp.pl?gene=PTEN
LYST	Lysosomal Trafficking Regulator	Protein Coding	Q99698	50	GC01M235661	13.1097402572632	https://www.genecards.org/cgi-bin/carddisp.pl?gene=LYST
TMEM240	Transmembrane Protein 240	Protein Coding	Q5SV17	44	GC01M022180	13.1097402572632	https://www.genecards.org/cgi-bin/carddisp.pl?gene=TMEM240
HTT	Huntingtin	Protein Coding	P42858	57	GC04P003041	13.0658082962036	https://www.genecards.org/cgi-bin/carddisp.pl?gene=HTT
ADAR	Adenosine Deaminase RNA Specific	Protein Coding	P55265	60	GC01M167413	13.0061664581299	https://www.genecards.org/cgi-bin/carddisp.pl?gene=ADAR
PTS	6-Pyruvoyltetrahydropterin Synthase	Protein Coding	Q03393	58	GC11P112226	13.0061664581299	https://www.genecards.org/cgi-bin/carddisp.pl?gene=PTS
RNASEH2A	Ribonuclease H2 Subunit A	Protein Coding	O75792	57	GC19P151931	13.0061664581299	https://www.genecards.org/cgi-bin/carddisp.pl?gene=RNASEH2A
RNASEH2C	Ribonuclease H2 Subunit C	Protein Coding	Q8TDP1	51	GC11M065714	13.0061664581299	https://www.genecards.org/cgi-bin/carddisp.pl?gene=RNASEH2C
RNASEH2B	Ribonuclease H2 Subunit B	Protein Coding	Q5TBB1	48	GC13P050909	13.0061664581299	https://www.genecards.org/cgi-bin/carddisp.pl?gene=RNASEH2B
TPP1	Tripeptidyl Peptidase 1	Protein Coding	O14773	59	GC11M015315	12.9767570495605	https://www.genecards.org/cgi-bin/carddisp.pl?gene=TPP1
NDUFV1	NADH:Ubiquinone Oxidoreductase Core Subunit V1	Protein Coding	P49821	58	GC11P107995	12.9567375183105	https://www.genecards.org/cgi-bin/carddisp.pl?gene=NDUFV1
NDUFS8	NADH:Ubiquinone Oxidoreductase Core Subunit S8	Protein Coding	O00217	57	GC11P068030	12.9567375183105	https://www.genecards.org/cgi-bin/carddisp.pl?gene=NDUFS8
NDUFA1	NADH:Ubiquinone Oxidoreductase Subunit A1	Protein Coding	O15239	55	GC0XP119871	12.9567375183105	https://www.genecards.org/cgi-bin/carddisp.pl?gene=NDUFA1
NDUFA10	NADH:Ubiquinone Oxidoreductase Subunit A10	Protein Coding	O95299	55	GC02M239893	12.9567375183105	https://www.genecards.org/cgi-bin/carddisp.pl?gene=NDUFA10
NDUFA2	NADH:Ubiquinone Oxidoreductase Subunit A2	Protein Coding	O43678	54	GC05M140834	12.9567375183105	https://www.genecards.org/cgi-bin/carddisp.pl?gene=NDUFA2
FOXRED1	FAD Dependent Oxidoreductase Domain Containing 1	Protein Coding	Q96CU9	53	GC11P126269	12.9567375183105	https://www.genecards.org/cgi-bin/carddisp.pl?gene=FOXRED1
NDUFAF6	NADH:Ubiquinone Oxidoreductase Complex Assembly Factor 6	Protein Coding	Q330K2	48	GC08P094895	12.9567375183105	https://www.genecards.org/cgi-bin/carddisp.pl?gene=NDUFAF6
ADCY5	Adenylate Cyclase 5	Protein Coding	O95622	61	GC03M123282	12.9492530822754	https://www.genecards.org/cgi-bin/carddisp.pl?gene=ADCY5
KCNA1	Potassium Voltage-Gated Channel Subfamily A Member 1	Protein Coding	Q09470	58	GC12P074010	12.9492530822754	https://www.genecards.org/cgi-bin/carddisp.pl?gene=KCNA1
GM2A	Ganglioside GM2 Activator	Protein Coding	P17900	55	GC05P151212	12.9492530822754	https://www.genecards.org/cgi-bin/carddisp.pl?gene=GM2A
OPA3	Outer Mitochondrial Membrane Lipid Metabolism Regulator OPA3	Protein Coding	Q9H6K4	51	GC19M045527	12.9492530822754	https://www.genecards.org/cgi-bin/carddisp.pl?gene=OPA3
SUCLA2	Succinate-CoA Ligase ADP-Forming Subunit Beta	Protein Coding	Q9P2R7	59	GC13M047745	12.8978586196899	https://www.genecards.org/cgi-bin/carddisp.pl?gene=SUCLA2
COX10	Cytochrome C Oxidase Assembly Factor Heme A:Farnesyltransferase COX10	Protein Coding	Q12887	56	GC17P014069	12.8978586196899	https://www.genecards.org/cgi-bin/carddisp.pl?gene=COX10
DNAJC12	DnaJ Heat Shock Protein Family (Hsp40) Member C12	Protein Coding	Q9UKB3	52	GC10M067796	12.8978586196899	https://www.genecards.org/cgi-bin/carddisp.pl?gene=DNAJC12
PET100	PET100 Cytochrome C Oxidase Chaperone	Protein Coding	P0DJ07	41	GC19P151642	12.8978586196899	https://www.genecards.org/cgi-bin/carddisp.pl?gene=PET100
FMR1	Fragile X Messenger Ribonucleoprotein 1	Protein Coding	Q06787	57	GC0XP148000	12.8852920532227	https://www.genecards.org/cgi-bin/carddisp.pl?gene=FMR1
NDUFS4	NADH:Ubiquinone Oxidoreductase Subunit S4	Protein Coding	O43181	55	GC05P053560	12.8401823043823	https://www.genecards.org/cgi-bin/carddisp.pl?gene=NDUFS4
MT-ND5	Mitochondrially Encoded NADH:Ubiquinone Oxidoreductase Core Subunit 5	Protein Coding	P03915	45	GCMTP012339	12.8098316192627	https://www.genecards.org/cgi-bin/carddisp.pl?gene=MT-ND5
SCP2	Sterol Carrier Protein 2	Protein Coding	P22307	59	GC01P052927	12.7929191589355	https://www.genecards.org/cgi-bin/carddisp.pl?gene=SCP2
FA2H	Fatty Acid 2-Hydroxylase	Protein Coding	Q7L5A8	58	GC16M074712	12.7929191589355	https://www.genecards.org/cgi-bin/carddisp.pl?gene=FA2H
KIF1A	Kinesin Family Member 1A	Protein Coding	Q12756	56	GC02M240713	12.7929191589355	https://www.genecards.org/cgi-bin/carddisp.pl?gene=KIF1A
VAC14	VAC14 Component Of PIKFYVE Complex	Protein Coding	Q08AM6	55	GC16M075143	12.7929191589355	https://www.genecards.org/cgi-bin/carddisp.pl?gene=VAC14
MECR	Mitochondrial Trans-2-Enoyl-CoA Reductase	Protein Coding	Q9BV79	54	GC01M029167	12.7929191589355	https://www.genecards.org/cgi-bin/carddisp.pl?gene=MECR
DCAF17	DDB1 And CUL4 Associated Factor 17	Protein Coding	Q5H9S7	51	GC02P171434	12.7929191589355	https://www.genecards.org/cgi-bin/carddisp.pl?gene=DCAF17
GTPBP2	GTP Binding Protein 2	Protein Coding	Q9BX10	51	GC06M043605	12.7929191589355	https://www.genecards.org/cgi-bin/carddisp.pl?gene=GTPBP2
ZFYVE26	Zinc Finger FYVE-Type Containing 26	Protein Coding	Q68DK2	51	GC14M067727	12.7929191589355	https://www.genecards.org/cgi-bin/carddisp.pl?gene=ZFYVE26
CTSD	Cathepsin D	Protein Coding	P07339	65	GC11M001752	12.7814741134644	https://www.genecards.org/cgi-bin/carddisp.pl?gene=CTSD
CLN8	CLN8 Transmembrane ER And ERGIC Protein	Protein Coding	Q9UBY8	52	GC08P001755	12.7814741134644	https://www.genecards.org/cgi-bin/carddisp.pl?gene=CLN8
RNASET2	Ribonuclease T2	Protein Coding	O00584	57	GC06M166924	12.7792024612427	https://www.genecards.org/cgi-bin/carddisp.pl?gene=RNASET2
CLPB	ClpB Family Mitochondrial Disaggregase	Protein Coding	Q9H078	56	GC11M139993	12.7792024612427	https://www.genecards.org/cgi-bin/carddisp.pl?gene=CLPB
HIBCH	3-Hydroxyisobutyryl-CoA Hydrolase	Protein Coding	Q6NVY1	55	GC02M190189	12.7792024612427	https://www.genecards.org/cgi-bin/carddisp.pl?gene=HIBCH
AP1S2	Adaptor Related Protein Complex 1 Subunit Sigma 2	Protein Coding	P56377	54	GC0XM015825	12.7792024612427	https://www.genecards.org/cgi-bin/carddisp.pl?gene=AP1S2
PDE10A	Phosphodiesterase 10A	Protein Coding	Q9Y233	58	GC06M165327	12.7620697021484	https://www.genecards.org/cgi-bin/carddisp.pl?gene=PDE10A
SNCAIP	Synuclein Alpha Interacting Protein	Protein Coding	Q9Y6H5	57	GC05P122311	12.6805028915405	https://www.genecards.org/cgi-bin/carddisp.pl?gene=SNCAIP
CACNA1G	Calcium Voltage-Gated Channel Subunit Alpha1 G	Protein Coding	O43497	62	GC17P155147	12.6783561706543	https://www.genecards.org/cgi-bin/carddisp.pl?gene=CACNA1G
COL6A3	Collagen Type VI Alpha 3 Chain	Protein Coding	P12111	57	GC02M237324	12.6783561706543	https://www.genecards.org/cgi-bin/carddisp.pl?gene=COL6A3
VAMP1	Vesicle Associated Membrane Protein 1	Protein Coding	P23763	57	GC12M006462	12.6783561706543	https://www.genecards.org/cgi-bin/carddisp.pl?gene=VAMP1
TOR1AIP1	Torsin 1A Interacting Protein 1	Protein Coding	Q5JTV8	52	GC01P179882	12.6783561706543	https://www.genecards.org/cgi-bin/carddisp.pl?gene=TOR1AIP1
GNAO1	G Protein Subunit Alpha O1	Protein Coding	P09471	60	GC16P121581	12.6187143325806	https://www.genecards.org/cgi-bin/carddisp.pl?gene=GNAO1
NDUFA12	NADH:Ubiquinone Oxidoreductase Subunit A12	Protein Coding	Q9UI09	57	GC12M094898	12.6006517410278	https://www.genecards.org/cgi-bin/carddisp.pl?gene=NDUFA12
PRKCG	Protein Kinase C Gamma	Protein Coding	P05129	64	GC19P053879	12.5618009567261	https://www.genecards.org/cgi-bin/carddisp.pl?gene=PRKCG
GRM1	Glutamate Metabotropic Receptor 1	Protein Coding	Q13255	63	GC06P183496	12.5618009567261	https://www.genecards.org/cgi-bin/carddisp.pl?gene=GRM1
GLB1	Galactosidase Beta 1	Protein Coding	P16278	62	GC03M032963	12.5618009567261	https://www.genecards.org/cgi-bin/carddisp.pl?gene=GLB1
ITPR1	Inositol 1,4,5-Trisphosphate Receptor Type 1	Protein Coding	Q14643	62	GC03P004496	12.5618009567261	https://www.genecards.org/cgi-bin/carddisp.pl?gene=ITPR1
SLC1A3	Solute Carrier Family 1 Member 3	Protein Coding	P43003	62	GC05P036736	12.5618009567261	https://www.genecards.org/cgi-bin/carddisp.pl?gene=SLC1A3
ATP1A2	ATPase Na+/K+ Transporting Subunit Alpha 2	Protein Coding	P50993	61	GC01P160115	12.5618009567261	https://www.genecards.org/cgi-bin/carddisp.pl?gene=ATP1A2
HSPD1	Heat Shock Protein Family D (Hsp60) Member 1	Protein Coding	P10809	61	GC02M197486	12.5618009567261	https://www.genecards.org/cgi-bin/carddisp.pl?gene=HSPD1
FXN	Frataxin	Protein Coding	Q16595	60	GC09P069035	12.5618009567261	https://www.genecards.org/cgi-bin/carddisp.pl?gene=FXN
GLRA1	Glycine Receptor Alpha 1	Protein Coding	P23415	60	GC05M151822	12.5618009567261	https://www.genecards.org/cgi-bin/carddisp.pl?gene=GLRA1
HSD17B10	Hydroxysteroid 17-Beta Dehydrogenase 10	Protein Coding	Q99714	60	GC0XM053431	12.5618009567261	https://www.genecards.org/cgi-bin/carddisp.pl?gene=HSD17B10
PDHA1	Pyruvate Dehydrogenase E1 Subunit Alpha 1	Protein Coding	P08559	60	GC0XP019343	12.5618009567261	https://www.genecards.org/cgi-bin/carddisp.pl?gene=PDHA1
SLC6A8	Solute Carrier Family 6 Member 8	Protein Coding	P48029	60	GC0XP153811	12.5618009567261	https://www.genecards.org/cgi-bin/carddisp.pl?gene=SLC6A8
PDE2A	Phosphodiesterase 2A	Protein Coding	O00408	59	GC11M072576	12.5618009567261	https://www.genecards.org/cgi-bin/carddisp.pl?gene=PDE2A
PNKP	Polynucleotide Kinase 3'-Phosphatase	Protein Coding	Q96T60	59	GC19M109057	12.5618009567261	https://www.genecards.org/cgi-bin/carddisp.pl?gene=PNKP
ALDH18A1	Aldehyde Dehydrogenase 18 Family Member A1	Protein Coding	P54886	58	GC10M095605	12.5618009567261	https://www.genecards.org/cgi-bin/carddisp.pl?gene=ALDH18A1
ELOVL4	ELOVL Fatty Acid Elongase 4	Protein Coding	Q9GZR5	58	GC06M079914	12.5618009567261	https://www.genecards.org/cgi-bin/carddisp.pl?gene=ELOVL4
GCDH	Glutaryl-CoA Dehydrogenase	Protein Coding	Q92947	58	GC19P012891	12.5618009567261	https://www.genecards.org/cgi-bin/carddisp.pl?gene=GCDH
KCNC3	Potassium Voltage-Gated Channel Subfamily C Member 3	Protein Coding	Q14003	58	GC19M109100	12.5618009567261	https://www.genecards.org/cgi-bin/carddisp.pl?gene=KCNC3
WFS1	Wolframin ER Transmembrane Glycoprotein	Protein Coding	O76024	58	GC04P006269	12.5618009567261	https://www.genecards.org/cgi-bin/carddisp.pl?gene=WFS1
PDYN	Prodynorphin	Protein Coding	P01213	57	GC20M001978	12.5618009567261	https://www.genecards.org/cgi-bin/carddisp.pl?gene=PDYN
SLC16A2	Solute Carrier Family 16 Member 2	Protein Coding	P36021	57	GC0XP075145	12.5618009567261	https://www.genecards.org/cgi-bin/carddisp.pl?gene=SLC16A2
TPK1	Thiamin Pyrophosphokinase 1	Protein Coding	Q9H3S4	57	GC07M144451	12.5618009567261	https://www.genecards.org/cgi-bin/carddisp.pl?gene=TPK1
TTBK2	Tau Tubulin Kinase 2	Protein Coding	Q6IQ55	57	GC15M042738	12.5618009567261	https://www.genecards.org/cgi-bin/carddisp.pl?gene=TTBK2
APTX	Aprataxin	Protein Coding	Q7Z2E3	56	GC09M032886	12.5618009567261	https://www.genecards.org/cgi-bin/carddisp.pl?gene=APTX
FGF14	Fibroblast Growth Factor 14	Protein Coding	Q92915	56	GC13M101710	12.5618009567261	https://www.genecards.org/cgi-bin/carddisp.pl?gene=FGF14
PLP1	Proteolipid Protein 1	Protein Coding	P60201	56	GC0XP103773	12.5618009567261	https://www.genecards.org/cgi-bin/carddisp.pl?gene=PLP1
ACSF3	Acyl-CoA Synthetase Family Member 3	Protein Coding	Q4G176	55	GC16P089088	12.5618009567261	https://www.genecards.org/cgi-bin/carddisp.pl?gene=ACSF3
DNAJB2	DnaJ Heat Shock Protein Family (Hsp40) Member B2	Protein Coding	P25686	55	GC02P219279	12.5618009567261	https://www.genecards.org/cgi-bin/carddisp.pl?gene=DNAJB2
GNAL	G Protein Subunit Alpha L	Protein Coding	P38405	55	GC18P011689	12.5618009567261	https://www.genecards.org/cgi-bin/carddisp.pl?gene=GNAL
HPCA	Hippocalcin	Protein Coding	P84074	55	GC01P032885	12.5618009567261	https://www.genecards.org/cgi-bin/carddisp.pl?gene=HPCA
GJC2	Gap Junction Protein Gamma 2	Protein Coding	Q5T442	54	GC01P233253	12.5618009567261	https://www.genecards.org/cgi-bin/carddisp.pl?gene=GJC2
PLD3	Phospholipase D Family Member 3	Protein Coding	Q8IV08	54	GC19P040348	12.5618009567261	https://www.genecards.org/cgi-bin/carddisp.pl?gene=PLD3
TGM6	Transglutaminase 6	Protein Coding	O95932	53	GC20P002380	12.5618009567261	https://www.genecards.org/cgi-bin/carddisp.pl?gene=TGM6
KCTD17	Potassium Channel Tetramerization Domain Containing 17	Protein Coding	Q8N5Z5	52	GC22P037051	12.5618009567261	https://www.genecards.org/cgi-bin/carddisp.pl?gene=KCTD17
AAAS	Aladin WD Repeat Nucleoporin	Protein Coding	Q9NRG9	51	GC12M053307	12.5618009567261	https://www.genecards.org/cgi-bin/carddisp.pl?gene=AAAS
ANO10	Anoctamin 10	Protein Coding	Q9NW15	51	GC03M043355	12.5618009567261	https://www.genecards.org/cgi-bin/carddisp.pl?gene=ANO10
ANO3	Anoctamin 3	Protein Coding	Q9BYT9	51	GC11P026188	12.5618009567261	https://www.genecards.org/cgi-bin/carddisp.pl?gene=ANO3
IRF2BPL	Interferon Regulatory Factor 2 Binding Protein Like	Protein Coding	Q9H1B7	51	GC14M077024	12.5618009567261	https://www.genecards.org/cgi-bin/carddisp.pl?gene=IRF2BPL
NUS1	NUS1 Dehydrodolichyl Diphosphate Synthase Subunit	Protein Coding	Q96E22	51	GC06P117675	12.5618009567261	https://www.genecards.org/cgi-bin/carddisp.pl?gene=NUS1
SACS	Sacsin Molecular Chaperone	Protein Coding	Q9NZJ4	50	GC13M023288	12.5618009567261	https://www.genecards.org/cgi-bin/carddisp.pl?gene=SACS
CIZ1	CDKN1A Interacting Zinc Finger Protein 1	Protein Coding	Q9ULV3	49	GC09M131775	12.5618009567261	https://www.genecards.org/cgi-bin/carddisp.pl?gene=CIZ1
TENM4	Teneurin Transmembrane Protein 4	Protein Coding	Q6N022	48	GC11M078652	12.5618009567261	https://www.genecards.org/cgi-bin/carddisp.pl?gene=TENM4
ZSWIM6	Zinc Finger SWIM-Type Containing 6	Protein Coding	Q9HCJ5	47	GC05P061332	12.5618009567261	https://www.genecards.org/cgi-bin/carddisp.pl?gene=ZSWIM6
EIF2AK2	Eukaryotic Translation Initiation Factor 2 Alpha Kinase 2	Protein Coding	P19525	62	GC02M037099	12.5351057052612	https://www.genecards.org/cgi-bin/carddisp.pl?gene=EIF2AK2
SCN1A	Sodium Voltage-Gated Channel Alpha Subunit 1	Protein Coding	P35498	61	GC02M165989	12.5351057052612	https://www.genecards.org/cgi-bin/carddisp.pl?gene=SCN1A
SMPD1	Sphingomyelin Phosphodiesterase 1	Protein Coding	P17405	61	GC11P006390	12.5351057052612	https://www.genecards.org/cgi-bin/carddisp.pl?gene=SMPD1
IMPDH2	Inosine Monophosphate Dehydrogenase 2	Protein Coding	P12268	61	GC03M054743	12.4978399276733	https://www.genecards.org/cgi-bin/carddisp.pl?gene=IMPDH2
GLA	Galactosidase Alpha	Protein Coding	P06280	62	GC0XM101393	12.4403095245361	https://www.genecards.org/cgi-bin/carddisp.pl?gene=GLA
NKX2-1	NK2 Homeobox 1	Protein Coding	P43699	61	GC14M036516	12.3746175765991	https://www.genecards.org/cgi-bin/carddisp.pl?gene=NKX2-1
BCS1L	BCS1 Homolog, Ubiquinol-Cytochrome C Reductase Complex Chaperone	Protein Coding	Q9Y276	57	GC02P218658	12.3499183654785	https://www.genecards.org/cgi-bin/carddisp.pl?gene=BCS1L
FUCA1	Alpha-L-Fucosidase 1	Protein Coding	P04066	61	GC01M023845	12.2312622070313	https://www.genecards.org/cgi-bin/carddisp.pl?gene=FUCA1
DCC	DCC Netrin 1 Receptor	Protein Coding	P43146	60	GC18P052340	12.110387802124	https://www.genecards.org/cgi-bin/carddisp.pl?gene=DCC
COX15	Cytochrome C Oxidase Assembly Homolog COX15	Protein Coding	Q7KZN9	55	GC10M099696	12.110387802124	https://www.genecards.org/cgi-bin/carddisp.pl?gene=COX15
SURF1	SURF1 Cytochrome C Oxidase Assembly Factor	Protein Coding	Q15526	55	GC09M133351	12.110387802124	https://www.genecards.org/cgi-bin/carddisp.pl?gene=SURF1
SIL1	SIL1 Nucleotide Exchange Factor	Protein Coding	Q9H173	53	GC05M139013	12.110387802124	https://www.genecards.org/cgi-bin/carddisp.pl?gene=SIL1
TRAPPC11	Trafficking Protein Particle Complex Subunit 11	Protein Coding	Q7Z392	49	GC04P183659	12.110387802124	https://www.genecards.org/cgi-bin/carddisp.pl?gene=TRAPPC11
GRIN1	Glutamate Ionotropic Receptor NMDA Type Subunit 1	Protein Coding	Q05586	64	GC09P137138	11.9871654510498	https://www.genecards.org/cgi-bin/carddisp.pl?gene=GRIN1
ACTB	Actin Beta	Protein Coding	P60709	63	GC07M005854	11.9871654510498	https://www.genecards.org/cgi-bin/carddisp.pl?gene=ACTB
DDC	Dopa Decarboxylase	Protein Coding	P20711	63	GC07M050458	11.9871654510498	https://www.genecards.org/cgi-bin/carddisp.pl?gene=DDC
DLD	Dihydrolipoamide Dehydrogenase	Protein Coding	P09622	62	GC07P110986	11.9871654510498	https://www.genecards.org/cgi-bin/carddisp.pl?gene=DLD
SCN8A	Sodium Voltage-Gated Channel Alpha Subunit 8	Protein Coding	Q9UQD0	62	GC12P051590	11.9871654510498	https://www.genecards.org/cgi-bin/carddisp.pl?gene=SCN8A
DNM1L	Dynamin 1 Like	Protein Coding	O00429	61	GC12P032679	11.9871654510498	https://www.genecards.org/cgi-bin/carddisp.pl?gene=DNM1L
FOLR1	Folate Receptor Alpha	Protein Coding	P15328	61	GC11P108173	11.9871654510498	https://www.genecards.org/cgi-bin/carddisp.pl?gene=FOLR1
HPRT1	Hypoxanthine Phosphoribosyltransferase 1	Protein Coding	P00492	61	GC0XP134460	11.9871654510498	https://www.genecards.org/cgi-bin/carddisp.pl?gene=HPRT1
IFIH1	Interferon Induced With Helicase C Domain 1	Protein Coding	Q9BYX4	61	GC02M162267	11.9871654510498	https://www.genecards.org/cgi-bin/carddisp.pl?gene=IFIH1
KCNMA1	Potassium Calcium-Activated Channel Subfamily M Alpha 1	Protein Coding	Q12791	61	GC10M076869	11.9871654510498	https://www.genecards.org/cgi-bin/carddisp.pl?gene=KCNMA1
KCNQ2	Potassium Voltage-Gated Channel Subfamily Q Member 2	Protein Coding	O43526	61	GC20M063400	11.9871654510498	https://www.genecards.org/cgi-bin/carddisp.pl?gene=KCNQ2
YY1	YY1 Transcription Factor	Protein Coding	P25490	61	GC14P100238	11.9871654510498	https://www.genecards.org/cgi-bin/carddisp.pl?gene=YY1
CAMK4	Calcium/Calmodulin Dependent Protein Kinase IV	Protein Coding	Q16566	60	GC05P111223	11.9871654510498	https://www.genecards.org/cgi-bin/carddisp.pl?gene=CAMK4
CSTB	Cystatin B	Protein Coding	P04080	60	GC21M043772	11.9871654510498	https://www.genecards.org/cgi-bin/carddisp.pl?gene=CSTB
GLRB	Glycine Receptor Beta	Protein Coding	P48167	60	GC04P157076	11.9871654510498	https://www.genecards.org/cgi-bin/carddisp.pl?gene=GLRB
PCCA	Propionyl-CoA Carboxylase Subunit Alpha	Protein Coding	P05165	60	GC13P100089	11.9871654510498	https://www.genecards.org/cgi-bin/carddisp.pl?gene=PCCA
PCCB	Propionyl-CoA Carboxylase Subunit Beta	Protein Coding	P05166	60	GC03P136250	11.9871654510498	https://www.genecards.org/cgi-bin/carddisp.pl?gene=PCCB
SYT1	Synaptotagmin 1	Protein Coding	P21579	60	GC12P078863	11.9871654510498	https://www.genecards.org/cgi-bin/carddisp.pl?gene=SYT1
TNK2	Tyrosine Kinase Non Receptor 2	Protein Coding	Q07912	60	GC03M195863	11.9871654510498	https://www.genecards.org/cgi-bin/carddisp.pl?gene=TNK2
WWOX	WW Domain Containing Oxidoreductase	Protein Coding	Q9NZC7	60	GC16P078099	11.9871654510498	https://www.genecards.org/cgi-bin/carddisp.pl?gene=WWOX
ECHS1	Enoyl-CoA Hydratase, Short Chain 1	Protein Coding	P30084	59	GC10M133362	11.9871654510498	https://www.genecards.org/cgi-bin/carddisp.pl?gene=ECHS1
HCFC1	Host Cell Factor C1	Protein Coding	P51610	59	GC0XM153947	11.9871654510498	https://www.genecards.org/cgi-bin/carddisp.pl?gene=HCFC1
PDHX	Pyruvate Dehydrogenase Complex Component X	Protein Coding	O00330	59	GC11P034894	11.9871654510498	https://www.genecards.org/cgi-bin/carddisp.pl?gene=PDHX
ABAT	4-Aminobutyrate Aminotransferase	Protein Coding	P80404	58	GC16P008674	11.9871654510498	https://www.genecards.org/cgi-bin/carddisp.pl?gene=ABAT
ACOX1	Acyl-CoA Oxidase 1	Protein Coding	Q15067	58	GC17M075941	11.9871654510498	https://www.genecards.org/cgi-bin/carddisp.pl?gene=ACOX1
ASL	Argininosuccinate Lyase	Protein Coding	P04424	58	GC07P066075	11.9871654510498	https://www.genecards.org/cgi-bin/carddisp.pl?gene=ASL
CA8	Carbonic Anhydrase 8	Protein Coding	P35219	58	GC08M060187	11.9871654510498	https://www.genecards.org/cgi-bin/carddisp.pl?gene=CA8
CACNB4	Calcium Voltage-Gated Channel Auxiliary Subunit Beta 4	Protein Coding	O00305	58	GC02M151832	11.9871654510498	https://www.genecards.org/cgi-bin/carddisp.pl?gene=CACNB4
DLAT	Dihydrolipoamide S-Acetyltransferase	Protein Coding	P10515	58	GC11P113462	11.9871654510498	https://www.genecards.org/cgi-bin/carddisp.pl?gene=DLAT
GNB1	G Protein Subunit Beta 1	Protein Coding	P62873	58	GC01M001785	11.9871654510498	https://www.genecards.org/cgi-bin/carddisp.pl?gene=GNB1
GRID2	Glutamate Ionotropic Receptor Delta Type Subunit 2	Protein Coding	O43424	58	GC04P092304	11.9871654510498	https://www.genecards.org/cgi-bin/carddisp.pl?gene=GRID2
PPP2R5D	Protein Phosphatase 2 Regulatory Subunit B'Delta	Protein Coding	Q14738	58	GC06P182067	11.9871654510498	https://www.genecards.org/cgi-bin/carddisp.pl?gene=PPP2R5D
SLC19A3	Solute Carrier Family 19 Member 3	Protein Coding	Q9BZV2	58	GC02M227685	11.9871654510498	https://www.genecards.org/cgi-bin/carddisp.pl?gene=SLC19A3
SLC6A5	Solute Carrier Family 6 Member 5	Protein Coding	Q9Y345	58	GC11P020599	11.9871654510498	https://www.genecards.org/cgi-bin/carddisp.pl?gene=SLC6A5
VAMP2	Vesicle Associated Membrane Protein 2	Protein Coding	P63027	58	GC17M096233	11.9871654510498	https://www.genecards.org/cgi-bin/carddisp.pl?gene=VAMP2
ABCB7	ATP Binding Cassette Subfamily B Member 7	Protein Coding	O75027	57	GC0XM075053	11.9871654510498	https://www.genecards.org/cgi-bin/carddisp.pl?gene=ABCB7
FOXG1	Forkhead Box G1	Protein Coding	P55316	57	GC14P057625	11.9871654510498	https://www.genecards.org/cgi-bin/carddisp.pl?gene=FOXG1
PEX1	Peroxisomal Biogenesis Factor 1	Protein Coding	O43933	57	GC07M092487	11.9871654510498	https://www.genecards.org/cgi-bin/carddisp.pl?gene=PEX1
PNPT1	Polyribonucleotide Nucleotidyltransferase 1	Protein Coding	Q8TCS8	57	GC02M055634	11.9871654510498	https://www.genecards.org/cgi-bin/carddisp.pl?gene=PNPT1
SUOX	Sulfite Oxidase	Protein Coding	P51687	57	GC12P055997	11.9871654510498	https://www.genecards.org/cgi-bin/carddisp.pl?gene=SUOX
LOXL3	Lysyl Oxidase Like 3	Protein Coding	P58215	56	GC02M074532	11.9871654510498	https://www.genecards.org/cgi-bin/carddisp.pl?gene=LOXL3
MCOLN1	Mucolipin TRP Cation Channel 1	Protein Coding	Q9GZU1	56	GC19P151636	11.9871654510498	https://www.genecards.org/cgi-bin/carddisp.pl?gene=MCOLN1
POLR3B	RNA Polymerase III Subunit B	Protein Coding	Q9NW08	56	GC12P106357	11.9871654510498	https://www.genecards.org/cgi-bin/carddisp.pl?gene=POLR3B
AASS	Aminoadipate-Semialdehyde Synthase	Protein Coding	Q9UDR5	55	GC07M122073	11.9871654510498	https://www.genecards.org/cgi-bin/carddisp.pl?gene=AASS
ARX	Aristaless Related Homeobox	Protein Coding	Q96QS3	55	GC0XM025003	11.9871654510498	https://www.genecards.org/cgi-bin/carddisp.pl?gene=ARX
HNRNPH1	Heterogeneous Nuclear Ribonucleoprotein H1	Protein Coding	P31943	55	GC05M179614	11.9871654510498	https://www.genecards.org/cgi-bin/carddisp.pl?gene=HNRNPH1
NGLY1	N-Glycanase 1	Protein Coding	Q96IV0	55	GC03M025718	11.9871654510498	https://www.genecards.org/cgi-bin/carddisp.pl?gene=NGLY1
TARS2	Threonyl-TRNA Synthetase 2, Mitochondrial	Protein Coding	Q9BW92	55	GC01P176487	11.9871654510498	https://www.genecards.org/cgi-bin/carddisp.pl?gene=TARS2
AHSA1	Activator Of HSP90 ATPase Activity 1	Protein Coding	O95433	54	GC14P077457	11.9871654510498	https://www.genecards.org/cgi-bin/carddisp.pl?gene=AHSA1
ATP5MC3	ATP Synthase Membrane Subunit C Locus 3	Protein Coding	P48201	54	GC02M175180	11.9871654510498	https://www.genecards.org/cgi-bin/carddisp.pl?gene=ATP5MC3
AUH	AU RNA Binding Methylglutaconyl-CoA Hydratase	Protein Coding	Q13825	54	GC09M091213	11.9871654510498	https://www.genecards.org/cgi-bin/carddisp.pl?gene=AUH
DHDDS	Dehydrodolichyl Diphosphate Synthase Subunit	Protein Coding	Q86SQ9	54	GC01P026432	11.9871654510498	https://www.genecards.org/cgi-bin/carddisp.pl?gene=DHDDS
LRPPRC	Leucine Rich Pentatricopeptide Repeat Containing	Protein Coding	P42704	54	GC02M043886	11.9871654510498	https://www.genecards.org/cgi-bin/carddisp.pl?gene=LRPPRC
MARS2	Methionyl-TRNA Synthetase 2, Mitochondrial	Protein Coding	Q96GW9	54	GC02P197705	11.9871654510498	https://www.genecards.org/cgi-bin/carddisp.pl?gene=MARS2
SLC30A9	Solute Carrier Family 30 Member 9	Protein Coding	Q6PML9	54	GC04P042001	11.9871654510498	https://www.genecards.org/cgi-bin/carddisp.pl?gene=SLC30A9
VPS4A	Vacuolar Protein Sorting 4 Homolog A	Protein Coding	Q9UN37	54	GC16P069311	11.9871654510498	https://www.genecards.org/cgi-bin/carddisp.pl?gene=VPS4A
HECW2	HECT, C2 And WW Domain Containing E3 Ubiquitin Protein Ligase 2	Protein Coding	Q9P2P5	53	GC02M196194	11.9871654510498	https://www.genecards.org/cgi-bin/carddisp.pl?gene=HECW2
PCDH12	Protocadherin 12	Protein Coding	Q9NPG4	53	GC05M141943	11.9871654510498	https://www.genecards.org/cgi-bin/carddisp.pl?gene=PCDH12
GET3	Guided Entry Of Tail-Anchored Proteins Factor 3, ATPase	Protein Coding	O43681	52	GC19P012737	11.9871654510498	https://www.genecards.org/cgi-bin/carddisp.pl?gene=GET3
L2HGDH	L-2-Hydroxyglutarate Dehydrogenase	Protein Coding	Q9H9P8	52	GC14M050237	11.9871654510498	https://www.genecards.org/cgi-bin/carddisp.pl?gene=L2HGDH
VPS41	VPS41 Subunit Of HOPS Complex	Protein Coding	P49754	52	GC07M039755	11.9871654510498	https://www.genecards.org/cgi-bin/carddisp.pl?gene=VPS41
CWF19L1	CWF19 Like Cell Cycle Control Factor 1	Protein Coding	Q69YN2	51	GC10M100232	11.9871654510498	https://www.genecards.org/cgi-bin/carddisp.pl?gene=CWF19L1
NUP54	Nucleoporin 54	Protein Coding	Q7Z3B4	51	GC04M076114	11.9871654510498	https://www.genecards.org/cgi-bin/carddisp.pl?gene=NUP54
ACER3	Alkaline Ceramidase 3	Protein Coding	Q9NUN7	50	GC11P076860	11.9871654510498	https://www.genecards.org/cgi-bin/carddisp.pl?gene=ACER3
ATCAY	ATCAY Kinesin Light Chain Interacting Caytaxin	Protein Coding	Q86WG3	50	GC19P151503	11.9871654510498	https://www.genecards.org/cgi-bin/carddisp.pl?gene=ATCAY
MED27	Mediator Complex Subunit 27	Protein Coding	Q6P2C8	50	GC09M131872	11.9871654510498	https://www.genecards.org/cgi-bin/carddisp.pl?gene=MED27
NKX6-2	NK6 Homeobox 2	Protein Coding	Q9C056	50	GC10M132783	11.9871654510498	https://www.genecards.org/cgi-bin/carddisp.pl?gene=NKX6-2
SERAC1	Serine Active Site Containing 1	Protein Coding	Q96JX3	49	GC06M158109	11.9871654510498	https://www.genecards.org/cgi-bin/carddisp.pl?gene=SERAC1
VPS16	VPS16 Core Subunit Of CORVET And HOPS Complexes	Protein Coding	Q9H269	49	GC20P002840	11.9871654510498	https://www.genecards.org/cgi-bin/carddisp.pl?gene=VPS16
AFG2B	AFG2 AAA ATPase Homolog B	Protein Coding	Q9BVQ7	48	GC15P045402	11.9871654510498	https://www.genecards.org/cgi-bin/carddisp.pl?gene=AFG2B
AUP1	AUP1 Lipid Droplet Regulating VLDL Assembly Factor	Protein Coding	Q9Y679	48	GC02M074526	11.9871654510498	https://www.genecards.org/cgi-bin/carddisp.pl?gene=AUP1
MAL	Mal, T Cell Differentiation Protein	Protein Coding	P21145	48	GC02P095025	11.9871654510498	https://www.genecards.org/cgi-bin/carddisp.pl?gene=MAL
SHQ1	SHQ1, H/ACA Ribonucleoprotein Assembly Factor	Protein Coding	Q6PI26	48	GC03M072725	11.9871654510498	https://www.genecards.org/cgi-bin/carddisp.pl?gene=SHQ1
WDR73	WD Repeat Domain 73	Protein Coding	Q6P4I2	48	GC15M084639	11.9871654510498	https://www.genecards.org/cgi-bin/carddisp.pl?gene=WDR73
YIF1B	Yip1 Interacting Factor Homolog B, Membrane Trafficking Protein	Protein Coding	Q5BJH7	48	GC19M038303	11.9871654510498	https://www.genecards.org/cgi-bin/carddisp.pl?gene=YIF1B
FITM2	Fat Storage Inducing Transmembrane Protein 2	Protein Coding	Q8N6M3	47	GC20M044302	11.9871654510498	https://www.genecards.org/cgi-bin/carddisp.pl?gene=FITM2
RIC3	RIC3 Acetylcholine Receptor Chaperone	Protein Coding	Q7Z5B4	47	GC11M008092	11.9871654510498	https://www.genecards.org/cgi-bin/carddisp.pl?gene=RIC3
TMEM151A	Transmembrane Protein 151A	Protein Coding	Q8N4L1	45	GC11P066291	11.9871654510498	https://www.genecards.org/cgi-bin/carddisp.pl?gene=TMEM151A
ARFGEF3	ARFGEF Family Member 3	Protein Coding	Q5TH69	44	GC06P138161	11.9871654510498	https://www.genecards.org/cgi-bin/carddisp.pl?gene=ARFGEF3
NOTCH2NLA	Notch 2 N-Terminal Like A	Protein Coding	Q7Z3S9	41	GC01M167025	11.9871654510498	https://www.genecards.org/cgi-bin/carddisp.pl?gene=NOTCH2NLA
TREM2	Triggering Receptor Expressed On Myeloid Cells 2	Protein Coding	Q9NZC2	57	GC06M106680	10.9556121826172	https://www.genecards.org/cgi-bin/carddisp.pl?gene=TREM2
PRKAG2	Protein Kinase AMP-Activated Non-Catalytic Subunit Gamma 2	Protein Coding	Q9UGJ0	62	GC07M151556	10.9365005493164	https://www.genecards.org/cgi-bin/carddisp.pl?gene=PRKAG2
LAMP2	Lysosomal Associated Membrane Protein 2	Protein Coding	P13473	57	GC0XM120426	10.7947835922241	https://www.genecards.org/cgi-bin/carddisp.pl?gene=LAMP2
MYH7	Myosin Heavy Chain 7	Protein Coding	P12883	60	GC14M023412	10.6187601089478	https://www.genecards.org/cgi-bin/carddisp.pl?gene=MYH7
TCAP	Titin-Cap	Protein Coding	O15273	54	GC17P154753	10.6187601089478	https://www.genecards.org/cgi-bin/carddisp.pl?gene=TCAP
DES	Desmin	Protein Coding	P17661	61	GC02P219418	10.3351259231567	https://www.genecards.org/cgi-bin/carddisp.pl?gene=DES
TTN	Titin	Protein Coding	Q8WZ42	61	GC02M178525	10.3351259231567	https://www.genecards.org/cgi-bin/carddisp.pl?gene=TTN
CAV3	Caveolin 3	Protein Coding	P56539	57	GC03P008733	10.3351259231567	https://www.genecards.org/cgi-bin/carddisp.pl?gene=CAV3
FLNC	Filamin C	Protein Coding	Q14315	57	GC07P128830	10.3351259231567	https://www.genecards.org/cgi-bin/carddisp.pl?gene=FLNC
ABCA7	ATP Binding Cassette Subfamily A Member 7	Protein Coding	Q8IZY2	58	GC19P151373	10.3016662597656	https://www.genecards.org/cgi-bin/carddisp.pl?gene=ABCA7
TRPM7	Transient Receptor Potential Cation Channel Subfamily M Member 7	Protein Coding	Q96QT4	56	GC15M050552	10.2987585067749	https://www.genecards.org/cgi-bin/carddisp.pl?gene=TRPM7
KCNJ2	Potassium Inwardly Rectifying Channel Subfamily J Member 2	Protein Coding	P63252	61	GC17P070168	10.1516017913818	https://www.genecards.org/cgi-bin/carddisp.pl?gene=KCNJ2
TTR	Transthyretin	Protein Coding	P02766	61	GC18P031557	10.1516017913818	https://www.genecards.org/cgi-bin/carddisp.pl?gene=TTR
SCN10A	Sodium Voltage-Gated Channel Alpha Subunit 10	Protein Coding	Q9Y5Y9	60	GC03M038851	10.1516017913818	https://www.genecards.org/cgi-bin/carddisp.pl?gene=SCN10A
TMEM43	Transmembrane Protein 43	Protein Coding	Q9BTV4	55	GC03P027096	10.1516017913818	https://www.genecards.org/cgi-bin/carddisp.pl?gene=TMEM43
PTPA	Protein Phosphatase 2 Phosphatase Activator	Protein Coding	Q15257	58	GC09P152908	9.92167949676514	https://www.genecards.org/cgi-bin/carddisp.pl?gene=PTPA
JPH2	Junctophilin 2	Protein Coding	Q9BR39	55	GC20M044111	9.78652191162109	https://www.genecards.org/cgi-bin/carddisp.pl?gene=JPH2
TNNI3	Troponin I3, Cardiac Type	Protein Coding	P19429	61	GC19M055151	9.56635284423828	https://www.genecards.org/cgi-bin/carddisp.pl?gene=TNNI3
SCN2A	Sodium Voltage-Gated Channel Alpha Subunit 2	Protein Coding	Q99250	61	GC02P165194	9.48572444915771	https://www.genecards.org/cgi-bin/carddisp.pl?gene=SCN2A
GDF6	Growth Differentiation Factor 6	Protein Coding	Q6KF10	54	GC08M096142	9.3805570602417	https://www.genecards.org/cgi-bin/carddisp.pl?gene=GDF6
SCN1B	Sodium Voltage-Gated Channel Beta Subunit 1	Protein Coding	Q07699	58	GC19P035030	9.37106990814209	https://www.genecards.org/cgi-bin/carddisp.pl?gene=SCN1B
MYL2	Myosin Light Chain 2	Protein Coding	P10916	61	GC12M111995	9.30094528198242	https://www.genecards.org/cgi-bin/carddisp.pl?gene=MYL2
ACTN2	Actinin Alpha 2	Protein Coding	P35609	60	GC01P236686	9.30094528198242	https://www.genecards.org/cgi-bin/carddisp.pl?gene=ACTN2
MYBPC3	Myosin Binding Protein C3	Protein Coding	Q14896	60	GC11M139452	9.30094528198242	https://www.genecards.org/cgi-bin/carddisp.pl?gene=MYBPC3
TRDN	Triadin	Protein Coding	Q13061	54	GC06M123198	9.30094528198242	https://www.genecards.org/cgi-bin/carddisp.pl?gene=TRDN
ACTC1	Actin Alpha Cardiac Muscle 1	Protein Coding	P68032	58	GC15M034790	9.24792385101318	https://www.genecards.org/cgi-bin/carddisp.pl?gene=ACTC1
PTPN11	Protein Tyrosine Phosphatase Non-Receptor Type 11	Protein Coding	Q06124	67	GC12P112418	9.08743572235107	https://www.genecards.org/cgi-bin/carddisp.pl?gene=PTPN11
RAF1	Raf-1 Proto-Oncogene, Serine/Threonine Kinase	Protein Coding	P04049	67	GC03M012583	9.08743572235107	https://www.genecards.org/cgi-bin/carddisp.pl?gene=RAF1
DSP	Desmoplakin	Protein Coding	P15924	63	GC06P007541	9.08743572235107	https://www.genecards.org/cgi-bin/carddisp.pl?gene=DSP
KCNH2	Potassium Voltage-Gated Channel Subfamily H Member 2	Protein Coding	Q12809	63	GC07M150944	9.08743572235107	https://www.genecards.org/cgi-bin/carddisp.pl?gene=KCNH2
SCN5A	Sodium Voltage-Gated Channel Alpha Subunit 5	Protein Coding	Q14524	63	GC03M038850	9.08743572235107	https://www.genecards.org/cgi-bin/carddisp.pl?gene=SCN5A
CACNA1C	Calcium Voltage-Gated Channel Subunit Alpha1 C	Protein Coding	Q13936	62	GC12P001970	9.08743572235107	https://www.genecards.org/cgi-bin/carddisp.pl?gene=CACNA1C
KCNQ1	Potassium Voltage-Gated Channel Subfamily Q Member 1	Protein Coding	P51787	62	GC11P002444	9.08743572235107	https://www.genecards.org/cgi-bin/carddisp.pl?gene=KCNQ1
HCN4	Hyperpolarization Activated Cyclic Nucleotide Gated Potassium Channel 4	Protein Coding	Q9Y3Q4	61	GC15M073319	9.08743572235107	https://www.genecards.org/cgi-bin/carddisp.pl?gene=HCN4
JUP	Junction Plakoglobin	Protein Coding	P14923	61	GC17M041754	9.08743572235107	https://www.genecards.org/cgi-bin/carddisp.pl?gene=JUP
KCNJ5	Potassium Inwardly Rectifying Channel Subfamily J Member 5	Protein Coding	P48544	61	GC11P128891	9.08743572235107	https://www.genecards.org/cgi-bin/carddisp.pl?gene=KCNJ5
TNNT2	Troponin T2, Cardiac Type	Protein Coding	P45379	61	GC01M201359	9.08743572235107	https://www.genecards.org/cgi-bin/carddisp.pl?gene=TNNT2
TPM1	Tropomyosin 1	Protein Coding	P09493	61	GC15P200889	9.08743572235107	https://www.genecards.org/cgi-bin/carddisp.pl?gene=TPM1
RYR2	Ryanodine Receptor 2	Protein Coding	Q92736	60	GC01P237042	9.08743572235107	https://www.genecards.org/cgi-bin/carddisp.pl?gene=RYR2
TGFB3	Transforming Growth Factor Beta 3	Protein Coding	P10600	60	GC14M075958	9.08743572235107	https://www.genecards.org/cgi-bin/carddisp.pl?gene=TGFB3
CACNB2	Calcium Voltage-Gated Channel Auxiliary Subunit Beta 2	Protein Coding	Q08289	59	GC10P018141	9.08743572235107	https://www.genecards.org/cgi-bin/carddisp.pl?gene=CACNB2
MYH6	Myosin Heavy Chain 6	Protein Coding	P13533	59	GC14M023381	9.08743572235107	https://www.genecards.org/cgi-bin/carddisp.pl?gene=MYH6
MYL3	Myosin Light Chain 3	Protein Coding	P08590	59	GC03M046836	9.08743572235107	https://www.genecards.org/cgi-bin/carddisp.pl?gene=MYL3
ABCC9	ATP Binding Cassette Subfamily C Member 9	Protein Coding	O60706	58	GC12M021797	9.08743572235107	https://www.genecards.org/cgi-bin/carddisp.pl?gene=ABCC9
CALM1	Calmodulin 1	Protein Coding	P0DP23	58	GC14P090396	9.08743572235107	https://www.genecards.org/cgi-bin/carddisp.pl?gene=CALM1
CASQ2	Calsequestrin 2	Protein Coding	O14958	58	GC01M115700	9.08743572235107	https://www.genecards.org/cgi-bin/carddisp.pl?gene=CASQ2
DSC2	Desmocollin 2	Protein Coding	Q02487	58	GC18M031058	9.08743572235107	https://www.genecards.org/cgi-bin/carddisp.pl?gene=DSC2
GJA5	Gap Junction Protein Alpha 5	Protein Coding	P36382	58	GC01M147756	9.08743572235107	https://www.genecards.org/cgi-bin/carddisp.pl?gene=GJA5
KCNA5	Potassium Voltage-Gated Channel Subfamily A Member 5	Protein Coding	P22460	58	GC12P005043	9.08743572235107	https://www.genecards.org/cgi-bin/carddisp.pl?gene=KCNA5
KCNE1	Potassium Voltage-Gated Channel Subfamily E Regulatory Subunit 1	Protein Coding	P15382	58	GC21M034446	9.08743572235107	https://www.genecards.org/cgi-bin/carddisp.pl?gene=KCNE1
LIG3	DNA Ligase 3	Protein Coding	P49916	58	GC17P034980	9.08743572235107	https://www.genecards.org/cgi-bin/carddisp.pl?gene=LIG3
SCN2B	Sodium Voltage-Gated Channel Beta Subunit 2	Protein Coding	O60939	58	GC11M140606	9.08743572235107	https://www.genecards.org/cgi-bin/carddisp.pl?gene=SCN2B
SNTA1	Syntrophin Alpha 1	Protein Coding	Q13424	58	GC20M033407	9.08743572235107	https://www.genecards.org/cgi-bin/carddisp.pl?gene=SNTA1
DSG2	Desmoglein 2	Protein Coding	Q14126	57	GC18P031498	9.08743572235107	https://www.genecards.org/cgi-bin/carddisp.pl?gene=DSG2
KCND2	Potassium Voltage-Gated Channel Subfamily D Member 2	Protein Coding	Q9NZV8	57	GC07P120273	9.08743572235107	https://www.genecards.org/cgi-bin/carddisp.pl?gene=KCND2
KCNE3	Potassium Voltage-Gated Channel Subfamily E Regulatory Subunit 3	Protein Coding	Q9Y6H6	57	GC11M074454	9.08743572235107	https://www.genecards.org/cgi-bin/carddisp.pl?gene=KCNE3
NPPA	Natriuretic Peptide A	Protein Coding	P01160	57	GC01M022465	9.08743572235107	https://www.genecards.org/cgi-bin/carddisp.pl?gene=NPPA
PLN	Phospholamban	Protein Coding	P26678	57	GC06P118548	9.08743572235107	https://www.genecards.org/cgi-bin/carddisp.pl?gene=PLN
SCN3B	Sodium Voltage-Gated Channel Beta Subunit 3	Protein Coding	Q9NY72	57	GC11M123629	9.08743572235107	https://www.genecards.org/cgi-bin/carddisp.pl?gene=SCN3B
SCN4B	Sodium Voltage-Gated Channel Beta Subunit 4	Protein Coding	Q8IWT1	57	GC11M140603	9.08743572235107	https://www.genecards.org/cgi-bin/carddisp.pl?gene=SCN4B
CALM2	Calmodulin 2	Protein Coding	P0DP24	56	GC02M047160	9.08743572235107	https://www.genecards.org/cgi-bin/carddisp.pl?gene=CALM2
PKP2	Plakophilin 2	Protein Coding	Q99959	56	GC12M032790	9.08743572235107	https://www.genecards.org/cgi-bin/carddisp.pl?gene=PKP2
TRPM4	Transient Receptor Potential Cation Channel Subfamily M Member 4	Protein Coding	Q8TD43	56	GC19P049157	9.08743572235107	https://www.genecards.org/cgi-bin/carddisp.pl?gene=TRPM4
CALM3	Calmodulin 3	Protein Coding	P0DP25	55	GC19P046601	9.08743572235107	https://www.genecards.org/cgi-bin/carddisp.pl?gene=CALM3
CSRP3	Cysteine And Glycine Rich Protein 3	Protein Coding	P50461	55	GC11M019160	9.08743572235107	https://www.genecards.org/cgi-bin/carddisp.pl?gene=CSRP3
KCNE2	Potassium Voltage-Gated Channel Subfamily E Regulatory Subunit 2	Protein Coding	Q9Y6J6	55	GC21P034316	9.08743572235107	https://www.genecards.org/cgi-bin/carddisp.pl?gene=KCNE2
KCNJ8	Potassium Inwardly Rectifying Channel Subfamily J Member 8	Protein Coding	Q15842	55	GC12M021764	9.08743572235107	https://www.genecards.org/cgi-bin/carddisp.pl?gene=KCNJ8
SLC26A4	Solute Carrier Family 26 Member 4	Protein Coding	O43511	55	GC07P107660	9.08743572235107	https://www.genecards.org/cgi-bin/carddisp.pl?gene=SLC26A4
AKAP9	A-Kinase Anchoring Protein 9	Protein Coding	Q99996	54	GC07P091940	9.08743572235107	https://www.genecards.org/cgi-bin/carddisp.pl?gene=AKAP9
ANK2	Ankyrin 2	Protein Coding	Q01484	54	GC04P112815	9.08743572235107	https://www.genecards.org/cgi-bin/carddisp.pl?gene=ANK2
CTNNA3	Catenin Alpha 3	Protein Coding	Q9UI47	54	GC10M065912	9.08743572235107	https://www.genecards.org/cgi-bin/carddisp.pl?gene=CTNNA3
GPD1L	Glycerol-3-Phosphate Dehydrogenase 1 Like	Protein Coding	Q8N335	54	GC03P032167	9.08743572235107	https://www.genecards.org/cgi-bin/carddisp.pl?gene=GPD1L
NODAL	Nodal Growth Differentiation Factor	Protein Coding	Q96S42	54	GC10M070431	9.08743572235107	https://www.genecards.org/cgi-bin/carddisp.pl?gene=NODAL
TNNC1	Troponin C1, Slow Skeletal And Cardiac Type	Protein Coding	P63316	54	GC03M054894	9.08743572235107	https://www.genecards.org/cgi-bin/carddisp.pl?gene=TNNC1
TBX20	T-Box Transcription Factor 20	Protein Coding	Q9UMR3	53	GC07M035237	9.08743572235107	https://www.genecards.org/cgi-bin/carddisp.pl?gene=TBX20
ANKRD1	Ankyrin Repeat Domain 1	Protein Coding	Q15327	52	GC10M090912	9.08743572235107	https://www.genecards.org/cgi-bin/carddisp.pl?gene=ANKRD1
NEXN	Nexilin F-Actin Binding Protein	Protein Coding	Q0ZGT2	52	GC01P081563	9.08743572235107	https://www.genecards.org/cgi-bin/carddisp.pl?gene=NEXN
MYOZ2	Myozenin 2	Protein Coding	Q9NPC6	51	GC04P119135	9.08743572235107	https://www.genecards.org/cgi-bin/carddisp.pl?gene=MYOZ2
SLMAP	Sarcolemma Associated Protein	Protein Coding	Q14BN4	51	GC03P065227	9.08743572235107	https://www.genecards.org/cgi-bin/carddisp.pl?gene=SLMAP
TECRL	Trans-2,3-Enoyl-CoA Reductase Like	Protein Coding	Q5HYJ1	46	GC04M064275	9.08743572235107	https://www.genecards.org/cgi-bin/carddisp.pl?gene=TECRL
KCNE5	Potassium Voltage-Gated Channel Subfamily E Regulatory Subunit 5	Protein Coding	Q9UJ90	45	GC0XM109623	9.08743572235107	https://www.genecards.org/cgi-bin/carddisp.pl?gene=KCNE5
RANGRF	RAN Guanine Nucleotide Release Factor	Protein Coding	Q9HD47	45	GC17P008288	9.08743572235107	https://www.genecards.org/cgi-bin/carddisp.pl?gene=RANGRF
RELN	Reelin	Protein Coding	P78509	57	GC07M103471	8.97918319702148	https://www.genecards.org/cgi-bin/carddisp.pl?gene=RELN
RAB32	RAB32, Member RAS Oncogene Family	Protein Coding	Q13637	49	GC06P146543	8.74985790252686	https://www.genecards.org/cgi-bin/carddisp.pl?gene=RAB32
APOE	Apolipoprotein E	Protein Coding	P02649	62	GC19P152697	8.66738510131836	https://www.genecards.org/cgi-bin/carddisp.pl?gene=APOE
TYROBP	Transmembrane Immune Signaling Adaptor TYROBP	Protein Coding	O43914	55	GC19M035904	8.59872436523438	https://www.genecards.org/cgi-bin/carddisp.pl?gene=TYROBP
NOTCH3	Notch Receptor 3	Protein Coding	Q9UM47	64	GC19M015159	8.37139797210693	https://www.genecards.org/cgi-bin/carddisp.pl?gene=NOTCH3
ABCD1	ATP Binding Cassette Subfamily D Member 1	Protein Coding	P33897	59	GC0XP153724	8.28029537200928	https://www.genecards.org/cgi-bin/carddisp.pl?gene=ABCD1
PPT1	Palmitoyl-Protein Thioesterase 1	Protein Coding	P50897	60	GC01M040273	8.17611503601074	https://www.genecards.org/cgi-bin/carddisp.pl?gene=PPT1
ITM2B	Integral Membrane Protein 2B	Protein Coding	Q9Y287	57	GC13P048233	7.93188285827637	https://www.genecards.org/cgi-bin/carddisp.pl?gene=ITM2B
CHRNA4	Cholinergic Receptor Nicotinic Alpha 4 Subunit	Protein Coding	P43681	62	GC20M063343	7.84977531433105	https://www.genecards.org/cgi-bin/carddisp.pl?gene=CHRNA4
CHRNB4	Cholinergic Receptor Nicotinic Beta 4 Subunit	Protein Coding	P30926	57	GC15M078624	7.84977531433105	https://www.genecards.org/cgi-bin/carddisp.pl?gene=CHRNB4
RRM2B	Ribonucleotide Reductase Regulatory TP53 Inducible Subunit M2B	Protein Coding	Q7LG56	61	GC08M102204	7.3131103515625	https://www.genecards.org/cgi-bin/carddisp.pl?gene=RRM2B
LMNB1	Lamin B1	Protein Coding	P20700	59	GC05P126776	7.26079654693604	https://www.genecards.org/cgi-bin/carddisp.pl?gene=LMNB1
GALC	Galactosylceramidase	Protein Coding	P54803	58	GC14M087837	7.26079654693604	https://www.genecards.org/cgi-bin/carddisp.pl?gene=GALC
WARS2	Tryptophanyl TRNA Synthetase 2, Mitochondrial	Protein Coding	Q9UGM6	57	GC01M119031	6.88201999664307	https://www.genecards.org/cgi-bin/carddisp.pl?gene=WARS2
COQ2	Coenzyme Q2, Polyprenyltransferase	Protein Coding	Q96H96	53	GC04M083261	6.71343088150024	https://www.genecards.org/cgi-bin/carddisp.pl?gene=COQ2
UBE3A	Ubiquitin Protein Ligase E3A	Protein Coding	Q05086	61	GC15M025333	6.69992208480835	https://www.genecards.org/cgi-bin/carddisp.pl?gene=UBE3A
C9orf72	C9orf72-SMCR8 Complex Subunit	Protein Coding	Q96LT7	54	GC09M030157	6.61654949188232	https://www.genecards.org/cgi-bin/carddisp.pl?gene=C9orf72
CHCHD10	Coiled-Coil-Helix-Coiled-Coil-Helix Domain Containing 10	Protein Coding	Q8WYQ3	52	GC22M023765	6.35128831863403	https://www.genecards.org/cgi-bin/carddisp.pl?gene=CHCHD10
TMEM106B	Transmembrane Protein 106B	Protein Coding	Q9NUM4	52	GC07P019240	6.22543096542358	https://www.genecards.org/cgi-bin/carddisp.pl?gene=TMEM106B
HNRNPA2B1	Heterogeneous Nuclear Ribonucleoprotein A2/B1	Protein Coding	P22626	60	GC07M026174	6.19175672531128	https://www.genecards.org/cgi-bin/carddisp.pl?gene=HNRNPA2B1
ALS2	Alsin Rho Guanine Nucleotide Exchange Factor ALS2	Protein Coding	Q96Q42	56	GC02M201776	6.08570098876953	https://www.genecards.org/cgi-bin/carddisp.pl?gene=ALS2
SLC25A24	Solute Carrier Family 25 Member 24	Protein Coding	Q6NUK1	54	GC01M108134	6.02883625030518	https://www.genecards.org/cgi-bin/carddisp.pl?gene=SLC25A24
ATP2B4	ATPase Plasma Membrane Ca2+ Transporting 4	Protein Coding	P23634	58	GC01P203626	5.8904185295105	https://www.genecards.org/cgi-bin/carddisp.pl?gene=ATP2B4
VAPB	VAMP Associated Protein B And C	Protein Coding	O95292	57	GC20P058389	5.8904185295105	https://www.genecards.org/cgi-bin/carddisp.pl?gene=VAPB
MATR3	Matrin 3	Protein Coding	P43243	55	GC05P139274	5.8904185295105	https://www.genecards.org/cgi-bin/carddisp.pl?gene=MATR3
JPH3	Junctophilin 3	Protein Coding	Q8WXH2	54	GC16P087601	5.8904185295105	https://www.genecards.org/cgi-bin/carddisp.pl?gene=JPH3
AP5Z1	Adaptor Related Protein Complex 5 Subunit Zeta 1	Protein Coding	O43299	49	GC07P004775	5.8904185295105	https://www.genecards.org/cgi-bin/carddisp.pl?gene=AP5Z1
AARS2	Alanyl-TRNA Synthetase 2, Mitochondrial	Protein Coding	Q5JTZ9	57	GC06M106778	5.87237119674683	https://www.genecards.org/cgi-bin/carddisp.pl?gene=AARS2
AARS1	Alanyl-TRNA Synthetase 1	Protein Coding	P49588	56	GC16M075123	5.87237119674683	https://www.genecards.org/cgi-bin/carddisp.pl?gene=AARS1
ERBB4	Erb-B2 Receptor Tyrosine Kinase 4	Protein Coding	Q15303	67	GC02M211375	5.85831	https://www.genecards.org/cgi-bin/carddisp.pl?gene=ERBB4
VRK1	VRK Serine/Threonine Kinase 1	Protein Coding	Q99986	60	GC14P096797	5.79193210601807	https://www.genecards.org/cgi-bin/carddisp.pl?gene=VRK1
HFE	Homeostatic Iron Regulator	Protein Coding	Q30201	58	GC06P026087	5.79193210601807	https://www.genecards.org/cgi-bin/carddisp.pl?gene=HFE
CLN6	CLN6 Transmembrane ER Protein	Protein Coding	Q9NWW5	50	GC15M068206	5.79193210601807	https://www.genecards.org/cgi-bin/carddisp.pl?gene=CLN6
GNAS	GNAS Complex Locus	Protein Coding	P84996	63	GC20P058839	5.76727199554443	https://www.genecards.org/cgi-bin/carddisp.pl?gene=GNAS
PSMB8	Proteasome 20S Subunit Beta 8	Protein Coding	P28062	62	GC06M032840	5.76727199554443	https://www.genecards.org/cgi-bin/carddisp.pl?gene=PSMB8
COL4A1	Collagen Type IV Alpha 1 Chain	Protein Coding	P02462	60	GC13M110148	5.76727199554443	https://www.genecards.org/cgi-bin/carddisp.pl?gene=COL4A1
FHL1	Four And A Half LIM Domains 1	Protein Coding	Q13642	58	GC0XP136146	5.76727199554443	https://www.genecards.org/cgi-bin/carddisp.pl?gene=FHL1
ECM1	Extracellular Matrix Protein 1	Protein Coding	Q16610	57	GC01P150508	5.76727199554443	https://www.genecards.org/cgi-bin/carddisp.pl?gene=ECM1
HLA-DQB1	Major Histocompatibility Complex, Class II, DQ Beta 1	Protein Coding	P01920	57	GC06M106540	5.76727199554443	https://www.genecards.org/cgi-bin/carddisp.pl?gene=HLA-DQB1
XRCC4	X-Ray Repair Cross Complementing 4	Protein Coding	Q13426	57	GC05P083077	5.76727199554443	https://www.genecards.org/cgi-bin/carddisp.pl?gene=XRCC4
TK2	Thymidine Kinase 2	Protein Coding	O00142	54	GC16M066508	5.76727199554443	https://www.genecards.org/cgi-bin/carddisp.pl?gene=TK2
RNF125	Ring Finger Protein 125	Protein Coding	Q96EQ8	52	GC18P032633	5.76727199554443	https://www.genecards.org/cgi-bin/carddisp.pl?gene=RNF125
USP18	Ubiquitin Specific Peptidase 18	Protein Coding	Q9UMW8	52	GC22P018149	5.76727199554443	https://www.genecards.org/cgi-bin/carddisp.pl?gene=USP18
XK	X-Linked Kx Blood Group Antigen, Kell And VPS13A Binding Protein	Protein Coding	P51811	52	GC0XP037685	5.76727199554443	https://www.genecards.org/cgi-bin/carddisp.pl?gene=XK
CTC1	CST Telomere Replication Complex Component 1	Protein Coding	Q2NKJ3	48	GC17M096249	5.76727199554443	https://www.genecards.org/cgi-bin/carddisp.pl?gene=CTC1
ERCC8	ERCC Excision Repair 8, CSA Ubiquitin Ligase Complex Subunit	Protein Coding	Q13216	56	GC05M060921	5.7291522026062	https://www.genecards.org/cgi-bin/carddisp.pl?gene=ERCC8
PLAU	Plasminogen Activator, Urokinase	Protein Coding	P00749	64	GC10P073909	5.70046710968018	https://www.genecards.org/cgi-bin/carddisp.pl?gene=PLAU
NOS3	Nitric Oxide Synthase 3	Protein Coding	P29474	62	GC07P165997	5.70046710968018	https://www.genecards.org/cgi-bin/carddisp.pl?gene=NOS3
UQCRC1	Ubiquinol-Cytochrome C Reductase Core Protein 1	Protein Coding	P31930	56	GC03M048613	5.6729097366333	https://www.genecards.org/cgi-bin/carddisp.pl?gene=UQCRC1
CTSF	Cathepsin F	Protein Coding	Q9UBX1	62	GC11M139837	5.59664964675903	https://www.genecards.org/cgi-bin/carddisp.pl?gene=CTSF
NEFH	Neurofilament Heavy Chain	Protein Coding	P12036	58	GC22P029480	5.59664964675903	https://www.genecards.org/cgi-bin/carddisp.pl?gene=NEFH
FIG4	FIG4 Phosphoinositide 5-Phosphatase	Protein Coding	Q92562	56	GC06P182745	5.59664964675903	https://www.genecards.org/cgi-bin/carddisp.pl?gene=FIG4
PRPH	Peripherin	Protein Coding	P41219	55	GC12P075056	5.59664964675903	https://www.genecards.org/cgi-bin/carddisp.pl?gene=PRPH
TIA1	TIA1 Cytotoxic Granule Associated RNA Binding Protein	Protein Coding	P31483	54	GC02M070209	5.59664964675903	https://www.genecards.org/cgi-bin/carddisp.pl?gene=TIA1
MFSD8	Major Facilitator Superfamily Domain Containing 8	Protein Coding	Q8NHS3	48	GC04M127917	5.59664964675903	https://www.genecards.org/cgi-bin/carddisp.pl?gene=MFSD8
PGK1	Phosphoglycerate Kinase 1	Protein Coding	P00558	62	GC0XP078258	5.52067041397095	https://www.genecards.org/cgi-bin/carddisp.pl?gene=PGK1
TRIM32	Tripartite Motif Containing 32	Protein Coding	Q13049	55	GC09P116687	5.48491954803467	https://www.genecards.org/cgi-bin/carddisp.pl?gene=TRIM32
MPO	Myeloperoxidase	Protein Coding	P05164	65	GC17M058269	5.47350311279297	https://www.genecards.org/cgi-bin/carddisp.pl?gene=MPO
ACE	Angiotensin I Converting Enzyme	Protein Coding	P12821	64	GC17P063477	5.47350311279297	https://www.genecards.org/cgi-bin/carddisp.pl?gene=ACE
GAA	Alpha Glucosidase	Protein Coding	P10253	64	GC17P080101	5.47350311279297	https://www.genecards.org/cgi-bin/carddisp.pl?gene=GAA
SDHB	Succinate Dehydrogenase Complex Iron Sulfur Subunit B	Protein Coding	P21912	61	GC01M022674	5.47350311279297	https://www.genecards.org/cgi-bin/carddisp.pl?gene=SDHB
A2M	Alpha-2-Macroglobulin	Protein Coding	P01023	59	GC12M009067	5.47350311279297	https://www.genecards.org/cgi-bin/carddisp.pl?gene=A2M
COL4A2	Collagen Type IV Alpha 2 Chain	Protein Coding	P08572	59	GC13P110305	5.47350311279297	https://www.genecards.org/cgi-bin/carddisp.pl?gene=COL4A2
HTRA1	HtrA Serine Peptidase 1	Protein Coding	Q92743	57	GC10P125997	5.47350311279297	https://www.genecards.org/cgi-bin/carddisp.pl?gene=HTRA1
SYNE1	Spectrin Repeat Containing Nuclear Envelope Protein 1	Protein Coding	Q8NF91	53	GC06M152121	5.47350311279297	https://www.genecards.org/cgi-bin/carddisp.pl?gene=SYNE1
DNMT1	DNA Methyltransferase 1	Protein Coding	P26358	66	GC19M010133	5.26320743560791	https://www.genecards.org/cgi-bin/carddisp.pl?gene=DNMT1
VEGFA	Vascular Endothelial Growth Factor A	Protein Coding	P15692	61	GC06P043770	5.26320743560791	https://www.genecards.org/cgi-bin/carddisp.pl?gene=VEGFA
HEXB	Hexosaminidase Subunit Beta	Protein Coding	P07686	60	GC05P074640	5.26320743560791	https://www.genecards.org/cgi-bin/carddisp.pl?gene=HEXB
HNRNPA1	Heterogeneous Nuclear Ribonucleoprotein A1	Protein Coding	P09651	60	GC12P054280	5.26320743560791	https://www.genecards.org/cgi-bin/carddisp.pl?gene=HNRNPA1
PON1	Paraoxonase 1	Protein Coding	P27169	60	GC07M095297	5.26320743560791	https://www.genecards.org/cgi-bin/carddisp.pl?gene=PON1
PFN1	Profilin 1	Protein Coding	P07737	59	GC17M004945	5.26320743560791	https://www.genecards.org/cgi-bin/carddisp.pl?gene=PFN1
DAO	D-Amino Acid Oxidase	Protein Coding	P14920	57	GC12P108914	5.26320743560791	https://www.genecards.org/cgi-bin/carddisp.pl?gene=DAO
PON2	Paraoxonase 2	Protein Coding	Q15165	57	GC07M095404	5.26320743560791	https://www.genecards.org/cgi-bin/carddisp.pl?gene=PON2
PON3	Paraoxonase 3	Protein Coding	Q15166	57	GC07M095359	5.26320743560791	https://www.genecards.org/cgi-bin/carddisp.pl?gene=PON3
ANXA11	Annexin A11	Protein Coding	P50995	56	GC10M080150	5.26320743560791	https://www.genecards.org/cgi-bin/carddisp.pl?gene=ANXA11
NEK1	NIMA Related Kinase 1	Protein Coding	Q96PY6	56	GC04M169393	5.26320743560791	https://www.genecards.org/cgi-bin/carddisp.pl?gene=NEK1
GLE1	GLE1 RNA Export Mediator	Protein Coding	Q53GS7	53	GC09P128504	5.26320743560791	https://www.genecards.org/cgi-bin/carddisp.pl?gene=GLE1
CCNF	Cyclin F	Protein Coding	P41002	51	GC16P002429	5.26320743560791	https://www.genecards.org/cgi-bin/carddisp.pl?gene=CCNF
SPART	Spartin	Protein Coding	Q8N0X7	51	GC13M042960	5.26320743560791	https://www.genecards.org/cgi-bin/carddisp.pl?gene=SPART
ARHGEF28	Rho Guanine Nucleotide Exchange Factor 28	Protein Coding	Q8N1W1	50	GC05P073626	5.26320743560791	https://www.genecards.org/cgi-bin/carddisp.pl?gene=ARHGEF28
DRD3	Dopamine Receptor D3	Protein Coding	P35462	57	GC03M114128	5.21933221817017	https://www.genecards.org/cgi-bin/carddisp.pl?gene=DRD3
GBE1	1,4-Alpha-Glucan Branching Enzyme 1	Protein Coding	Q04446	57	GC03M081489	5.21933221817017	https://www.genecards.org/cgi-bin/carddisp.pl?gene=GBE1
SLC52A3	Solute Carrier Family 52 Member 3	Protein Coding	Q9NQ40	55	GC20M000741	5.21933221817017	https://www.genecards.org/cgi-bin/carddisp.pl?gene=SLC52A3
SPAST	Spastin	Protein Coding	Q9UBP0	54	GC02P032063	5.21933221817017	https://www.genecards.org/cgi-bin/carddisp.pl?gene=SPAST
ATL1	Atlastin GTPase 1	Protein Coding	Q8WXF7	52	GC14P050532	5.21933221817017	https://www.genecards.org/cgi-bin/carddisp.pl?gene=ATL1
REEP1	Receptor Accessory Protein 1	Protein Coding	Q9H902	52	GC02M086213	5.21933221817017	https://www.genecards.org/cgi-bin/carddisp.pl?gene=REEP1
SLC52A2	Solute Carrier Family 52 Member 2	Protein Coding	Q9HAB3	51	GC08P144333	5.21933221817017	https://www.genecards.org/cgi-bin/carddisp.pl?gene=SLC52A2
IBA57	Iron-Sulfur Cluster Assembly Factor IBA57	Protein Coding	Q5T440	48	GC01P228165	5.21933221817017	https://www.genecards.org/cgi-bin/carddisp.pl?gene=IBA57
MEF2C	Myocyte Enhancer Factor 2C	Protein Coding	Q06413	62	GC05M088718	5.18722820281982	https://www.genecards.org/cgi-bin/carddisp.pl?gene=MEF2C
RNASE4	Ribonuclease A Family Member 4	Protein Coding	P34096	49	GC14P057259	5.18722820281982	https://www.genecards.org/cgi-bin/carddisp.pl?gene=RNASE4
GLT8D1	Glycosyltransferase 8 Domain Containing 1	Protein Coding	Q68CQ7	48	GC03M052694	5.18722820281982	https://www.genecards.org/cgi-bin/carddisp.pl?gene=GLT8D1
TP53	Tumor Protein P53	Protein Coding	P04637	66	GC17M007661	5.14006090164185	https://www.genecards.org/cgi-bin/carddisp.pl?gene=TP53
TERT	Telomerase Reverse Transcriptase	Protein Coding	O14746	64	GC05M001253	5.14006090164185	https://www.genecards.org/cgi-bin/carddisp.pl?gene=TERT
MFN2	Mitofusin 2	Protein Coding	O95140	61	GC01P011980	5.14006090164185	https://www.genecards.org/cgi-bin/carddisp.pl?gene=MFN2
PRF1	Perforin 1	Protein Coding	P14222	60	GC10M070597	5.14006090164185	https://www.genecards.org/cgi-bin/carddisp.pl?gene=PRF1
SH2D1A	SH2 Domain Containing 1A	Protein Coding	O60880	60	GC0XP124227	5.14006090164185	https://www.genecards.org/cgi-bin/carddisp.pl?gene=SH2D1A
SPTLC1	Serine Palmitoyltransferase Long Chain Base Subunit 1	Protein Coding	O15269	60	GC09M121881	5.14006090164185	https://www.genecards.org/cgi-bin/carddisp.pl?gene=SPTLC1
SCARB2	Scavenger Receptor Class B Member 2	Protein Coding	Q14108	58	GC04M076158	5.14006090164185	https://www.genecards.org/cgi-bin/carddisp.pl?gene=SCARB2
ERLIN1	ER Lipid Raft Associated 1	Protein Coding	O75477	54	GC10M100150	5.14006090164185	https://www.genecards.org/cgi-bin/carddisp.pl?gene=ERLIN1
PRX	Periaxin	Protein Coding	Q9BXM0	54	GC19M040393	5.14006090164185	https://www.genecards.org/cgi-bin/carddisp.pl?gene=PRX
PLEKHG5	Pleckstrin Homology And RhoGEF Domain Containing G5	Protein Coding	O94827	52	GC01M022301	5.14006090164185	https://www.genecards.org/cgi-bin/carddisp.pl?gene=PLEKHG5
SPECC1L	Sperm Antigen With Calponin Homology And Coiled-Coil Domains 1 Like	Protein Coding	Q69YQ0	52	GC22P091764	5.14006090164185	https://www.genecards.org/cgi-bin/carddisp.pl?gene=SPECC1L
TIMMDC1	Translocase Of Inner Mitochondrial Membrane Domain Containing 1	Protein Coding	Q9NPL8	51	GC03P119498	5.08640766143799	https://www.genecards.org/cgi-bin/carddisp.pl?gene=TIMMDC1
TMEM126B	Transmembrane Protein 126B	Protein Coding	Q8IUX1	50	GC11P085628	5.08640766143799	https://www.genecards.org/cgi-bin/carddisp.pl?gene=TMEM126B
JAM2	Junctional Adhesion Molecule 2	Protein Coding	P57087	52	GC21P025639	5.04778432846069	https://www.genecards.org/cgi-bin/carddisp.pl?gene=JAM2
MPV17	Mitochondrial Inner Membrane Protein MPV17	Protein Coding	P39210	53	GC02M027309	4.97957324981689	https://www.genecards.org/cgi-bin/carddisp.pl?gene=MPV17
SLC25A4	Solute Carrier Family 25 Member 4	Protein Coding	P12235	61	GC04P185143	4.94396686553955	https://www.genecards.org/cgi-bin/carddisp.pl?gene=SLC25A4
HSPB1	Heat Shock Protein Family B (Small) Member 1	Protein Coding	P04792	65	GC07P076302	4.92556381225586	https://www.genecards.org/cgi-bin/carddisp.pl?gene=HSPB1
DNM2	Dynamin 2	Protein Coding	P50570	63	GC19P010718	4.92556381225586	https://www.genecards.org/cgi-bin/carddisp.pl?gene=DNM2
LMNA	Lamin A/C	Protein Coding	P02545	63	GC01P156082	4.92556381225586	https://www.genecards.org/cgi-bin/carddisp.pl?gene=LMNA
CACNA1S	Calcium Voltage-Gated Channel Subunit Alpha1 S	Protein Coding	Q13698	62	GC01M201008	4.92556381225586	https://www.genecards.org/cgi-bin/carddisp.pl?gene=CACNA1S
RYR1	Ryanodine Receptor 1	Protein Coding	P21817	62	GC19P152460	4.92556381225586	https://www.genecards.org/cgi-bin/carddisp.pl?gene=RYR1
STIM1	Stromal Interaction Molecule 1	Protein Coding	Q13586	62	GC11P020398	4.92556381225586	https://www.genecards.org/cgi-bin/carddisp.pl?gene=STIM1
CAPN3	Calpain 3	Protein Coding	P20807	61	GC15P042359	4.92556381225586	https://www.genecards.org/cgi-bin/carddisp.pl?gene=CAPN3
SDHA	Succinate Dehydrogenase Complex Flavoprotein Subunit A	Protein Coding	P31040	61	GC05P000248	4.92556381225586	https://www.genecards.org/cgi-bin/carddisp.pl?gene=SDHA
TRPV4	Transient Receptor Potential Cation Channel Subfamily V Member 4	Protein Coding	Q9HBA0	61	GC12M109783	4.92556381225586	https://www.genecards.org/cgi-bin/carddisp.pl?gene=TRPV4
BIN1	Bridging Integrator 1	Protein Coding	O00499	60	GC02M127048	4.92556381225586	https://www.genecards.org/cgi-bin/carddisp.pl?gene=BIN1
GFPT1	Glutamine--Fructose-6-Phosphate Transaminase 1	Protein Coding	Q06210	60	GC02M069319	4.92556381225586	https://www.genecards.org/cgi-bin/carddisp.pl?gene=GFPT1
PYGM	Glycogen Phosphorylase, Muscle Associated	Protein Coding	P11217	60	GC11M064746	4.92556381225586	https://www.genecards.org/cgi-bin/carddisp.pl?gene=PYGM
SLC22A5	Solute Carrier Family 22 Member 5	Protein Coding	O76082	60	GC05P132369	4.92556381225586	https://www.genecards.org/cgi-bin/carddisp.pl?gene=SLC22A5
TYMP	Thymidine Phosphorylase	Protein Coding	P19971	60	GC22M050525	4.92556381225586	https://www.genecards.org/cgi-bin/carddisp.pl?gene=TYMP
CRYAB	Crystallin Alpha B	Protein Coding	P02511	59	GC11M111908	4.92556381225586	https://www.genecards.org/cgi-bin/carddisp.pl?gene=CRYAB
HADHB	Hydroxyacyl-CoA Dehydrogenase Trifunctional Multienzyme Complex Subunit Beta	Protein Coding	P55084	59	GC02P026243	4.92556381225586	https://www.genecards.org/cgi-bin/carddisp.pl?gene=HADHB
COL6A1	Collagen Type VI Alpha 1 Chain	Protein Coding	P12109	58	GC21P045981	4.92556381225586	https://www.genecards.org/cgi-bin/carddisp.pl?gene=COL6A1
COL6A2	Collagen Type VI Alpha 2 Chain	Protein Coding	P12110	58	GC21P046098	4.92556381225586	https://www.genecards.org/cgi-bin/carddisp.pl?gene=COL6A2
DMD	Dystrophin	Protein Coding	P11532	58	GC0XM031097	4.92556381225586	https://www.genecards.org/cgi-bin/carddisp.pl?gene=DMD
EMD	Emerin	Protein Coding	P50402	58	GC0XP154379	4.92556381225586	https://www.genecards.org/cgi-bin/carddisp.pl?gene=EMD
GYG1	Glycogenin 1	Protein Coding	P46976	58	GC03P148991	4.92556381225586	https://www.genecards.org/cgi-bin/carddisp.pl?gene=GYG1
NEFL	Neurofilament Light Chain	Protein Coding	P07196	58	GC08M024950	4.92556381225586	https://www.genecards.org/cgi-bin/carddisp.pl?gene=NEFL
NTN1	Netrin 1	Protein Coding	O95631	58	GC17P153828	4.92556381225586	https://www.genecards.org/cgi-bin/carddisp.pl?gene=NTN1
SCN4A	Sodium Voltage-Gated Channel Alpha Subunit 4	Protein Coding	P35499	58	GC17M063938	4.92556381225586	https://www.genecards.org/cgi-bin/carddisp.pl?gene=SCN4A
HSPB8	Heat Shock Protein Family B (Small) Member 8	Protein Coding	Q9UJY1	57	GC12P119173	4.92556381225586	https://www.genecards.org/cgi-bin/carddisp.pl?gene=HSPB8
MYH2	Myosin Heavy Chain 2	Protein Coding	Q9UKX2	57	GC17M010521	4.92556381225586	https://www.genecards.org/cgi-bin/carddisp.pl?gene=MYH2
ORAI1	ORAI Calcium Release-Activated Calcium Modulator 1	Protein Coding	Q96D31	57	GC12P138918	4.92556381225586	https://www.genecards.org/cgi-bin/carddisp.pl?gene=ORAI1
PNPLA2	Patatin Like Domain 2, Triacylglycerol Lipase	Protein Coding	Q96AD5	57	GC11P020269	4.92556381225586	https://www.genecards.org/cgi-bin/carddisp.pl?gene=PNPLA2
RANBP2	RAN Binding Protein 2	Protein Coding	P49792	57	GC02P108719	4.92556381225586	https://www.genecards.org/cgi-bin/carddisp.pl?gene=RANBP2
SGCD	Sarcoglycan Delta	Protein Coding	Q92629	57	GC05P159537	4.92556381225586	https://www.genecards.org/cgi-bin/carddisp.pl?gene=SGCD
DYSF	Dysferlin	Protein Coding	O75923	56	GC02P071453	4.92556381225586	https://www.genecards.org/cgi-bin/carddisp.pl?gene=DYSF
GMPPB	GDP-Mannose Pyrophosphorylase B	Protein Coding	Q9Y5P6	56	GC03M049716	4.92556381225586	https://www.genecards.org/cgi-bin/carddisp.pl?gene=GMPPB
SLC5A7	Solute Carrier Family 5 Member 7	Protein Coding	Q9GZV3	56	GC02P107969	4.92556381225586	https://www.genecards.org/cgi-bin/carddisp.pl?gene=SLC5A7
BAG3	BAG Cochaperone 3	Protein Coding	O95817	55	GC10P119651	4.92556381225586	https://www.genecards.org/cgi-bin/carddisp.pl?gene=BAG3
BSCL2	BSCL2 Lipid Droplet Biogenesis Associated, Seipin	Protein Coding	Q96G97	55	GC11M139665	4.92556381225586	https://www.genecards.org/cgi-bin/carddisp.pl?gene=BSCL2
COQ8A	Coenzyme Q8A	Protein Coding	Q8NI60	55	GC01P226957	4.92556381225586	https://www.genecards.org/cgi-bin/carddisp.pl?gene=COQ8A
GNE	Glucosamine (UDP-N-Acetyl)-2-Epimerase/N-Acetylmannosamine Kinase	Protein Coding	Q9Y223	55	GC09M036214	4.92556381225586	https://www.genecards.org/cgi-bin/carddisp.pl?gene=GNE
HNRNPDL	Heterogeneous Nuclear Ribonucleoprotein D Like	Protein Coding	O14979	55	GC04M082422	4.92556381225586	https://www.genecards.org/cgi-bin/carddisp.pl?gene=HNRNPDL
MTMR14	Myotubularin Related Protein 14	Protein Coding	Q8NCE2	55	GC03P009649	4.92556381225586	https://www.genecards.org/cgi-bin/carddisp.pl?gene=MTMR14
SGCG	Sarcoglycan Gamma	Protein Coding	Q13326	55	GC13P023160	4.92556381225586	https://www.genecards.org/cgi-bin/carddisp.pl?gene=SGCG
COL13A1	Collagen Type XIII Alpha 1 Chain	Protein Coding	Q5TAT6	54	GC10P069801	4.92556381225586	https://www.genecards.org/cgi-bin/carddisp.pl?gene=COL13A1
LDB3	LIM Domain Binding 3	Protein Coding	O75112	54	GC10P086666	4.92556381225586	https://www.genecards.org/cgi-bin/carddisp.pl?gene=LDB3
MYPN	Myopalladin	Protein Coding	Q86TC9	54	GC10P068106	4.92556381225586	https://www.genecards.org/cgi-bin/carddisp.pl?gene=MYPN
PHKA1	Phosphorylase Kinase Regulatory Subunit Alpha 1	Protein Coding	P46020	54	GC0XM072578	4.92556381225586	https://www.genecards.org/cgi-bin/carddisp.pl?gene=PHKA1
SGCA	Sarcoglycan Alpha	Protein Coding	Q16586	54	GC17P050164	4.92556381225586	https://www.genecards.org/cgi-bin/carddisp.pl?gene=SGCA
SMN1	Survival Of Motor Neuron 1, Telomeric	Protein Coding	Q16637	54	GC05P070924	4.92556381225586	https://www.genecards.org/cgi-bin/carddisp.pl?gene=SMN1
SPEG	Striated Muscle Enriched Protein Kinase	Protein Coding	Q15772	54	GC02P219434	4.92556381225586	https://www.genecards.org/cgi-bin/carddisp.pl?gene=SPEG
COL12A1	Collagen Type XII Alpha 1 Chain	Protein Coding	Q99715	53	GC06M075084	4.92556381225586	https://www.genecards.org/cgi-bin/carddisp.pl?gene=COL12A1
ADSS1	Adenylosuccinate Synthase 1	Protein Coding	Q8N142	52	GC14P120428	4.92556381225586	https://www.genecards.org/cgi-bin/carddisp.pl?gene=ADSS1
EXOSC8	Exosome Component 8	Protein Coding	Q96B26	52	GC13P036998	4.92556381225586	https://www.genecards.org/cgi-bin/carddisp.pl?gene=EXOSC8
FKTN	Fukutin	Protein Coding	O75072	52	GC09P105558	4.92556381225586	https://www.genecards.org/cgi-bin/carddisp.pl?gene=FKTN
HACD1	3-Hydroxyacyl-CoA Dehydratase 1	Protein Coding	B0YJ81	52	GC10M017589	4.92556381225586	https://www.genecards.org/cgi-bin/carddisp.pl?gene=HACD1
MYOT	Myotilin	Protein Coding	Q9UBF9	52	GC05P137867	4.92556381225586	https://www.genecards.org/cgi-bin/carddisp.pl?gene=MYOT
POPDC1	Popeye Domain CAMP Effector 1	Protein Coding	Q8NE79	52	GC06M105096	4.92556381225586	https://www.genecards.org/cgi-bin/carddisp.pl?gene=POPDC1
SLC25A32	Solute Carrier Family 25 Member 32	Protein Coding	Q9H2D1	52	GC08M103398	4.92556381225586	https://www.genecards.org/cgi-bin/carddisp.pl?gene=SLC25A32
SYNE2	Spectrin Repeat Containing Nuclear Envelope Protein 2	Protein Coding	Q8WXH0	52	GC14P063761	4.92556381225586	https://www.genecards.org/cgi-bin/carddisp.pl?gene=SYNE2
UBQLN4	Ubiquilin 4	Protein Coding	Q9NRR5	52	GC01M167482	4.92556381225586	https://www.genecards.org/cgi-bin/carddisp.pl?gene=UBQLN4
FKRP	Fukutin Related Protein	Protein Coding	Q9H9S5	51	GC19P152743	4.92556381225586	https://www.genecards.org/cgi-bin/carddisp.pl?gene=FKRP
MSTO1	Misato Mitochondrial Distribution And Morphology Regulator 1	Protein Coding	Q9BUK6	51	GC01P176767	4.92556381225586	https://www.genecards.org/cgi-bin/carddisp.pl?gene=MSTO1
POMGNT2	Protein O-Linked Mannose N-Acetylglucosaminyltransferase 2 (Beta 1,4-)	Protein Coding	Q8NAT1	51	GC03M043121	4.92556381225586	https://www.genecards.org/cgi-bin/carddisp.pl?gene=POMGNT2
SGCB	Sarcoglycan Beta	Protein Coding	Q16585	51	GC04M052019	4.92556381225586	https://www.genecards.org/cgi-bin/carddisp.pl?gene=SGCB
TTC19	Tetratricopeptide Repeat Domain 19	Protein Coding	Q6DKK2	51	GC17P015999	4.92556381225586	https://www.genecards.org/cgi-bin/carddisp.pl?gene=TTC19
ANO5	Anoctamin 5	Protein Coding	Q75V66	50	GC11P021802	4.92556381225586	https://www.genecards.org/cgi-bin/carddisp.pl?gene=ANO5
CRPPA	CDP-L-Ribitol Pyrophosphorylase A	Protein Coding	A4D126	49	GC07M016088	4.92556381225586	https://www.genecards.org/cgi-bin/carddisp.pl?gene=CRPPA
DRP2	Dystrophin Related Protein 2	Protein Coding	Q13474	48	GC0XP101219	4.92556381225586	https://www.genecards.org/cgi-bin/carddisp.pl?gene=DRP2
ZC4H2	Zinc Finger C4H2-Type Containing	Protein Coding	Q9NQZ6	48	GC0XM064915	4.92556381225586	https://www.genecards.org/cgi-bin/carddisp.pl?gene=ZC4H2
KY	Kyphoscoliosis Peptidase	Protein Coding	Q8NBH2	47	GC03M134599	4.92556381225586	https://www.genecards.org/cgi-bin/carddisp.pl?gene=KY
FDX2	Ferredoxin 2	Protein Coding	Q6P4F2	46	GC19M108111	4.92556381225586	https://www.genecards.org/cgi-bin/carddisp.pl?gene=FDX2
CFAP410	Cilia And Flagella Associated Protein 410	Protein Coding	O43822	45	GC21M054917	4.92556381225586	https://www.genecards.org/cgi-bin/carddisp.pl?gene=CFAP410
POLGARF	POLG Alternative Reading Frame	Protein Coding	A0A3B3IS91	19	GC15M165957	4.64898586273193	https://www.genecards.org/cgi-bin/carddisp.pl?gene=POLGARF
NTRK2	Neurotrophic Receptor Tyrosine Kinase 2	Protein Coding	Q16620	66	GC09P084668	4.59212112426758	https://www.genecards.org/cgi-bin/carddisp.pl?gene=NTRK2
AR	Androgen Receptor	Protein Coding	P10275	65	GC0XP067544	4.59212112426758	https://www.genecards.org/cgi-bin/carddisp.pl?gene=AR
HRAS	HRas Proto-Oncogene, GTPase	Protein Coding	P01112	65	GC11M015046	4.59212112426758	https://www.genecards.org/cgi-bin/carddisp.pl?gene=HRAS
IDH1	Isocitrate Dehydrogenase (NADP(+)) 1	Protein Coding	O75874	65	GC02M208236	4.59212112426758	https://www.genecards.org/cgi-bin/carddisp.pl?gene=IDH1
TGFB1	Transforming Growth Factor Beta 1	Protein Coding	P01137	65	GC19M041301	4.59212112426758	https://www.genecards.org/cgi-bin/carddisp.pl?gene=TGFB1
IL6	Interleukin 6	Protein Coding	P05231	64	GC07P022725	4.59212112426758	https://www.genecards.org/cgi-bin/carddisp.pl?gene=IL6
PRKAR1A	Protein Kinase CAMP-Dependent Type I Regulatory Subunit Alpha	Protein Coding	P10644	64	GC17P155470	4.59212112426758	https://www.genecards.org/cgi-bin/carddisp.pl?gene=PRKAR1A
ALPL	Alkaline Phosphatase, Biomineralization Associated	Protein Coding	P05186	63	GC01P021508	4.59212112426758	https://www.genecards.org/cgi-bin/carddisp.pl?gene=ALPL
F2	Coagulation Factor II, Thrombin	Protein Coding	P00734	63	GC11P049059	4.59212112426758	https://www.genecards.org/cgi-bin/carddisp.pl?gene=F2
HK1	Hexokinase 1	Protein Coding	P19367	63	GC10P069269	4.59212112426758	https://www.genecards.org/cgi-bin/carddisp.pl?gene=HK1
SLC9A1	Solute Carrier Family 9 Member A1	Protein Coding	P19634	63	GC01M034801	4.59212112426758	https://www.genecards.org/cgi-bin/carddisp.pl?gene=SLC9A1
ABCA1	ATP Binding Cassette Subfamily A Member 1	Protein Coding	O95477	62	GC09M104781	4.59212112426758	https://www.genecards.org/cgi-bin/carddisp.pl?gene=ABCA1
ASS1	Argininosuccinate Synthase 1	Protein Coding	P00966	62	GC09P130444	4.59212112426758	https://www.genecards.org/cgi-bin/carddisp.pl?gene=ASS1
ATP1A1	ATPase Na+/K+ Transporting Subunit Alpha 1	Protein Coding	P05023	62	GC01P116372	4.59212112426758	https://www.genecards.org/cgi-bin/carddisp.pl?gene=ATP1A1
BMP4	Bone Morphogenetic Protein 4	Protein Coding	P12644	62	GC14M053949	4.59212112426758	https://www.genecards.org/cgi-bin/carddisp.pl?gene=BMP4
CACNA1H	Calcium Voltage-Gated Channel Subunit Alpha1 H	Protein Coding	O95180	62	GC16P001153	4.59212112426758	https://www.genecards.org/cgi-bin/carddisp.pl?gene=CACNA1H
CAPN1	Calpain 1	Protein Coding	P07384	62	GC11P107791	4.59212112426758	https://www.genecards.org/cgi-bin/carddisp.pl?gene=CAPN1
FGA	Fibrinogen Alpha Chain	Protein Coding	P02671	62	GC04M154583	4.59212112426758	https://www.genecards.org/cgi-bin/carddisp.pl?gene=FGA
MME	Membrane Metalloendopeptidase	Protein Coding	P08473	62	GC03P155024	4.59212112426758	https://www.genecards.org/cgi-bin/carddisp.pl?gene=MME
NF2	NF2, Moesin-Ezrin-Radixin Like (MERLIN) Tumor Suppressor	Protein Coding	P35240	62	GC22P029603	4.59212112426758	https://www.genecards.org/cgi-bin/carddisp.pl?gene=NF2
RAB7A	RAB7A, Member RAS Oncogene Family	Protein Coding	P51149	62	GC03P143091	4.59212112426758	https://www.genecards.org/cgi-bin/carddisp.pl?gene=RAB7A
TACR3	Tachykinin Receptor 3	Protein Coding	P29371	62	GC04M103586	4.59212112426758	https://www.genecards.org/cgi-bin/carddisp.pl?gene=TACR3
ACTA2	Actin Alpha 2, Smooth Muscle	Protein Coding	P62736	61	GC10M088935	4.59212112426758	https://www.genecards.org/cgi-bin/carddisp.pl?gene=ACTA2
ADAMTS13	ADAM Metallopeptidase With Thrombospondin Type 1 Motif 13	Protein Coding	Q76LX8	61	GC09P133414	4.59212112426758	https://www.genecards.org/cgi-bin/carddisp.pl?gene=ADAMTS13
COL3A1	Collagen Type III Alpha 1 Chain	Protein Coding	P02461	61	GC02P188974	4.59212112426758	https://www.genecards.org/cgi-bin/carddisp.pl?gene=COL3A1
CTLA4	Cytotoxic T-Lymphocyte Associated Protein 4	Protein Coding	P16410	61	GC02P204860	4.59212112426758	https://www.genecards.org/cgi-bin/carddisp.pl?gene=CTLA4
EEF2	Eukaryotic Translation Elongation Factor 2	Protein Coding	P13639	61	GC19M003976	4.59212112426758	https://www.genecards.org/cgi-bin/carddisp.pl?gene=EEF2
FCGR2A	Fc Gamma Receptor IIa	Protein Coding	P12318	61	GC01P161505	4.59212112426758	https://www.genecards.org/cgi-bin/carddisp.pl?gene=FCGR2A
FCGR2B	Fc Gamma Receptor IIb	Protein Coding	P31994	61	GC01P177026	4.59212112426758	https://www.genecards.org/cgi-bin/carddisp.pl?gene=FCGR2B
KDM1A	Lysine Demethylase 1A	Protein Coding	O60341	61	GC01P023019	4.59212112426758	https://www.genecards.org/cgi-bin/carddisp.pl?gene=KDM1A
LRP1	LDL Receptor Related Protein 1	Protein Coding	Q07954	61	GC12P057128	4.59212112426758	https://www.genecards.org/cgi-bin/carddisp.pl?gene=LRP1
MTHFR	Methylenetetrahydrofolate Reductase	Protein Coding	P42898	61	GC01M011785	4.59212112426758	https://www.genecards.org/cgi-bin/carddisp.pl?gene=MTHFR
MTR	5-Methyltetrahydrofolate-Homocysteine Methyltransferase	Protein Coding	Q99707	61	GC01P236795	4.59212112426758	https://www.genecards.org/cgi-bin/carddisp.pl?gene=MTR
P2RY12	Purinergic Receptor P2Y12	Protein Coding	Q9H244	61	GC03M151336	4.59212112426758	https://www.genecards.org/cgi-bin/carddisp.pl?gene=P2RY12
SLC4A1	Solute Carrier Family 4 Member 1 (Diego Blood Group)	Protein Coding	P02730	61	GC17M097290	4.59212112426758	https://www.genecards.org/cgi-bin/carddisp.pl?gene=SLC4A1
TBXAS1	Thromboxane A Synthase 1	Protein Coding	P24557	61	GC07P139777	4.59212112426758	https://www.genecards.org/cgi-bin/carddisp.pl?gene=TBXAS1
USP8	Ubiquitin Specific Peptidase 8	Protein Coding	P40818	61	GC15P050424	4.59212112426758	https://www.genecards.org/cgi-bin/carddisp.pl?gene=USP8
VWF	Von Willebrand Factor	Protein Coding	P04275	61	GC12M035631	4.59212112426758	https://www.genecards.org/cgi-bin/carddisp.pl?gene=VWF
ATF4	Activating Transcription Factor 4	Protein Coding	P18848	60	GC22P039519	4.59212112426758	https://www.genecards.org/cgi-bin/carddisp.pl?gene=ATF4
ATP2B2	ATPase Plasma Membrane Ca2+ Transporting 2	Protein Coding	Q01814	60	GC03M010324	4.59212112426758	https://www.genecards.org/cgi-bin/carddisp.pl?gene=ATP2B2
ATP2B3	ATPase Plasma Membrane Ca2+ Transporting 3	Protein Coding	Q16720	60	GC0XP153517	4.59212112426758	https://www.genecards.org/cgi-bin/carddisp.pl?gene=ATP2B3
COL5A1	Collagen Type V Alpha 1 Chain	Protein Coding	P20908	60	GC09P134641	4.59212112426758	https://www.genecards.org/cgi-bin/carddisp.pl?gene=COL5A1
CTSA	Cathepsin A	Protein Coding	P10619	60	GC20P045890	4.59212112426758	https://www.genecards.org/cgi-bin/carddisp.pl?gene=CTSA
FBLN5	Fibulin 5	Protein Coding	Q9UBX5	60	GC14M091869	4.59212112426758	https://www.genecards.org/cgi-bin/carddisp.pl?gene=FBLN5
FGB	Fibrinogen Beta Chain	Protein Coding	P02675	60	GC04P154727	4.59212112426758	https://www.genecards.org/cgi-bin/carddisp.pl?gene=FGB
GJB1	Gap Junction Protein Beta 1	Protein Coding	P08034	60	GC0XP071212	4.59212112426758	https://www.genecards.org/cgi-bin/carddisp.pl?gene=GJB1
GLDC	Glycine Decarboxylase	Protein Coding	P23378	60	GC09M006522	4.59212112426758	https://www.genecards.org/cgi-bin/carddisp.pl?gene=GLDC
HSD17B4	Hydroxysteroid 17-Beta Dehydrogenase 4	Protein Coding	P51659	60	GC05P119452	4.59212112426758	https://www.genecards.org/cgi-bin/carddisp.pl?gene=HSD17B4
KIF5B	Kinesin Family Member 5B	Protein Coding	P33176	60	GC10M037181	4.59212112426758	https://www.genecards.org/cgi-bin/carddisp.pl?gene=KIF5B
MAG	Myelin Associated Glycoprotein	Protein Coding	P20916	60	GC19P035292	4.59212112426758	https://www.genecards.org/cgi-bin/carddisp.pl?gene=MAG
OTC	Ornithine Transcarbamylase	Protein Coding	P00480	60	GC0XP038345	4.59212112426758	https://www.genecards.org/cgi-bin/carddisp.pl?gene=OTC
PPARGC1A	PPARG Coactivator 1 Alpha	Protein Coding	Q9UBK2	60	GC04M023755	4.59212112426758	https://www.genecards.org/cgi-bin/carddisp.pl?gene=PPARGC1A
SGPL1	Sphingosine-1-Phosphate Lyase 1	Protein Coding	O95470	60	GC10P070815	4.59212112426758	https://www.genecards.org/cgi-bin/carddisp.pl?gene=SGPL1
SLC12A3	Solute Carrier Family 12 Member 3	Protein Coding	P55017	60	GC16P056865	4.59212112426758	https://www.genecards.org/cgi-bin/carddisp.pl?gene=SLC12A3
TRPA1	Transient Receptor Potential Cation Channel Subfamily A Member 1	Protein Coding	O75762	60	GC08M072019	4.59212112426758	https://www.genecards.org/cgi-bin/carddisp.pl?gene=TRPA1
CNTN2	Contactin 2	Protein Coding	Q02246	59	GC01P205043	4.59212112426758	https://www.genecards.org/cgi-bin/carddisp.pl?gene=CNTN2
ITPR3	Inositol 1,4,5-Trisphosphate Receptor Type 3	Protein Coding	Q14573	59	GC06P033620	4.59212112426758	https://www.genecards.org/cgi-bin/carddisp.pl?gene=ITPR3
KCNA2	Potassium Voltage-Gated Channel Subfamily A Member 2	Protein Coding	P16389	59	GC01M110519	4.59212112426758	https://www.genecards.org/cgi-bin/carddisp.pl?gene=KCNA2
KCNJ11	Potassium Inwardly Rectifying Channel Subfamily J Member 11	Protein Coding	Q14654	59	GC11M018109	4.59212112426758	https://www.genecards.org/cgi-bin/carddisp.pl?gene=KCNJ11
MEN1	Menin 1	Protein Coding	O00255	59	GC11M064803	4.59212112426758	https://www.genecards.org/cgi-bin/carddisp.pl?gene=MEN1
NEU1	Neuraminidase 1	Protein Coding	Q99519	59	GC06M031857	4.59212112426758	https://www.genecards.org/cgi-bin/carddisp.pl?gene=NEU1
PRPS1	Phosphoribosyl Pyrophosphate Synthetase 1	Protein Coding	P60891	59	GC0XP107628	4.59212112426758	https://www.genecards.org/cgi-bin/carddisp.pl?gene=PRPS1
PTPN22	Protein Tyrosine Phosphatase Non-Receptor Type 22	Protein Coding	Q9Y2R2	59	GC01M113813	4.59212112426758	https://www.genecards.org/cgi-bin/carddisp.pl?gene=PTPN22
AIMP1	Aminoacyl TRNA Synthetase Complex Interacting Multifunctional Protein 1	Protein Coding	Q12904	58	GC04P106315	4.59212112426758	https://www.genecards.org/cgi-bin/carddisp.pl?gene=AIMP1
AMACR	Alpha-Methylacyl-CoA Racemase	Protein Coding	Q9UHK6	58	GC05M033986	4.59212112426758	https://www.genecards.org/cgi-bin/carddisp.pl?gene=AMACR
CHRNA3	Cholinergic Receptor Nicotinic Alpha 3 Subunit	Protein Coding	P32297	58	GC15M162906	4.59212112426758	https://www.genecards.org/cgi-bin/carddisp.pl?gene=CHRNA3
CUBN	Cubilin	Protein Coding	O60494	58	GC10M016824	4.59212112426758	https://www.genecards.org/cgi-bin/carddisp.pl?gene=CUBN
CYP7B1	Cytochrome P450 Family 7 Subfamily B Member 1	Protein Coding	O75881	58	GC08M064587	4.59212112426758	https://www.genecards.org/cgi-bin/carddisp.pl?gene=CYP7B1
EGR2	Early Growth Response 2	Protein Coding	P11161	58	GC10M062811	4.59212112426758	https://www.genecards.org/cgi-bin/carddisp.pl?gene=EGR2
GARS1	Glycyl-TRNA Synthetase 1	Protein Coding	P41250	58	GC07P030580	4.59212112426758	https://www.genecards.org/cgi-bin/carddisp.pl?gene=GARS1
HABP2	Hyaluronan Binding Protein 2	Protein Coding	Q14520	58	GC10P113550	4.59212112426758	https://www.genecards.org/cgi-bin/carddisp.pl?gene=HABP2
HINT1	Histidine Triad Nucleotide Binding Protein 1	Protein Coding	P49773	58	GC05M131159	4.59212112426758	https://www.genecards.org/cgi-bin/carddisp.pl?gene=HINT1
LINGO1	Leucine Rich Repeat And Ig Domain Containing 1	Protein Coding	Q96FE5	58	GC15M077613	4.59212112426758	https://www.genecards.org/cgi-bin/carddisp.pl?gene=LINGO1
MARS1	Methionyl-TRNA Synthetase 1	Protein Coding	P56192	58	GC12P075486	4.59212112426758	https://www.genecards.org/cgi-bin/carddisp.pl?gene=MARS1
MOG	Myelin Oligodendrocyte Glycoprotein	Protein Coding	Q16653	58	GC06P181837	4.59212112426758	https://www.genecards.org/cgi-bin/carddisp.pl?gene=MOG
MYH14	Myosin Heavy Chain 14	Protein Coding	Q7Z406	58	GC19P152909	4.59212112426758	https://www.genecards.org/cgi-bin/carddisp.pl?gene=MYH14
PDK3	Pyruvate Dehydrogenase Kinase 3	Protein Coding	Q15120	58	GC0XP024465	4.59212112426758	https://www.genecards.org/cgi-bin/carddisp.pl?gene=PDK3
PMM2	Phosphomannomutase 2	Protein Coding	O15305	58	GC16P008788	4.59212112426758	https://www.genecards.org/cgi-bin/carddisp.pl?gene=PMM2
PYCR2	Pyrroline-5-Carboxylate Reductase 2	Protein Coding	Q96C36	58	GC01M225919	4.59212112426758	https://www.genecards.org/cgi-bin/carddisp.pl?gene=PYCR2
SERPINI1	Serpin Family I Member 1	Protein Coding	Q99574	58	GC03P167735	4.59212112426758	https://www.genecards.org/cgi-bin/carddisp.pl?gene=SERPINI1
TDP1	Tyrosyl-DNA Phosphodiesterase 1	Protein Coding	Q9NUW8	58	GC14P089954	4.59212112426758	https://www.genecards.org/cgi-bin/carddisp.pl?gene=TDP1
TRPC3	Transient Receptor Potential Cation Channel Subfamily C Member 3	Protein Coding	Q13507	58	GC04M121879	4.59212112426758	https://www.genecards.org/cgi-bin/carddisp.pl?gene=TRPC3
XRCC1	X-Ray Repair Cross Complementing 1	Protein Coding	P18887	58	GC19M043543	4.59212112426758	https://www.genecards.org/cgi-bin/carddisp.pl?gene=XRCC1
ASPA	Aspartoacylase	Protein Coding	P45381	57	GC17P003472	4.59212112426758	https://www.genecards.org/cgi-bin/carddisp.pl?gene=ASPA
B3GAT3	Beta-1,3-Glucuronyltransferase 3	Protein Coding	O94766	57	GC11M139657	4.59212112426758	https://www.genecards.org/cgi-bin/carddisp.pl?gene=B3GAT3
CLCN2	Chloride Voltage-Gated Channel 2	Protein Coding	P51788	57	GC03M184346	4.59212112426758	https://www.genecards.org/cgi-bin/carddisp.pl?gene=CLCN2
COL5A2	Collagen Type V Alpha 2 Chain	Protein Coding	P05997	57	GC02M189031	4.59212112426758	https://www.genecards.org/cgi-bin/carddisp.pl?gene=COL5A2
DNASE1	Deoxyribonuclease 1	Protein Coding	P24855	57	GC16P003611	4.59212112426758	https://www.genecards.org/cgi-bin/carddisp.pl?gene=DNASE1
EIF2B2	Eukaryotic Translation Initiation Factor 2B Subunit Beta	Protein Coding	P49770	57	GC14P075002	4.59212112426758	https://www.genecards.org/cgi-bin/carddisp.pl?gene=EIF2B2
EIF2B4	Eukaryotic Translation Initiation Factor 2B Subunit Delta	Protein Coding	Q9UI10	57	GC02M027364	4.59212112426758	https://www.genecards.org/cgi-bin/carddisp.pl?gene=EIF2B4
EPRS1	Glutamyl-Prolyl-TRNA Synthetase 1	Protein Coding	P07814	57	GC01M219969	4.59212112426758	https://www.genecards.org/cgi-bin/carddisp.pl?gene=EPRS1
FARS2	Phenylalanyl-TRNA Synthetase 2, Mitochondrial	Protein Coding	O95363	57	GC06P009483	4.59212112426758	https://www.genecards.org/cgi-bin/carddisp.pl?gene=FARS2
KCNB2	Potassium Voltage-Gated Channel Subfamily B Member 2	Protein Coding	Q92953	57	GC08P072537	4.59212112426758	https://www.genecards.org/cgi-bin/carddisp.pl?gene=KCNB2
MCCC1	Methylcrotonyl-CoA Carboxylase Subunit 1	Protein Coding	Q96RQ3	57	GC03M183015	4.59212112426758	https://www.genecards.org/cgi-bin/carddisp.pl?gene=MCCC1
MTTP	Microsomal Triglyceride Transfer Protein	Protein Coding	P55157	57	GC04P099563	4.59212112426758	https://www.genecards.org/cgi-bin/carddisp.pl?gene=MTTP
NDRG1	N-Myc Downstream Regulated 1	Protein Coding	Q92597	57	GC08M133237	4.59212112426758	https://www.genecards.org/cgi-bin/carddisp.pl?gene=NDRG1
OPA1	OPA1 Mitochondrial Dynamin Like GTPase	Protein Coding	O60313	57	GC03P193594	4.59212112426758	https://www.genecards.org/cgi-bin/carddisp.pl?gene=OPA1
PABPN1	Poly(A) Binding Protein Nuclear 1	Protein Coding	Q86U42	57	GC14P059824	4.59212112426758	https://www.genecards.org/cgi-bin/carddisp.pl?gene=PABPN1
PDE11A	Phosphodiesterase 11A	Protein Coding	Q9HCR9	57	GC02M177624	4.59212112426758	https://www.genecards.org/cgi-bin/carddisp.pl?gene=PDE11A
PHYH	Phytanoyl-CoA 2-Hydroxylase	Protein Coding	O14832	57	GC10M013277	4.59212112426758	https://www.genecards.org/cgi-bin/carddisp.pl?gene=PHYH
PI4K2A	Phosphatidylinositol 4-Kinase Type 2 Alpha	Protein Coding	Q9BTU6	57	GC10P097640	4.59212112426758	https://www.genecards.org/cgi-bin/carddisp.pl?gene=PI4K2A
PNPLA6	Patatin Like Domain 6, Lysophospholipase	Protein Coding	Q8IY17	57	GC19P007534	4.59212112426758	https://www.genecards.org/cgi-bin/carddisp.pl?gene=PNPLA6
SEMA3E	Semaphorin 3E	Protein Coding	O15041	57	GC07M083363	4.59212112426758	https://www.genecards.org/cgi-bin/carddisp.pl?gene=SEMA3E
SLC1A4	Solute Carrier Family 1 Member 4	Protein Coding	P43007	57	GC02P064988	4.59212112426758	https://www.genecards.org/cgi-bin/carddisp.pl?gene=SLC1A4
SLC25A15	Solute Carrier Family 25 Member 15	Protein Coding	Q9Y619	57	GC13P040789	4.59212112426758	https://www.genecards.org/cgi-bin/carddisp.pl?gene=SLC25A15
ADRA2B	Adrenoceptor Alpha 2B	Protein Coding	P18089	56	GC02M096112	4.59212112426758	https://www.genecards.org/cgi-bin/carddisp.pl?gene=ADRA2B
AIP	AHR Interacting HSP90 Co-Chaperone	Protein Coding	O00170	56	GC11P067468	4.59212112426758	https://www.genecards.org/cgi-bin/carddisp.pl?gene=AIP
ALOX5AP	Arachidonate 5-Lipoxygenase Activating Protein	Protein Coding	P20292	56	GC13P030713	4.59212112426758	https://www.genecards.org/cgi-bin/carddisp.pl?gene=ALOX5AP
CD2AP	CD2 Associated Protein	Protein Coding	Q9Y5K6	56	GC06P182098	4.59212112426758	https://www.genecards.org/cgi-bin/carddisp.pl?gene=CD2AP
CLCN1	Chloride Voltage-Gated Channel 1	Protein Coding	P35523	56	GC07P143316	4.59212112426758	https://www.genecards.org/cgi-bin/carddisp.pl?gene=CLCN1
CST3	Cystatin C	Protein Coding	P01034	56	GC20M024204	4.59212112426758	https://www.genecards.org/cgi-bin/carddisp.pl?gene=CST3
EBP	EBP Cholestenol Delta-Isomerase	Protein Coding	Q15125	56	GC0XP048521	4.59212112426758	https://www.genecards.org/cgi-bin/carddisp.pl?gene=EBP
FGD4	FYVE, RhoGEF And PH Domain Containing 4	Protein Coding	Q96M96	56	GC12P074679	4.59212112426758	https://www.genecards.org/cgi-bin/carddisp.pl?gene=FGD4
HARS1	Histidyl-TRNA Synthetase 1	Protein Coding	P12081	56	GC05M140673	4.59212112426758	https://www.genecards.org/cgi-bin/carddisp.pl?gene=HARS1
KCNC4	Potassium Voltage-Gated Channel Subfamily C Member 4	Protein Coding	Q03721	56	GC01P111978	4.59212112426758	https://www.genecards.org/cgi-bin/carddisp.pl?gene=KCNC4
MCCC2	Methylcrotonyl-CoA Carboxylase Subunit 2	Protein Coding	Q9HCC0	56	GC05P082791	4.59212112426758	https://www.genecards.org/cgi-bin/carddisp.pl?gene=MCCC2
NARS2	Asparaginyl-TRNA Synthetase 2, Mitochondrial	Protein Coding	Q96I59	56	GC11M078435	4.59212112426758	https://www.genecards.org/cgi-bin/carddisp.pl?gene=NARS2
PIK3R5	Phosphoinositide-3-Kinase Regulatory Subunit 5	Protein Coding	Q8WYR1	56	GC17M008878	4.59212112426758	https://www.genecards.org/cgi-bin/carddisp.pl?gene=PIK3R5
PMP22	Peripheral Myelin Protein 22	Protein Coding	Q01453	56	GC17M015229	4.59212112426758	https://www.genecards.org/cgi-bin/carddisp.pl?gene=PMP22
SLC6A19	Solute Carrier Family 6 Member 19	Protein Coding	Q695T7	56	GC05P001201	4.59212112426758	https://www.genecards.org/cgi-bin/carddisp.pl?gene=SLC6A19
TOP3A	DNA Topoisomerase III Alpha	Protein Coding	Q13472	56	GC17M018271	4.59212112426758	https://www.genecards.org/cgi-bin/carddisp.pl?gene=TOP3A
AP2S1	Adaptor Related Protein Complex 2 Subunit Sigma 1	Protein Coding	P53680	55	GC19M046838	4.59212112426758	https://www.genecards.org/cgi-bin/carddisp.pl?gene=AP2S1
DARS2	Aspartyl-TRNA Synthetase 2, Mitochondrial	Protein Coding	Q6PI48	55	GC01P173824	4.59212112426758	https://www.genecards.org/cgi-bin/carddisp.pl?gene=DARS2
EIF2B5	Eukaryotic Translation Initiation Factor 2B Subunit Epsilon	Protein Coding	Q13144	55	GC03P184135	4.59212112426758	https://www.genecards.org/cgi-bin/carddisp.pl?gene=EIF2B5
ELOVL5	ELOVL Fatty Acid Elongase 5	Protein Coding	Q9NYP7	55	GC06M053267	4.59212112426758	https://www.genecards.org/cgi-bin/carddisp.pl?gene=ELOVL5
ERLIN2	ER Lipid Raft Associated 2	Protein Coding	O94905	55	GC08P037736	4.59212112426758	https://www.genecards.org/cgi-bin/carddisp.pl?gene=ERLIN2
GDAP1	Ganglioside Induced Differentiation Associated Protein 1	Protein Coding	Q8TB36	55	GC08P074315	4.59212112426758	https://www.genecards.org/cgi-bin/carddisp.pl?gene=GDAP1
GNB4	G Protein Subunit Beta 4	Protein Coding	Q9HAV0	55	GC03M179397	4.59212112426758	https://www.genecards.org/cgi-bin/carddisp.pl?gene=GNB4
KIF1B	Kinesin Family Member 1B	Protein Coding	O60333	55	GC01P010210	4.59212112426758	https://www.genecards.org/cgi-bin/carddisp.pl?gene=KIF1B
LITAF	Lipopolysaccharide Induced TNF Factor	Protein Coding	Q99732	55	GC16M050243	4.59212112426758	https://www.genecards.org/cgi-bin/carddisp.pl?gene=LITAF
MLYCD	Malonyl-CoA Decarboxylase	Protein Coding	O95822	55	GC16P083899	4.59212112426758	https://www.genecards.org/cgi-bin/carddisp.pl?gene=MLYCD
MMACHC	Metabolism Of Cobalamin Associated C	Protein Coding	Q9Y4U1	55	GC01P045500	4.59212112426758	https://www.genecards.org/cgi-bin/carddisp.pl?gene=MMACHC
MPZ	Myelin Protein Zero	Protein Coding	P25189	55	GC01M167641	4.59212112426758	https://www.genecards.org/cgi-bin/carddisp.pl?gene=MPZ
PMPCA	Peptidase, Mitochondrial Processing Subunit Alpha	Protein Coding	Q10713	55	GC09P136410	4.59212112426758	https://www.genecards.org/cgi-bin/carddisp.pl?gene=PMPCA
RNASEH1	Ribonuclease H1	Protein Coding	O60930	55	GC02M004854	4.59212112426758	https://www.genecards.org/cgi-bin/carddisp.pl?gene=RNASEH1
SUFU	SUFU Negative Regulator Of Hedgehog Signaling	Protein Coding	Q9UMX1	55	GC10P124493	4.59212112426758	https://www.genecards.org/cgi-bin/carddisp.pl?gene=SUFU
TFG	Trafficking From ER To Golgi Regulator	Protein Coding	Q92734	55	GC03P100709	4.59212112426758	https://www.genecards.org/cgi-bin/carddisp.pl?gene=TFG
TTPA	Alpha Tocopherol Transfer Protein	Protein Coding	P49638	55	GC08M063048	4.59212112426758	https://www.genecards.org/cgi-bin/carddisp.pl?gene=TTPA
VARS1	Valyl-TRNA Synthetase 1	Protein Coding	P26640	55	GC06M106490	4.59212112426758	https://www.genecards.org/cgi-bin/carddisp.pl?gene=VARS1
ABHD12	Abhydrolase Domain Containing 12, Lysophospholipase	Protein Coding	Q8N2K0	54	GC20M025294	4.59212112426758	https://www.genecards.org/cgi-bin/carddisp.pl?gene=ABHD12
ADA2	Adenosine Deaminase 2	Protein Coding	Q9NZK5	54	GC22M018001	4.59212112426758	https://www.genecards.org/cgi-bin/carddisp.pl?gene=ADA2
ARHGEF10	Rho Guanine Nucleotide Exchange Factor 10	Protein Coding	O15013	54	GC08P001823	4.59212112426758	https://www.genecards.org/cgi-bin/carddisp.pl?gene=ARHGEF10
ARSG	Arylsulfatase G	Protein Coding	Q96EG1	54	GC17P068259	4.59212112426758	https://www.genecards.org/cgi-bin/carddisp.pl?gene=ARSG
CCDC88A	Coiled-Coil Domain Containing 88A	Protein Coding	Q3V6T2	54	GC02M055287	4.59212112426758	https://www.genecards.org/cgi-bin/carddisp.pl?gene=CCDC88A
CEP164	Centrosomal Protein 164	Protein Coding	Q9UPV0	54	GC11P117314	4.59212112426758	https://www.genecards.org/cgi-bin/carddisp.pl?gene=CEP164
COQ5	Coenzyme Q5, Methyltransferase	Protein Coding	Q5HYK3	54	GC12M120503	4.59212112426758	https://www.genecards.org/cgi-bin/carddisp.pl?gene=COQ5
CPT1C	Carnitine Palmitoyltransferase 1C	Protein Coding	Q8TCG5	54	GC19P049690	4.59212112426758	https://www.genecards.org/cgi-bin/carddisp.pl?gene=CPT1C
CRB2	Crumbs Cell Polarity Complex Component 2	Protein Coding	Q5IJ48	54	GC09P152525	4.59212112426758	https://www.genecards.org/cgi-bin/carddisp.pl?gene=CRB2
DNA2	DNA Replication Helicase/Nuclease 2	Protein Coding	P51530	54	GC10M068414	4.59212112426758	https://www.genecards.org/cgi-bin/carddisp.pl?gene=DNA2
EIF2B3	Eukaryotic Translation Initiation Factor 2B Subunit Gamma	Protein Coding	Q9NR50	54	GC01M044850	4.59212112426758	https://www.genecards.org/cgi-bin/carddisp.pl?gene=EIF2B3
EPM2A	EPM2A Glucan Phosphatase, Laforin	Protein Coding	B3EWF7	54	GC06M145382	4.59212112426758	https://www.genecards.org/cgi-bin/carddisp.pl?gene=EPM2A
KLC2	Kinesin Light Chain 2	Protein Coding	Q9H0B6	54	GC11P107875	4.59212112426758	https://www.genecards.org/cgi-bin/carddisp.pl?gene=KLC2
MYF6	Myogenic Factor 6	Protein Coding	P23409	54	GC12P080707	4.59212112426758	https://www.genecards.org/cgi-bin/carddisp.pl?gene=MYF6
NAGS	N-Acetylglutamate Synthase	Protein Coding	Q8N159	54	GC17P044004	4.59212112426758	https://www.genecards.org/cgi-bin/carddisp.pl?gene=NAGS
NDP	Norrin Cystine Knot Growth Factor NDP	Protein Coding	Q00604	54	GC0XM043948	4.59212112426758	https://www.genecards.org/cgi-bin/carddisp.pl?gene=NDP
NOL3	Nucleolar Protein 3	Protein Coding	O60936	54	GC16P121846	4.59212112426758	https://www.genecards.org/cgi-bin/carddisp.pl?gene=NOL3
PMP2	Peripheral Myelin Protein 2	Protein Coding	P02689	54	GC08M081440	4.59212112426758	https://www.genecards.org/cgi-bin/carddisp.pl?gene=PMP2
PUM1	Pumilio RNA Binding Family Member 1	Protein Coding	Q14671	54	GC01M030931	4.59212112426758	https://www.genecards.org/cgi-bin/carddisp.pl?gene=PUM1
QKI	QKI, KH Domain Containing RNA Binding	Protein Coding	Q96PU8	54	GC06P163414	4.59212112426758	https://www.genecards.org/cgi-bin/carddisp.pl?gene=QKI
RBM8A	RNA Binding Motif Protein 8A	Protein Coding	Q9Y5S9	54	GC01M145921	4.59212112426758	https://www.genecards.org/cgi-bin/carddisp.pl?gene=RBM8A
SAR1B	Secretion Associated Ras Related GTPase 1B	Protein Coding	Q9Y6B6	54	GC05M134601	4.59212112426758	https://www.genecards.org/cgi-bin/carddisp.pl?gene=SAR1B
SBF1	SET Binding Factor 1	Protein Coding	O95248	54	GC22M086278	4.59212112426758	https://www.genecards.org/cgi-bin/carddisp.pl?gene=SBF1
SNRPB	Small Nuclear Ribonucleoprotein Polypeptides B And B1	Protein Coding	P14678	54	GC20M002461	4.59212112426758	https://www.genecards.org/cgi-bin/carddisp.pl?gene=SNRPB
SPTBN2	Spectrin Beta, Non-Erythrocytic 2	Protein Coding	O15020	54	GC11M139851	4.59212112426758	https://www.genecards.org/cgi-bin/carddisp.pl?gene=SPTBN2
TAF4	TATA-Box Binding Protein Associated Factor 4	Protein Coding	O00268	54	GC20M062012	4.59212112426758	https://www.genecards.org/cgi-bin/carddisp.pl?gene=TAF4
TRNT1	TRNA Nucleotidyl Transferase 1	Protein Coding	Q96Q11	54	GC03P003126	4.59212112426758	https://www.genecards.org/cgi-bin/carddisp.pl?gene=TRNT1
XPNPEP3	X-Prolyl Aminopeptidase 3	Protein Coding	Q9NQH7	54	GC22P040857	4.59212112426758	https://www.genecards.org/cgi-bin/carddisp.pl?gene=XPNPEP3
AFG2A	AFG2 AAA ATPase Homolog A	Protein Coding	Q8NB90	53	GC04P122923	4.59212112426758	https://www.genecards.org/cgi-bin/carddisp.pl?gene=AFG2A
AMN	Amnion Associated Transmembrane Protein	Protein Coding	Q9BXJ7	53	GC14P102922	4.59212112426758	https://www.genecards.org/cgi-bin/carddisp.pl?gene=AMN
CISD2	CDGSH Iron Sulfur Domain 2	Protein Coding	Q8N5K1	53	GC04P102868	4.59212112426758	https://www.genecards.org/cgi-bin/carddisp.pl?gene=CISD2
DHTKD1	Dehydrogenase E1 And Transketolase Domain Containing 1	Protein Coding	Q96HY7	53	GC10P012068	4.59212112426758	https://www.genecards.org/cgi-bin/carddisp.pl?gene=DHTKD1
HCRT	Hypocretin Neuropeptide Precursor	Protein Coding	O43612	53	GC17M097206	4.59212112426758	https://www.genecards.org/cgi-bin/carddisp.pl?gene=HCRT
PEX10	Peroxisomal Biogenesis Factor 10	Protein Coding	O60683	53	GC01M002403	4.59212112426758	https://www.genecards.org/cgi-bin/carddisp.pl?gene=PEX10
SH3BP4	SH3 Domain Binding Protein 4	Protein Coding	Q9P0V3	53	GC02P235203	4.59212112426758	https://www.genecards.org/cgi-bin/carddisp.pl?gene=SH3BP4
ZNF148	Zinc Finger Protein 148	Protein Coding	Q9UQR1	53	GC03M125225	4.59212112426758	https://www.genecards.org/cgi-bin/carddisp.pl?gene=ZNF148
ATAD3A	ATPase Family AAA Domain Containing 3A	Protein Coding	Q9NVI7	52	GC01P074940	4.59212112426758	https://www.genecards.org/cgi-bin/carddisp.pl?gene=ATAD3A
CNNM2	Cyclin And CBS Domain Divalent Metal Cation Transport Mediator 2	Protein Coding	Q9H8M5	52	GC10P102918	4.59212112426758	https://www.genecards.org/cgi-bin/carddisp.pl?gene=CNNM2
DNAJC3	DnaJ Heat Shock Protein Family (Hsp40) Member C3	Protein Coding	Q13217	52	GC13P095677	4.59212112426758	https://www.genecards.org/cgi-bin/carddisp.pl?gene=DNAJC3
GAN	Gigaxonin	Protein Coding	Q9H2C0	52	GC16P122313	4.59212112426758	https://www.genecards.org/cgi-bin/carddisp.pl?gene=GAN
GLYCTK	Glycerate Kinase	Protein Coding	Q8IVS8	52	GC03P065097	4.59212112426758	https://www.genecards.org/cgi-bin/carddisp.pl?gene=GLYCTK
HEPACAM	Hepatic And Glial Cell Adhesion Molecule	Protein Coding	Q14CZ8	52	GC11M124919	4.59212112426758	https://www.genecards.org/cgi-bin/carddisp.pl?gene=HEPACAM
HERC1	HECT And RLD Domain Containing E3 Ubiquitin Protein Ligase Family Member 1	Protein Coding	Q15751	52	GC15M063608	4.59212112426758	https://www.genecards.org/cgi-bin/carddisp.pl?gene=HERC1
IFRD1	Interferon Related Developmental Regulator 1	Protein Coding	O00458	52	GC07P112422	4.59212112426758	https://www.genecards.org/cgi-bin/carddisp.pl?gene=IFRD1
INF2	Inverted Formin 2	Protein Coding	Q27J81	52	GC14P120422	4.59212112426758	https://www.genecards.org/cgi-bin/carddisp.pl?gene=INF2
JPH1	Junctophilin 1	Protein Coding	Q9HDC5	52	GC08M074234	4.59212112426758	https://www.genecards.org/cgi-bin/carddisp.pl?gene=JPH1
LRP12	LDL Receptor Related Protein 12	Protein Coding	Q9Y561	52	GC08M104489	4.59212112426758	https://www.genecards.org/cgi-bin/carddisp.pl?gene=LRP12
LRSAM1	Leucine Rich Repeat And Sterile Alpha Motif Containing 1	Protein Coding	Q6UWE0	52	GC09P127451	4.59212112426758	https://www.genecards.org/cgi-bin/carddisp.pl?gene=LRSAM1
MORC2	MORC Family CW-Type Zinc Finger 2	Protein Coding	Q9Y6X9	52	GC22M030925	4.59212112426758	https://www.genecards.org/cgi-bin/carddisp.pl?gene=MORC2
NHLRC1	NHL Repeat Containing E3 Ubiquitin Protein Ligase 1	Protein Coding	Q6VVB1	52	GC06M018120	4.59212112426758	https://www.genecards.org/cgi-bin/carddisp.pl?gene=NHLRC1
OMG	Oligodendrocyte Myelin Glycoprotein	Protein Coding	P23515	52	GC17M096769	4.59212112426758	https://www.genecards.org/cgi-bin/carddisp.pl?gene=OMG
PREX2	Phosphatidylinositol-3,4,5-Trisphosphate Dependent Rac Exchange Factor 2	Protein Coding	Q70Z35	52	GC08P067952	4.59212112426758	https://www.genecards.org/cgi-bin/carddisp.pl?gene=PREX2
RTN2	Reticulon 2	Protein Coding	O75298	52	GC19M045485	4.59212112426758	https://www.genecards.org/cgi-bin/carddisp.pl?gene=RTN2
SEPTIN9	Septin 9	Protein Coding	Q9UHD8	52	GC17P155653	4.59212112426758	https://www.genecards.org/cgi-bin/carddisp.pl?gene=SEPTIN9
SON	SON DNA And RNA Binding Protein	Protein Coding	P18583	52	GC21P033542	4.59212112426758	https://www.genecards.org/cgi-bin/carddisp.pl?gene=SON
STK16	Serine/Threonine Kinase 16	Protein Coding	O75716	52	GC02P220500	4.59212112426758	https://www.genecards.org/cgi-bin/carddisp.pl?gene=STK16
UBAP1	Ubiquitin Associated Protein 1	Protein Coding	Q9NZ09	52	GC09P034179	4.59212112426758	https://www.genecards.org/cgi-bin/carddisp.pl?gene=UBAP1
UBR4	Ubiquitin Protein Ligase E3 Component N-Recognin 4	Protein Coding	Q5T4S7	52	GC01M019074	4.59212112426758	https://www.genecards.org/cgi-bin/carddisp.pl?gene=UBR4
VPS33A	VPS33A Core Subunit Of CORVET And HOPS Complexes	Protein Coding	Q96AX1	52	GC12M122229	4.59212112426758	https://www.genecards.org/cgi-bin/carddisp.pl?gene=VPS33A
ANKLE2	Ankyrin Repeat And LEM Domain Containing 2	Protein Coding	Q86XL3	51	GC12M132725	4.59212112426758	https://www.genecards.org/cgi-bin/carddisp.pl?gene=ANKLE2
ATL3	Atlastin GTPase 3	Protein Coding	Q6DD88	51	GC11M063624	4.59212112426758	https://www.genecards.org/cgi-bin/carddisp.pl?gene=ATL3
CCDC88C	Coiled-Coil Domain Containing 88C	Protein Coding	Q9P219	51	GC14M091271	4.59212112426758	https://www.genecards.org/cgi-bin/carddisp.pl?gene=CCDC88C
DDHD2	DDHD Domain Containing 2	Protein Coding	O94830	51	GC08P038225	4.59212112426758	https://www.genecards.org/cgi-bin/carddisp.pl?gene=DDHD2
FAN1	FANCD2 And FANCI Associated Nuclease 1	Protein Coding	Q9Y2M0	51	GC15P192568	4.59212112426758	https://www.genecards.org/cgi-bin/carddisp.pl?gene=FAN1
FAT4	FAT Atypical Cadherin 4	Protein Coding	Q6V0I7	51	GC04P125315	4.59212112426758	https://www.genecards.org/cgi-bin/carddisp.pl?gene=FAT4
FLVCR1	FLVCR Choline And Heme Transporter 1	Protein Coding	Q9Y5Y0	51	GC01P212858	4.59212112426758	https://www.genecards.org/cgi-bin/carddisp.pl?gene=FLVCR1
HSPB3	Heat Shock Protein Family B (Small) Member 3	Protein Coding	Q12988	51	GC05P055032	4.59212112426758	https://www.genecards.org/cgi-bin/carddisp.pl?gene=HSPB3
RAB18	RAB18, Member RAS Oncogene Family	Protein Coding	Q9NP72	51	GC10P027504	4.59212112426758	https://www.genecards.org/cgi-bin/carddisp.pl?gene=RAB18
REEP2	Receptor Accessory Protein 2	Protein Coding	Q9BRK0	51	GC05P138439	4.59212112426758	https://www.genecards.org/cgi-bin/carddisp.pl?gene=REEP2
TBC1D7	TBC1 Domain Family Member 7	Protein Coding	Q9P0N9	51	GC06M013266	4.59212112426758	https://www.genecards.org/cgi-bin/carddisp.pl?gene=TBC1D7
TSEN15	TRNA Splicing Endonuclease Subunit 15	Protein Coding	Q8WW01	51	GC01P184061	4.59212112426758	https://www.genecards.org/cgi-bin/carddisp.pl?gene=TSEN15
WASHC5	WASH Complex Subunit 5	Protein Coding	Q12768	51	GC08M138049	4.59212112426758	https://www.genecards.org/cgi-bin/carddisp.pl?gene=WASHC5
ARL6IP1	ARL6 Interacting Reticulophagy Regulator 1	Protein Coding	Q15041	50	GC16M050504	4.59212112426758	https://www.genecards.org/cgi-bin/carddisp.pl?gene=ARL6IP1
DLGAP4	DLG Associated Protein 4	Protein Coding	Q9Y2H0	50	GC20P053293	4.59212112426758	https://www.genecards.org/cgi-bin/carddisp.pl?gene=DLGAP4
FLRT1	Fibronectin Leucine Rich Transmembrane Protein 1	Protein Coding	Q9NZU1	50	GC11P107666	4.59212112426758	https://www.genecards.org/cgi-bin/carddisp.pl?gene=FLRT1
KLHL9	Kelch Like Family Member 9	Protein Coding	Q9P2J3	50	GC09M022312	4.59212112426758	https://www.genecards.org/cgi-bin/carddisp.pl?gene=KLHL9
NIPA1	NIPA Magnesium Transporter 1	Protein Coding	Q7RTP0	50	GC15P022773	4.59212112426758	https://www.genecards.org/cgi-bin/carddisp.pl?gene=NIPA1
RNF213	Ring Finger Protein 213	Protein Coding	Q63HN8	50	GC17P080260	4.59212112426758	https://www.genecards.org/cgi-bin/carddisp.pl?gene=RNF213
SH3TC2	SH3 Domain And Tetratricopeptide Repeats 2	Protein Coding	Q8TF17	50	GC05M148923	4.59212112426758	https://www.genecards.org/cgi-bin/carddisp.pl?gene=SH3TC2
SLC25A46	Solute Carrier Family 25 Member 46	Protein Coding	Q96AG3	50	GC05P110738	4.59212112426758	https://www.genecards.org/cgi-bin/carddisp.pl?gene=SLC25A46
SPG21	SPG21 Abhydrolase Domain Containing, Maspardin	Protein Coding	Q9NZD8	50	GC15M064963	4.59212112426758	https://www.genecards.org/cgi-bin/carddisp.pl?gene=SPG21
DCAF8	DDB1 And CUL4 Associated Factor 8	Protein Coding	Q5TAQ9	49	GC01M160215	4.59212112426758	https://www.genecards.org/cgi-bin/carddisp.pl?gene=DCAF8
FAT2	FAT Atypical Cadherin 2	Protein Coding	Q9NYQ8	49	GC05M151504	4.59212112426758	https://www.genecards.org/cgi-bin/carddisp.pl?gene=FAT2
KLHL1	Kelch Like Family Member 1	Protein Coding	Q9NR64	49	GC13M069700	4.59212112426758	https://www.genecards.org/cgi-bin/carddisp.pl?gene=KLHL1
MGME1	Mitochondrial Genome Maintenance Exonuclease 1	Protein Coding	Q9BQP7	49	GC20P017968	4.59212112426758	https://www.genecards.org/cgi-bin/carddisp.pl?gene=MGME1
SAMD9L	Sterile Alpha Motif Domain Containing 9 Like	Protein Coding	Q8IVG5	49	GC07M093130	4.59212112426758	https://www.genecards.org/cgi-bin/carddisp.pl?gene=SAMD9L
ARMC5	Armadillo Repeat Containing 5	Protein Coding	Q96C12	48	GC16P121107	4.59212112426758	https://www.genecards.org/cgi-bin/carddisp.pl?gene=ARMC5
FBXO38	F-Box Protein 38	Protein Coding	Q6PIJ6	48	GC05P148383	4.59212112426758	https://www.genecards.org/cgi-bin/carddisp.pl?gene=FBXO38
GDAP2	Ganglioside Induced Differentiation Associated Protein 2	Protein Coding	Q9NXN4	48	GC01M117863	4.59212112426758	https://www.genecards.org/cgi-bin/carddisp.pl?gene=GDAP2
RNF170	Ring Finger Protein 170	Protein Coding	Q96K19	48	GC08M044548	4.59212112426758	https://www.genecards.org/cgi-bin/carddisp.pl?gene=RNF170
SYT14	Synaptotagmin 14	Protein Coding	Q8NB59	48	GC01P209900	4.59212112426758	https://www.genecards.org/cgi-bin/carddisp.pl?gene=SYT14
ZFYVE27	Zinc Finger FYVE-Type Containing 27	Protein Coding	Q5T4F4	48	GC10P124273	4.59212112426758	https://www.genecards.org/cgi-bin/carddisp.pl?gene=ZFYVE27
ARSI	Arylsulfatase Family Member I	Protein Coding	Q5FYB1	47	GC05M150296	4.59212112426758	https://www.genecards.org/cgi-bin/carddisp.pl?gene=ARSI
PRDM8	PR/SET Domain 8	Protein Coding	Q9NQV8	47	GC04P080183	4.59212112426758	https://www.genecards.org/cgi-bin/carddisp.pl?gene=PRDM8
VWA3B	Von Willebrand Factor A Domain Containing 3B	Protein Coding	Q502W6	47	GC02P100112	4.59212112426758	https://www.genecards.org/cgi-bin/carddisp.pl?gene=VWA3B
EPB41L4A	Erythrocyte Membrane Protein Band 4.1 Like 4A	Protein Coding	Q9HCS5	46	GC05M112142	4.59212112426758	https://www.genecards.org/cgi-bin/carddisp.pl?gene=EPB41L4A
LIPT2	Lipoyl(Octanoyl) Transferase 2	Protein Coding	A6NK58	46	GC11M140056	4.59212112426758	https://www.genecards.org/cgi-bin/carddisp.pl?gene=LIPT2
MTRFR	Mitochondrial Translation Release Factor In Rescue	Protein Coding	Q9H3J6	46	GC12P138940	4.59212112426758	https://www.genecards.org/cgi-bin/carddisp.pl?gene=MTRFR
CAMTA2	Calmodulin Binding Transcription Activator 2	Protein Coding	O94983	44	GC17M096071	4.59212112426758	https://www.genecards.org/cgi-bin/carddisp.pl?gene=CAMTA2
NDUFB11	NADH:Ubiquinone Oxidoreductase Subunit B11	Protein Coding	Q9NX14	52	GC0XM047142	4.52705192565918	https://www.genecards.org/cgi-bin/carddisp.pl?gene=NDUFB11
OTUD5	OTU Deubiquitinase 5	Protein Coding	Q96G74	50	GC0XM048922	4.45370388031006	https://www.genecards.org/cgi-bin/carddisp.pl?gene=OTUD5
NDUFAF1	NADH:Ubiquinone Oxidoreductase Complex Assembly Factor 1	Protein Coding	Q9Y375	53	GC15M041387	4.36656379699707	https://www.genecards.org/cgi-bin/carddisp.pl?gene=NDUFAF1
NDUFS2	NADH:Ubiquinone Oxidoreductase Core Subunit S2	Protein Coding	O75306	57	GC01P161197	4.27288055419922	https://www.genecards.org/cgi-bin/carddisp.pl?gene=NDUFS2
MT-ND3	Mitochondrially Encoded NADH:Ubiquinone Oxidoreductase Core Subunit 3	Protein Coding	P03897	45	GCMTP010061	4.27288055419922	https://www.genecards.org/cgi-bin/carddisp.pl?gene=MT-ND3
MT-ND2	Mitochondrially Encoded NADH:Ubiquinone Oxidoreductase Core Subunit 2	Protein Coding	P03891	44	GCMTP004472	4.26375246047974	https://www.genecards.org/cgi-bin/carddisp.pl?gene=MT-ND2
BICD2	BICD Cargo Adaptor 2	Protein Coding	Q8TD16	53	GC09M092711	4.15993499755859	https://www.genecards.org/cgi-bin/carddisp.pl?gene=BICD2
MT-ND4	Mitochondrially Encoded NADH:Ubiquinone Oxidoreductase Core Subunit 4	Protein Coding	P03905	44	GCMTP010762	4.15993499755859	https://www.genecards.org/cgi-bin/carddisp.pl?gene=MT-ND4
FAM171A2	Family With Sequence Similarity 171 Member A2	Protein Coding	A8MVW0	45	GC17M044353	4.03678846359253	https://www.genecards.org/cgi-bin/carddisp.pl?gene=FAM171A2
NDUFS3	NADH:Ubiquinone Oxidoreductase Core Subunit S3	Protein Coding	O75489	58	GC11P049115	3.97911190986633	https://www.genecards.org/cgi-bin/carddisp.pl?gene=NDUFS3
NDUFB9	NADH:Ubiquinone Oxidoreductase Subunit B9	Protein Coding	Q9Y6M9	57	GC08P124539	3.97911190986633	https://www.genecards.org/cgi-bin/carddisp.pl?gene=NDUFB9
NDUFA13	NADH:Ubiquinone Oxidoreductase Subunit A13	Protein Coding	Q9P0J0	56	GC19P019515	3.97911190986633	https://www.genecards.org/cgi-bin/carddisp.pl?gene=NDUFA13
NDUFA8	NADH:Ubiquinone Oxidoreductase Subunit A8	Protein Coding	P51970	56	GC09M122132	3.97911190986633	https://www.genecards.org/cgi-bin/carddisp.pl?gene=NDUFA8
NDUFV2	NADH:Ubiquinone Oxidoreductase Core Subunit V2	Protein Coding	P19404	56	GC18P009116	3.97911190986633	https://www.genecards.org/cgi-bin/carddisp.pl?gene=NDUFV2
NDUFA6	NADH:Ubiquinone Oxidoreductase Subunit A6	Protein Coding	P56556	55	GC22M042085	3.97911190986633	https://www.genecards.org/cgi-bin/carddisp.pl?gene=NDUFA6
NDUFB10	NADH:Ubiquinone Oxidoreductase Subunit B10	Protein Coding	O96000	55	GC16P120164	3.97911190986633	https://www.genecards.org/cgi-bin/carddisp.pl?gene=NDUFB10
NDUFS6	NADH:Ubiquinone Oxidoreductase Subunit S6	Protein Coding	O75380	55	GC05P001801	3.97911190986633	https://www.genecards.org/cgi-bin/carddisp.pl?gene=NDUFS6
NDUFAF2	NADH:Ubiquinone Oxidoreductase Complex Assembly Factor 2	Protein Coding	Q8N183	54	GC05P060945	3.97911190986633	https://www.genecards.org/cgi-bin/carddisp.pl?gene=NDUFAF2
NDUFAF4	NADH:Ubiquinone Oxidoreductase Complex Assembly Factor 4	Protein Coding	Q9P032	54	GC06M096889	3.97911190986633	https://www.genecards.org/cgi-bin/carddisp.pl?gene=NDUFAF4
NDUFB3	NADH:Ubiquinone Oxidoreductase Subunit B3	Protein Coding	O43676	53	GC02P201071	3.97911190986633	https://www.genecards.org/cgi-bin/carddisp.pl?gene=NDUFB3
NDUFAF3	NADH:Ubiquinone Oxidoreductase Complex Assembly Factor 3	Protein Coding	Q9BU61	52	GC03P049020	3.97911190986633	https://www.genecards.org/cgi-bin/carddisp.pl?gene=NDUFAF3
NUBPL	NUBP Iron-Sulfur Cluster Assembly Factor, Mitochondrial	Protein Coding	Q8TB37	52	GC14P031489	3.97911190986633	https://www.genecards.org/cgi-bin/carddisp.pl?gene=NUBPL
NDUFA11	NADH:Ubiquinone Oxidoreductase Subunit A11	Protein Coding	Q86Y39	50	GC19M005891	3.97911190986633	https://www.genecards.org/cgi-bin/carddisp.pl?gene=NDUFA11
NDUFAF8	NADH:Ubiquinone Oxidoreductase Complex Assembly Factor 8	Protein Coding	A1L188	42	GC17P155762	3.97911190986633	https://www.genecards.org/cgi-bin/carddisp.pl?gene=NDUFAF8
PAH	Phenylalanine Hydroxylase	Protein Coding	P00439	60	GC12M102836	3.93030977249146	https://www.genecards.org/cgi-bin/carddisp.pl?gene=PAH
MT-CO2	Mitochondrially Encoded Cytochrome C Oxidase II	Protein Coding	P00403	50	GCMTP007587	3.82649254798889	https://www.genecards.org/cgi-bin/carddisp.pl?gene=MT-CO2
MT-CO1	Mitochondrially Encoded Cytochrome C Oxidase I	Protein Coding	P00395	47	GCMTP005906	3.82649254798889	https://www.genecards.org/cgi-bin/carddisp.pl?gene=MT-CO1
NAA60	N-Alpha-Acetyltransferase 60, NatF Catalytic Subunit	Protein Coding	Q9H7X0	47	GC16P003443	3.79808473587036	https://www.genecards.org/cgi-bin/carddisp.pl?gene=NAA60
IFNG	Interferon Gamma	Protein Coding	P01579	63	GC12M068154	3.7089409828186	https://www.genecards.org/cgi-bin/carddisp.pl?gene=IFNG
DAG1	Dystroglycan 1	Protein Coding	Q14118	59	GC03P064998	3.70334577560425	https://www.genecards.org/cgi-bin/carddisp.pl?gene=DAG1
MT-CYB	Mitochondrially Encoded Cytochrome B	Protein Coding	P00156	45	GCMTP014749	3.62625026702881	https://www.genecards.org/cgi-bin/carddisp.pl?gene=MT-CYB
NOTCH2NLC	Notch 2 N-Terminal Like C	Protein Coding	P0DPK4	26	GC01P149390	3.5428581237793	https://www.genecards.org/cgi-bin/carddisp.pl?gene=NOTCH2NLC
NHP2	NHP2 Ribonucleoprotein	Protein Coding	Q9NX24	55	GC05M178149	3.53478527069092	https://www.genecards.org/cgi-bin/carddisp.pl?gene=NHP2
TINF2	TERF1 Interacting Nuclear Factor 2	Protein Coding	Q9BSI4	53	GC14M028843	3.53478527069092	https://www.genecards.org/cgi-bin/carddisp.pl?gene=TINF2
ACAD9	Acyl-CoA Dehydrogenase Family Member 9	Protein Coding	Q9H845	57	GC03P143107	3.48884868621826	https://www.genecards.org/cgi-bin/carddisp.pl?gene=ACAD9
SPTAN1	Spectrin Alpha, Non-Erythrocytic 1	Protein Coding	Q13813	61	GC09P128552	3.43096804618835	https://www.genecards.org/cgi-bin/carddisp.pl?gene=SPTAN1
BMP2	Bone Morphogenetic Protein 2	Protein Coding	P12643	58	GC20P006767	3.43096804618835	https://www.genecards.org/cgi-bin/carddisp.pl?gene=BMP2
ZFR	Zinc Finger RNA Binding Protein	Protein Coding	Q96KR1	48	GC05M032390	3.43096804618835	https://www.genecards.org/cgi-bin/carddisp.pl?gene=ZFR
MT-CO3	Mitochondrially Encoded Cytochrome C Oxidase III	Protein Coding	P00414	44	GCMTP009209	3.43096804618835	https://www.genecards.org/cgi-bin/carddisp.pl?gene=MT-CO3
FGFR1	Fibroblast Growth Factor Receptor 1	Protein Coding	P11362	68	GC08M038400	3.30782127380371	https://www.genecards.org/cgi-bin/carddisp.pl?gene=FGFR1
ATR	ATR Serine/Threonine Kinase	Protein Coding	Q13535	67	GC03M142449	3.30782127380371	https://www.genecards.org/cgi-bin/carddisp.pl?gene=ATR
ACVR1	Activin A Receptor Type 1	Protein Coding	Q04771	64	GC02M157736	3.30782127380371	https://www.genecards.org/cgi-bin/carddisp.pl?gene=ACVR1
CA2	Carbonic Anhydrase 2	Protein Coding	P00918	64	GC08P085463	3.30782127380371	https://www.genecards.org/cgi-bin/carddisp.pl?gene=CA2
GJA1	Gap Junction Protein Alpha 1	Protein Coding	P17302	64	GC06P182951	3.30782127380371	https://www.genecards.org/cgi-bin/carddisp.pl?gene=GJA1
CPT2	Carnitine Palmitoyltransferase 2	Protein Coding	P23786	62	GC01P053196	3.30782127380371	https://www.genecards.org/cgi-bin/carddisp.pl?gene=CPT2
ERCC6	ERCC Excision Repair 6, Chromatin Remodeling Factor	Protein Coding	Q03468	60	GC10M049472	3.30782127380371	https://www.genecards.org/cgi-bin/carddisp.pl?gene=ERCC6
GNA11	G Protein Subunit Alpha 11	Protein Coding	P29992	60	GC19P003094	3.30782127380371	https://www.genecards.org/cgi-bin/carddisp.pl?gene=GNA11
ACP5	Acid Phosphatase 5, Tartrate Resistant	Protein Coding	P13686	59	GC19M011574	3.30782127380371	https://www.genecards.org/cgi-bin/carddisp.pl?gene=ACP5
ISG15	ISG15 Ubiquitin Like Modifier	Protein Coding	P05161	59	GC01P001001	3.30782127380371	https://www.genecards.org/cgi-bin/carddisp.pl?gene=ISG15
OCLN	Occludin	Protein Coding	Q16625	58	GC05P069492	3.30782127380371	https://www.genecards.org/cgi-bin/carddisp.pl?gene=OCLN
DOCK6	Dedicator Of Cytokinesis 6	Protein Coding	Q96HP0	57	GC19M011199	3.30782127380371	https://www.genecards.org/cgi-bin/carddisp.pl?gene=DOCK6
RBBP8	RB Binding Protein 8, Endonuclease	Protein Coding	Q99708	57	GC18P022798	3.30782127380371	https://www.genecards.org/cgi-bin/carddisp.pl?gene=RBBP8
MGP	Matrix Gla Protein	Protein Coding	P08493	56	GC12M035863	3.30782127380371	https://www.genecards.org/cgi-bin/carddisp.pl?gene=MGP
HLA-DQA1	Major Histocompatibility Complex, Class II, DQ Alpha 1	Protein Coding	P01909	55	GC06P181921	3.30782127380371	https://www.genecards.org/cgi-bin/carddisp.pl?gene=HLA-DQA1
JAM3	Junctional Adhesion Molecule 3	Protein Coding	Q9BX67	55	GC11P134096	3.30782127380371	https://www.genecards.org/cgi-bin/carddisp.pl?gene=JAM3
SLC46A1	Solute Carrier Family 46 Member 1	Protein Coding	Q96NT5	55	GC17M096697	3.30782127380371	https://www.genecards.org/cgi-bin/carddisp.pl?gene=SLC46A1
ELAC2	ElaC Ribonuclease Z 2	Protein Coding	Q9BQ52	54	GC17M012991	3.30782127380371	https://www.genecards.org/cgi-bin/carddisp.pl?gene=ELAC2
FAR1	Fatty Acyl-CoA Reductase 1	Protein Coding	Q8WVX9	54	GC11P013668	3.30782127380371	https://www.genecards.org/cgi-bin/carddisp.pl?gene=FAR1
KRIT1	KRIT1 Ankyrin Repeat Containing	Protein Coding	O00522	54	GC07M092198	3.30782127380371	https://www.genecards.org/cgi-bin/carddisp.pl?gene=KRIT1
ARHGAP31	Rho GTPase Activating Protein 31	Protein Coding	Q2M1Z3	53	GC03P119294	3.30782127380371	https://www.genecards.org/cgi-bin/carddisp.pl?gene=ARHGAP31
STN1	STN1 Subunit Of CST Complex	Protein Coding	Q9H668	52	GC10M104323	3.30782127380371	https://www.genecards.org/cgi-bin/carddisp.pl?gene=STN1
ZBTB20	Zinc Finger And BTB Domain Containing 20	Protein Coding	Q9HC78	52	GC03M114321	3.30782127380371	https://www.genecards.org/cgi-bin/carddisp.pl?gene=ZBTB20
MFF	Mitochondrial Fission Factor	Protein Coding	Q9GZY8	51	GC02P227325	3.30782127380371	https://www.genecards.org/cgi-bin/carddisp.pl?gene=MFF
MRPS34	Mitochondrial Ribosomal Protein S34	Protein Coding	P82930	48	GC16M001771	3.30782127380371	https://www.genecards.org/cgi-bin/carddisp.pl?gene=MRPS34
ATXN1	Ataxin 1	Protein Coding	P54253	57	GC06M016299	3.19348359107971	https://www.genecards.org/cgi-bin/carddisp.pl?gene=ATXN1
SLC25A10	Solute Carrier Family 25 Member 10	Protein Coding	Q9UBX3	57	GC17P081712	3.15540623664856	https://www.genecards.org/cgi-bin/carddisp.pl?gene=SLC25A10
NDUFV3	NADH:Ubiquinone Oxidoreductase Subunit V3	Protein Coding	P56181	52	GC21P042879	3.15540623664856	https://www.genecards.org/cgi-bin/carddisp.pl?gene=NDUFV3
NDUFS5	NADH:Ubiquinone Oxidoreductase Subunit S5	Protein Coding	O43920	51	GC01P039026	3.15540623664856	https://www.genecards.org/cgi-bin/carddisp.pl?gene=NDUFS5
CFAP92	Cilia And Flagella Associated Protein 92 (Putative)	Protein Coding	Q9ULG3	38	GC03M132525	3.15540623664856	https://www.genecards.org/cgi-bin/carddisp.pl?gene=CFAP92
PPP2R2B	Protein Phosphatase 2 Regulatory Subunit Bbeta	Protein Coding	Q00005	58	GC05M146582	3.1107931137085	https://www.genecards.org/cgi-bin/carddisp.pl?gene=PPP2R2B
TOMM40	Translocase Of Outer Mitochondrial Membrane 40	Protein Coding	O96008	52	GC19P044890	3.1107931137085	https://www.genecards.org/cgi-bin/carddisp.pl?gene=TOMM40
MT-ATP6	Mitochondrially Encoded ATP Synthase Membrane Subunit 6	Protein Coding	P00846	44	GCMTP008531	3.1107931137085	https://www.genecards.org/cgi-bin/carddisp.pl?gene=MT-ATP6
MT-ATP8	Mitochondrially Encoded ATP Synthase Membrane Subunit 8	Protein Coding	P03928	42	GCMTP008368	3.1107931137085	https://www.genecards.org/cgi-bin/carddisp.pl?gene=MT-ATP8
MECP2	Methyl-CpG Binding Protein 2	Protein Coding	P51608	60	GC0XM154021	3.01932811737061	https://www.genecards.org/cgi-bin/carddisp.pl?gene=MECP2
ASAH1	N-Acylsphingosine Amidohydrolase 1	Protein Coding	Q13510	62	GC08M018055	2.91551065444946	https://www.genecards.org/cgi-bin/carddisp.pl?gene=ASAH1
ATN1	Atrophin 1	Protein Coding	P54259	56	GC12P074081	2.91551065444946	https://www.genecards.org/cgi-bin/carddisp.pl?gene=ATN1
ATXN7	Ataxin 7	Protein Coding	O15265	54	GC03P065355	2.91551065444946	https://www.genecards.org/cgi-bin/carddisp.pl?gene=ATXN7
KCTD7	Potassium Channel Tetramerization Domain Containing 7	Protein Coding	Q96MP8	50	GC07P066628	2.91551065444946	https://www.genecards.org/cgi-bin/carddisp.pl?gene=KCTD7
CBS	Cystathionine Beta-Synthase	Protein Coding	P35520	64	GC21M043053	2.7923641204834	https://www.genecards.org/cgi-bin/carddisp.pl?gene=CBS
STXBP1	Syntaxin Binding Protein 1	Protein Coding	P61764	61	GC09P152828	2.7923641204834	https://www.genecards.org/cgi-bin/carddisp.pl?gene=STXBP1
MAP3K8	Mitogen-Activated Protein Kinase Kinase Kinase 8	Protein Coding	P41279	58	GC10P031237	2.7923641204834	https://www.genecards.org/cgi-bin/carddisp.pl?gene=MAP3K8
SDHD	Succinate Dehydrogenase Complex Subunit D	Protein Coding	O14521	58	GC11P113465	2.7923641204834	https://www.genecards.org/cgi-bin/carddisp.pl?gene=SDHD
BLMH	Bleomycin Hydrolase	Protein Coding	Q13867	57	GC17M030248	2.7923641204834	https://www.genecards.org/cgi-bin/carddisp.pl?gene=BLMH
STXBP2	Syntaxin Binding Protein 2	Protein Coding	Q15833	57	GC19P151643	2.7923641204834	https://www.genecards.org/cgi-bin/carddisp.pl?gene=STXBP2
MYO6	Myosin VI	Protein Coding	Q9UM54	56	GC06P075749	2.7923641204834	https://www.genecards.org/cgi-bin/carddisp.pl?gene=MYO6
ATRIP	ATR Interacting Protein	Protein Coding	Q8WXE1	55	GC03P064966	2.7923641204834	https://www.genecards.org/cgi-bin/carddisp.pl?gene=ATRIP
ATXN10	Ataxin 10	Protein Coding	Q9UBB4	55	GC22P092377	2.7923641204834	https://www.genecards.org/cgi-bin/carddisp.pl?gene=ATXN10
RRAS	RAS Related	Protein Coding	P10301	54	GC19M049635	2.7923641204834	https://www.genecards.org/cgi-bin/carddisp.pl?gene=RRAS
TRIM63	Tripartite Motif Containing 63	Protein Coding	Q969Q1	54	GC01M034728	2.7923641204834	https://www.genecards.org/cgi-bin/carddisp.pl?gene=TRIM63
SMCHD1	Structural Maintenance Of Chromosomes Flexible Hinge Domain Containing 1	Protein Coding	A6NHR9	52	GC18P002655	2.7923641204834	https://www.genecards.org/cgi-bin/carddisp.pl?gene=SMCHD1
RASA2	RAS P21 Protein Activator 2	Protein Coding	Q15283	51	GC03P141487	2.7923641204834	https://www.genecards.org/cgi-bin/carddisp.pl?gene=RASA2
AOPEP	Aminopeptidase O (Putative)	Protein Coding	Q8N6M6	49	GC09P106995	2.7923641204834	https://www.genecards.org/cgi-bin/carddisp.pl?gene=AOPEP
CALR3	Calreticulin 3	Protein Coding	Q96L12	48	GC19M108337	2.7923641204834	https://www.genecards.org/cgi-bin/carddisp.pl?gene=CALR3
TEX12	Testis Expressed 12	Protein Coding	Q9BXU0	44	GC11P112167	2.7923641204834	https://www.genecards.org/cgi-bin/carddisp.pl?gene=TEX12
JMJD8	Jumonji Domain Containing 8	Protein Coding	Q96S16	40	GC16M000681	2.7923641204834	https://www.genecards.org/cgi-bin/carddisp.pl?gene=JMJD8
FTH1	Ferritin Heavy Chain 1	Protein Coding	P02794	63	GC11M061959	2.75988173484802	https://www.genecards.org/cgi-bin/carddisp.pl?gene=FTH1
OGDH	Oxoglutarate Dehydrogenase	Protein Coding	Q02218	60	GC07P044606	2.75988173484802	https://www.genecards.org/cgi-bin/carddisp.pl?gene=OGDH
CRAT	Carnitine O-Acetyltransferase	Protein Coding	P43155	59	GC09M129094	2.75988173484802	https://www.genecards.org/cgi-bin/carddisp.pl?gene=CRAT
MUTYH	MutY DNA Glycosylase	Protein Coding	Q9UIF7	58	GC01M045329	2.75988173484802	https://www.genecards.org/cgi-bin/carddisp.pl?gene=MUTYH
DGUOK	Deoxyguanosine Kinase	Protein Coding	Q16854	56	GC02P073926	2.75988173484802	https://www.genecards.org/cgi-bin/carddisp.pl?gene=DGUOK
CLCN6	Chloride Voltage-Gated Channel 6	Protein Coding	P51797	55	GC01P011806	2.75988173484802	https://www.genecards.org/cgi-bin/carddisp.pl?gene=CLCN6
CIAO1	Cytosolic Iron-Sulfur Assembly Component 1	Protein Coding	O76071	53	GC02P099976	2.75988173484802	https://www.genecards.org/cgi-bin/carddisp.pl?gene=CIAO1
RAB3GAP1	RAB3 GTPase Activating Protein Catalytic Subunit 1	Protein Coding	Q15042	53	GC02P135052	2.75988173484802	https://www.genecards.org/cgi-bin/carddisp.pl?gene=RAB3GAP1
SLC39A1	Solute Carrier Family 39 Member 1	Protein Coding	Q9NY26	52	GC01M167385	2.75988173484802	https://www.genecards.org/cgi-bin/carddisp.pl?gene=SLC39A1
AP4M1	Adaptor Related Protein Complex 4 Subunit Mu 1	Protein Coding	O00189	51	GC07P110754	2.75988173484802	https://www.genecards.org/cgi-bin/carddisp.pl?gene=AP4M1
TGM4	Transglutaminase 4	Protein Coding	P49221	51	GC03P044874	2.75988173484802	https://www.genecards.org/cgi-bin/carddisp.pl?gene=TGM4
COX6A2	Cytochrome C Oxidase Subunit 6A2	Protein Coding	Q02221	49	GC16M051209	2.75988173484802	https://www.genecards.org/cgi-bin/carddisp.pl?gene=COX6A2
REPS1	RALBP1 Associated Eps Domain Containing 1	Protein Coding	Q96D71	49	GC06M138903	2.75988173484802	https://www.genecards.org/cgi-bin/carddisp.pl?gene=REPS1
CASD1	CAS1 Domain Containing 1	Protein Coding	Q96PB1	47	GC07P094509	2.75988173484802	https://www.genecards.org/cgi-bin/carddisp.pl?gene=CASD1
DNHD1	Dynein Heavy Chain Domain 1	Protein Coding	Q96M86	46	GC11P006497	2.75988173484802	https://www.genecards.org/cgi-bin/carddisp.pl?gene=DNHD1
GPR151	G Protein-Coupled Receptor 151	Protein Coding	Q8TDV0	44	GC05M146513	2.75988173484802	https://www.genecards.org/cgi-bin/carddisp.pl?gene=GPR151
ZNF528	Zinc Finger Protein 528	Protein Coding	Q3MIS6	41	GC19P052397	2.75988173484802	https://www.genecards.org/cgi-bin/carddisp.pl?gene=ZNF528
CCDC183	Coiled-Coil Domain Containing 183	Protein Coding	Q5T5S1	40	GC09P136796	2.75988173484802	https://www.genecards.org/cgi-bin/carddisp.pl?gene=CCDC183
NDUFA9	NADH:Ubiquinone Oxidoreductase Subunit A9	Protein Coding	Q16795	55	GC12P004649	2.73468780517578	https://www.genecards.org/cgi-bin/carddisp.pl?gene=NDUFA9
NDUFB8	NADH:Ubiquinone Oxidoreductase Subunit B8	Protein Coding	O95169	55	GC10M100523	2.73468780517578	https://www.genecards.org/cgi-bin/carddisp.pl?gene=NDUFB8
NDUFC2	NADH:Ubiquinone Oxidoreductase Subunit C2	Protein Coding	O95298	52	GC11M078068	2.73468780517578	https://www.genecards.org/cgi-bin/carddisp.pl?gene=NDUFC2
NDUFB7	NADH:Ubiquinone Oxidoreductase Subunit B7	Protein Coding	P17568	51	GC19M014566	2.73468780517578	https://www.genecards.org/cgi-bin/carddisp.pl?gene=NDUFB7
JAG2	Jagged Canonical Notch Ligand 2	Protein Coding	Q9Y219	58	GC14M105140	2.63187623023987	https://www.genecards.org/cgi-bin/carddisp.pl?gene=JAG2
ECSIT	ECSIT Signaling Integrator	Protein Coding	Q9BQ95	50	GC19M011505	2.63187623023987	https://www.genecards.org/cgi-bin/carddisp.pl?gene=ECSIT
TBR1	T-Box Brain Transcription Factor 1	Protein Coding	Q16650	54	GC02P161416	2.43671488761902	https://www.genecards.org/cgi-bin/carddisp.pl?gene=TBR1
RAD51	RAD51 Recombinase	Protein Coding	Q06609	65	GC15P040694	2.24442434310913	https://www.genecards.org/cgi-bin/carddisp.pl?gene=RAD51
TNF	Tumor Necrosis Factor	Protein Coding	P01375	65	GC06P181893	2.24442434310913	https://www.genecards.org/cgi-bin/carddisp.pl?gene=TNF
LDHA	Lactate Dehydrogenase A	Protein Coding	P00338	64	GC11P018394	2.24442434310913	https://www.genecards.org/cgi-bin/carddisp.pl?gene=LDHA
MERTK	MER Proto-Oncogene, Tyrosine Kinase	Protein Coding	Q12866	64	GC02P111898	2.24442434310913	https://www.genecards.org/cgi-bin/carddisp.pl?gene=MERTK
ALDOA	Aldolase, Fructose-Bisphosphate A	Protein Coding	P04075	62	GC16P030064	2.24442434310913	https://www.genecards.org/cgi-bin/carddisp.pl?gene=ALDOA
CTSK	Cathepsin K	Protein Coding	P43235	62	GC01M167274	2.24442434310913	https://www.genecards.org/cgi-bin/carddisp.pl?gene=CTSK
GYS1	Glycogen Synthase 1	Protein Coding	P13807	62	GC19M109023	2.24442434310913	https://www.genecards.org/cgi-bin/carddisp.pl?gene=GYS1
MAOA	Monoamine Oxidase A	Protein Coding	P21397	62	GC0XP043654	2.24442434310913	https://www.genecards.org/cgi-bin/carddisp.pl?gene=MAOA
SIRT1	Sirtuin 1	Protein Coding	Q96EB6	62	GC10P067884	2.24442434310913	https://www.genecards.org/cgi-bin/carddisp.pl?gene=SIRT1
ACTA1	Actin Alpha 1, Skeletal Muscle	Protein Coding	P68133	61	GC01M230668	2.24442434310913	https://www.genecards.org/cgi-bin/carddisp.pl?gene=ACTA1
CHAT	Choline O-Acetyltransferase	Protein Coding	P28329	61	GC10P049609	2.24442434310913	https://www.genecards.org/cgi-bin/carddisp.pl?gene=CHAT
CYLD	CYLD Lysine 63 Deubiquitinase	Protein Coding	Q9NQC7	61	GC16P050742	2.24442434310913	https://www.genecards.org/cgi-bin/carddisp.pl?gene=CYLD
ENO3	Enolase 3	Protein Coding	P13929	61	GC17P004948	2.24442434310913	https://www.genecards.org/cgi-bin/carddisp.pl?gene=ENO3
GPHN	Gephyrin	Protein Coding	Q9NQX3	61	GC14P066507	2.24442434310913	https://www.genecards.org/cgi-bin/carddisp.pl?gene=GPHN
HMGCR	3-Hydroxy-3-Methylglutaryl-CoA Reductase	Protein Coding	P04035	61	GC05P075336	2.24442434310913	https://www.genecards.org/cgi-bin/carddisp.pl?gene=HMGCR
IMPDH1	Inosine Monophosphate Dehydrogenase 1	Protein Coding	P20839	61	GC07M128392	2.24442434310913	https://www.genecards.org/cgi-bin/carddisp.pl?gene=IMPDH1
MUSK	Muscle Associated Receptor Tyrosine Kinase	Protein Coding	O15146	61	GC09P110668	2.24442434310913	https://www.genecards.org/cgi-bin/carddisp.pl?gene=MUSK
PFKM	Phosphofructokinase, Muscle	Protein Coding	P08237	61	GC12P048105	2.24442434310913	https://www.genecards.org/cgi-bin/carddisp.pl?gene=PFKM
SLC2A3	Solute Carrier Family 2 Member 3	Protein Coding	P11169	61	GC12M007919	2.24442434310913	https://www.genecards.org/cgi-bin/carddisp.pl?gene=SLC2A3
UBA1	Ubiquitin Like Modifier Activating Enzyme 1	Protein Coding	P22314	61	GC0XP047190	2.24442434310913	https://www.genecards.org/cgi-bin/carddisp.pl?gene=UBA1
BACE1	Beta-Secretase 1	Protein Coding	P56817	60	GC11M117285	2.24442434310913	https://www.genecards.org/cgi-bin/carddisp.pl?gene=BACE1
CNTN1	Contactin 1	Protein Coding	Q12860	60	GC12P040692	2.24442434310913	https://www.genecards.org/cgi-bin/carddisp.pl?gene=CNTN1
GRM6	Glutamate Metabotropic Receptor 6	Protein Coding	O15303	60	GC05M183361	2.24442434310913	https://www.genecards.org/cgi-bin/carddisp.pl?gene=GRM6
MASP2	MBL Associated Serine Protease 2	Protein Coding	O00187	60	GC01M022432	2.24442434310913	https://www.genecards.org/cgi-bin/carddisp.pl?gene=MASP2
MYOD1	Myogenic Differentiation 1	Protein Coding	P15172	60	GC11P017719	2.24442434310913	https://www.genecards.org/cgi-bin/carddisp.pl?gene=MYOD1
NMNAT1	Nicotinamide Nucleotide Adenylyltransferase 1	Protein Coding	Q9HAN9	60	GC01P075281	2.24442434310913	https://www.genecards.org/cgi-bin/carddisp.pl?gene=NMNAT1
PGM1	Phosphoglucomutase 1	Protein Coding	P36871	60	GC01P063593	2.24442434310913	https://www.genecards.org/cgi-bin/carddisp.pl?gene=PGM1
PROM1	Prominin 1	Protein Coding	O43490	60	GC04M015965	2.24442434310913	https://www.genecards.org/cgi-bin/carddisp.pl?gene=PROM1
TPM3	Tropomyosin 3	Protein Coding	P06753	60	GC01M154155	2.24442434310913	https://www.genecards.org/cgi-bin/carddisp.pl?gene=TPM3
ACADM	Acyl-CoA Dehydrogenase Medium Chain	Protein Coding	P11310	59	GC01P075724	2.24442434310913	https://www.genecards.org/cgi-bin/carddisp.pl?gene=ACADM
ACADVL	Acyl-CoA Dehydrogenase Very Long Chain	Protein Coding	P49748	59	GC17P153721	2.24442434310913	https://www.genecards.org/cgi-bin/carddisp.pl?gene=ACADVL
ATP7A	ATPase Copper Transporting Alpha	Protein Coding	Q04656	59	GC0XP078257	2.24442434310913	https://www.genecards.org/cgi-bin/carddisp.pl?gene=ATP7A
CHRNA1	Cholinergic Receptor Nicotinic Alpha 1 Subunit	Protein Coding	P02708	59	GC02M174747	2.24442434310913	https://www.genecards.org/cgi-bin/carddisp.pl?gene=CHRNA1
ETFDH	Electron Transfer Flavoprotein Dehydrogenase	Protein Coding	Q16134	59	GC04P158672	2.24442434310913	https://www.genecards.org/cgi-bin/carddisp.pl?gene=ETFDH
GATA1	GATA Binding Protein 1	Protein Coding	P15976	59	GC0XP048786	2.24442434310913	https://www.genecards.org/cgi-bin/carddisp.pl?gene=GATA1
HADHA	Hydroxyacyl-CoA Dehydrogenase Trifunctional Multienzyme Complex Subunit Alpha	Protein Coding	P40939	59	GC02M026190	2.24442434310913	https://www.genecards.org/cgi-bin/carddisp.pl?gene=HADHA
ITGA7	Integrin Subunit Alpha 7	Protein Coding	Q13683	59	GC12M055684	2.24442434310913	https://www.genecards.org/cgi-bin/carddisp.pl?gene=ITGA7
LPIN1	Lipin 1	Protein Coding	Q14693	59	GC02P011677	2.24442434310913	https://www.genecards.org/cgi-bin/carddisp.pl?gene=LPIN1
OTX2	Orthodenticle Homeobox 2	Protein Coding	P32243	59	GC14M056799	2.24442434310913	https://www.genecards.org/cgi-bin/carddisp.pl?gene=OTX2
PCYT1A	Phosphate Cytidylyltransferase 1A, Choline	Protein Coding	P49585	59	GC03M196214	2.24442434310913	https://www.genecards.org/cgi-bin/carddisp.pl?gene=PCYT1A
TPM2	Tropomyosin 2	Protein Coding	P07951	59	GC09M035912	2.24442434310913	https://www.genecards.org/cgi-bin/carddisp.pl?gene=TPM2
ABCA4	ATP Binding Cassette Subfamily A Member 4	Protein Coding	P78363	58	GC01M093992	2.24442434310913	https://www.genecards.org/cgi-bin/carddisp.pl?gene=ABCA4
ABHD5	Abhydrolase Domain Containing 5, Lysophosphatidic Acid Acyltransferase	Protein Coding	Q8WTS1	58	GC03P044257	2.24442434310913	https://www.genecards.org/cgi-bin/carddisp.pl?gene=ABHD5
AGL	Amylo-Alpha-1,6-Glucosidase And 4-Alpha-Glucanotransferase	Protein Coding	P35573	58	GC01P099850	2.24442434310913	https://www.genecards.org/cgi-bin/carddisp.pl?gene=AGL
AGRN	Agrin	Protein Coding	O00468	58	GC01P001020	2.24442434310913	https://www.genecards.org/cgi-bin/carddisp.pl?gene=AGRN
AMPD1	Adenosine Monophosphate Deaminase 1	Protein Coding	P23109	58	GC01M114673	2.24442434310913	https://www.genecards.org/cgi-bin/carddisp.pl?gene=AMPD1
CHKB	Choline Kinase Beta	Protein Coding	Q9Y259	58	GC22M050578	2.24442434310913	https://www.genecards.org/cgi-bin/carddisp.pl?gene=CHKB
CHRNB1	Cholinergic Receptor Nicotinic Beta 1 Subunit	Protein Coding	P11230	58	GC17P153748	2.24442434310913	https://www.genecards.org/cgi-bin/carddisp.pl?gene=CHRNB1
CHRNE	Cholinergic Receptor Nicotinic Epsilon Subunit	Protein Coding	Q04844	58	GC17M004897	2.24442434310913	https://www.genecards.org/cgi-bin/carddisp.pl?gene=CHRNE
COX4I1	Cytochrome C Oxidase Subunit 4I1	Protein Coding	P13073	58	GC16P085798	2.24442434310913	https://www.genecards.org/cgi-bin/carddisp.pl?gene=COX4I1
DRD4	Dopamine Receptor D4	Protein Coding	P21917	58	GC11P020260	2.24442434310913	https://www.genecards.org/cgi-bin/carddisp.pl?gene=DRD4
ETFA	Electron Transfer Flavoprotein Subunit Alpha	Protein Coding	P13804	58	GC15M162854	2.24442434310913	https://www.genecards.org/cgi-bin/carddisp.pl?gene=ETFA
ETFB	Electron Transfer Flavoprotein Subunit Beta	Protein Coding	P38117	58	GC19M051345	2.24442434310913	https://www.genecards.org/cgi-bin/carddisp.pl?gene=ETFB
FXR1	FMR1 Autosomal Homolog 1	Protein Coding	P51114	58	GC03P180868	2.24442434310913	https://www.genecards.org/cgi-bin/carddisp.pl?gene=FXR1
GFER	Growth Factor, Augmenter Of Liver Regeneration	Protein Coding	P55789	58	GC16P001984	2.24442434310913	https://www.genecards.org/cgi-bin/carddisp.pl?gene=GFER
GUCY2D	Guanylate Cyclase 2D, Retinal	Protein Coding	Q02846	58	GC17P008002	2.24442434310913	https://www.genecards.org/cgi-bin/carddisp.pl?gene=GUCY2D
NFS1	NFS1 Cysteine Desulfurase	Protein Coding	Q9Y697	58	GC20M035668	2.24442434310913	https://www.genecards.org/cgi-bin/carddisp.pl?gene=NFS1
PDE6B	Phosphodiesterase 6B	Protein Coding	P35913	58	GC04P029445	2.24442434310913	https://www.genecards.org/cgi-bin/carddisp.pl?gene=PDE6B
POMT1	Protein O-Mannosyltransferase 1	Protein Coding	Q9Y6A1	58	GC09P131502	2.24442434310913	https://www.genecards.org/cgi-bin/carddisp.pl?gene=POMT1
RDH5	Retinol Dehydrogenase 5	Protein Coding	Q92781	58	GC12P055720	2.24442434310913	https://www.genecards.org/cgi-bin/carddisp.pl?gene=RDH5
RPE65	Retinoid Isomerohydrolase RPE65	Protein Coding	Q16518	58	GC01M068428	2.24442434310913	https://www.genecards.org/cgi-bin/carddisp.pl?gene=RPE65
SCO2	Synthesis Of Cytochrome C Oxidase 2	Protein Coding	O43819	58	GC22M050523	2.24442434310913	https://www.genecards.org/cgi-bin/carddisp.pl?gene=SCO2
SLC25A1	Solute Carrier Family 25 Member 1	Protein Coding	P53007	58	GC22M085596	2.24442434310913	https://www.genecards.org/cgi-bin/carddisp.pl?gene=SLC25A1
CFL2	Cofilin 2	Protein Coding	Q9Y281	57	GC14M034706	2.24442434310913	https://www.genecards.org/cgi-bin/carddisp.pl?gene=CFL2
COX5A	Cytochrome C Oxidase Subunit 5A	Protein Coding	P20674	57	GC15M074919	2.24442434310913	https://www.genecards.org/cgi-bin/carddisp.pl?gene=COX5A
DPAGT1	Dolichyl-Phosphate N-Acetylglucosaminephosphotransferase 1	Protein Coding	Q9H3H5	57	GC11M140656	2.24442434310913	https://www.genecards.org/cgi-bin/carddisp.pl?gene=DPAGT1
DYNC1H1	Dynein Cytoplasmic 1 Heavy Chain 1	Protein Coding	Q14204	57	GC14P120395	2.24442434310913	https://www.genecards.org/cgi-bin/carddisp.pl?gene=DYNC1H1
ISCU	Iron-Sulfur Cluster Assembly Enzyme	Protein Coding	Q9H1K1	57	GC12P108561	2.24442434310913	https://www.genecards.org/cgi-bin/carddisp.pl?gene=ISCU
LAMA2	Laminin Subunit Alpha 2	Protein Coding	P24043	57	GC06P183055	2.24442434310913	https://www.genecards.org/cgi-bin/carddisp.pl?gene=LAMA2
MAP3K20	Mitogen-Activated Protein Kinase Kinase Kinase 20	Protein Coding	Q9NYL2	57	GC02P173076	2.24442434310913	https://www.genecards.org/cgi-bin/carddisp.pl?gene=MAP3K20
MEFV	MEFV Innate Immunity Regulator, Pyrin	Protein Coding	O15553	57	GC16M049968	2.24442434310913	https://www.genecards.org/cgi-bin/carddisp.pl?gene=MEFV
MYH3	Myosin Heavy Chain 3	Protein Coding	P11055	57	GC17M010628	2.24442434310913	https://www.genecards.org/cgi-bin/carddisp.pl?gene=MYH3
NARS1	Asparaginyl-TRNA Synthetase 1	Protein Coding	O43776	57	GC18M057601	2.24442434310913	https://www.genecards.org/cgi-bin/carddisp.pl?gene=NARS1
PDE6A	Phosphodiesterase 6A	Protein Coding	P16499	57	GC05M149857	2.24442434310913	https://www.genecards.org/cgi-bin/carddisp.pl?gene=PDE6A
PLEC	Plectin	Protein Coding	Q15149	57	GC08M147374	2.24442434310913	https://www.genecards.org/cgi-bin/carddisp.pl?gene=PLEC
POMGNT1	Protein O-Linked Mannose N-Acetylglucosaminyltransferase 1 (Beta 1,2-)	Protein Coding	Q8WZA1	57	GC01M046188	2.24442434310913	https://www.genecards.org/cgi-bin/carddisp.pl?gene=POMGNT1
RDH12	Retinol Dehydrogenase 12	Protein Coding	Q96NR8	57	GC14P067701	2.24442434310913	https://www.genecards.org/cgi-bin/carddisp.pl?gene=RDH12
RLBP1	Retinaldehyde Binding Protein 1	Protein Coding	P12271	57	GC15M089209	2.24442434310913	https://www.genecards.org/cgi-bin/carddisp.pl?gene=RLBP1
SCO1	Synthesis Of Cytochrome C Oxidase 1	Protein Coding	O75880	57	GC17M010672	2.24442434310913	https://www.genecards.org/cgi-bin/carddisp.pl?gene=SCO1
TUBB4B	Tubulin Beta 4B Class IVb	Protein Coding	P68371	57	GC09P137241	2.24442434310913	https://www.genecards.org/cgi-bin/carddisp.pl?gene=TUBB4B
CDKL5	Cyclin Dependent Kinase Like 5	Protein Coding	O76039	56	GC0XP018425	2.24442434310913	https://www.genecards.org/cgi-bin/carddisp.pl?gene=CDKL5
COX6B1	Cytochrome C Oxidase Subunit 6B1	Protein Coding	P14854	56	GC19P152393	2.24442434310913	https://www.genecards.org/cgi-bin/carddisp.pl?gene=COX6B1
DHX16	DEAH-Box Helicase 16	Protein Coding	O60231	56	GC06M030653	2.24442434310913	https://www.genecards.org/cgi-bin/carddisp.pl?gene=DHX16
DPM1	Dolichyl-Phosphate Mannosyltransferase Subunit 1, Catalytic	Protein Coding	O60762	56	GC20M050934	2.24442434310913	https://www.genecards.org/cgi-bin/carddisp.pl?gene=DPM1
DTNA	Dystrobrevin Alpha	Protein Coding	Q9Y4J8	56	GC18P034493	2.24442434310913	https://www.genecards.org/cgi-bin/carddisp.pl?gene=DTNA
GGPS1	Geranylgeranyl Diphosphate Synthase 1	Protein Coding	O95749	56	GC01P235327	2.24442434310913	https://www.genecards.org/cgi-bin/carddisp.pl?gene=GGPS1
GPNMB	Glycoprotein Nmb	Protein Coding	Q14956	56	GC07P024808	2.24442434310913	https://www.genecards.org/cgi-bin/carddisp.pl?gene=GPNMB
LETM1	Leucine Zipper And EF-Hand Containing Transmembrane Protein 1	Protein Coding	O95202	56	GC04M001811	2.24442434310913	https://www.genecards.org/cgi-bin/carddisp.pl?gene=LETM1
LRAT	Lecithin Retinol Acyltransferase	Protein Coding	O95237	56	GC04P154626	2.24442434310913	https://www.genecards.org/cgi-bin/carddisp.pl?gene=LRAT
LRP4	LDL Receptor Related Protein 4	Protein Coding	O75096	56	GC11M139441	2.24442434310913	https://www.genecards.org/cgi-bin/carddisp.pl?gene=LRP4
MTM1	Myotubularin 1	Protein Coding	Q13496	56	GC0XP150562	2.24442434310913	https://www.genecards.org/cgi-bin/carddisp.pl?gene=MTM1
MYO7A	Myosin VIIA	Protein Coding	Q13402	56	GC11P077128	2.24442434310913	https://www.genecards.org/cgi-bin/carddisp.pl?gene=MYO7A
SYT2	Synaptotagmin 2	Protein Coding	Q8N9I0	56	GC01M202559	2.24442434310913	https://www.genecards.org/cgi-bin/carddisp.pl?gene=SYT2
TNNI2	Troponin I2, Fast Skeletal Type	Protein Coding	P48788	56	GC11P020298	2.24442434310913	https://www.genecards.org/cgi-bin/carddisp.pl?gene=TNNI2
TNNT3	Troponin T3, Fast Skeletal Type	Protein Coding	P45378	56	GC11P020305	2.24442434310913	https://www.genecards.org/cgi-bin/carddisp.pl?gene=TNNT3
TRAP1	TNF Receptor Associated Protein 1	Protein Coding	Q12931	56	GC16M049993	2.24442434310913	https://www.genecards.org/cgi-bin/carddisp.pl?gene=TRAP1
CASQ1	Calsequestrin 1	Protein Coding	P31415	55	GC01P160190	2.24442434310913	https://www.genecards.org/cgi-bin/carddisp.pl?gene=CASQ1
CHRND	Cholinergic Receptor Nicotinic Delta Subunit	Protein Coding	Q07001	55	GC02P232525	2.24442434310913	https://www.genecards.org/cgi-bin/carddisp.pl?gene=CHRND
CHRNG	Cholinergic Receptor Nicotinic Gamma Subunit	Protein Coding	P07510	55	GC02P232539	2.24442434310913	https://www.genecards.org/cgi-bin/carddisp.pl?gene=CHRNG
CNGA3	Cyclic Nucleotide Gated Channel Subunit Alpha 3	Protein Coding	Q16281	55	GC02P100125	2.24442434310913	https://www.genecards.org/cgi-bin/carddisp.pl?gene=CNGA3
CRB1	Crumbs Cell Polarity Complex Component 1	Protein Coding	P82279	55	GC01P197208	2.24442434310913	https://www.genecards.org/cgi-bin/carddisp.pl?gene=CRB1
EXOSC3	Exosome Component 3	Protein Coding	Q9NQT5	55	GC09M037772	2.24442434310913	https://www.genecards.org/cgi-bin/carddisp.pl?gene=EXOSC3
GOLGA2	Golgin A2	Protein Coding	Q08379	55	GC09M128255	2.24442434310913	https://www.genecards.org/cgi-bin/carddisp.pl?gene=GOLGA2
LMX1B	LIM Homeobox Transcription Factor 1 Beta	Protein Coding	O60663	55	GC09P152732	2.24442434310913	https://www.genecards.org/cgi-bin/carddisp.pl?gene=LMX1B
MEGF10	Multiple EGF Like Domains 10	Protein Coding	Q96KG7	55	GC05P127230	2.24442434310913	https://www.genecards.org/cgi-bin/carddisp.pl?gene=MEGF10
MICU1	Mitochondrial Calcium Uptake 1	Protein Coding	Q9BPX6	55	GC10M072367	2.24442434310913	https://www.genecards.org/cgi-bin/carddisp.pl?gene=MICU1
MYBPC1	Myosin Binding Protein C1	Protein Coding	Q00872	55	GC12P101568	2.24442434310913	https://www.genecards.org/cgi-bin/carddisp.pl?gene=MYBPC1
MYL1	Myosin Light Chain 1	Protein Coding	P05976	55	GC02M210290	2.24442434310913	https://www.genecards.org/cgi-bin/carddisp.pl?gene=MYL1
NR2E3	Nuclear Receptor Subfamily 2 Group E Member 3	Protein Coding	Q9Y5X4	55	GC15P071792	2.24442434310913	https://www.genecards.org/cgi-bin/carddisp.pl?gene=NR2E3
PAX7	Paired Box 7	Protein Coding	P23759	55	GC01P075919	2.24442434310913	https://www.genecards.org/cgi-bin/carddisp.pl?gene=PAX7
PGAM2	Phosphoglycerate Mutase 2	Protein Coding	P15259	55	GC07M044062	2.24442434310913	https://www.genecards.org/cgi-bin/carddisp.pl?gene=PGAM2
POMT2	Protein O-Mannosyltransferase 2	Protein Coding	Q9UKY4	55	GC14M077274	2.24442434310913	https://www.genecards.org/cgi-bin/carddisp.pl?gene=POMT2
SLC18A3	Solute Carrier Family 18 Member A3	Protein Coding	Q16572	55	GC10P049610	2.24442434310913	https://www.genecards.org/cgi-bin/carddisp.pl?gene=SLC18A3
TNNT1	Troponin T1, Slow Skeletal Type	Protein Coding	P13805	55	GC19M055132	2.24442434310913	https://www.genecards.org/cgi-bin/carddisp.pl?gene=TNNT1
TSFM	Ts Translation Elongation Factor, Mitochondrial	Protein Coding	P43897	55	GC12P057782	2.24442434310913	https://www.genecards.org/cgi-bin/carddisp.pl?gene=TSFM
ALG2	ALG2 Alpha-1,3/1,6-Mannosyltransferase	Protein Coding	Q9H553	54	GC09M099216	2.24442434310913	https://www.genecards.org/cgi-bin/carddisp.pl?gene=ALG2
CAVIN1	Caveolae Associated Protein 1	Protein Coding	Q6NZI2	54	GC17M097212	2.24442434310913	https://www.genecards.org/cgi-bin/carddisp.pl?gene=CAVIN1
CCT2	Chaperonin Containing TCP1 Subunit 2	Protein Coding	P78371	54	GC12P069585	2.24442434310913	https://www.genecards.org/cgi-bin/carddisp.pl?gene=CCT2
CEP290	Centrosomal Protein 290	Protein Coding	O15078	54	GC12M088049	2.24442434310913	https://www.genecards.org/cgi-bin/carddisp.pl?gene=CEP290
CRX	Cone-Rod Homeobox	Protein Coding	O43186	54	GC19P047819	2.24442434310913	https://www.genecards.org/cgi-bin/carddisp.pl?gene=CRX
FANCI	FA Complementation Group I	Protein Coding	Q9NVI1	54	GC15P089243	2.24442434310913	https://www.genecards.org/cgi-bin/carddisp.pl?gene=FANCI
GOSR2	Golgi SNAP Receptor Complex Member 2	Protein Coding	O14653	54	GC17P155011	2.24442434310913	https://www.genecards.org/cgi-bin/carddisp.pl?gene=GOSR2
IGHMBP2	Immunoglobulin Mu DNA Binding Protein 2	Protein Coding	P38935	54	GC11P068903	2.24442434310913	https://www.genecards.org/cgi-bin/carddisp.pl?gene=IGHMBP2
INPP5K	Inositol Polyphosphate-5-Phosphatase K	Protein Coding	Q9BT40	54	GC17M001494	2.24442434310913	https://www.genecards.org/cgi-bin/carddisp.pl?gene=INPP5K
IQCB1	IQ Motif Containing B1	Protein Coding	Q15051	54	GC03M121769	2.24442434310913	https://www.genecards.org/cgi-bin/carddisp.pl?gene=IQCB1
MYF5	Myogenic Factor 5	Protein Coding	P13349	54	GC12P080716	2.24442434310913	https://www.genecards.org/cgi-bin/carddisp.pl?gene=MYF5
RAPSN	Receptor Associated Protein Of The Synapse	Protein Coding	Q13702	54	GC11M139455	2.24442434310913	https://www.genecards.org/cgi-bin/carddisp.pl?gene=RAPSN
RGS9	Regulator Of G Protein Signaling 9	Protein Coding	O75916	54	GC17P155416	2.24442434310913	https://www.genecards.org/cgi-bin/carddisp.pl?gene=RGS9
RPGRIP1L	RPGRIP1 Like	Protein Coding	Q68CZ1	54	GC16M053808	2.24442434310913	https://www.genecards.org/cgi-bin/carddisp.pl?gene=RPGRIP1L
RYR3	Ryanodine Receptor 3	Protein Coding	Q15413	54	GC15P033310	2.24442434310913	https://www.genecards.org/cgi-bin/carddisp.pl?gene=RYR3
SLC25A22	Solute Carrier Family 25 Member 22	Protein Coding	Q9H936	54	GC11M015065	2.24442434310913	https://www.genecards.org/cgi-bin/carddisp.pl?gene=SLC25A22
SUCLG2	Succinate-CoA Ligase GDP-Forming Subunit Beta	Protein Coding	Q96I99	54	GC03M067358	2.24442434310913	https://www.genecards.org/cgi-bin/carddisp.pl?gene=SUCLG2
TBX18	T-Box Transcription Factor 18	Protein Coding	O95935	54	GC06M084687	2.24442434310913	https://www.genecards.org/cgi-bin/carddisp.pl?gene=TBX18
TOP1MT	DNA Topoisomerase I Mitochondrial	Protein Coding	Q969P6	54	GC08M143304	2.24442434310913	https://www.genecards.org/cgi-bin/carddisp.pl?gene=TOP1MT
TULP1	TUB Like Protein 1	Protein Coding	O00294	54	GC06M106624	2.24442434310913	https://www.genecards.org/cgi-bin/carddisp.pl?gene=TULP1
AHI1	Abelson Helper Integration Site 1	Protein Coding	Q8N157	53	GC06M135283	2.24442434310913	https://www.genecards.org/cgi-bin/carddisp.pl?gene=AHI1
AIPL1	AIP Like 1 HSP90 Co-Chaperone	Protein Coding	Q9NZN9	53	GC17M006393	2.24442434310913	https://www.genecards.org/cgi-bin/carddisp.pl?gene=AIPL1
ASCC3	Activating Signal Cointegrator 1 Complex Subunit 3	Protein Coding	Q8N3C0	53	GC06M100508	2.24442434310913	https://www.genecards.org/cgi-bin/carddisp.pl?gene=ASCC3
BBS4	Bardet-Biedl Syndrome 4	Protein Coding	Q96RK4	53	GC15P072686	2.24442434310913	https://www.genecards.org/cgi-bin/carddisp.pl?gene=BBS4
CNGB3	Cyclic Nucleotide Gated Channel Subunit Beta 3	Protein Coding	Q9NQW8	53	GC08M086553	2.24442434310913	https://www.genecards.org/cgi-bin/carddisp.pl?gene=CNGB3
COX8A	Cytochrome C Oxidase Subunit 8A	Protein Coding	P10176	53	GC11P107659	2.24442434310913	https://www.genecards.org/cgi-bin/carddisp.pl?gene=COX8A
EDAR	Ectodysplasin A Receptor	Protein Coding	Q9UNE0	53	GC02M108894	2.24442434310913	https://www.genecards.org/cgi-bin/carddisp.pl?gene=EDAR
FKBP14	FKBP Prolyl Isomerase 14	Protein Coding	Q9NWM8	53	GC07M031698	2.24442434310913	https://www.genecards.org/cgi-bin/carddisp.pl?gene=FKBP14
GDF9	Growth Differentiation Factor 9	Protein Coding	O60383	53	GC05M132861	2.24442434310913	https://www.genecards.org/cgi-bin/carddisp.pl?gene=GDF9
KCNJ13	Potassium Inwardly Rectifying Channel Subfamily J Member 13	Protein Coding	O60928	53	GC02M232765	2.24442434310913	https://www.genecards.org/cgi-bin/carddisp.pl?gene=KCNJ13
LARGE1	LARGE Xylosyl- And Glucuronyltransferase 1	Protein Coding	O95461	53	GC22M086044	2.24442434310913	https://www.genecards.org/cgi-bin/carddisp.pl?gene=LARGE1
PITRM1	Pitrilysin Metallopeptidase 1	Protein Coding	Q5JRX3	53	GC10M003138	2.24442434310913	https://www.genecards.org/cgi-bin/carddisp.pl?gene=PITRM1
POGLUT1	Protein O-Glucosyltransferase 1	Protein Coding	Q8NBL1	53	GC03P119468	2.24442434310913	https://www.genecards.org/cgi-bin/carddisp.pl?gene=POGLUT1
RBCK1	RANBP2-Type And C3HC4-Type Zinc Finger Containing 1	Protein Coding	Q9BYM8	53	GC20P000407	2.24442434310913	https://www.genecards.org/cgi-bin/carddisp.pl?gene=RBCK1
RP2	RP2 Activator Of ARL3 GTPase	Protein Coding	O75695	53	GC0XP046837	2.24442434310913	https://www.genecards.org/cgi-bin/carddisp.pl?gene=RP2
SPTBN4	Spectrin Beta, Non-Erythrocytic 4	Protein Coding	Q9H254	53	GC19P040466	2.24442434310913	https://www.genecards.org/cgi-bin/carddisp.pl?gene=SPTBN4
SVIL	Supervillin	Protein Coding	O95425	53	GC10M037136	2.24442434310913	https://www.genecards.org/cgi-bin/carddisp.pl?gene=SVIL
TNPO3	Transportin 3	Protein Coding	Q9Y5L0	53	GC07M128954	2.24442434310913	https://www.genecards.org/cgi-bin/carddisp.pl?gene=TNPO3
ALG14	ALG14 UDP-N-Acetylglucosaminyltransferase Subunit	Protein Coding	Q96F25	52	GC01M094974	2.24442434310913	https://www.genecards.org/cgi-bin/carddisp.pl?gene=ALG14
ASCC1	Activating Signal Cointegrator 1 Complex Subunit 1	Protein Coding	Q8N9N2	52	GC10M072096	2.24442434310913	https://www.genecards.org/cgi-bin/carddisp.pl?gene=ASCC1
BBS1	Bardet-Biedl Syndrome 1	Protein Coding	Q8NFJ9	52	GC11P107927	2.24442434310913	https://www.genecards.org/cgi-bin/carddisp.pl?gene=BBS1
CC2D2A	Coiled-Coil And C2 Domain Containing 2A	Protein Coding	Q9P2K1	52	GC04P030056	2.24442434310913	https://www.genecards.org/cgi-bin/carddisp.pl?gene=CC2D2A
COLQ	Collagen Like Tail Subunit Of Asymmetric Acetylcholinesterase	Protein Coding	Q9Y215	52	GC03M028700	2.24442434310913	https://www.genecards.org/cgi-bin/carddisp.pl?gene=COLQ
DPM3	Dolichyl-Phosphate Mannosyltransferase Subunit 3, Regulatory	Protein Coding	Q9P2X0	52	GC01M155139	2.24442434310913	https://www.genecards.org/cgi-bin/carddisp.pl?gene=DPM3
FLAD1	Flavin Adenine Dinucleotide Synthetase 1	Protein Coding	Q8NFF5	52	GC01P154983	2.24442434310913	https://www.genecards.org/cgi-bin/carddisp.pl?gene=FLAD1
IFT140	Intraflagellar Transport 140	Protein Coding	Q96RY7	52	GC16M049799	2.24442434310913	https://www.genecards.org/cgi-bin/carddisp.pl?gene=IFT140
INPP5E	Inositol Polyphosphate-5-Phosphatase E	Protein Coding	Q9NRR6	52	GC09M136428	2.24442434310913	https://www.genecards.org/cgi-bin/carddisp.pl?gene=INPP5E
LMOD3	Leiomodin 3	Protein Coding	Q0VAK6	52	GC03M069156	2.24442434310913	https://www.genecards.org/cgi-bin/carddisp.pl?gene=LMOD3
MYH1	Myosin Heavy Chain 1	Protein Coding	P12882	52	GC17M010492	2.24442434310913	https://www.genecards.org/cgi-bin/carddisp.pl?gene=MYH1
OBSCN	Obscurin, Cytoskeletal Calmodulin And Titin-Interacting RhoGEF	Protein Coding	Q5VST9	52	GC01P228208	2.24442434310913	https://www.genecards.org/cgi-bin/carddisp.pl?gene=OBSCN
PPA2	Inorganic Pyrophosphatase 2	Protein Coding	Q9H2U2	52	GC04M105369	2.24442434310913	https://www.genecards.org/cgi-bin/carddisp.pl?gene=PPA2
PRPH2	Peripherin 2	Protein Coding	P23942	52	GC06M106712	2.24442434310913	https://www.genecards.org/cgi-bin/carddisp.pl?gene=PRPH2
RPGRIP1	RPGR Interacting Protein 1	Protein Coding	Q96KN7	52	GC14P057316	2.24442434310913	https://www.genecards.org/cgi-bin/carddisp.pl?gene=RPGRIP1
TACO1	Translational Activator Of Cytochrome C Oxidase I	Protein Coding	Q9BSH4	52	GC17P063600	2.24442434310913	https://www.genecards.org/cgi-bin/carddisp.pl?gene=TACO1
TRIP4	Thyroid Hormone Receptor Interactor 4	Protein Coding	Q15650	52	GC15P193358	2.24442434310913	https://www.genecards.org/cgi-bin/carddisp.pl?gene=TRIP4
UNC45B	Unc-45 Myosin Chaperone B	Protein Coding	Q8IWX7	52	GC17P154471	2.24442434310913	https://www.genecards.org/cgi-bin/carddisp.pl?gene=UNC45B
ALMS1	ALMS1 Centrosome And Basal Body Associated Protein	Protein Coding	Q8TCU4	51	GC02P073385	2.24442434310913	https://www.genecards.org/cgi-bin/carddisp.pl?gene=ALMS1
ATPAF2	ATP Synthase Mitochondrial F1 Complex Assembly Factor 2	Protein Coding	Q8N5M1	51	GC17M017977	2.24442434310913	https://www.genecards.org/cgi-bin/carddisp.pl?gene=ATPAF2
B3GALNT2	Beta-1,3-N-Acetylgalactosaminyltransferase 2	Protein Coding	Q8NCR0	51	GC01M235440	2.24442434310913	https://www.genecards.org/cgi-bin/carddisp.pl?gene=B3GALNT2
COL25A1	Collagen Type XXV Alpha 1 Chain	Protein Coding	Q9BXS0	51	GC04M108810	2.24442434310913	https://www.genecards.org/cgi-bin/carddisp.pl?gene=COL25A1
COQ4	Coenzyme Q4	Protein Coding	Q9Y3A0	51	GC09P128322	2.24442434310913	https://www.genecards.org/cgi-bin/carddisp.pl?gene=COQ4
CWC27	CWC27 Spliceosome Associated Cyclophilin	Protein Coding	Q6UX04	51	GC05P064768	2.24442434310913	https://www.genecards.org/cgi-bin/carddisp.pl?gene=CWC27
DNAJB4	DnaJ Heat Shock Protein Family (Hsp40) Member B4	Protein Coding	Q9UDY4	51	GC01P077979	2.24442434310913	https://www.genecards.org/cgi-bin/carddisp.pl?gene=DNAJB4
DOK7	Docking Protein 7	Protein Coding	Q18PE1	51	GC04P029596	2.24442434310913	https://www.genecards.org/cgi-bin/carddisp.pl?gene=DOK7
DOLK	Dolichol Kinase	Protein Coding	Q9UPQ8	51	GC09M128945	2.24442434310913	https://www.genecards.org/cgi-bin/carddisp.pl?gene=DOLK
ECEL1	Endothelin Converting Enzyme Like 1	Protein Coding	O95672	51	GC02M232479	2.24442434310913	https://www.genecards.org/cgi-bin/carddisp.pl?gene=ECEL1
EPG5	Ectopic P-Granules 5 Autophagy Tethering Factor	Protein Coding	Q9HCE0	51	GC18M045800	2.24442434310913	https://www.genecards.org/cgi-bin/carddisp.pl?gene=EPG5
FASTKD2	FAST Kinase Domains 2	Protein Coding	Q9NYY8	51	GC02P206770	2.24442434310913	https://www.genecards.org/cgi-bin/carddisp.pl?gene=FASTKD2
GYG2	Glycogenin 2	Protein Coding	O15488	51	GC0XP002828	2.24442434310913	https://www.genecards.org/cgi-bin/carddisp.pl?gene=GYG2
LYRM7	LYR Motif Containing 7	Protein Coding	Q5U5X0	51	GC05P131170	2.24442434310913	https://www.genecards.org/cgi-bin/carddisp.pl?gene=LYRM7
MYO9A	Myosin IXA	Protein Coding	B2RTY4	51	GC15M071822	2.24442434310913	https://www.genecards.org/cgi-bin/carddisp.pl?gene=MYO9A
NEB	Nebulin	Protein Coding	P20929	51	GC02M151485	2.24442434310913	https://www.genecards.org/cgi-bin/carddisp.pl?gene=NEB
OXA1L	OXA1L Mitochondrial Inner Membrane Insertase	Protein Coding	Q15070	51	GC14P022766	2.24442434310913	https://www.genecards.org/cgi-bin/carddisp.pl?gene=OXA1L
SELENON	Selenoprotein N	Protein Coding	Q9NZV5	51	GC01P025800	2.24442434310913	https://www.genecards.org/cgi-bin/carddisp.pl?gene=SELENON
TMEM70	Transmembrane Protein 70	Protein Coding	Q9BUB7	51	GC08P073972	2.24442434310913	https://www.genecards.org/cgi-bin/carddisp.pl?gene=TMEM70
USH2A	Usherin	Protein Coding	O75445	51	GC01M215622	2.24442434310913	https://www.genecards.org/cgi-bin/carddisp.pl?gene=USH2A
B4GAT1	Beta-1,4-Glucuronyltransferase 1	Protein Coding	O43505	50	GC11M066345	2.24442434310913	https://www.genecards.org/cgi-bin/carddisp.pl?gene=B4GAT1
BET1	Bet1 Golgi Vesicular Membrane Trafficking Protein	Protein Coding	O15155	50	GC07M093962	2.24442434310913	https://www.genecards.org/cgi-bin/carddisp.pl?gene=BET1
CDHR1	Cadherin Related Family Member 1	Protein Coding	Q96JP9	50	GC10P084194	2.24442434310913	https://www.genecards.org/cgi-bin/carddisp.pl?gene=CDHR1
COX14	Cytochrome C Oxidase Assembly Factor COX14	Protein Coding	Q96I36	50	GC12P075093	2.24442434310913	https://www.genecards.org/cgi-bin/carddisp.pl?gene=COX14
KLHL41	Kelch Like Family Member 41	Protein Coding	O60662	50	GC02P169509	2.24442434310913	https://www.genecards.org/cgi-bin/carddisp.pl?gene=KLHL41
LCA5	Lebercilin LCA5	Protein Coding	Q86VQ0	50	GC06M079484	2.24442434310913	https://www.genecards.org/cgi-bin/carddisp.pl?gene=LCA5
SLC25A42	Solute Carrier Family 25 Member 42	Protein Coding	Q86VD7	50	GC19P019063	2.24442434310913	https://www.genecards.org/cgi-bin/carddisp.pl?gene=SLC25A42
TEAD3	TEA Domain Transcription Factor 3	Protein Coding	Q99594	50	GC06M106623	2.24442434310913	https://www.genecards.org/cgi-bin/carddisp.pl?gene=TEAD3
TNNC2	Troponin C2, Fast Skeletal Type	Protein Coding	P02585	50	GC20M045823	2.24442434310913	https://www.genecards.org/cgi-bin/carddisp.pl?gene=TNNC2
VWA1	Von Willebrand Factor A Domain Containing 1	Protein Coding	Q6PCB0	50	GC01P001434	2.24442434310913	https://www.genecards.org/cgi-bin/carddisp.pl?gene=VWA1
WDR19	WD Repeat Domain 19	Protein Coding	Q8NEZ3	50	GC04P039858	2.24442434310913	https://www.genecards.org/cgi-bin/carddisp.pl?gene=WDR19
DPM2	Dolichyl-Phosphate Mannosyltransferase Subunit 2, Regulatory	Protein Coding	O94777	49	GC09M127935	2.24442434310913	https://www.genecards.org/cgi-bin/carddisp.pl?gene=DPM2
KLHL40	Kelch Like Family Member 40	Protein Coding	Q2TBA0	49	GC03P042685	2.24442434310913	https://www.genecards.org/cgi-bin/carddisp.pl?gene=KLHL40
MRPL40	Mitochondrial Ribosomal Protein L40	Protein Coding	Q9NQ50	49	GC22P091516	2.24442434310913	https://www.genecards.org/cgi-bin/carddisp.pl?gene=MRPL40
PIEZO2	Piezo Type Mechanosensitive Ion Channel Component 2	Protein Coding	Q9H5I5	49	GC18M010724	2.24442434310913	https://www.genecards.org/cgi-bin/carddisp.pl?gene=PIEZO2
POMK	Protein O-Mannose Kinase	Protein Coding	Q9H5K3	49	GC08P043093	2.24442434310913	https://www.genecards.org/cgi-bin/carddisp.pl?gene=POMK
PYROXD1	Pyridine Nucleotide-Disulphide Oxidoreductase Domain 1	Protein Coding	Q8WU10	49	GC12P021437	2.24442434310913	https://www.genecards.org/cgi-bin/carddisp.pl?gene=PYROXD1
USP45	Ubiquitin Specific Peptidase 45	Protein Coding	Q70EL2	49	GC06M099432	2.24442434310913	https://www.genecards.org/cgi-bin/carddisp.pl?gene=USP45
DNAL4	Dynein Axonemal Light Chain 4	Protein Coding	O96015	48	GC22M038778	2.24442434310913	https://www.genecards.org/cgi-bin/carddisp.pl?gene=DNAL4
LRIF1	Ligand Dependent Nuclear Receptor Interacting Factor 1	Protein Coding	Q5T3J3	48	GC01M110874	2.24442434310913	https://www.genecards.org/cgi-bin/carddisp.pl?gene=LRIF1
MYO18B	Myosin XVIIIB	Protein Coding	Q8IUG5	48	GC22P025742	2.24442434310913	https://www.genecards.org/cgi-bin/carddisp.pl?gene=MYO18B
POPDC3	Popeye Domain CAMP Effector 3	Protein Coding	Q9HBV1	48	GC06M105157	2.24442434310913	https://www.genecards.org/cgi-bin/carddisp.pl?gene=POPDC3
PRICKLE3	Prickle Planar Cell Polarity Protein 3	Protein Coding	O43900	48	GC0XM049926	2.24442434310913	https://www.genecards.org/cgi-bin/carddisp.pl?gene=PRICKLE3
RD3	RD3 Regulator Of GUCY2D	Protein Coding	Q7Z3Z2	48	GC01M211476	2.24442434310913	https://www.genecards.org/cgi-bin/carddisp.pl?gene=RD3
RXYLT1	Ribitol Xylosyltransferase 1	Protein Coding	Q9Y2B1	48	GC12P063779	2.24442434310913	https://www.genecards.org/cgi-bin/carddisp.pl?gene=RXYLT1
SPATA7	Spermatogenesis Associated 7	Protein Coding	Q9P0W8	48	GC14P088384	2.24442434310913	https://www.genecards.org/cgi-bin/carddisp.pl?gene=SPATA7
STAC3	SH3 And Cysteine Rich Domain 3	Protein Coding	Q96MF2	48	GC12M057243	2.24442434310913	https://www.genecards.org/cgi-bin/carddisp.pl?gene=STAC3
CABP4	Calcium Binding Protein 4	Protein Coding	P57796	47	GC11P107978	2.24442434310913	https://www.genecards.org/cgi-bin/carddisp.pl?gene=CABP4
CEP89	Centrosomal Protein 89	Protein Coding	Q96ST8	47	GC19M108623	2.24442434310913	https://www.genecards.org/cgi-bin/carddisp.pl?gene=CEP89
CLUAP1	Clusterin Associated Protein 1	Protein Coding	Q96AJ1	47	GC16P120224	2.24442434310913	https://www.genecards.org/cgi-bin/carddisp.pl?gene=CLUAP1
COA5	Cytochrome C Oxidase Assembly Factor 5	Protein Coding	Q86WW8	47	GC02M098599	2.24442434310913	https://www.genecards.org/cgi-bin/carddisp.pl?gene=COA5
NDUFAF7	NADH:Ubiquinone Oxidoreductase Complex Assembly Factor 7	Protein Coding	Q7L592	47	GC02P037231	2.24442434310913	https://www.genecards.org/cgi-bin/carddisp.pl?gene=NDUFAF7
SCAF4	SR-Related CTD Associated Factor 4	Protein Coding	O95104	47	GC21M031671	2.24442434310913	https://www.genecards.org/cgi-bin/carddisp.pl?gene=SCAF4
SDHAF1	Succinate Dehydrogenase Complex Assembly Factor 1	Protein Coding	A6NFY7	47	GC19P035995	2.24442434310913	https://www.genecards.org/cgi-bin/carddisp.pl?gene=SDHAF1
TAMM41	TAM41 Mitochondrial Translocator Assembly And Maintenance Homolog	Protein Coding	Q96BW9	47	GC03M011721	2.24442434310913	https://www.genecards.org/cgi-bin/carddisp.pl?gene=TAMM41
TANGO2	Transport And Golgi Organization 2 Homolog	Protein Coding	Q6ICL3	47	GC22P020017	2.24442434310913	https://www.genecards.org/cgi-bin/carddisp.pl?gene=TANGO2
VMA21	Vacuolar ATPase Assembly Factor VMA21	Protein Coding	Q3ZAQ7	47	GC0XP151396	2.24442434310913	https://www.genecards.org/cgi-bin/carddisp.pl?gene=VMA21
COA3	Cytochrome C Oxidase Assembly Factor 3	Protein Coding	Q9Y2R0	46	GC17M042795	2.24442434310913	https://www.genecards.org/cgi-bin/carddisp.pl?gene=COA3
MLIP	Muscular LMNA Interacting Protein	Protein Coding	Q5VWP3	46	GC06P053929	2.24442434310913	https://www.genecards.org/cgi-bin/carddisp.pl?gene=MLIP
SMPX	Small Muscle Protein X-Linked	Protein Coding	Q9UHP9	46	GC0XM021706	2.24442434310913	https://www.genecards.org/cgi-bin/carddisp.pl?gene=SMPX
CCDC78	Coiled-Coil Domain Containing 78	Protein Coding	A2IDD5	45	GC16M049764	2.24442434310913	https://www.genecards.org/cgi-bin/carddisp.pl?gene=CCDC78
SLC38A8	Solute Carrier Family 38 Member 8	Protein Coding	A6NNN8	45	GC16M084009	2.24442434310913	https://www.genecards.org/cgi-bin/carddisp.pl?gene=SLC38A8
ZDHHC24	Zinc Finger DHHC-Type Containing 24	Protein Coding	Q6UX98	44	GC11M139833	2.24442434310913	https://www.genecards.org/cgi-bin/carddisp.pl?gene=ZDHHC24
COA1	Cytochrome C Oxidase Assembly Factor 1	Protein Coding	Q9GZY4	42	GC07M043608	2.24442434310913	https://www.genecards.org/cgi-bin/carddisp.pl?gene=COA1
COA8	Cytochrome C Oxidase Assembly Factor 8	Protein Coding	Q96IL0	42	GC14P120457	2.24442434310913	https://www.genecards.org/cgi-bin/carddisp.pl?gene=COA8
KBTBD13	Kelch Repeat And BTB Domain Containing 13	Protein Coding	C9JR72	42	GC15P193369	2.24442434310913	https://www.genecards.org/cgi-bin/carddisp.pl?gene=KBTBD13
RLIG1	RNA 5'-Phosphate And 3'-OH Ligase 1	Protein Coding	Q8N999	42	GC12P088033	2.24442434310913	https://www.genecards.org/cgi-bin/carddisp.pl?gene=RLIG1
MILR1	Mast Cell Immunoglobulin Like Receptor 1	Protein Coding	Q7Z6M3	41	GC17P155376	2.24442434310913	https://www.genecards.org/cgi-bin/carddisp.pl?gene=MILR1
MYMK	Myomaker, Myoblast Fusion Factor	Protein Coding	A6NI61	41	GC09M133515	2.24442434310913	https://www.genecards.org/cgi-bin/carddisp.pl?gene=MYMK
SLC7A13	Solute Carrier Family 7 Member 13	Protein Coding	Q8TCU3	41	GC08M086214	2.24442434310913	https://www.genecards.org/cgi-bin/carddisp.pl?gene=SLC7A13
DTHD1	Death Domain Containing 1	Protein Coding	Q6ZMT9	40	GC04P036283	2.24442434310913	https://www.genecards.org/cgi-bin/carddisp.pl?gene=DTHD1
TMCO6	Transmembrane And Coiled-Coil Domains 6	Protein Coding	Q96DC7	40	GC05P160921	2.24442434310913	https://www.genecards.org/cgi-bin/carddisp.pl?gene=TMCO6
ZNF454	Zinc Finger Protein 454	Protein Coding	Q8N9F8	40	GC05P178941	2.24442434310913	https://www.genecards.org/cgi-bin/carddisp.pl?gene=ZNF454
MT-ND4L	Mitochondrially Encoded NADH:Ubiquinone Oxidoreductase Core Subunit 4L	Protein Coding	P03901	38	GCMTP010472	2.24442434310913	https://www.genecards.org/cgi-bin/carddisp.pl?gene=MT-ND4L
TUG1	Taurine Up-Regulated 1	Protein Coding	A0A6I8PU40	34	GC22P030969	2.24442434310913	https://www.genecards.org/cgi-bin/carddisp.pl?gene=TUG1
NDUFC2-KCTD14	NDUFC2-KCTD14 Readthrough	Protein Coding	E9PQ53	28	GC11M078015	2.24442434310913	https://www.genecards.org/cgi-bin/carddisp.pl?gene=NDUFC2-KCTD14
TUNAR	Transmembrane Neural Differentiation Associated Intracellular Calcium Regulator	Protein Coding	A0A1B0GTB2	25	GC14P095901	2.24442434310913	https://www.genecards.org/cgi-bin/carddisp.pl?gene=TUNAR
TSC2	TSC Complex Subunit 2	Protein Coding	P49815	64	GC16P120169	1.77490365505219	https://www.genecards.org/cgi-bin/carddisp.pl?gene=TSC2
MSH6	MutS Homolog 6	Protein Coding	P52701	61	GC02P047695	1.77490365505219	https://www.genecards.org/cgi-bin/carddisp.pl?gene=MSH6
PMS2	PMS1 Homolog 2, Mismatch Repair System Component	Protein Coding	P54278	61	GC07M005973	1.77490365505219	https://www.genecards.org/cgi-bin/carddisp.pl?gene=PMS2
CNR1	Cannabinoid Receptor 1	Protein Coding	P21554	59	GC06M088139	1.69333696365356	https://www.genecards.org/cgi-bin/carddisp.pl?gene=CNR1
TMEM175	Transmembrane Protein 175	Protein Coding	Q9BSA9	45	GC04P000932	1.69333696365356	https://www.genecards.org/cgi-bin/carddisp.pl?gene=TMEM175
CHRM1	Cholinergic Receptor Muscarinic 1	Protein Coding	P11229	58	GC11M139679	1.67108631134033	https://www.genecards.org/cgi-bin/carddisp.pl?gene=CHRM1
DPP6	Dipeptidyl Peptidase Like 6	Protein Coding	P42658	58	GC07P153748	1.67108631134033	https://www.genecards.org/cgi-bin/carddisp.pl?gene=DPP6
ITPR2	Inositol 1,4,5-Trisphosphate Receptor Type 2	Protein Coding	Q14571	58	GC12M035988	1.67108631134033	https://www.genecards.org/cgi-bin/carddisp.pl?gene=ITPR2
EWSR1	EWS RNA Binding Protein 1	Protein Coding	Q01844	57	GC22P091880	1.67108631134033	https://www.genecards.org/cgi-bin/carddisp.pl?gene=EWSR1
TCIRG1	T Cell Immune Regulator 1, ATPase H+ Transporting V0 Subunit A3	Protein Coding	Q13488	57	GC11P108023	1.67108631134033	https://www.genecards.org/cgi-bin/carddisp.pl?gene=TCIRG1
HNRNPD	Heterogeneous Nuclear Ribonucleoprotein D	Protein Coding	Q14103	55	GC04M082352	1.67108631134033	https://www.genecards.org/cgi-bin/carddisp.pl?gene=HNRNPD
ELP3	Elongator Acetyltransferase Complex Subunit 3	Protein Coding	Q9H9T3	53	GC08P028089	1.67108631134033	https://www.genecards.org/cgi-bin/carddisp.pl?gene=ELP3
SRCAP	Snf2 Related CREBBP Activator Protein	Protein Coding	Q6ZRS2	51	GC16P121061	1.67108631134033	https://www.genecards.org/cgi-bin/carddisp.pl?gene=SRCAP
SS18L1	SS18L1 Subunit Of BAF Chromatin Remodeling Complex	Protein Coding	O75177	51	GC20P062143	1.67108631134033	https://www.genecards.org/cgi-bin/carddisp.pl?gene=SS18L1
VPS54	VPS54 Subunit Of GARP Complex	Protein Coding	Q9P1Q0	49	GC02M063892	1.67108631134033	https://www.genecards.org/cgi-bin/carddisp.pl?gene=VPS54
FGGY	FGGY Carbohydrate Kinase Domain Containing	Protein Coding	Q96C11	47	GC01P059296	1.67108631134033	https://www.genecards.org/cgi-bin/carddisp.pl?gene=FGGY
FGFR2	Fibroblast Growth Factor Receptor 2	Protein Coding	P21802	68	GC10M121478	1.54793965816498	https://www.genecards.org/cgi-bin/carddisp.pl?gene=FGFR2
MET	MET Proto-Oncogene, Receptor Tyrosine Kinase	Protein Coding	P08581	67	GC07P116672	1.54793965816498	https://www.genecards.org/cgi-bin/carddisp.pl?gene=MET
STAT3	Signal Transducer And Activator Of Transcription 3	Protein Coding	P40763	67	GC17M042313	1.54793965816498	https://www.genecards.org/cgi-bin/carddisp.pl?gene=STAT3
PDGFRA	Platelet Derived Growth Factor Receptor Alpha	Protein Coding	P16234	66	GC04P054229	1.54793965816498	https://www.genecards.org/cgi-bin/carddisp.pl?gene=PDGFRA
TYK2	Tyrosine Kinase 2	Protein Coding	P29597	66	GC19M010350	1.54793965816498	https://www.genecards.org/cgi-bin/carddisp.pl?gene=TYK2
PIK3CA	Phosphatidylinositol-4,5-Bisphosphate 3-Kinase Catalytic Subunit Alpha	Protein Coding	P42336	65	GC03P179148	1.54793965816498	https://www.genecards.org/cgi-bin/carddisp.pl?gene=PIK3CA
CAT	Catalase	Protein Coding	P04040	64	GC11P034460	1.54793965816498	https://www.genecards.org/cgi-bin/carddisp.pl?gene=CAT
DNMT3B	DNA Methyltransferase 3 Beta	Protein Coding	Q9UBC3	64	GC20P032762	1.54793965816498	https://www.genecards.org/cgi-bin/carddisp.pl?gene=DNMT3B
FAS	Fas Cell Surface Death Receptor	Protein Coding	P25445	64	GC10P124091	1.54793965816498	https://www.genecards.org/cgi-bin/carddisp.pl?gene=FAS
ITK	IL2 Inducible T Cell Kinase	Protein Coding	Q08881	64	GC05P159566	1.54793965816498	https://www.genecards.org/cgi-bin/carddisp.pl?gene=ITK
XIAP	X-Linked Inhibitor Of Apoptosis	Protein Coding	P98170	64	GC0XP123859	1.54793965816498	https://www.genecards.org/cgi-bin/carddisp.pl?gene=XIAP
BLM	BLM RecQ Like Helicase	Protein Coding	P54132	62	GC15P090717	1.54793965816498	https://www.genecards.org/cgi-bin/carddisp.pl?gene=BLM
LIPA	Lipase A, Lysosomal Acid Type	Protein Coding	P38571	62	GC10M089213	1.54793965816498	https://www.genecards.org/cgi-bin/carddisp.pl?gene=LIPA
MLH1	MutL Homolog 1	Protein Coding	P40692	62	GC03P036993	1.54793965816498	https://www.genecards.org/cgi-bin/carddisp.pl?gene=MLH1
NLRP3	NLR Family Pyrin Domain Containing 3	Protein Coding	Q96P20	62	GC01P247632	1.54793965816498	https://www.genecards.org/cgi-bin/carddisp.pl?gene=NLRP3
EPCAM	Epithelial Cell Adhesion Molecule	Protein Coding	P16422	61	GC02P047345	1.54793965816498	https://www.genecards.org/cgi-bin/carddisp.pl?gene=EPCAM
FASLG	Fas Ligand	Protein Coding	P48023	61	GC01P172659	1.54793965816498	https://www.genecards.org/cgi-bin/carddisp.pl?gene=FASLG
GABRG2	Gamma-Aminobutyric Acid Type A Receptor Subunit Gamma2	Protein Coding	P18507	61	GC05P162000	1.54793965816498	https://www.genecards.org/cgi-bin/carddisp.pl?gene=GABRG2
MITF	Melanocyte Inducing Transcription Factor	Protein Coding	O75030	61	GC03P069740	1.54793965816498	https://www.genecards.org/cgi-bin/carddisp.pl?gene=MITF
MSH2	MutS Homolog 2	Protein Coding	P43246	61	GC02P047403	1.54793965816498	https://www.genecards.org/cgi-bin/carddisp.pl?gene=MSH2
NBN	Nibrin	Protein Coding	O60934	61	GC08M089933	1.54793965816498	https://www.genecards.org/cgi-bin/carddisp.pl?gene=NBN
NOD2	Nucleotide Binding Oligomerization Domain Containing 2	Protein Coding	Q9HC29	61	GC16P050693	1.54793965816498	https://www.genecards.org/cgi-bin/carddisp.pl?gene=NOD2
TSC1	TSC Complex Subunit 1	Protein Coding	Q92574	61	GC09M132891	1.54793965816498	https://www.genecards.org/cgi-bin/carddisp.pl?gene=TSC1
WAS	WASP Actin Nucleation Promoting Factor	Protein Coding	P42768	61	GC0XP048676	1.54793965816498	https://www.genecards.org/cgi-bin/carddisp.pl?gene=WAS
BAP1	BRCA1 Associated Deubiquitinase 1	Protein Coding	Q92560	60	GC03M052401	1.54793965816498	https://www.genecards.org/cgi-bin/carddisp.pl?gene=BAP1
CFH	Complement Factor H	Protein Coding	P08603	60	GC01P196621	1.54793965816498	https://www.genecards.org/cgi-bin/carddisp.pl?gene=CFH
DKC1	Dyskerin Pseudouridine Synthase 1	Protein Coding	O60832	60	GC0XP154762	1.54793965816498	https://www.genecards.org/cgi-bin/carddisp.pl?gene=DKC1
FADD	Fas Associated Via Death Domain	Protein Coding	Q13158	60	GC11P070203	1.54793965816498	https://www.genecards.org/cgi-bin/carddisp.pl?gene=FADD
FCGR3A	Fc Gamma Receptor IIIa	Protein Coding	P08637	60	GC01M161541	1.54793965816498	https://www.genecards.org/cgi-bin/carddisp.pl?gene=FCGR3A
FGF10	Fibroblast Growth Factor 10	Protein Coding	O15520	60	GC05M045229	1.54793965816498	https://www.genecards.org/cgi-bin/carddisp.pl?gene=FGF10
GABRA1	Gamma-Aminobutyric Acid Type A Receptor Subunit Alpha1	Protein Coding	P14867	60	GC05P161847	1.54793965816498	https://www.genecards.org/cgi-bin/carddisp.pl?gene=GABRA1
HNF1A	HNF1 Homeobox A	Protein Coding	P20823	60	GC12P120978	1.54793965816498	https://www.genecards.org/cgi-bin/carddisp.pl?gene=HNF1A
MCM4	Minichromosome Maintenance Complex Component 4	Protein Coding	P33991	60	GC08P047975	1.54793965816498	https://www.genecards.org/cgi-bin/carddisp.pl?gene=MCM4
RAB27A	RAB27A, Member RAS Oncogene Family	Protein Coding	P51159	60	GC15M055202	1.54793965816498	https://www.genecards.org/cgi-bin/carddisp.pl?gene=RAB27A
RUNX2	RUNX Family Transcription Factor 2	Protein Coding	Q13950	60	GC06P182087	1.54793965816498	https://www.genecards.org/cgi-bin/carddisp.pl?gene=RUNX2
SCN9A	Sodium Voltage-Gated Channel Alpha Subunit 9	Protein Coding	Q15858	60	GC02M166195	1.54793965816498	https://www.genecards.org/cgi-bin/carddisp.pl?gene=SCN9A
VHL	Von Hippel-Lindau Tumor Suppressor	Protein Coding	P40337	60	GC03P027018	1.54793965816498	https://www.genecards.org/cgi-bin/carddisp.pl?gene=VHL
CRKL	CRK Like Proto-Oncogene, Adaptor Protein	Protein Coding	P46109	59	GC22P020917	1.54793965816498	https://www.genecards.org/cgi-bin/carddisp.pl?gene=CRKL
FH	Fumarate Hydratase	Protein Coding	P07954	59	GC01M241499	1.54793965816498	https://www.genecards.org/cgi-bin/carddisp.pl?gene=FH
RPSA	Ribosomal Protein SA	Protein Coding	P08865	59	GC03P039406	1.54793965816498	https://www.genecards.org/cgi-bin/carddisp.pl?gene=RPSA
AGA	Aspartylglucosaminidase	Protein Coding	P20933	58	GC04M177430	1.54793965816498	https://www.genecards.org/cgi-bin/carddisp.pl?gene=AGA
DOCK8	Dedicator Of Cytokinesis 8	Protein Coding	Q8NF50	58	GC09P000341	1.54793965816498	https://www.genecards.org/cgi-bin/carddisp.pl?gene=DOCK8
KLF5	KLF Transcription Factor 5	Protein Coding	Q13887	58	GC13P073054	1.54793965816498	https://www.genecards.org/cgi-bin/carddisp.pl?gene=KLF5
PKD1	Polycystin 1, Transient Receptor Potential Channel Interacting	Protein Coding	P98161	58	GC16M049832	1.54793965816498	https://www.genecards.org/cgi-bin/carddisp.pl?gene=PKD1
SMARCAL1	SNF2 Related Chromatin Remodeling Annealing Helicase 1	Protein Coding	Q9NZC9	58	GC02P216412	1.54793965816498	https://www.genecards.org/cgi-bin/carddisp.pl?gene=SMARCAL1
MYO5A	Myosin VA	Protein Coding	Q9Y4I1	57	GC15M164123	1.54793965816498	https://www.genecards.org/cgi-bin/carddisp.pl?gene=MYO5A
PCBD1	Pterin-4 Alpha-Carbinolamine Dehydratase 1	Protein Coding	P61457	57	GC10M070882	1.54793965816498	https://www.genecards.org/cgi-bin/carddisp.pl?gene=PCBD1
SEC24C	SEC24 Homolog C, COPII Coat Complex Component	Protein Coding	P53992	57	GC10P073744	1.54793965816498	https://www.genecards.org/cgi-bin/carddisp.pl?gene=SEC24C
UNC13D	Unc-13 Homolog D	Protein Coding	Q70J99	57	GC17M075827	1.54793965816498	https://www.genecards.org/cgi-bin/carddisp.pl?gene=UNC13D
UFD1	Ubiquitin Recognition Factor In ER Associated Degradation 1	Protein Coding	Q92890	56	GC22M085601	1.54793965816498	https://www.genecards.org/cgi-bin/carddisp.pl?gene=UFD1
FLCN	Folliculin	Protein Coding	Q8NFG4	55	GC17M017212	1.54793965816498	https://www.genecards.org/cgi-bin/carddisp.pl?gene=FLCN
GP1BB	Glycoprotein Ib Platelet Subunit Beta	Protein Coding	P13224	55	GC22P091525	1.54793965816498	https://www.genecards.org/cgi-bin/carddisp.pl?gene=GP1BB
PCDH19	Protocadherin 19	Protein Coding	Q8TAB3	55	GC0XM100291	1.54793965816498	https://www.genecards.org/cgi-bin/carddisp.pl?gene=PCDH19
RNF168	Ring Finger Protein 168	Protein Coding	Q8IYW5	55	GC03M196468	1.54793965816498	https://www.genecards.org/cgi-bin/carddisp.pl?gene=RNF168
SDHC	Succinate Dehydrogenase Complex Subunit C	Protein Coding	Q99643	55	GC01P161314	1.54793965816498	https://www.genecards.org/cgi-bin/carddisp.pl?gene=SDHC
HIRA	Histone Cell Cycle Regulator	Protein Coding	P54198	54	GC22M019330	1.54793965816498	https://www.genecards.org/cgi-bin/carddisp.pl?gene=HIRA
LPO	Lactoperoxidase	Protein Coding	P22079	54	GC17P058218	1.54793965816498	https://www.genecards.org/cgi-bin/carddisp.pl?gene=LPO
RECQL4	RecQ Like Helicase 4	Protein Coding	O94761	54	GC08M147404	1.54793965816498	https://www.genecards.org/cgi-bin/carddisp.pl?gene=RECQL4
STX11	Syntaxin 11	Protein Coding	O75558	54	GC06P183460	1.54793965816498	https://www.genecards.org/cgi-bin/carddisp.pl?gene=STX11
TBX1	T-Box Transcription Factor 1	Protein Coding	O43435	54	GC22P091527	1.54793965816498	https://www.genecards.org/cgi-bin/carddisp.pl?gene=TBX1
JMJD1C	Jumonji Domain Containing 1C	Protein Coding	Q15652	53	GC10M063167	1.54793965816498	https://www.genecards.org/cgi-bin/carddisp.pl?gene=JMJD1C
MAGT1	Magnesium Transporter 1	Protein Coding	Q9H0U3	53	GC0XM078326	1.54793965816498	https://www.genecards.org/cgi-bin/carddisp.pl?gene=MAGT1
SPINK5	Serine Peptidase Inhibitor Kazal Type 5	Protein Coding	Q9NQ38	53	GC05P148025	1.54793965816498	https://www.genecards.org/cgi-bin/carddisp.pl?gene=SPINK5
GTPBP3	GTP Binding Protein 3, Mitochondrial	Protein Coding	Q969Y2	52	GC19P152085	1.54793965816498	https://www.genecards.org/cgi-bin/carddisp.pl?gene=GTPBP3
RREB1	Ras Responsive Element Binding Protein 1	Protein Coding	Q92766	52	GC06P007107	1.54793965816498	https://www.genecards.org/cgi-bin/carddisp.pl?gene=RREB1
UNC5C	Unc-5 Netrin Receptor C	Protein Coding	O95185	52	GC04M095162	1.54793965816498	https://www.genecards.org/cgi-bin/carddisp.pl?gene=UNC5C
APBB2	Amyloid Beta Precursor Protein Binding Family B Member 2	Protein Coding	Q92870	51	GC04M040812	1.54793965816498	https://www.genecards.org/cgi-bin/carddisp.pl?gene=APBB2
ARVCF	ARVCF Delta Catenin Family Member	Protein Coding	O00192	51	GC22M085610	1.54793965816498	https://www.genecards.org/cgi-bin/carddisp.pl?gene=ARVCF
SNX27	Sorting Nexin 27	Protein Coding	Q96L92	51	GC01P176547	1.54793965816498	https://www.genecards.org/cgi-bin/carddisp.pl?gene=SNX27
FNIP1	Folliculin Interacting Protein 1	Protein Coding	Q8TF40	50	GC05M131641	1.54793965816498	https://www.genecards.org/cgi-bin/carddisp.pl?gene=FNIP1
PKHD1	PKHD1 Ciliary IPT Domain Containing Fibrocystin/Polyductin	Protein Coding	P08F94	50	GC06M106836	1.54793965816498	https://www.genecards.org/cgi-bin/carddisp.pl?gene=PKHD1
SP110	SP110 Nuclear Body Protein	Protein Coding	Q9HB58	50	GC02M230167	1.54793965816498	https://www.genecards.org/cgi-bin/carddisp.pl?gene=SP110
ZBTB24	Zinc Finger And BTB Domain Containing 24	Protein Coding	O43167	50	GC06M110941	1.54793965816498	https://www.genecards.org/cgi-bin/carddisp.pl?gene=ZBTB24
CCDC40	Coiled-Coil Domain 40 Molecular Ruler Complex Subunit	Protein Coding	Q4G0X9	48	GC17P155731	1.54793965816498	https://www.genecards.org/cgi-bin/carddisp.pl?gene=CCDC40
MRPS14	Mitochondrial Ribosomal Protein S14	Protein Coding	O60783	48	GC01M175010	1.54793965816498	https://www.genecards.org/cgi-bin/carddisp.pl?gene=MRPS14
SELENOT	Selenoprotein T	Protein Coding	P62341	44	GC03P150603	1.49026334285736	https://www.genecards.org/cgi-bin/carddisp.pl?gene=SELENOT
ERBB3	Erb-B2 Receptor Tyrosine Kinase 3	Protein Coding	P21860	67	GC12P075412	1.38745188713074	https://www.genecards.org/cgi-bin/carddisp.pl?gene=ERBB3
RAD50	RAD50 Double Strand Break Repair Protein	Protein Coding	Q92878	62	GC05P132556	1.38745188713074	https://www.genecards.org/cgi-bin/carddisp.pl?gene=RAD50
ARHGEF2	Rho/Rac Guanine Nucleotide Exchange Factor 2	Protein Coding	Q92974	60	GC01M155946	1.38745188713074	https://www.genecards.org/cgi-bin/carddisp.pl?gene=ARHGEF2
CYP2D6	Cytochrome P450 Family 2 Subfamily D Member 6 (Gene/Pseudogene)	Protein Coding	P10635	60	GC22M042126	1.38745188713074	https://www.genecards.org/cgi-bin/carddisp.pl?gene=CYP2D6
TBX3	T-Box Transcription Factor 3	Protein Coding	O15119	57	GC12M114670	1.38745188713074	https://www.genecards.org/cgi-bin/carddisp.pl?gene=TBX3
KCNN2	Potassium Calcium-Activated Channel Subfamily N Member 2	Protein Coding	Q9H2S1	55	GC05P114058	1.38745188713074	https://www.genecards.org/cgi-bin/carddisp.pl?gene=KCNN2
TNR	Tenascin R	Protein Coding	Q92752	55	GC01M175291	1.38745188713074	https://www.genecards.org/cgi-bin/carddisp.pl?gene=TNR
ATP4A	ATPase H+/K+ Transporting Subunit Alpha	Protein Coding	P20648	54	GC19M109447	1.38745188713074	https://www.genecards.org/cgi-bin/carddisp.pl?gene=ATP4A
ALG11	ALG11 Alpha-1,2-Mannosyltransferase	Protein Coding	Q2TAA5	53	GC13P052012	1.38745188713074	https://www.genecards.org/cgi-bin/carddisp.pl?gene=ALG11
SEMA6B	Semaphorin 6B	Protein Coding	Q9H3T3	49	GC19M004542	1.38745188713074	https://www.genecards.org/cgi-bin/carddisp.pl?gene=SEMA6B
UCN	Urocortin	Protein Coding	P55089	48	GC02M027308	1.38745188713074	https://www.genecards.org/cgi-bin/carddisp.pl?gene=UCN
FRRS1L	Ferric Chelate Reductase 1 Like	Protein Coding	Q9P0K9	45	GC09M109130	1.38745188713074	https://www.genecards.org/cgi-bin/carddisp.pl?gene=FRRS1L
