# Supplementary material for: Integrated New Approach Methodologies Reveal the Potential Role of 2,7-Dibromocarbazole in Parkinson’s Disease via Monoamine Oxidase B Inhibition and Dopaminergic Dysfunction
Source: Environ Sci Technol. 2026 Feb 23;60(9):7159–70. doi: 10.1021/acs.est.5c14167 (PMC12980844; doi:10.1021/acs.est.5c14167)
Supplement: Supplementary file 3 [file es5c14167_si_003.xlsx]

## Sheet: Table S2
MIM Number	Title	Gene	Cytogenetic Location	Genomic Coordinates (From NCBI/GRCh38)	Entrez Gene ID
#605909	PARKINSON DISEASE 6, AUTOSOMAL RECESSIVE EARLY-ONSET	PARK6	1p36.12
#168601	PARKINSON DISEASE 1, AUTOSOMAL DOMINANT	PARK1	4q22.1
#615528	PARKINSON DISEASE 19A, JUVENILE-ONSET	PARK19A	1p31.3
#600116	PARKINSON DISEASE 2, AUTOSOMAL RECESSIVE JUVENILE	PARK2	6q26
#605543	PARKINSON DISEASE 4, AUTOSOMAL DOMINANT	PARK4	4q22.1
6068.52	PARKINSON DISEASE 10	PARK10	1p32	1:50200001-60800000	170534
6024.04	PARKINSON DISEASE 3, AUTOSOMAL DOMINANT	PARK3	2p13	2:68400001-74800000	5072
3005.57	PARKINSON DISEASE 12	PARK12	Xq21-q25	X:76800001-129500000	677662
#607688	PARKINSON DISEASE 11, AUTOSOMAL DOMINANT, SUSCEPTIBILITY TO	PARK11	2q37.1
#610297	PARKINSON DISEASE 13, AUTOSOMAL DOMINANT, SUSCEPTIBILITY TO	PARK13	2p13.1
#612953	PARKINSON DISEASE 14, AUTOSOMAL RECESSIVE	PARK14	22q13.1
#613643	PARKINSON DISEASE 5, AUTOSOMAL DOMINANT, SUSCEPTIBILITY TO	PARK5	4p13
#614203	PARKINSON DISEASE 17	PARK17	16q11.2
#614251	PARKINSON DISEASE 18, AUTOSOMAL DOMINANT, SUSCEPTIBILITY TO	PARK18	3q27.1
#615530	PARKINSON DISEASE 20, EARLY-ONSET	PARK20	21q22.11
#616710	PARKINSON DISEASE 22, AUTOSOMAL DOMINANT	PARK22	7p11.2
#616840	PARKINSON DISEASE 23, AUTOSOMAL RECESSIVE EARLY-ONSET	PARK23	15q22.2
#556500	PARKINSON DISEASE, MITOCHONDRIAL
#194200	WOLFF-PARKINSON-WHITE SYNDROME	WPW	7q36.1
#260300	PARKINSON DISEASE 15, AUTOSOMAL RECESSIVE EARLY-ONSET	PARK15	22q12.3
#260540	PARKINSON-DEMENTIA SYNDROME		17q21.31
#606324	PARKINSON DISEASE 7, AUTOSOMAL RECESSIVE EARLY-ONSET	PARK7	1p36.23
#606693	KUFOR-RAKEB SYNDROME	KRS	1p36.13
#607060	PARKINSON DISEASE 8, AUTOSOMAL DOMINANT	PARK8	12q12
#168600	PARKINSON DISEASE, LATE-ONSET	PD	1q22, 4q23, 6q27, 12q24.12, 13q21.33, 14q32.12, 17q21.31
#619491	PARKINSON DISEASE 24, AUTOSOMAL DOMINANT, SUSCEPTIBILITY TO	PARK24	10q22.1
#620482	PARKINSON DISEASE 25, AUTOSOMAL RECESSIVE EARLY-ONSET, WITH IMPAIRED INTELLECTUAL DEVELOPMENT	PARK25	9q34.11
#620923	PARKINSON DISEASE 26, AUTOSOMAL DOMINANT, SUSCEPTIBILITY TO	PARK26	6q24.3
6131.64	PARKINSON DISEASE 16	PARK16	1q32	1:198700001-214400000	100359403
6163.61	PARKINSON DISEASE 21	PARK21	3q22	3:129500001-139000000	108353827
168100	PARALYSIS AGITANS, JUVENILE, OF HUNT
*163890	SYNUCLEIN, ALPHA	SNCA	4q22.1	4:89724099-89838304	6622
*602544	PARKIN RBR E3 UBIQUITIN PROTEIN LIGASE	PRKN	6q26	6:161347417-162727766	5071
*609007	LEUCINE-RICH REPEAT KINASE 2	LRRK2	12q12	12:40224997-40369285	120892
*608309	PTEN-INDUCED KINASE 1	PINK1	1p36.12	1:20633458-20651511	65018
*616244	COILED-COIL-HELIX-COILED-COIL-HELIX DOMAIN-CONTAINING PROTEIN 2	CHCHD2	7p11.2	7:56101573-56106476	51142
*602533	ONCOGENE DJ1	DJ1	1p36.23	1:7961711-7985505	11315
*606463	GLUCOSIDASE, BETA, ACID	GBA	1q22	1:155234452-155244627	2629
*157140	MICROTUBULE-ASSOCIATED PROTEIN TAU	MAPT	17q21.31	17:45894554-46028334	4137
*601828	NUCLEAR RECEPTOR SUBFAMILY 4, GROUP A, MEMBER 2	NR4A2	2q24.1	2:156324437-156332721	4929
*602743	PROTEIN KINASE, AMP-ACTIVATED, NONCATALYTIC, GAMMA-2	PRKAG2	7q36.1	7:151556127-151877115	51422
*608375	DNAJ/HSP40 HOMOLOG, SUBFAMILY C, MEMBER 6	DNAJC6	1p31.3	1:65264749-65415871	9829
*191342	UBIQUITIN CARBOXYL-TERMINAL ESTERASE L1	UCHL1	4p13	4:41256928-41268455	7345
*612003	GRB10-INTERACTING GYF PROTEIN 2	GIGYF2	2q37.1	2:232697331-232860605	26058
*606441	HTRA SERINE PEPTIDASE 2	HTRA2	2p13.1	2:74529405-74533556	27429
*612906	RAS-ASSOCIATED PROTEIN RAB32	RAB32	6q24.3	6:146543833-146554953	10981
*600495	EUKARYOTIC TRANSLATION INITIATION FACTOR 4-GAMMA, 1	EIF4G1	3q27.1	3:184314606-184335358	1981
*603779	SYNUCLEIN-ALPHA-INTERACTING PROTEIN	SNCAIP	5q23.2	5:122311353-122464219	9627
*300774	RAB39B, MEMBER RAS ONCOGENE FAMILY	RAB39B	Xq28	X:155258235-155264491	116442
#127750	DEMENTIA, LEWY BODY	DLB	1q22, 4q22.1, 5q35.2
*107741	APOLIPOPROTEIN E	APOE	19q13.32	19:44905796-44909393	348
*601501	VPS35 RETROMER COMPLEX COMPONENT	VPS35	16q11.2	16:46656132-46689178	55737
*155555	MELANOCORTIN 1 RECEPTOR	MC1R	16q24.3	16:89918862-89920972	4157
*176801	PROSAPOSIN	PSAP	10q22.1	10:71816298-71851251	5660
*608879	VACUOLAR PROTEIN SORTING 13 HOMOLOG C	VPS13C	15q22.2	15:61852389-62060447	54832
*191328	UBIQUINOL-CYTOCHROME c REDUCTASE CORE PROTEIN I	UQCRC1	3p21.31	3:48599002-48609646	7384
*603604	PHOSPHOLIPASE A2, GROUP VI	PLA2G6	22q13.1	22:38111495-38181830	8398
*604297	SYNAPTOJANIN 1	SYNJ1	21q22.11	21:32628759-32728394	8867
#146500	MULTIPLE SYSTEM ATROPHY 1, SUSCEPTIBILITY TO	MSA1	4q21.23
*600548	HEAT-SHOCK 70-KD PROTEIN 9	HSPA9	5q31.2	5:138553756-138575401	3313
*134660	GLUTATHIONE S-TRANSFERASE, PI	GSTP1	11q13.2	11:67583812-67586653	2950
*605558	FIBROBLAST GROWTH FACTOR 20	FGF20	8p22	8:16992181-17002345	26281
#600858	CARDIOMYOPATHY, FAMILIAL HYPERTROPHIC, 6	CMH6	7q36.1
#311510	WAISMAN SYNDROME	WSMN	Xq28
#608902	DRUG METABOLISM, POOR, CYP2D6-RELATED		22q13.2
*610513	ATPase 13A2	ATP13A2	1p36.13	1:16985958-17011928	23400
*516002	COMPLEX I, SUBUNIT ND3	MTND3			4537
*603680	ATAXIN 8 OPPOSITE STRAND	ATXN8OS	13q21.33	13:70107421-70171738	6315
*605648	F-BOX ONLY PROTEIN 7	FBXO7	22q12.3	22:32474811-32498829	25793
116790	CATECHOL-O-METHYLTRANSFERASE	COMT	22q11.21	22:19941772-19969975	1312
#104300	ALZHEIMER DISEASE, FAMILIAL, 1	AD1	7q36.1, 10q22.2, 17q22, 21q21.3
#146200	HYPOPARATHYROIDISM, FAMILIAL ISOLATED, 1	FIH1	11p15.3
*118440	CHOLECYSTOKININ	CCK	3p22.1	3:42257826-42266185	885
*182125	SEPIAPTERIN REDUCTASE	SPR	2p13.2	2:72887408-72892158	6697
*607858	PRESENILIN-ASSOCIATED RHOMBOID-LIKE PROTEIN	PARL	3q27.1	3:183826489-183884880	55486
*609512	CHARGED MULTIVESICULAR BODY PROTEIN 2B	CHMP2B	3p11.2	3:87227309-87255556	25978
*600837	GLIAL CELL LINE-DERIVED NEUROTROPHIC FACTOR	GDNF	5p13.2	5:37812677-37840041	2668
*601517	ATAXIN 2	ATXN2	12q24.12	12:111452214-111599673	6311
1556	MELANOMA, CUTANEOUS MALIGNANT, SUSCEPTIBILITY TO, 1	CMM1	1p36	1:1-27600000	1243
*113505	BRAIN-DERIVED NEUROTROPHIC FACTOR	BDNF	11p14.1	11:27654893-27722030	627
*614334	DNAJ/HSP40 HOMOLOG, SUBFAMILY C, MEMBER 13	DNAJC13	3q22.1	3:132417502-132539032	23317
*600075	TATA BOX-BINDING PROTEIN	TBP	6q27	6:170554369-170572859	6908
*603721	UBIQUITIN-CONJUGATING ENZYME E2 L3	UBE2L3	22q11.21	22:21549447-21624034	7332
#105500	AMYOTROPHIC LATERAL SCLEROSIS-PARKINSONISM/DEMENTIA COMPLEX 1		15q21.2
#600795	FRONTOTEMPORAL DEMENTIA AND/OR AMYOTROPHIC LATERAL SCLEROSIS 7	FTDALS7	3p11.2
#190300	TREMOR, HEREDITARY ESSENTIAL, 1	ETM1	3q13.31
*124030	CYTOCHROME P450, SUBFAMILY IID, POLYPEPTIDE 6	CYP2D6	22q13.2	22:42126499-42130810	1565
*600756	PROTEIN PHOSPHATASE 2 PHOSPHATASE ACTIVATOR	PTPA	9q34.11	9:129110950-129148946	5524
*602632	PODOCALYXIN-LIKE	PODXL	7q32.3	7:131500271-131556628	5420
*605414	ATP-BINDING CASSETTE, SUBFAMILY A, MEMBER 7	ABCA7	19p13.3	19:1040107-1065572	10347
*607047	ATAXIN 3	ATXN3	14q32.12	14:92044775-92106582	4287
*300144	GLUTAMATE DEHYDROGENASE 2	GLUD2	Xq24	X:121047610-121050094	2747
*309860	MONOAMINE OXIDASE B	MAOB	Xp11.3	X:43766610-43882450	4129
*613914	ZINC FINGER PROTEIN 746	ZNF746	7q36.1	7:149472696-149497809	155061
*617019	TRANSMEMBRANE PROTEIN 230	TMEM230	20p13-p12.3	20:5059116-5113076	29058
#109150	MACHADO-JOSEPH DISEASE	MJD	14q32.12
#183090	SPINOCEREBELLAR ATAXIA 2	SCA2	12q24.12
#607485	FRONTOTEMPORAL DEMENTIA 2	FTD2	17q21.31
#301142	NEURODEGENERATIVE DISORDER, X-LINKED, FEMALE-RESTRICTED, WITH PARKINSONISM AND COGNITIVE IMPAIRMENT	NDPACX	Xq26.3
*103730	ALCOHOL DEHYDROGENASE 1C, GAMMA POLYPEPTIDE	ADH1C	4q23	4:99336497-99352746	126
*107280	SERPIN PEPTIDASE INHIBITOR, CLADE A, MEMBER 3	SERPINA3	14q32.13	14:94612391-94624053	12
*163730	NITRIC OXIDE SYNTHASE 2	NOS2	17q11.2	17:27756766-27800529	4843
*609312	DOPAMINE BETA-HYDROXYLASE, PLASMA	DBH	9q34.2	9:133636363-133659329	1621
*613766	SECRETORY CARRIER MEMBRANE PROTEIN 5	SCAMP5	15q24.2	15:74995563-75021495	192683
*516000	COMPLEX I, SUBUNIT ND1	MTND1			4535
*516005	COMPLEX I, SUBUNIT ND5	MTND5			4540
*516006	COMPLEX I, SUBUNIT ND6	MTND6			4541
*600532	NADH-UBIQUINONE OXIDOREDUCTASE FLAVOPROTEIN 2	NDUFV2	18p11.22	18:9102699-9134341	4729
*600877	POTASSIUM CHANNEL, INWARDLY RECTIFYING, SUBFAMILY J, MEMBER 6	KCNJ6	21q22.13	21:37607373-37916457	3763
*601143	DYNACTIN 1	DCTN1	2p13.1	2:74361155-74391866	1639
*126455	SOLUTE CARRIER FAMILY 6 (NEUROTRANSMITTER TRANSPORTER, DOPAMINE), MEMBER 3	SLC6A3	5p15.33	5:1392794-1445440	6531
*602569	SYNUCLEIN, BETA	SNCB	5q35.2	5:176620082-176630534	6620
*602998	SYNUCLEIN, GAMMA	SNCG	10q23.2	10:86955759-86963258	6623
*311800	PHOSPHOGLYCERATE KINASE 1	PGK1	Xq21.1	X:78104248-78129295	5230
*610509	RIC3 ACETYLCHOLINE RECEPTOR CHAPERONE	RIC3	11p15.4	11:8092965-8169025	79608
#613690	CARDIOMYOPATHY, FAMILIAL HYPERTROPHIC, 7	CMH7	19q13.42
#614947	COMBINED OXIDATIVE PHOSPHORYLATION DEFICIENCY 15	COXPD15	15q22.31
#191100	TUBEROUS SCLEROSIS 1	TSC1	9q34.13
#232300	POMPE DISEASE		17q25.3
#603472	NEURONAL INTRANUCLEAR INCLUSION DISEASE	NIID	1q21.2
#143100	HUNTINGTON DISEASE	HD	4p16.3
#300257	DANON DISEASE		Xq24
*173870	POLY(ADP-RIBOSE) POLYMERASE 1	PARP1	1q42.12	1:226360691-226408093	142
*176640	PRION PROTEIN	PRNP	20p13	20:4686456-4701588	5621
*611711	MICRO RNA 433	MIR433	14q32.2	14:100881886-100881978	574034
*590060	TRANSFER RNA, MITOCHONDRIAL, LYSINE	MTTK			4566
*590075	TRANSFER RNA, MITOCHONDRIAL, PROLINE	MTTP			4571
*590090	TRANSFER RNA, MITOCHONDRIAL, THREONINE	MTTT			4576
*600663	MYOCYTE ENHANCER FACTOR 2D	MEF2D	1q22	1:156463727-156500775	4209
*600816	HEAT-SHOCK 70-KD PROTEIN 8	HSPA8	11q24.1	11:123057489-123062462	3312
*601936	PRKC, APOPTOSIS, WT1, REGULATOR	PAWR	12q21.2	12:79584879-79690964	5074
*602212	SIAH E3 UBIQUITIN PROTEIN LIGASE FAMILY, MEMBER 1	SIAH1	16q12.1	16:48360531-48387246	6477
*126450	DOPAMINE RECEPTOR D2	DRD2	11q23.2	11:113409605-113475398	1813
*126452	DOPAMINE RECEPTOR D4	DRD4	11p15.5	11:637269-640706	1815
*138945	GRANULIN PRECURSOR	GRN	17q21.31	17:44345302-44353106	2896
*191339	UBIQUITIN B	UBB	17p11.2	17:16380779-16382745	7314
*604480	SIRTUIN 2	SIRT2	19q13.2	19:38878555-38899618	22933
*605004	GLYCOGEN SYNTHASE KINASE 3-BETA	GSK3B	3q13.33	3:119821321-120094447	2932
*168450	PARATHYROID HORMONE	PTH	11p15.3	11:13492054-13496181	5741
109690	BETA-2-ADRENERGIC RECEPTOR	ADRB2	5q32	5:148826611-148828623	154
#102200	PITUITARY ADENOMA 1, MULTIPLE TYPES	PITA1	11q13.2
#113900	PROGRESSIVE FAMILIAL HEART BLOCK, TYPE IA	PFHB1A	3p22.2
#181450	ULNAR-MAMMARY SYNDROME	UMS	12q24.21
#607487	CARDIOMYOPATHY, FAMILIAL HYPERTROPHIC, 25	CMH25	17q12
#607616	NIEMANN-PICK DISEASE, TYPE B		11p15.4
#609161	STRIATAL DEGENERATION, AUTOSOMAL DOMINANT 1	ADSD1	5q13.3
#612098	CARDIOMYOPATHY, FAMILIAL HYPERTROPHIC, 11	CMH11	15q14
#613078	NIJMEGEN BREAKAGE SYNDROME-LIKE DISORDER	NBSLD	5q31.1
#615080	ALZHEIMER DISEASE 17	AD17	6p21.1
#617519	NEURODEVELOPMENTAL DISORDER WITH HYPOTONIA, NEUROPATHY, AND DEAFNESS	NEDHND	19q13.2
#617877	SHORT STATURE, FACIAL DYSMORPHISM, AND SKELETAL ANOMALIES WITH OR WITHOUT CARDIAC ANOMALIES 1	SSFSC1	20p12.3
#618378	COMBINED OXIDATIVE PHOSPHORYLATION DEFICIENCY 38	COXPD38	1q25.1
#502500	ALZHEIMER DISEASE, SUSCEPTIBILITY TO, MITOCHONDRIAL
#535000	LEBER OPTIC ATROPHY
#540000	MITOCHONDRIAL MYOPATHY, ENCEPHALOPATHY, LACTIC ACIDOSIS, AND STROKE-LIKE EPISODES	MELAS
#600274	FRONTOTEMPORAL DEMENTIA 1	FTD1	14q24.2, 17q21.31
#601104	SUPRANUCLEAR PALSY, PROGRESSIVE, 1	PSNP1	17q21.31
#601493	CARDIOMYOPATHY, DILATED, 1C, WITH OR WITHOUT LEFT VENTRICULAR NONCOMPACTION	CMD1C	10q23.2
#128230	DYSTONIA, DOPA-RESPONSIVE	DRD	14q22.2
#137800	GLIOMA SUSCEPTIBILITY 1	GLM1	2q34, 17p13.1, 17q12
#261740	GLYCOGEN STORAGE DISEASE OF HEART, LETHAL CONGENITAL		7q36.1
#167320	INCLUSION BODY MYOPATHY WITH EARLY-ONSET PAGET DISEASE WITH OR WITHOUT FRONTOTEMPORAL DEMENTIA 1	IBMPFD1	9p13.3
#168605	PERRY SYNDROME		2p13.1
#300653	PHOSPHOGLYCERATE KINASE 1 DEFICIENCY		Xq21.1
#619279	PARKINSONISM WITH POLYNEUROPATHY	PKNPY	3p21.31
#619705	IMMUNODEFICIENCY 93 AND HYPERTROPHIC CARDIOMYOPATHY	IMD93	5q31.1
6089.35	LUNG CANCER SUSCEPTIBILITY 1	LNCR1	6q23-q25	6:130000001-160600000	450093
6021.34	TREMOR, HEREDITARY ESSENTIAL, 2	ETM2	2p25-p22	2:1-41500000	2112
606349	GAMBLING, PATHOLOGIC
*102775	ADENOSINE A1 RECEPTOR	ADORA1	1q32.1	1:203127726-203167405	134
*102776	ADENOSINE A2A RECEPTOR	ADORA2A	22q11.23	22:24423597-24442357	135
*104311	PRESENILIN 1	PSEN1	14q24.2	14:73136417-73223691	5663
*104760	AMYLOID BETA A4 PRECURSOR PROTEIN	APP	21q21.3	21:25880550-26171128	351
*116960	MORTALITY FACTOR 4, PSEUDOGENE	MORF4	4q34.1	4:173615736-173616842	10934
*147640	INTERFERON, BETA-1	IFNB1	9p21.3	9:21077104-21077942	3456
*147720	INTERLEUKIN 1-BETA	IL1B	2q14.1	2:112829751-112836779	3553
*163731	NITRIC OXIDE SYNTHASE 1	NOS1	12q24.22	12:117208142-117361626	4842
*164761	RET PROTOONCOGENE	RET	10q11.21	10:43077069-43130351	5979
*176790	PROCOLLAGEN-PROLINE, 2-OXOGLUTARATE-4-DIOXYGENASE, BETA SUBUNIT	P4HB	17q25.3	17:81843166-81860535	5034
*179508	RAS-ASSOCIATED PROTEIN RAB1	RAB1	2p14	2:65086854-65130106	5861
*189902	TRANSCRIPTION FACTOR DP1	TFDP1	13q34	13:113584688-113641473	7027
*607274	UBIQUITIN-SPECIFIC PROTEASE 14	USP14	18p11.32	18:158557-214629	9097
*607608	SPHINGOMYELIN PHOSPHODIESTERASE 1, ACID LYSOSOMAL	SMPD1	11p15.4	11:6390474-6394996	6609
*608308	ANKYRIN REPEAT- AND BTB DOMAIN-CONTAINING PROTEIN 1	ABTB1	3q21.3	3:127672952-127680926	80325
*609359	HS1-BINDING PROTEIN 3	HS1BP3	2p24.1	2:20553861-20651098	64342
*609791	LEUCINE-RICH REPEAT- AND Ig DOMAIN-CONTAINING NOGO RECEPTOR-INTERACTING PROTEIN 1	LINGO1	15q24.3	15:77613027-77820900	84894
*610986	LEUCINE-RICH REPEAT KINASE 1	LRRK1	15q26.3	15:100919357-101078257	79705
*611233	ARGININE-RICH PROTEIN MUTATED IN EARLY STAGE TUMORS-LIKE 1	ARMETL1	10p13	10:14819245-14838037	441549
*611374	MICRO RNA 34B	MIR34B	11q23.1	11:111512938-111513021	407041
*611375	MICRO RNA 34C	MIR34C	11q23.1	11:111513439-111513515	407042
*612492	UBIQUITIN-SPECIFIC PROTEASE 30	USP30	12q24.11	12:109023089-109088023	84749
*612598	RING FINGER PROTEIN 11	RNF11	1p32.3	1:51236273-51273447	26994
*613146	MICRO RNA 184	MIR184	15q25.1	15:79209788-79209871	406960
*618025	NOTCH2 N-TERMINAL-LIKE C	NOTCH2NLC	1q21.2	1:149390621-149471833	100996717
*123831	CYCLIN-DEPENDENT KINASE 5	CDK5	7q36.1	7:151053815-151057897	1020
*590050	TRANSFER RNA, MITOCHONDRIAL, LEUCINE, 1	MTTL1			4567
*600611	FK506-BINDING PROTEIN 4	FKBP4	12p13.33	12:2794970-2805423	2288
*600693	POLYPYRIMIDINE TRACT-BINDING PROTEIN 1	PTBP1	19p13.3	19:797452-812312	5725
*600859	AMINOACYL tRNA SYNTHETASE COMPLEX-INTERACTING MULTIFUNCTIONAL PROTEIN 2	AIMP2	7p22.1	7:6009272-6023834	7965
*601365	DISHEVELLED 1	DVL1	1p36.33	1:1335278-1349418	1855
This search returned 371 entries which exceeded the maximum of 200 so the results were truncated
You can register for MIMmatch ( https://omim.org/mimmatch/ ) to raise this limit to 1,000
You can register for downloads ( https://omim.org/downloads/ ) and/or the API ( https://omim.org/api ) for more search/download options
