# Supplementary material for: Integrated New Approach Methodologies Reveal the Potential Role of 2,7-Dibromocarbazole in Parkinson’s Disease via Monoamine Oxidase B Inhibition and Dopaminergic Dysfunction
Source: Environ Sci Technol. 2026 Feb 23;60(9):7159–70. doi: 10.1021/acs.est.5c14167 (PMC12980844; doi:10.1021/acs.est.5c14167)
Supplement: Supplementary file 4 [file es5c14167_si_004.xlsx]

## Sheet: Table S3
target	PHCs	target_source
GABRA1	carbazole	netinfer
ADRB2	carbazole	netinfer
ADORA3	carbazole	netinfer
MTNR1B	carbazole	netinfer
GABRA2	carbazole	netinfer
ESR2	carbazole	netinfer
HTR2B	carbazole	netinfer
GABRA3	carbazole	netinfer
OPRM1	carbazole	netinfer
HTR1B	carbazole	netinfer
ADRB3	carbazole	netinfer
HTR2C	carbazole	netinfer
SLC6A4	carbazole	netinfer
OPRK1	carbazole	netinfer
CHEK1	carbazole	netinfer
ADORA1	carbazole	netinfer
DRD4	carbazole	netinfer
HRH3	carbazole	netinfer
GABRA5	carbazole	netinfer
HTR1D	carbazole	netinfer
ADRB1	carbazole	netinfer
DRD2	carbazole	netinfer
HTR1A	carbazole	netinfer
CYP1A2	carbazole	netinfer
HTR2A	carbazole	netinfer
KIT	carbazole	netinfer
HTR6	carbazole	netinfer
HDAC1	carbazole	netinfer
MTNR1A	carbazole	netinfer
HTR7	carbazole	netinfer
GABRA6	carbazole	netinfer
ADORA2B	carbazole	netinfer
HTR3A	carbazole	netinfer
ADRA1D	carbazole	netinfer
DRD3	carbazole	netinfer
GSK3B	carbazole	netinfer
CYP11B2	carbazole	netinfer
CDK4	carbazole	netinfer
CNR2	carbazole	netinfer
OPRL1	carbazole	netinfer
HTR1E	carbazole	netinfer
MCHR1	carbazole	netinfer
CHUK	carbazole	netinfer
GABRA4	carbazole	netinfer
HTR4	carbazole	netinfer
HTR1F	carbazole	netinfer
KDR	carbazole	netinfer
ESR1	carbazole	netinfer
IKBKB	carbazole	netinfer
WEE1	carbazole	netinfer
HTR2A	carbazole	SEA
HTR2C	carbazole	SEA
Htr5a	carbazole	SEA
mvfR	carbazole	SEA
DHODH	carbazole	SEA
	carbazole	SEA
	carbazole	SEA
AHR	carbazole	SEA
ALB	carbazole	SEA
AURKC	carbazole	SEA
Cyp11b2	carbazole	SEA
CA3	carbazole	SEA
CA4	carbazole	SEA
CA6	carbazole	SEA
Casr	carbazole	SEA
CTSV	carbazole	SEA
CDK5R1	carbazole	SEA
Itga2b	carbazole	SEA
DDX3X	carbazole	SEA
DRD5	carbazole	SEA
Dyrk1a	carbazole	SEA
EIF2AK2	carbazole	SEA
GABRA1	carbazole	SEA
Gabra1	carbazole	SEA
GABRA2	carbazole	SEA
GABRA3	carbazole	SEA
Gabra3	carbazole	SEA
GABRA4	carbazole	SEA
GABRA5	carbazole	SEA
GABRA6	carbazole	SEA
Gabra6	carbazole	SEA
Gabrb2	carbazole	SEA
GABRB3	carbazole	SEA
GABRG2	carbazole	SEA
Gabrg2	carbazole	SEA
GLI1	carbazole	SEA
GLI2	carbazole	SEA
Hes1	carbazole	SEA
IMPDH2	carbazole	SEA
Itgb3	carbazole	SEA
KAT8	carbazole	SEA
KIF11	carbazole	SEA
MAP3K11	carbazole	SEA
MAP3K9	carbazole	SEA
MCHR2	carbazole	SEA
MAP2	carbazole	SEA
Grin1	carbazole	SEA
DAO	carbazole	SEA
DAO	carbazole	SEA
Dao	carbazole	SEA
DDO	carbazole	SEA
PARP14	carbazole	SEA
PARP1	carbazole	SEA
PARP1	carbazole	SEA
MPO	carbazole	SEA
Ptgs2	carbazole	SEA
	carbazole	SEA
Porcn	carbazole	SEA
NPEPPS	carbazole	SEA
	carbazole	SEA
UTS2R	carbazole	SEA
env	carbazole	SEA
RB1	carbazole	SEA
RNASEH1	carbazole	SEA
Slc5a5	carbazole	SEA
SMARCA2	carbazole	SEA
stxA	carbazole	SEA
Tdo2	carbazole	SEA
TUBB3	carbazole	SEA
QTRT1	carbazole	SEA
Tspo	carbazole	SEA
Tspo	carbazole	SEA
PLAUR	carbazole	SEA
UTS2R	carbazole	SEA
VDR	carbazole	SEA
Kdr	carbazole	SEA
CDC7	carbazole	superPRED
ADAM10	carbazole	superPRED
CHUK	carbazole	superPRED
MDM4	carbazole	superPRED
TRIM24	carbazole	superPRED
HDAC3	carbazole	superPRED
KDM1A	carbazole	superPRED
ULK1	carbazole	superPRED
NR1I2	carbazole	superPRED
TRPA1	carbazole	superPRED
GGPS1	carbazole	superPRED
CHEK2	carbazole	superPRED
F13A1	carbazole	superPRED
ABL1	carbazole	superPRED
TYMS	carbazole	superPRED
SERPINE1	carbazole	superPRED
ITGB1	carbazole	superPRED
CDK1	carbazole	superPRED
CTSD	carbazole	superPRED
CA3	carbazole	superPRED
CHRM2	carbazole	superPRED
CHRM4	carbazole	superPRED
NR3C2	carbazole	superPRED
GUSB	carbazole	superPRED
MME	carbazole	superPRED
ADRB1	carbazole	superPRED
CHRM5	carbazole	superPRED
GSTP1	carbazole	superPRED
KIT	carbazole	superPRED
SLC2A1	carbazole	superPRED
CHRM1	carbazole	superPRED
TOP1	carbazole	superPRED
TOP2A	carbazole	superPRED
IMPDH2	carbazole	superPRED
ACE	carbazole	superPRED
GABRA1	carbazole	superPRED
ANPEP	carbazole	superPRED
PRKACA	carbazole	superPRED
LGALS3	carbazole	superPRED
FLT1	carbazole	superPRED
NFKB1	carbazole	superPRED
PSMB1	carbazole	superPRED
MAOA	carbazole	superPRED
FPR1	carbazole	superPRED
C5AR1	carbazole	superPRED
SLC6A2	carbazole	superPRED
FPR2	carbazole	superPRED
BRD2	carbazole	superPRED
APEX1	carbazole	superPRED
HTR2C	carbazole	superPRED
ADORA2B	carbazole	superPRED
KDM5A	carbazole	superPRED
CDC25B	carbazole	superPRED
CDC25C	carbazole	superPRED
CHRNB4	carbazole	superPRED
ABCC1	carbazole	superPRED
GRK5	carbazole	superPRED
HTR7	carbazole	superPRED
NOS2	carbazole	superPRED
ACVR1B	carbazole	superPRED
STAT3	carbazole	superPRED
GRM5	carbazole	superPRED
PRCP	carbazole	superPRED
HTR3A	carbazole	superPRED
CLK2	carbazole	superPRED
MMP14	carbazole	superPRED
DUSP3	carbazole	superPRED
HDAC4	carbazole	superPRED
PPIA	carbazole	superPRED
GRB2	carbazole	superPRED
CSNK2B	carbazole	superPRED
CDK5	carbazole	superPRED
ITK	carbazole	superPRED
PIN1	carbazole	superPRED
KLF5	carbazole	superPRED
P2RY6	carbazole	superPRED
NFE2L2	carbazole	superPRED
NTRK3	carbazole	superPRED
PKN2	carbazole	superPRED
MAP3K11	carbazole	superPRED
AAK1	carbazole	superPRED
ERAP2	carbazole	superPRED
TRPM8	carbazole	superPRED
STING1	carbazole	superPRED
GPBAR1	carbazole	superPRED
HDAC7	carbazole	superPRED
RORB	carbazole	superPRED
HDAC2	carbazole	superPRED
HDAC10	carbazole	superPRED
HDAC11	carbazole	superPRED
AURKB	carbazole	superPRED
MARK4	carbazole	superPRED
HDAC8	carbazole	superPRED
CLK4	carbazole	superPRED
GBA2	carbazole	superPRED
PDE11A	carbazole	superPRED
KCNK9	carbazole	superPRED
TLR8	carbazole	superPRED
BMP2K	carbazole	superPRED
TDP1	carbazole	superPRED
ERAP1	carbazole	superPRED
LNPEP	carbazole	superPRED
TNIK	carbazole	superPRED
HDAC9	carbazole	superPRED
HDAC5	carbazole	superPRED
GPR55	carbazole	superPRED
SLC6A5	carbazole	superPRED
HRH3	carbazole	superPRED
NOX1	carbazole	superPRED
GABRA1	3-monochlorocarbazole	netinfer
MTNR1B	3-monochlorocarbazole	netinfer
MTNR1A	3-monochlorocarbazole	netinfer
ADRB2	3-monochlorocarbazole	netinfer
ADRB3	3-monochlorocarbazole	netinfer
SLC6A4	3-monochlorocarbazole	netinfer
DRD4	3-monochlorocarbazole	netinfer
HTR2B	3-monochlorocarbazole	netinfer
DRD2	3-monochlorocarbazole	netinfer
OPRM1	3-monochlorocarbazole	netinfer
ADORA3	3-monochlorocarbazole	netinfer
ESR2	3-monochlorocarbazole	netinfer
CES2	3-monochlorocarbazole	netinfer
CES1	3-monochlorocarbazole	netinfer
GABRA2	3-monochlorocarbazole	netinfer
DRD3	3-monochlorocarbazole	netinfer
HTR2A	3-monochlorocarbazole	netinfer
GABRA3	3-monochlorocarbazole	netinfer
GABRA5	3-monochlorocarbazole	netinfer
ADRB1	3-monochlorocarbazole	netinfer
F10	3-monochlorocarbazole	netinfer
EGFR	3-monochlorocarbazole	netinfer
CYP11B2	3-monochlorocarbazole	netinfer
SLC6A2	3-monochlorocarbazole	netinfer
MCHR1	3-monochlorocarbazole	netinfer
APP	3-monochlorocarbazole	netinfer
HTR4	3-monochlorocarbazole	netinfer
HTR6	3-monochlorocarbazole	netinfer
CYP1A2	3-monochlorocarbazole	netinfer
MAOB	3-monochlorocarbazole	netinfer
HTR1B	3-monochlorocarbazole	netinfer
CYP19A1	3-monochlorocarbazole	netinfer
GABRA4	3-monochlorocarbazole	netinfer
ADORA1	3-monochlorocarbazole	netinfer
HTR1D	3-monochlorocarbazole	netinfer
HTR2C	3-monochlorocarbazole	netinfer
SLC6A3	3-monochlorocarbazole	netinfer
CYP11B1	3-monochlorocarbazole	netinfer
KIT	3-monochlorocarbazole	netinfer
GSK3B	3-monochlorocarbazole	netinfer
DHODH	3-monochlorocarbazole	netinfer
HRH1	3-monochlorocarbazole	netinfer
PYGL	3-monochlorocarbazole	netinfer
IKBKB	3-monochlorocarbazole	netinfer
KCNN4	3-monochlorocarbazole	netinfer
OPRK1	3-monochlorocarbazole	netinfer
GRM5	3-monochlorocarbazole	netinfer
TRPV1	3-monochlorocarbazole	netinfer
KMO	3-monochlorocarbazole	netinfer
HTR1F	3-monochlorocarbazole	netinfer
Htr6	3-monochlorocarbazole	SEA
mvfR	3-monochlorocarbazole	SEA
DHODH	3-monochlorocarbazole	SEA
GUSB	3-monochlorocarbazole	SEA
	3-monochlorocarbazole	SEA
AHR	3-monochlorocarbazole	SEA
BCAT1	3-monochlorocarbazole	SEA
Cyp11b2	3-monochlorocarbazole	SEA
CA3	3-monochlorocarbazole	SEA
CA4	3-monochlorocarbazole	SEA
CA6	3-monochlorocarbazole	SEA
CTSV	3-monochlorocarbazole	SEA
CHEK1	3-monochlorocarbazole	SEA
CSF1R	3-monochlorocarbazole	SEA
Dnmt1	3-monochlorocarbazole	SEA
EIF2AK2	3-monochlorocarbazole	SEA
FADS1	3-monochlorocarbazole	SEA
GABRA1	3-monochlorocarbazole	SEA
Gabra1	3-monochlorocarbazole	SEA
GABRA2	3-monochlorocarbazole	SEA
GABRA3	3-monochlorocarbazole	SEA
Gabra3	3-monochlorocarbazole	SEA
GABRA4	3-monochlorocarbazole	SEA
GABRA5	3-monochlorocarbazole	SEA
GABRA6	3-monochlorocarbazole	SEA
Gabra6	3-monochlorocarbazole	SEA
Gabrb2	3-monochlorocarbazole	SEA
GABRB3	3-monochlorocarbazole	SEA
GABRG2	3-monochlorocarbazole	SEA
Gabrg2	3-monochlorocarbazole	SEA
GLI1	3-monochlorocarbazole	SEA
GLI2	3-monochlorocarbazole	SEA
Grm5	3-monochlorocarbazole	SEA
gyrB	3-monochlorocarbazole	SEA
HST2	3-monochlorocarbazole	SEA
CHUK	3-monochlorocarbazole	SEA
Prkaca	3-monochlorocarbazole	SEA
Kcnn3	3-monochlorocarbazole	SEA
KIF20A	3-monochlorocarbazole	SEA
KIF11	3-monochlorocarbazole	SEA
Prkcg	3-monochlorocarbazole	SEA
ALOX15	3-monochlorocarbazole	SEA
MAP3K11	3-monochlorocarbazole	SEA
MCHR2	3-monochlorocarbazole	SEA
CDC25C	3-monochlorocarbazole	SEA
Grin1	3-monochlorocarbazole	SEA
NR1H2	3-monochlorocarbazole	SEA
NR1H3	3-monochlorocarbazole	SEA
DAO	3-monochlorocarbazole	SEA
Dao	3-monochlorocarbazole	SEA
DAO	3-monochlorocarbazole	SEA
PARP12	3-monochlorocarbazole	SEA
PARP14	3-monochlorocarbazole	SEA
PARP15	3-monochlorocarbazole	SEA
PARP1	3-monochlorocarbazole	SEA
PARP4	3-monochlorocarbazole	SEA
PDE5A	3-monochlorocarbazole	SEA
PDE5A	3-monochlorocarbazole	SEA
Ptgs2	3-monochlorocarbazole	SEA
PTGS2	3-monochlorocarbazole	SEA
	3-monochlorocarbazole	SEA
NPEPPS	3-monochlorocarbazole	SEA
PTK6	3-monochlorocarbazole	SEA
	3-monochlorocarbazole	SEA
PTGES	3-monochlorocarbazole	SEA
UTS2R	3-monochlorocarbazole	SEA
env	3-monochlorocarbazole	SEA
pol	3-monochlorocarbazole	SEA
reverse transcriptase	3-monochlorocarbazole	SEA
reverse transcriptase	3-monochlorocarbazole	SEA
RNASEH1	3-monochlorocarbazole	SEA
Slc5a5	3-monochlorocarbazole	SEA
SIRT1	3-monochlorocarbazole	SEA
SMARCA2	3-monochlorocarbazole	SEA
stxA	3-monochlorocarbazole	SEA
metG	3-monochlorocarbazole	SEA
SNCA	3-monochlorocarbazole	SEA
TDO2	3-monochlorocarbazole	SEA
TUBA1A	3-monochlorocarbazole	SEA
TUBB2B	3-monochlorocarbazole	SEA
Tbxas1	3-monochlorocarbazole	SEA
TRPM2	3-monochlorocarbazole	SEA
Tspo	3-monochlorocarbazole	SEA
TPR	3-monochlorocarbazole	SEA
UTS2R	3-monochlorocarbazole	SEA
VDR	3-monochlorocarbazole	SEA
Vkorc1	3-monochlorocarbazole	SEA
WEE1	3-monochlorocarbazole	SEA
CES2	3-monochlorocarbazole	superPRED
ADAM10	3-monochlorocarbazole	superPRED
TRIM24	3-monochlorocarbazole	superPRED
HDAC3	3-monochlorocarbazole	superPRED
KDM1A	3-monochlorocarbazole	superPRED
BRD4	3-monochlorocarbazole	superPRED
ULK1	3-monochlorocarbazole	superPRED
NR1I2	3-monochlorocarbazole	superPRED
TRPA1	3-monochlorocarbazole	superPRED
GLS	3-monochlorocarbazole	superPRED
CACNA1H	3-monochlorocarbazole	superPRED
GGPS1	3-monochlorocarbazole	superPRED
MAP4K4	3-monochlorocarbazole	superPRED
CHEK2	3-monochlorocarbazole	superPRED
F13A1	3-monochlorocarbazole	superPRED
PLAU	3-monochlorocarbazole	superPRED
PLAT	3-monochlorocarbazole	superPRED
F11	3-monochlorocarbazole	superPRED
KLKB1	3-monochlorocarbazole	superPRED
TYMS	3-monochlorocarbazole	superPRED
SERPINE1	3-monochlorocarbazole	superPRED
ITGB1	3-monochlorocarbazole	superPRED
CDK1	3-monochlorocarbazole	superPRED
CTSD	3-monochlorocarbazole	superPRED
CA3	3-monochlorocarbazole	superPRED
CHRM4	3-monochlorocarbazole	superPRED
ABCB1	3-monochlorocarbazole	superPRED
GUSB	3-monochlorocarbazole	superPRED
MME	3-monochlorocarbazole	superPRED
ADRB1	3-monochlorocarbazole	superPRED
CHRM5	3-monochlorocarbazole	superPRED
GSTP1	3-monochlorocarbazole	superPRED
KIT	3-monochlorocarbazole	superPRED
THRA	3-monochlorocarbazole	superPRED
PNMT	3-monochlorocarbazole	superPRED
SLC2A1	3-monochlorocarbazole	superPRED
CHRM1	3-monochlorocarbazole	superPRED
TOP1	3-monochlorocarbazole	superPRED
TOP2A	3-monochlorocarbazole	superPRED
ACE	3-monochlorocarbazole	superPRED
DRD2	3-monochlorocarbazole	superPRED
GABRA1	3-monochlorocarbazole	superPRED
DAO	3-monochlorocarbazole	superPRED
AKR1B1	3-monochlorocarbazole	superPRED
ANPEP	3-monochlorocarbazole	superPRED
PRKACA	3-monochlorocarbazole	superPRED
LGALS3	3-monochlorocarbazole	superPRED
FLT1	3-monochlorocarbazole	superPRED
SLC9A1	3-monochlorocarbazole	superPRED
NFKB1	3-monochlorocarbazole	superPRED
TYMP	3-monochlorocarbazole	superPRED
CHRM3	3-monochlorocarbazole	superPRED
PSMB1	3-monochlorocarbazole	superPRED
CNR1	3-monochlorocarbazole	superPRED
NT5E	3-monochlorocarbazole	superPRED
DRD1	3-monochlorocarbazole	superPRED
C5AR1	3-monochlorocarbazole	superPRED
TBXA2R	3-monochlorocarbazole	superPRED
CES1	3-monochlorocarbazole	superPRED
SLC6A2	3-monochlorocarbazole	superPRED
F2R	3-monochlorocarbazole	superPRED
BRD2	3-monochlorocarbazole	superPRED
CTSS	3-monochlorocarbazole	superPRED
APEX1	3-monochlorocarbazole	superPRED
HTR2C	3-monochlorocarbazole	superPRED
HSD11B1	3-monochlorocarbazole	superPRED
ADORA2B	3-monochlorocarbazole	superPRED
KDM5A	3-monochlorocarbazole	superPRED
CDC25B	3-monochlorocarbazole	superPRED
CDC25C	3-monochlorocarbazole	superPRED
CHRNB4	3-monochlorocarbazole	superPRED
ABCC1	3-monochlorocarbazole	superPRED
GRK5	3-monochlorocarbazole	superPRED
HTR7	3-monochlorocarbazole	superPRED
NOS2	3-monochlorocarbazole	superPRED
SOAT1	3-monochlorocarbazole	superPRED
STAT3	3-monochlorocarbazole	superPRED
GRM5	3-monochlorocarbazole	superPRED
GRIA2	3-monochlorocarbazole	superPRED
PRCP	3-monochlorocarbazole	superPRED
SLC1A3	3-monochlorocarbazole	superPRED
SLC1A1	3-monochlorocarbazole	superPRED
ZAP70	3-monochlorocarbazole	superPRED
HTR3A	3-monochlorocarbazole	superPRED
PREP	3-monochlorocarbazole	superPRED
PSMB2	3-monochlorocarbazole	superPRED
KLK7	3-monochlorocarbazole	superPRED
DUSP3	3-monochlorocarbazole	superPRED
HDAC4	3-monochlorocarbazole	superPRED
CDK5	3-monochlorocarbazole	superPRED
CACNA1B	3-monochlorocarbazole	superPRED
GLO1	3-monochlorocarbazole	superPRED
TYRO3	3-monochlorocarbazole	superPRED
ITK	3-monochlorocarbazole	superPRED
KCNH2	3-monochlorocarbazole	superPRED
PIN1	3-monochlorocarbazole	superPRED
DYRK1A	3-monochlorocarbazole	superPRED
KLF5	3-monochlorocarbazole	superPRED
SCN5A	3-monochlorocarbazole	superPRED
P2RY6	3-monochlorocarbazole	superPRED
EZH2	3-monochlorocarbazole	superPRED
NFE2L2	3-monochlorocarbazole	superPRED
NTRK3	3-monochlorocarbazole	superPRED
PKN1	3-monochlorocarbazole	superPRED
PKN2	3-monochlorocarbazole	superPRED
MAP3K11	3-monochlorocarbazole	superPRED
FFAR4	3-monochlorocarbazole	superPRED
DPP8	3-monochlorocarbazole	superPRED
DPP9	3-monochlorocarbazole	superPRED
STING1	3-monochlorocarbazole	superPRED
GPBAR1	3-monochlorocarbazole	superPRED
HDAC7	3-monochlorocarbazole	superPRED
CPT1B	3-monochlorocarbazole	superPRED
RORB	3-monochlorocarbazole	superPRED
HDAC2	3-monochlorocarbazole	superPRED
HDAC11	3-monochlorocarbazole	superPRED
AURKB	3-monochlorocarbazole	superPRED
QRFPR	3-monochlorocarbazole	superPRED
NR1H4	3-monochlorocarbazole	superPRED
P2RX4	3-monochlorocarbazole	superPRED
HDAC8	3-monochlorocarbazole	superPRED
EGLN1	3-monochlorocarbazole	superPRED
CLK4	3-monochlorocarbazole	superPRED
GBA2	3-monochlorocarbazole	superPRED
PDE11A	3-monochlorocarbazole	superPRED
TLR8	3-monochlorocarbazole	superPRED
TDP1	3-monochlorocarbazole	superPRED
SCN3A	3-monochlorocarbazole	superPRED
ERAP1	3-monochlorocarbazole	superPRED
DPP7	3-monochlorocarbazole	superPRED
TNIK	3-monochlorocarbazole	superPRED
HDAC9	3-monochlorocarbazole	superPRED
HDAC5	3-monochlorocarbazole	superPRED
GPR55	3-monochlorocarbazole	superPRED
ATG4B	3-monochlorocarbazole	superPRED
HRH3	3-monochlorocarbazole	superPRED
NOX1	3-monochlorocarbazole	superPRED
GABRA1	3-monobromocarbazole	netinfer
MTNR1B	3-monobromocarbazole	netinfer
MTNR1A	3-monobromocarbazole	netinfer
ADRB2	3-monobromocarbazole	netinfer
ADRB3	3-monobromocarbazole	netinfer
SLC6A4	3-monobromocarbazole	netinfer
DRD4	3-monobromocarbazole	netinfer
HTR2B	3-monobromocarbazole	netinfer
DRD2	3-monobromocarbazole	netinfer
OPRM1	3-monobromocarbazole	netinfer
ADORA3	3-monobromocarbazole	netinfer
ESR2	3-monobromocarbazole	netinfer
CES2	3-monobromocarbazole	netinfer
CES1	3-monobromocarbazole	netinfer
GABRA2	3-monobromocarbazole	netinfer
DRD3	3-monobromocarbazole	netinfer
HTR2A	3-monobromocarbazole	netinfer
GABRA3	3-monobromocarbazole	netinfer
GABRA5	3-monobromocarbazole	netinfer
ADRB1	3-monobromocarbazole	netinfer
F10	3-monobromocarbazole	netinfer
EGFR	3-monobromocarbazole	netinfer
CYP11B2	3-monobromocarbazole	netinfer
SLC6A2	3-monobromocarbazole	netinfer
MCHR1	3-monobromocarbazole	netinfer
APP	3-monobromocarbazole	netinfer
HTR4	3-monobromocarbazole	netinfer
HTR6	3-monobromocarbazole	netinfer
CYP1A2	3-monobromocarbazole	netinfer
MAOB	3-monobromocarbazole	netinfer
HTR1B	3-monobromocarbazole	netinfer
CYP19A1	3-monobromocarbazole	netinfer
GABRA4	3-monobromocarbazole	netinfer
ADORA1	3-monobromocarbazole	netinfer
HTR1D	3-monobromocarbazole	netinfer
HTR2C	3-monobromocarbazole	netinfer
SLC6A3	3-monobromocarbazole	netinfer
CYP11B1	3-monobromocarbazole	netinfer
KIT	3-monobromocarbazole	netinfer
GSK3B	3-monobromocarbazole	netinfer
DHODH	3-monobromocarbazole	netinfer
HRH1	3-monobromocarbazole	netinfer
PYGL	3-monobromocarbazole	netinfer
IKBKB	3-monobromocarbazole	netinfer
KCNN4	3-monobromocarbazole	netinfer
OPRK1	3-monobromocarbazole	netinfer
GRM5	3-monobromocarbazole	netinfer
TRPV1	3-monobromocarbazole	netinfer
KMO	3-monobromocarbazole	netinfer
HTR1F	3-monobromocarbazole	netinfer
mvfR	3-monobromocarbazole	SEA
DHODH	3-monobromocarbazole	SEA
GUSB	3-monobromocarbazole	SEA
	3-monobromocarbazole	SEA
AHR	3-monobromocarbazole	SEA
Cyp11b2	3-monobromocarbazole	SEA
CA3	3-monobromocarbazole	SEA
CA4	3-monobromocarbazole	SEA
CA6	3-monobromocarbazole	SEA
CTSV	3-monobromocarbazole	SEA
CCNB2	3-monobromocarbazole	SEA
CCNB1	3-monobromocarbazole	SEA
CCNB3	3-monobromocarbazole	SEA
CDK1	3-monobromocarbazole	SEA
CYP2A6	3-monobromocarbazole	SEA
CXCR2	3-monobromocarbazole	SEA
Dyrk1a	3-monobromocarbazole	SEA
EIF2AK2	3-monobromocarbazole	SEA
GABRA1	3-monobromocarbazole	SEA
Gabra1	3-monobromocarbazole	SEA
GABRA2	3-monobromocarbazole	SEA
Gabra2	3-monobromocarbazole	SEA
GABRA3	3-monobromocarbazole	SEA
Gabra3	3-monobromocarbazole	SEA
GABRA4	3-monobromocarbazole	SEA
GABRA5	3-monobromocarbazole	SEA
GABRA6	3-monobromocarbazole	SEA
Gabra6	3-monobromocarbazole	SEA
GABRB1	3-monobromocarbazole	SEA
Gabrb2	3-monobromocarbazole	SEA
GABRB3	3-monobromocarbazole	SEA
Gabrg2	3-monobromocarbazole	SEA
GABRG2	3-monobromocarbazole	SEA
GLI1	3-monobromocarbazole	SEA
GLI2	3-monobromocarbazole	SEA
GPER1	3-monobromocarbazole	SEA
Gsk3b	3-monobromocarbazole	SEA
GSK3B	3-monobromocarbazole	SEA
GSTA1	3-monobromocarbazole	SEA
IDO2	3-monobromocarbazole	SEA
CHUK	3-monobromocarbazole	SEA
KIF11	3-monobromocarbazole	SEA
pyk	3-monobromocarbazole	SEA
MCHR2	3-monobromocarbazole	SEA
MDH2	3-monobromocarbazole	SEA
MAP2	3-monobromocarbazole	SEA
Dao	3-monobromocarbazole	SEA
DAO	3-monobromocarbazole	SEA
PARP12	3-monobromocarbazole	SEA
PARP14	3-monobromocarbazole	SEA
PARP15	3-monobromocarbazole	SEA
PARP1	3-monobromocarbazole	SEA
PARP4	3-monobromocarbazole	SEA
PRNP	3-monobromocarbazole	SEA
NPEPPS	3-monobromocarbazole	SEA
PTK6	3-monobromocarbazole	SEA
	3-monobromocarbazole	SEA
UTS2R	3-monobromocarbazole	SEA
env	3-monobromocarbazole	SEA
reverse transcriptase	3-monobromocarbazole	SEA
RNASEH1	3-monobromocarbazole	SEA
Slc5a5	3-monobromocarbazole	SEA
SMARCA2	3-monobromocarbazole	SEA
stxA	3-monobromocarbazole	SEA
metG	3-monobromocarbazole	SEA
metG	3-monobromocarbazole	SEA
TRPM2	3-monobromocarbazole	SEA
UTS2R	3-monobromocarbazole	SEA
	3-monobromocarbazole	SEA
CDC7	3-monobromocarbazole	superPRED
CES2	3-monobromocarbazole	superPRED
ADAM10	3-monobromocarbazole	superPRED
TRIM24	3-monobromocarbazole	superPRED
HDAC3	3-monobromocarbazole	superPRED
KDM1A	3-monobromocarbazole	superPRED
ULK1	3-monobromocarbazole	superPRED
NR1I2	3-monobromocarbazole	superPRED
GLS	3-monobromocarbazole	superPRED
GGPS1	3-monobromocarbazole	superPRED
CHEK2	3-monobromocarbazole	superPRED
F13A1	3-monobromocarbazole	superPRED
PLAT	3-monobromocarbazole	superPRED
TYMS	3-monobromocarbazole	superPRED
SERPINE1	3-monobromocarbazole	superPRED
ITGB1	3-monobromocarbazole	superPRED
CDK1	3-monobromocarbazole	superPRED
CTSD	3-monobromocarbazole	superPRED
CA3	3-monobromocarbazole	superPRED
CHRM4	3-monobromocarbazole	superPRED
ABCB1	3-monobromocarbazole	superPRED
NR3C2	3-monobromocarbazole	superPRED
GUSB	3-monobromocarbazole	superPRED
MME	3-monobromocarbazole	superPRED
ADRB1	3-monobromocarbazole	superPRED
CHRM5	3-monobromocarbazole	superPRED
GSTP1	3-monobromocarbazole	superPRED
MMP7	3-monobromocarbazole	superPRED
ADORA3	3-monobromocarbazole	superPRED
KIT	3-monobromocarbazole	superPRED
THRA	3-monobromocarbazole	superPRED
PNMT	3-monobromocarbazole	superPRED
SLC2A1	3-monobromocarbazole	superPRED
CHRM1	3-monobromocarbazole	superPRED
TOP1	3-monobromocarbazole	superPRED
TOP2A	3-monobromocarbazole	superPRED
IMPDH2	3-monobromocarbazole	superPRED
ACE	3-monobromocarbazole	superPRED
CFTR	3-monobromocarbazole	superPRED
GABRA1	3-monobromocarbazole	superPRED
DAO	3-monobromocarbazole	superPRED
AKR1B1	3-monobromocarbazole	superPRED
ANPEP	3-monobromocarbazole	superPRED
LGALS3	3-monobromocarbazole	superPRED
FLT1	3-monobromocarbazole	superPRED
NFKB1	3-monobromocarbazole	superPRED
CHRM3	3-monobromocarbazole	superPRED
PSMB1	3-monobromocarbazole	superPRED
MAOA	3-monobromocarbazole	superPRED
CNR1	3-monobromocarbazole	superPRED
DRD1	3-monobromocarbazole	superPRED
C5AR1	3-monobromocarbazole	superPRED
TBXA2R	3-monobromocarbazole	superPRED
ENPP1	3-monobromocarbazole	superPRED
CES1	3-monobromocarbazole	superPRED
FPR2	3-monobromocarbazole	superPRED
APEX1	3-monobromocarbazole	superPRED
HTR2C	3-monobromocarbazole	superPRED
ADORA2B	3-monobromocarbazole	superPRED
KDM5A	3-monobromocarbazole	superPRED
CDC25B	3-monobromocarbazole	superPRED
CDC25C	3-monobromocarbazole	superPRED
AXL	3-monobromocarbazole	superPRED
CHRNB4	3-monobromocarbazole	superPRED
GRK5	3-monobromocarbazole	superPRED
HTR7	3-monobromocarbazole	superPRED
PTGER1	3-monobromocarbazole	superPRED
PTPN7	3-monobromocarbazole	superPRED
ACVR1B	3-monobromocarbazole	superPRED
EIF4A3	3-monobromocarbazole	superPRED
STAT3	3-monobromocarbazole	superPRED
GRM5	3-monobromocarbazole	superPRED
PRCP	3-monobromocarbazole	superPRED
SLC1A3	3-monobromocarbazole	superPRED
ZAP70	3-monobromocarbazole	superPRED
CLK1	3-monobromocarbazole	superPRED
DUSP3	3-monobromocarbazole	superPRED
HDAC4	3-monobromocarbazole	superPRED
GRB2	3-monobromocarbazole	superPRED
CSNK2B	3-monobromocarbazole	superPRED
CDK5	3-monobromocarbazole	superPRED
CACNA1B	3-monobromocarbazole	superPRED
FOLH1	3-monobromocarbazole	superPRED
GLO1	3-monobromocarbazole	superPRED
TYRO3	3-monobromocarbazole	superPRED
ITK	3-monobromocarbazole	superPRED
KCNH2	3-monobromocarbazole	superPRED
STK3	3-monobromocarbazole	superPRED
PIN1	3-monobromocarbazole	superPRED
DYRK1A	3-monobromocarbazole	superPRED
KLF5	3-monobromocarbazole	superPRED
PDE3A	3-monobromocarbazole	superPRED
P2RY6	3-monobromocarbazole	superPRED
NFE2L2	3-monobromocarbazole	superPRED
NTRK3	3-monobromocarbazole	superPRED
PKN2	3-monobromocarbazole	superPRED
MAP3K11	3-monobromocarbazole	superPRED
AAK1	3-monobromocarbazole	superPRED
DPP8	3-monobromocarbazole	superPRED
STING1	3-monobromocarbazole	superPRED
GPBAR1	3-monobromocarbazole	superPRED
HDAC7	3-monobromocarbazole	superPRED
RORB	3-monobromocarbazole	superPRED
HDAC2	3-monobromocarbazole	superPRED
HDAC10	3-monobromocarbazole	superPRED
HDAC11	3-monobromocarbazole	superPRED
MARK4	3-monobromocarbazole	superPRED
P2RX4	3-monobromocarbazole	superPRED
HDAC8	3-monobromocarbazole	superPRED
EGLN1	3-monobromocarbazole	superPRED
CLK4	3-monobromocarbazole	superPRED
GBA2	3-monobromocarbazole	superPRED
PDE11A	3-monobromocarbazole	superPRED
TLR8	3-monobromocarbazole	superPRED
BMP2K	3-monobromocarbazole	superPRED
TDP1	3-monobromocarbazole	superPRED
ERAP1	3-monobromocarbazole	superPRED
TNIK	3-monobromocarbazole	superPRED
HDAC9	3-monobromocarbazole	superPRED
HDAC5	3-monobromocarbazole	superPRED
GPR55	3-monobromocarbazole	superPRED
SLC6A5	3-monobromocarbazole	superPRED
HRH3	3-monobromocarbazole	superPRED
GABRA1	3,6-dichlorocarbazole	netinfer
MTNR1B	3,6-dichlorocarbazole	netinfer
MTNR1A	3,6-dichlorocarbazole	netinfer
CES1	3,6-dichlorocarbazole	netinfer
ADRB2	3,6-dichlorocarbazole	netinfer
ADRB3	3,6-dichlorocarbazole	netinfer
HTR2B	3,6-dichlorocarbazole	netinfer
SLC6A4	3,6-dichlorocarbazole	netinfer
DRD2	3,6-dichlorocarbazole	netinfer
DRD4	3,6-dichlorocarbazole	netinfer
CES2	3,6-dichlorocarbazole	netinfer
GABRA2	3,6-dichlorocarbazole	netinfer
OPRM1	3,6-dichlorocarbazole	netinfer
DRD3	3,6-dichlorocarbazole	netinfer
GABRA3	3,6-dichlorocarbazole	netinfer
HTR2A	3,6-dichlorocarbazole	netinfer
ADRB1	3,6-dichlorocarbazole	netinfer
APP	3,6-dichlorocarbazole	netinfer
F10	3,6-dichlorocarbazole	netinfer
ESR2	3,6-dichlorocarbazole	netinfer
GABRA5	3,6-dichlorocarbazole	netinfer
HRH3	3,6-dichlorocarbazole	netinfer
HTR1F	3,6-dichlorocarbazole	netinfer
HTR6	3,6-dichlorocarbazole	netinfer
CYP11B2	3,6-dichlorocarbazole	netinfer
SLC6A2	3,6-dichlorocarbazole	netinfer
HTR2C	3,6-dichlorocarbazole	netinfer
CYP1A2	3,6-dichlorocarbazole	netinfer
MAOB	3,6-dichlorocarbazole	netinfer
GSK3B	3,6-dichlorocarbazole	netinfer
HTR1A	3,6-dichlorocarbazole	netinfer
HTR1B	3,6-dichlorocarbazole	netinfer
KIT	3,6-dichlorocarbazole	netinfer
ADORA3	3,6-dichlorocarbazole	netinfer
GABRA4	3,6-dichlorocarbazole	netinfer
ADORA1	3,6-dichlorocarbazole	netinfer
HTR1D	3,6-dichlorocarbazole	netinfer
PYGL	3,6-dichlorocarbazole	netinfer
SLC6A3	3,6-dichlorocarbazole	netinfer
DHODH	3,6-dichlorocarbazole	netinfer
IKBKB	3,6-dichlorocarbazole	netinfer
KMO	3,6-dichlorocarbazole	netinfer
HTR4	3,6-dichlorocarbazole	netinfer
KCNN4	3,6-dichlorocarbazole	netinfer
AR	3,6-dichlorocarbazole	netinfer
MCHR1	3,6-dichlorocarbazole	netinfer
OPRK1	3,6-dichlorocarbazole	netinfer
CYP11B1	3,6-dichlorocarbazole	netinfer
GRM5	3,6-dichlorocarbazole	netinfer
FAAH	3,6-dichlorocarbazole	netinfer
Htr6	3,6-dichlorocarbazole	SEA
AHR	3,6-dichlorocarbazole	SEA
CA3	3,6-dichlorocarbazole	SEA
CHEK1	3,6-dichlorocarbazole	SEA
CSF1R	3,6-dichlorocarbazole	SEA
EIF2AK2	3,6-dichlorocarbazole	SEA
Gabra3	3,6-dichlorocarbazole	SEA
Gabra6	3,6-dichlorocarbazole	SEA
HRH4	3,6-dichlorocarbazole	SEA
Hrh4	3,6-dichlorocarbazole	SEA
Hrh4	3,6-dichlorocarbazole	SEA
HST2	3,6-dichlorocarbazole	SEA
IDO1	3,6-dichlorocarbazole	SEA
CHUK	3,6-dichlorocarbazole	SEA
Prkaca	3,6-dichlorocarbazole	SEA
KIF11	3,6-dichlorocarbazole	SEA
Grin1	3,6-dichlorocarbazole	SEA
DAO	3,6-dichlorocarbazole	SEA
Dao	3,6-dichlorocarbazole	SEA
DAO	3,6-dichlorocarbazole	SEA
Ptgs2	3,6-dichlorocarbazole	SEA
PTGS2	3,6-dichlorocarbazole	SEA
PTK6	3,6-dichlorocarbazole	SEA
Pygl	3,6-dichlorocarbazole	SEA
pol	3,6-dichlorocarbazole	SEA
HRH4	3,6-dichlorocarbazole	SEA
reverse transcriptase	3,6-dichlorocarbazole	SEA
reverse transcriptase	3,6-dichlorocarbazole	SEA
SIRT1	3,6-dichlorocarbazole	SEA
SMARCA2	3,6-dichlorocarbazole	SEA
SNCA	3,6-dichlorocarbazole	SEA
Tbxas1	3,6-dichlorocarbazole	SEA
Tspo	3,6-dichlorocarbazole	SEA
WEE1	3,6-dichlorocarbazole	SEA
CES2	3,6-dichlorocarbazole	superPRED
ACACB	3,6-dichlorocarbazole	superPRED
ADAM10	3,6-dichlorocarbazole	superPRED
PTGES	3,6-dichlorocarbazole	superPRED
TERT	3,6-dichlorocarbazole	superPRED
TRIM24	3,6-dichlorocarbazole	superPRED
HDAC3	3,6-dichlorocarbazole	superPRED
KDM1A	3,6-dichlorocarbazole	superPRED
BRD4	3,6-dichlorocarbazole	superPRED
KDM4A	3,6-dichlorocarbazole	superPRED
NR1I2	3,6-dichlorocarbazole	superPRED
GLS	3,6-dichlorocarbazole	superPRED
CACNA1H	3,6-dichlorocarbazole	superPRED
GGPS1	3,6-dichlorocarbazole	superPRED
MAP4K4	3,6-dichlorocarbazole	superPRED
S1PR4	3,6-dichlorocarbazole	superPRED
CHEK2	3,6-dichlorocarbazole	superPRED
F13A1	3,6-dichlorocarbazole	superPRED
PLAU	3,6-dichlorocarbazole	superPRED
PLAT	3,6-dichlorocarbazole	superPRED
CHRNA1	3,6-dichlorocarbazole	superPRED
TTR	3,6-dichlorocarbazole	superPRED
F11	3,6-dichlorocarbazole	superPRED
KLKB1	3,6-dichlorocarbazole	superPRED
TYMS	3,6-dichlorocarbazole	superPRED
ALPL	3,6-dichlorocarbazole	superPRED
ITGB1	3,6-dichlorocarbazole	superPRED
CDK1	3,6-dichlorocarbazole	superPRED
PYGL	3,6-dichlorocarbazole	superPRED
CTSD	3,6-dichlorocarbazole	superPRED
CHRM2	3,6-dichlorocarbazole	superPRED
NR3C2	3,6-dichlorocarbazole	superPRED
GUSB	3,6-dichlorocarbazole	superPRED
MME	3,6-dichlorocarbazole	superPRED
ADRB1	3,6-dichlorocarbazole	superPRED
CHRM5	3,6-dichlorocarbazole	superPRED
GSTP1	3,6-dichlorocarbazole	superPRED
PDGFRB	3,6-dichlorocarbazole	superPRED
THRA	3,6-dichlorocarbazole	superPRED
PNMT	3,6-dichlorocarbazole	superPRED
SLC2A1	3,6-dichlorocarbazole	superPRED
CHRM1	3,6-dichlorocarbazole	superPRED
TOP1	3,6-dichlorocarbazole	superPRED
TOP2A	3,6-dichlorocarbazole	superPRED
DRD2	3,6-dichlorocarbazole	superPRED
DAO	3,6-dichlorocarbazole	superPRED
AKR1B1	3,6-dichlorocarbazole	superPRED
ANPEP	3,6-dichlorocarbazole	superPRED
PRKACA	3,6-dichlorocarbazole	superPRED
CHRNB2	3,6-dichlorocarbazole	superPRED
LGALS3	3,6-dichlorocarbazole	superPRED
FLT1	3,6-dichlorocarbazole	superPRED
SLC9A1	3,6-dichlorocarbazole	superPRED
NFKB1	3,6-dichlorocarbazole	superPRED
TYMP	3,6-dichlorocarbazole	superPRED
CHRM3	3,6-dichlorocarbazole	superPRED
PSMB1	3,6-dichlorocarbazole	superPRED
CNR1	3,6-dichlorocarbazole	superPRED
NT5E	3,6-dichlorocarbazole	superPRED
DRD1	3,6-dichlorocarbazole	superPRED
C5AR1	3,6-dichlorocarbazole	superPRED
TBXA2R	3,6-dichlorocarbazole	superPRED
CES1	3,6-dichlorocarbazole	superPRED
GLRA1	3,6-dichlorocarbazole	superPRED
SLC6A2	3,6-dichlorocarbazole	superPRED
CCNE1	3,6-dichlorocarbazole	superPRED
F2R	3,6-dichlorocarbazole	superPRED
BRD2	3,6-dichlorocarbazole	superPRED
APEX1	3,6-dichlorocarbazole	superPRED
HTR2C	3,6-dichlorocarbazole	superPRED
HSD11B1	3,6-dichlorocarbazole	superPRED
ADORA2B	3,6-dichlorocarbazole	superPRED
KDM5A	3,6-dichlorocarbazole	superPRED
NOS3	3,6-dichlorocarbazole	superPRED
CDC25B	3,6-dichlorocarbazole	superPRED
CDC25C	3,6-dichlorocarbazole	superPRED
CHRNB4	3,6-dichlorocarbazole	superPRED
GRK5	3,6-dichlorocarbazole	superPRED
HTR7	3,6-dichlorocarbazole	superPRED
PTGER1	3,6-dichlorocarbazole	superPRED
NOS2	3,6-dichlorocarbazole	superPRED
APLNR	3,6-dichlorocarbazole	superPRED
SOAT1	3,6-dichlorocarbazole	superPRED
NNMT	3,6-dichlorocarbazole	superPRED
P2RY2	3,6-dichlorocarbazole	superPRED
GRM5	3,6-dichlorocarbazole	superPRED
GRIA2	3,6-dichlorocarbazole	superPRED
PRCP	3,6-dichlorocarbazole	superPRED
SLC1A3	3,6-dichlorocarbazole	superPRED
SLC1A2	3,6-dichlorocarbazole	superPRED
SLC1A1	3,6-dichlorocarbazole	superPRED
AVPR1B	3,6-dichlorocarbazole	superPRED
XDH	3,6-dichlorocarbazole	superPRED
PREP	3,6-dichlorocarbazole	superPRED
FASN	3,6-dichlorocarbazole	superPRED
CSNK1E	3,6-dichlorocarbazole	superPRED
PSMB2	3,6-dichlorocarbazole	superPRED
CLK1	3,6-dichlorocarbazole	superPRED
CLK2	3,6-dichlorocarbazole	superPRED
KLK7	3,6-dichlorocarbazole	superPRED
DUSP3	3,6-dichlorocarbazole	superPRED
KIF11	3,6-dichlorocarbazole	superPRED
HDAC4	3,6-dichlorocarbazole	superPRED
CDK5	3,6-dichlorocarbazole	superPRED
CACNA1B	3,6-dichlorocarbazole	superPRED
FOLH1	3,6-dichlorocarbazole	superPRED
TYRO3	3,6-dichlorocarbazole	superPRED
ITK	3,6-dichlorocarbazole	superPRED
ACACA	3,6-dichlorocarbazole	superPRED
PIN1	3,6-dichlorocarbazole	superPRED
DYRK1A	3,6-dichlorocarbazole	superPRED
KLF5	3,6-dichlorocarbazole	superPRED
GRM2	3,6-dichlorocarbazole	superPRED
PDE3A	3,6-dichlorocarbazole	superPRED
SCN5A	3,6-dichlorocarbazole	superPRED
P2RY6	3,6-dichlorocarbazole	superPRED
EZH2	3,6-dichlorocarbazole	superPRED
NFE2L2	3,6-dichlorocarbazole	superPRED
NTRK3	3,6-dichlorocarbazole	superPRED
PKN1	3,6-dichlorocarbazole	superPRED
PKN2	3,6-dichlorocarbazole	superPRED
MAP3K11	3,6-dichlorocarbazole	superPRED
FFAR4	3,6-dichlorocarbazole	superPRED
DPP8	3,6-dichlorocarbazole	superPRED
DPP9	3,6-dichlorocarbazole	superPRED
STING1	3,6-dichlorocarbazole	superPRED
CARM1	3,6-dichlorocarbazole	superPRED
GPBAR1	3,6-dichlorocarbazole	superPRED
HDAC7	3,6-dichlorocarbazole	superPRED
CPT1B	3,6-dichlorocarbazole	superPRED
HDAC2	3,6-dichlorocarbazole	superPRED
HDAC11	3,6-dichlorocarbazole	superPRED
AURKB	3,6-dichlorocarbazole	superPRED
QRFPR	3,6-dichlorocarbazole	superPRED
NR1H4	3,6-dichlorocarbazole	superPRED
P2RX4	3,6-dichlorocarbazole	superPRED
P2RX7	3,6-dichlorocarbazole	superPRED
MCHR1	3,6-dichlorocarbazole	superPRED
HSD17B10	3,6-dichlorocarbazole	superPRED
HDAC8	3,6-dichlorocarbazole	superPRED
EGLN1	3,6-dichlorocarbazole	superPRED
HRH4	3,6-dichlorocarbazole	superPRED
CLK4	3,6-dichlorocarbazole	superPRED
GBA2	3,6-dichlorocarbazole	superPRED
PDE11A	3,6-dichlorocarbazole	superPRED
TDP1	3,6-dichlorocarbazole	superPRED
SCN3A	3,6-dichlorocarbazole	superPRED
ERAP1	3,6-dichlorocarbazole	superPRED
NLK	3,6-dichlorocarbazole	superPRED
DPP7	3,6-dichlorocarbazole	superPRED
TNIK	3,6-dichlorocarbazole	superPRED
HDAC9	3,6-dichlorocarbazole	superPRED
PHF8	3,6-dichlorocarbazole	superPRED
HDAC5	3,6-dichlorocarbazole	superPRED
GPR55	3,6-dichlorocarbazole	superPRED
SLC6A5	3,6-dichlorocarbazole	superPRED
DYRK1B	3,6-dichlorocarbazole	superPRED
ATG4B	3,6-dichlorocarbazole	superPRED
NOX1	3,6-dichlorocarbazole	superPRED
BACE2	3,6-dichlorocarbazole	superPRED
GABRA1	3,6-diiodocarbazole	netinfer
MTNR1B	3,6-diiodocarbazole	netinfer
MTNR1A	3,6-diiodocarbazole	netinfer
CES1	3,6-diiodocarbazole	netinfer
ADRB2	3,6-diiodocarbazole	netinfer
ADRB3	3,6-diiodocarbazole	netinfer
HTR2B	3,6-diiodocarbazole	netinfer
SLC6A4	3,6-diiodocarbazole	netinfer
DRD2	3,6-diiodocarbazole	netinfer
DRD4	3,6-diiodocarbazole	netinfer
CES2	3,6-diiodocarbazole	netinfer
GABRA2	3,6-diiodocarbazole	netinfer
OPRM1	3,6-diiodocarbazole	netinfer
DRD3	3,6-diiodocarbazole	netinfer
GABRA3	3,6-diiodocarbazole	netinfer
HTR2A	3,6-diiodocarbazole	netinfer
ADRB1	3,6-diiodocarbazole	netinfer
APP	3,6-diiodocarbazole	netinfer
F10	3,6-diiodocarbazole	netinfer
ESR2	3,6-diiodocarbazole	netinfer
GABRA5	3,6-diiodocarbazole	netinfer
HRH3	3,6-diiodocarbazole	netinfer
HTR1F	3,6-diiodocarbazole	netinfer
HTR6	3,6-diiodocarbazole	netinfer
CYP11B2	3,6-diiodocarbazole	netinfer
SLC6A2	3,6-diiodocarbazole	netinfer
HTR2C	3,6-diiodocarbazole	netinfer
CYP1A2	3,6-diiodocarbazole	netinfer
MAOB	3,6-diiodocarbazole	netinfer
GSK3B	3,6-diiodocarbazole	netinfer
HTR1A	3,6-diiodocarbazole	netinfer
HTR1B	3,6-diiodocarbazole	netinfer
KIT	3,6-diiodocarbazole	netinfer
ADORA3	3,6-diiodocarbazole	netinfer
GABRA4	3,6-diiodocarbazole	netinfer
ADORA1	3,6-diiodocarbazole	netinfer
HTR1D	3,6-diiodocarbazole	netinfer
PYGL	3,6-diiodocarbazole	netinfer
SLC6A3	3,6-diiodocarbazole	netinfer
DHODH	3,6-diiodocarbazole	netinfer
IKBKB	3,6-diiodocarbazole	netinfer
KMO	3,6-diiodocarbazole	netinfer
HTR4	3,6-diiodocarbazole	netinfer
KCNN4	3,6-diiodocarbazole	netinfer
AR	3,6-diiodocarbazole	netinfer
MCHR1	3,6-diiodocarbazole	netinfer
OPRK1	3,6-diiodocarbazole	netinfer
CYP11B1	3,6-diiodocarbazole	netinfer
GRM5	3,6-diiodocarbazole	netinfer
FAAH	3,6-diiodocarbazole	netinfer
GABRA2	3,6-diiodocarbazole	SEA
Gabra3	3,6-diiodocarbazole	SEA
GABRA4	3,6-diiodocarbazole	SEA
GABRA6	3,6-diiodocarbazole	SEA
Gabra6	3,6-diiodocarbazole	SEA
CHUK	3,6-diiodocarbazole	SEA
KIF11	3,6-diiodocarbazole	SEA
DAO	3,6-diiodocarbazole	SEA
SMARCA2	3,6-diiodocarbazole	SEA
CDC7	3,6-diiodocarbazole	superPRED
ACACB	3,6-diiodocarbazole	superPRED
ADAM10	3,6-diiodocarbazole	superPRED
TERT	3,6-diiodocarbazole	superPRED
MDM4	3,6-diiodocarbazole	superPRED
TRIM24	3,6-diiodocarbazole	superPRED
HDAC3	3,6-diiodocarbazole	superPRED
KDM1A	3,6-diiodocarbazole	superPRED
ULK1	3,6-diiodocarbazole	superPRED
NR1I2	3,6-diiodocarbazole	superPRED
GLS	3,6-diiodocarbazole	superPRED
GGPS1	3,6-diiodocarbazole	superPRED
S1PR4	3,6-diiodocarbazole	superPRED
CHEK2	3,6-diiodocarbazole	superPRED
F13A1	3,6-diiodocarbazole	superPRED
PLAU	3,6-diiodocarbazole	superPRED
PLAT	3,6-diiodocarbazole	superPRED
CHRNA1	3,6-diiodocarbazole	superPRED
KLKB1	3,6-diiodocarbazole	superPRED
TYMS	3,6-diiodocarbazole	superPRED
ITGB1	3,6-diiodocarbazole	superPRED
CDK1	3,6-diiodocarbazole	superPRED
KLK1	3,6-diiodocarbazole	superPRED
CTSD	3,6-diiodocarbazole	superPRED
HSP90AA1	3,6-diiodocarbazole	superPRED
CHRM2	3,6-diiodocarbazole	superPRED
CHRM4	3,6-diiodocarbazole	superPRED
ABCB1	3,6-diiodocarbazole	superPRED
NR3C2	3,6-diiodocarbazole	superPRED
GUSB	3,6-diiodocarbazole	superPRED
ADRB1	3,6-diiodocarbazole	superPRED
CHRM5	3,6-diiodocarbazole	superPRED
GSTP1	3,6-diiodocarbazole	superPRED
KIT	3,6-diiodocarbazole	superPRED
THRA	3,6-diiodocarbazole	superPRED
PNMT	3,6-diiodocarbazole	superPRED
SLC2A1	3,6-diiodocarbazole	superPRED
CHRM1	3,6-diiodocarbazole	superPRED
TOP1	3,6-diiodocarbazole	superPRED
TOP2A	3,6-diiodocarbazole	superPRED
GABRA1	3,6-diiodocarbazole	superPRED
DAO	3,6-diiodocarbazole	superPRED
ANPEP	3,6-diiodocarbazole	superPRED
PRKACA	3,6-diiodocarbazole	superPRED
LGALS3	3,6-diiodocarbazole	superPRED
FLT1	3,6-diiodocarbazole	superPRED
NFKB1	3,6-diiodocarbazole	superPRED
CHRM3	3,6-diiodocarbazole	superPRED
PSMB1	3,6-diiodocarbazole	superPRED
MAOA	3,6-diiodocarbazole	superPRED
C5AR1	3,6-diiodocarbazole	superPRED
ENPP1	3,6-diiodocarbazole	superPRED
GLRA1	3,6-diiodocarbazole	superPRED
SLC6A2	3,6-diiodocarbazole	superPRED
CCNE1	3,6-diiodocarbazole	superPRED
BRD2	3,6-diiodocarbazole	superPRED
APEX1	3,6-diiodocarbazole	superPRED
HTR2C	3,6-diiodocarbazole	superPRED
HSD11B1	3,6-diiodocarbazole	superPRED
ADORA2B	3,6-diiodocarbazole	superPRED
KDM5A	3,6-diiodocarbazole	superPRED
CDC25B	3,6-diiodocarbazole	superPRED
CDC25C	3,6-diiodocarbazole	superPRED
AXL	3,6-diiodocarbazole	superPRED
CHRNB4	3,6-diiodocarbazole	superPRED
SLC6A4	3,6-diiodocarbazole	superPRED
GRK5	3,6-diiodocarbazole	superPRED
HTR7	3,6-diiodocarbazole	superPRED
PTGER1	3,6-diiodocarbazole	superPRED
PTGS2	3,6-diiodocarbazole	superPRED
SOAT1	3,6-diiodocarbazole	superPRED
MAP2K2	3,6-diiodocarbazole	superPRED
BMPR1A	3,6-diiodocarbazole	superPRED
ACVR1B	3,6-diiodocarbazole	superPRED
KDM5C	3,6-diiodocarbazole	superPRED
GRM5	3,6-diiodocarbazole	superPRED
GRIA2	3,6-diiodocarbazole	superPRED
PRCP	3,6-diiodocarbazole	superPRED
SLC1A3	3,6-diiodocarbazole	superPRED
ZAP70	3,6-diiodocarbazole	superPRED
GPR6	3,6-diiodocarbazole	superPRED
PREP	3,6-diiodocarbazole	superPRED
FASN	3,6-diiodocarbazole	superPRED
PSMB2	3,6-diiodocarbazole	superPRED
CLK2	3,6-diiodocarbazole	superPRED
DUSP3	3,6-diiodocarbazole	superPRED
KIF11	3,6-diiodocarbazole	superPRED
HDAC4	3,6-diiodocarbazole	superPRED
CDK5	3,6-diiodocarbazole	superPRED
MAP2K1	3,6-diiodocarbazole	superPRED
FOLH1	3,6-diiodocarbazole	superPRED
PTPN11	3,6-diiodocarbazole	superPRED
TYRO3	3,6-diiodocarbazole	superPRED
ITK	3,6-diiodocarbazole	superPRED
ACACA	3,6-diiodocarbazole	superPRED
STK3	3,6-diiodocarbazole	superPRED
PDE3B	3,6-diiodocarbazole	superPRED
PIN1	3,6-diiodocarbazole	superPRED
DYRK1A	3,6-diiodocarbazole	superPRED
KLF5	3,6-diiodocarbazole	superPRED
PDE3A	3,6-diiodocarbazole	superPRED
GRM4	3,6-diiodocarbazole	superPRED
P2RY6	3,6-diiodocarbazole	superPRED
NFE2L2	3,6-diiodocarbazole	superPRED
NTRK3	3,6-diiodocarbazole	superPRED
PKN1	3,6-diiodocarbazole	superPRED
PKN2	3,6-diiodocarbazole	superPRED
MAP3K11	3,6-diiodocarbazole	superPRED
AAK1	3,6-diiodocarbazole	superPRED
ULK3	3,6-diiodocarbazole	superPRED
DPP8	3,6-diiodocarbazole	superPRED
STING1	3,6-diiodocarbazole	superPRED
GPBAR1	3,6-diiodocarbazole	superPRED
HDAC7	3,6-diiodocarbazole	superPRED
CPT1B	3,6-diiodocarbazole	superPRED
HDAC2	3,6-diiodocarbazole	superPRED
HDAC10	3,6-diiodocarbazole	superPRED
HDAC11	3,6-diiodocarbazole	superPRED
DCUN1D1	3,6-diiodocarbazole	superPRED
QRFPR	3,6-diiodocarbazole	superPRED
NR1H4	3,6-diiodocarbazole	superPRED
P2RX4	3,6-diiodocarbazole	superPRED
HSD17B10	3,6-diiodocarbazole	superPRED
HDAC8	3,6-diiodocarbazole	superPRED
EGLN1	3,6-diiodocarbazole	superPRED
CLK4	3,6-diiodocarbazole	superPRED
PDE11A	3,6-diiodocarbazole	superPRED
NOX4	3,6-diiodocarbazole	superPRED
BMP2K	3,6-diiodocarbazole	superPRED
TDP1	3,6-diiodocarbazole	superPRED
SCN3A	3,6-diiodocarbazole	superPRED
ERAP1	3,6-diiodocarbazole	superPRED
NLK	3,6-diiodocarbazole	superPRED
RPS6KA6	3,6-diiodocarbazole	superPRED
TNIK	3,6-diiodocarbazole	superPRED
HDAC9	3,6-diiodocarbazole	superPRED
GPR55	3,6-diiodocarbazole	superPRED
SLC6A5	3,6-diiodocarbazole	superPRED
DYRK1B	3,6-diiodocarbazole	superPRED
HRH3	3,6-diiodocarbazole	superPRED
NOX1	3,6-diiodocarbazole	superPRED
BACE2	3,6-diiodocarbazole	superPRED
GABRA1	3,6-dibromocarbazole	netinfer
MTNR1B	3,6-dibromocarbazole	netinfer
MTNR1A	3,6-dibromocarbazole	netinfer
CES1	3,6-dibromocarbazole	netinfer
ADRB2	3,6-dibromocarbazole	netinfer
ADRB3	3,6-dibromocarbazole	netinfer
HTR2B	3,6-dibromocarbazole	netinfer
SLC6A4	3,6-dibromocarbazole	netinfer
DRD2	3,6-dibromocarbazole	netinfer
DRD4	3,6-dibromocarbazole	netinfer
CES2	3,6-dibromocarbazole	netinfer
GABRA2	3,6-dibromocarbazole	netinfer
OPRM1	3,6-dibromocarbazole	netinfer
DRD3	3,6-dibromocarbazole	netinfer
GABRA3	3,6-dibromocarbazole	netinfer
HTR2A	3,6-dibromocarbazole	netinfer
ADRB1	3,6-dibromocarbazole	netinfer
APP	3,6-dibromocarbazole	netinfer
F10	3,6-dibromocarbazole	netinfer
ESR2	3,6-dibromocarbazole	netinfer
GABRA5	3,6-dibromocarbazole	netinfer
HRH3	3,6-dibromocarbazole	netinfer
HTR1F	3,6-dibromocarbazole	netinfer
HTR6	3,6-dibromocarbazole	netinfer
CYP11B2	3,6-dibromocarbazole	netinfer
SLC6A2	3,6-dibromocarbazole	netinfer
HTR2C	3,6-dibromocarbazole	netinfer
CYP1A2	3,6-dibromocarbazole	netinfer
MAOB	3,6-dibromocarbazole	netinfer
GSK3B	3,6-dibromocarbazole	netinfer
HTR1A	3,6-dibromocarbazole	netinfer
HTR1B	3,6-dibromocarbazole	netinfer
KIT	3,6-dibromocarbazole	netinfer
ADORA3	3,6-dibromocarbazole	netinfer
GABRA4	3,6-dibromocarbazole	netinfer
ADORA1	3,6-dibromocarbazole	netinfer
HTR1D	3,6-dibromocarbazole	netinfer
PYGL	3,6-dibromocarbazole	netinfer
SLC6A3	3,6-dibromocarbazole	netinfer
DHODH	3,6-dibromocarbazole	netinfer
IKBKB	3,6-dibromocarbazole	netinfer
KMO	3,6-dibromocarbazole	netinfer
HTR4	3,6-dibromocarbazole	netinfer
KCNN4	3,6-dibromocarbazole	netinfer
AR	3,6-dibromocarbazole	netinfer
MCHR1	3,6-dibromocarbazole	netinfer
OPRK1	3,6-dibromocarbazole	netinfer
CYP11B1	3,6-dibromocarbazole	netinfer
GRM5	3,6-dibromocarbazole	netinfer
FAAH	3,6-dibromocarbazole	netinfer
HTR5A	3,6-dibromocarbazole	SEA
GUSB	3,6-dibromocarbazole	SEA
AHR	3,6-dibromocarbazole	SEA
CA3	3,6-dibromocarbazole	SEA
CCNB2	3,6-dibromocarbazole	SEA
CCNB3	3,6-dibromocarbazole	SEA
CYP2A6	3,6-dibromocarbazole	SEA
CXCR2	3,6-dibromocarbazole	SEA
EIF2AK2	3,6-dibromocarbazole	SEA
Gabra1	3,6-dibromocarbazole	SEA
Gabra3	3,6-dibromocarbazole	SEA
GABRA6	3,6-dibromocarbazole	SEA
Gabra6	3,6-dibromocarbazole	SEA
GABRB1	3,6-dibromocarbazole	SEA
Gabrb2	3,6-dibromocarbazole	SEA
GPER1	3,6-dibromocarbazole	SEA
Gsk3b	3,6-dibromocarbazole	SEA
GSK3B	3,6-dibromocarbazole	SEA
HTT	3,6-dibromocarbazole	SEA
CHUK	3,6-dibromocarbazole	SEA
KIF11	3,6-dibromocarbazole	SEA
pyk	3,6-dibromocarbazole	SEA
MDH2	3,6-dibromocarbazole	SEA
MAP2	3,6-dibromocarbazole	SEA
DAO	3,6-dibromocarbazole	SEA
NPEPPS	3,6-dibromocarbazole	SEA
PTK6	3,6-dibromocarbazole	SEA
env	3,6-dibromocarbazole	SEA
reverse transcriptase	3,6-dibromocarbazole	SEA
Slc5a5	3,6-dibromocarbazole	SEA
SMARCA2	3,6-dibromocarbazole	SEA
NGFR	3,6-dibromocarbazole	SEA
Wasl	3,6-dibromocarbazole	SEA
CDC7	3,6-dibromocarbazole	superPRED
ACACB	3,6-dibromocarbazole	superPRED
TERT	3,6-dibromocarbazole	superPRED
GAK	3,6-dibromocarbazole	superPRED
TRIM24	3,6-dibromocarbazole	superPRED
HDAC3	3,6-dibromocarbazole	superPRED
KDM1A	3,6-dibromocarbazole	superPRED
ULK1	3,6-dibromocarbazole	superPRED
NR1I2	3,6-dibromocarbazole	superPRED
GLS	3,6-dibromocarbazole	superPRED
GGPS1	3,6-dibromocarbazole	superPRED
S1PR4	3,6-dibromocarbazole	superPRED
CHEK2	3,6-dibromocarbazole	superPRED
DHFR	3,6-dibromocarbazole	superPRED
F13A1	3,6-dibromocarbazole	superPRED
PLAT	3,6-dibromocarbazole	superPRED
CHRNA1	3,6-dibromocarbazole	superPRED
KLKB1	3,6-dibromocarbazole	superPRED
TYMS	3,6-dibromocarbazole	superPRED
ITGB1	3,6-dibromocarbazole	superPRED
CDK1	3,6-dibromocarbazole	superPRED
CTSD	3,6-dibromocarbazole	superPRED
NR3C2	3,6-dibromocarbazole	superPRED
GUSB	3,6-dibromocarbazole	superPRED
MME	3,6-dibromocarbazole	superPRED
ADRB1	3,6-dibromocarbazole	superPRED
CHRM5	3,6-dibromocarbazole	superPRED
GSTP1	3,6-dibromocarbazole	superPRED
MMP7	3,6-dibromocarbazole	superPRED
AR	3,6-dibromocarbazole	superPRED
KIT	3,6-dibromocarbazole	superPRED
THRA	3,6-dibromocarbazole	superPRED
PNMT	3,6-dibromocarbazole	superPRED
SLC2A1	3,6-dibromocarbazole	superPRED
CHRM1	3,6-dibromocarbazole	superPRED
TOP1	3,6-dibromocarbazole	superPRED
TOP2A	3,6-dibromocarbazole	superPRED
CFTR	3,6-dibromocarbazole	superPRED
GABRA1	3,6-dibromocarbazole	superPRED
DAO	3,6-dibromocarbazole	superPRED
AKR1B1	3,6-dibromocarbazole	superPRED
ANPEP	3,6-dibromocarbazole	superPRED
HPGD	3,6-dibromocarbazole	superPRED
NQO2	3,6-dibromocarbazole	superPRED
LGALS3	3,6-dibromocarbazole	superPRED
SLC9A1	3,6-dibromocarbazole	superPRED
NFKB1	3,6-dibromocarbazole	superPRED
CHRM3	3,6-dibromocarbazole	superPRED
PSMB1	3,6-dibromocarbazole	superPRED
MAOA	3,6-dibromocarbazole	superPRED
FPR1	3,6-dibromocarbazole	superPRED
DRD1	3,6-dibromocarbazole	superPRED
ENPP1	3,6-dibromocarbazole	superPRED
NR4A1	3,6-dibromocarbazole	superPRED
CES1	3,6-dibromocarbazole	superPRED
GLRA1	3,6-dibromocarbazole	superPRED
SLC6A2	3,6-dibromocarbazole	superPRED
FPR2	3,6-dibromocarbazole	superPRED
APEX1	3,6-dibromocarbazole	superPRED
HTR2C	3,6-dibromocarbazole	superPRED
HSD11B1	3,6-dibromocarbazole	superPRED
ADORA2B	3,6-dibromocarbazole	superPRED
KDM5A	3,6-dibromocarbazole	superPRED
CDC25B	3,6-dibromocarbazole	superPRED
CDC25C	3,6-dibromocarbazole	superPRED
AXL	3,6-dibromocarbazole	superPRED
CHRNB4	3,6-dibromocarbazole	superPRED
GRK5	3,6-dibromocarbazole	superPRED
HTR7	3,6-dibromocarbazole	superPRED
PTGER1	3,6-dibromocarbazole	superPRED
ACVR1B	3,6-dibromocarbazole	superPRED
ACVRL1	3,6-dibromocarbazole	superPRED
EIF4A3	3,6-dibromocarbazole	superPRED
NNMT	3,6-dibromocarbazole	superPRED
KDM5C	3,6-dibromocarbazole	superPRED
GRM5	3,6-dibromocarbazole	superPRED
STAT1	3,6-dibromocarbazole	superPRED
GRIA2	3,6-dibromocarbazole	superPRED
PRCP	3,6-dibromocarbazole	superPRED
SLC1A3	3,6-dibromocarbazole	superPRED
SLC1A2	3,6-dibromocarbazole	superPRED
SLC1A1	3,6-dibromocarbazole	superPRED
ZAP70	3,6-dibromocarbazole	superPRED
XDH	3,6-dibromocarbazole	superPRED
FASN	3,6-dibromocarbazole	superPRED
PSMB2	3,6-dibromocarbazole	superPRED
CLK1	3,6-dibromocarbazole	superPRED
CLK2	3,6-dibromocarbazole	superPRED
KLK7	3,6-dibromocarbazole	superPRED
DUSP3	3,6-dibromocarbazole	superPRED
KIF11	3,6-dibromocarbazole	superPRED
BLM	3,6-dibromocarbazole	superPRED
CSNK2B	3,6-dibromocarbazole	superPRED
CDK5	3,6-dibromocarbazole	superPRED
FOLH1	3,6-dibromocarbazole	superPRED
TYRO3	3,6-dibromocarbazole	superPRED
ITK	3,6-dibromocarbazole	superPRED
ACACA	3,6-dibromocarbazole	superPRED
PDE3B	3,6-dibromocarbazole	superPRED
PIN1	3,6-dibromocarbazole	superPRED
DYRK1A	3,6-dibromocarbazole	superPRED
KLF5	3,6-dibromocarbazole	superPRED
GRM2	3,6-dibromocarbazole	superPRED
PDE3A	3,6-dibromocarbazole	superPRED
P2RY6	3,6-dibromocarbazole	superPRED
NFE2L2	3,6-dibromocarbazole	superPRED
NTRK3	3,6-dibromocarbazole	superPRED
PKN2	3,6-dibromocarbazole	superPRED
MAP3K11	3,6-dibromocarbazole	superPRED
AAK1	3,6-dibromocarbazole	superPRED
FFAR4	3,6-dibromocarbazole	superPRED
DPP8	3,6-dibromocarbazole	superPRED
STING1	3,6-dibromocarbazole	superPRED
GPBAR1	3,6-dibromocarbazole	superPRED
HDAC7	3,6-dibromocarbazole	superPRED
CPT1B	3,6-dibromocarbazole	superPRED
ESR2	3,6-dibromocarbazole	superPRED
HDAC2	3,6-dibromocarbazole	superPRED
HDAC10	3,6-dibromocarbazole	superPRED
HDAC11	3,6-dibromocarbazole	superPRED
AURKB	3,6-dibromocarbazole	superPRED
QRFPR	3,6-dibromocarbazole	superPRED
P2RX4	3,6-dibromocarbazole	superPRED
HSD17B10	3,6-dibromocarbazole	superPRED
HDAC8	3,6-dibromocarbazole	superPRED
EGLN1	3,6-dibromocarbazole	superPRED
CLK4	3,6-dibromocarbazole	superPRED
GBA2	3,6-dibromocarbazole	superPRED
PDE11A	3,6-dibromocarbazole	superPRED
BMP2K	3,6-dibromocarbazole	superPRED
TDP1	3,6-dibromocarbazole	superPRED
SCN3A	3,6-dibromocarbazole	superPRED
ERAP1	3,6-dibromocarbazole	superPRED
TNIK	3,6-dibromocarbazole	superPRED
HDAC9	3,6-dibromocarbazole	superPRED
PHF8	3,6-dibromocarbazole	superPRED
HDAC5	3,6-dibromocarbazole	superPRED
GPR55	3,6-dibromocarbazole	superPRED
SLC6A5	3,6-dibromocarbazole	superPRED
DYRK1B	3,6-dibromocarbazole	superPRED
BACE2	3,6-dibromocarbazole	superPRED
MTNR1B	2,7-dibromocarbazole	netinfer
MTNR1A	2,7-dibromocarbazole	netinfer
GABRA1	2,7-dibromocarbazole	netinfer
CES1	2,7-dibromocarbazole	netinfer
ADRB3	2,7-dibromocarbazole	netinfer
DRD4	2,7-dibromocarbazole	netinfer
DRD2	2,7-dibromocarbazole	netinfer
CES2	2,7-dibromocarbazole	netinfer
ESR2	2,7-dibromocarbazole	netinfer
EGFR	2,7-dibromocarbazole	netinfer
ADRB2	2,7-dibromocarbazole	netinfer
GABRA2	2,7-dibromocarbazole	netinfer
HTR6	2,7-dibromocarbazole	netinfer
HTR2B	2,7-dibromocarbazole	netinfer
HTR1D	2,7-dibromocarbazole	netinfer
GABRA3	2,7-dibromocarbazole	netinfer
SLC6A4	2,7-dibromocarbazole	netinfer
OPRM1	2,7-dibromocarbazole	netinfer
PLAU	2,7-dibromocarbazole	netinfer
HRH3	2,7-dibromocarbazole	netinfer
HTR2A	2,7-dibromocarbazole	netinfer
CYP11B2	2,7-dibromocarbazole	netinfer
GABRA5	2,7-dibromocarbazole	netinfer
MCHR1	2,7-dibromocarbazole	netinfer
HRH4	2,7-dibromocarbazole	netinfer
GSK3B	2,7-dibromocarbazole	netinfer
SLC6A2	2,7-dibromocarbazole	netinfer
DRD3	2,7-dibromocarbazole	netinfer
MAOB	2,7-dibromocarbazole	netinfer
ADORA3	2,7-dibromocarbazole	netinfer
MAP2	2,7-dibromocarbazole	netinfer
GABRA4	2,7-dibromocarbazole	netinfer
ADORA1	2,7-dibromocarbazole	netinfer
SLC6A3	2,7-dibromocarbazole	netinfer
CYP1A2	2,7-dibromocarbazole	netinfer
HTR4	2,7-dibromocarbazole	netinfer
PTGDR2	2,7-dibromocarbazole	netinfer
KIT	2,7-dibromocarbazole	netinfer
IKBKB	2,7-dibromocarbazole	netinfer
KCNN4	2,7-dibromocarbazole	netinfer
HTR1F	2,7-dibromocarbazole	netinfer
FAAH	2,7-dibromocarbazole	netinfer
CYP11B1	2,7-dibromocarbazole	netinfer
CA9	2,7-dibromocarbazole	netinfer
HTR2C	2,7-dibromocarbazole	netinfer
CYP19A1	2,7-dibromocarbazole	netinfer
GRM5	2,7-dibromocarbazole	netinfer
CDK4	2,7-dibromocarbazole	netinfer
F12	2,7-dibromocarbazole	netinfer
F10	2,7-dibromocarbazole	netinfer
GUSB	2,7-dibromocarbazole	SEA
AHR	2,7-dibromocarbazole	SEA
CA3	2,7-dibromocarbazole	SEA
CYP2A6	2,7-dibromocarbazole	SEA
EIF2AK2	2,7-dibromocarbazole	SEA
	2,7-dibromocarbazole	SEA
Gabra3	2,7-dibromocarbazole	SEA
Gabra6	2,7-dibromocarbazole	SEA
GPR17	2,7-dibromocarbazole	SEA
KIF11	2,7-dibromocarbazole	SEA
pyk	2,7-dibromocarbazole	SEA
MDH2	2,7-dibromocarbazole	SEA
MAP2	2,7-dibromocarbazole	SEA
DAO	2,7-dibromocarbazole	SEA
PNMT	2,7-dibromocarbazole	SEA
PNMT	2,7-dibromocarbazole	SEA
	2,7-dibromocarbazole	SEA
SMARCA2	2,7-dibromocarbazole	SEA
topB	2,7-dibromocarbazole	SEA
CDC7	2,7-dibromocarbazole	superPRED
ACACB	2,7-dibromocarbazole	superPRED
ADAM10	2,7-dibromocarbazole	superPRED
TERT	2,7-dibromocarbazole	superPRED
GAK	2,7-dibromocarbazole	superPRED
TRIM24	2,7-dibromocarbazole	superPRED
HDAC3	2,7-dibromocarbazole	superPRED
KDM1A	2,7-dibromocarbazole	superPRED
ULK1	2,7-dibromocarbazole	superPRED
NR1I2	2,7-dibromocarbazole	superPRED
PDE9A	2,7-dibromocarbazole	superPRED
GLS	2,7-dibromocarbazole	superPRED
MAP4K4	2,7-dibromocarbazole	superPRED
CBX7	2,7-dibromocarbazole	superPRED
S1PR4	2,7-dibromocarbazole	superPRED
CHEK2	2,7-dibromocarbazole	superPRED
DHFR	2,7-dibromocarbazole	superPRED
F13A1	2,7-dibromocarbazole	superPRED
PLAU	2,7-dibromocarbazole	superPRED
PLAT	2,7-dibromocarbazole	superPRED
CHRNA1	2,7-dibromocarbazole	superPRED
KLKB1	2,7-dibromocarbazole	superPRED
TYMS	2,7-dibromocarbazole	superPRED
ITGB1	2,7-dibromocarbazole	superPRED
CDK1	2,7-dibromocarbazole	superPRED
KLK1	2,7-dibromocarbazole	superPRED
LDHB	2,7-dibromocarbazole	superPRED
CTSD	2,7-dibromocarbazole	superPRED
CA3	2,7-dibromocarbazole	superPRED
RET	2,7-dibromocarbazole	superPRED
CHRM2	2,7-dibromocarbazole	superPRED
CHRM4	2,7-dibromocarbazole	superPRED
NR3C2	2,7-dibromocarbazole	superPRED
GUSB	2,7-dibromocarbazole	superPRED
MME	2,7-dibromocarbazole	superPRED
ADRB1	2,7-dibromocarbazole	superPRED
CHRM5	2,7-dibromocarbazole	superPRED
GSTP1	2,7-dibromocarbazole	superPRED
MMP7	2,7-dibromocarbazole	superPRED
AR	2,7-dibromocarbazole	superPRED
KIT	2,7-dibromocarbazole	superPRED
THRA	2,7-dibromocarbazole	superPRED
PNMT	2,7-dibromocarbazole	superPRED
SLC2A1	2,7-dibromocarbazole	superPRED
CHRM1	2,7-dibromocarbazole	superPRED
TOP1	2,7-dibromocarbazole	superPRED
TOP2A	2,7-dibromocarbazole	superPRED
IMPDH2	2,7-dibromocarbazole	superPRED
GABRA1	2,7-dibromocarbazole	superPRED
DAO	2,7-dibromocarbazole	superPRED
AKR1B1	2,7-dibromocarbazole	superPRED
ANPEP	2,7-dibromocarbazole	superPRED
PRKACA	2,7-dibromocarbazole	superPRED
LGALS3	2,7-dibromocarbazole	superPRED
NFKB1	2,7-dibromocarbazole	superPRED
CHRM3	2,7-dibromocarbazole	superPRED
PSMB1	2,7-dibromocarbazole	superPRED
MAOA	2,7-dibromocarbazole	superPRED
TACR2	2,7-dibromocarbazole	superPRED
FPR1	2,7-dibromocarbazole	superPRED
C5AR1	2,7-dibromocarbazole	superPRED
ENPP1	2,7-dibromocarbazole	superPRED
NR4A1	2,7-dibromocarbazole	superPRED
CES1	2,7-dibromocarbazole	superPRED
GLRA1	2,7-dibromocarbazole	superPRED
FPR2	2,7-dibromocarbazole	superPRED
BRD2	2,7-dibromocarbazole	superPRED
APEX1	2,7-dibromocarbazole	superPRED
HTR2C	2,7-dibromocarbazole	superPRED
HSD11B1	2,7-dibromocarbazole	superPRED
ADORA2B	2,7-dibromocarbazole	superPRED
KDM5A	2,7-dibromocarbazole	superPRED
CDC25B	2,7-dibromocarbazole	superPRED
CDC25C	2,7-dibromocarbazole	superPRED
AXL	2,7-dibromocarbazole	superPRED
CHRNB4	2,7-dibromocarbazole	superPRED
GRK5	2,7-dibromocarbazole	superPRED
HTR7	2,7-dibromocarbazole	superPRED
PTGER1	2,7-dibromocarbazole	superPRED
NOS2	2,7-dibromocarbazole	superPRED
MAP2K2	2,7-dibromocarbazole	superPRED
ACVR1B	2,7-dibromocarbazole	superPRED
EIF4A3	2,7-dibromocarbazole	superPRED
MMP12	2,7-dibromocarbazole	superPRED
NNMT	2,7-dibromocarbazole	superPRED
KDM5C	2,7-dibromocarbazole	superPRED
GRM5	2,7-dibromocarbazole	superPRED
STAT1	2,7-dibromocarbazole	superPRED
GRIA2	2,7-dibromocarbazole	superPRED
PRCP	2,7-dibromocarbazole	superPRED
SLC1A3	2,7-dibromocarbazole	superPRED
SLC1A2	2,7-dibromocarbazole	superPRED
SLC1A1	2,7-dibromocarbazole	superPRED
ZAP70	2,7-dibromocarbazole	superPRED
GPR6	2,7-dibromocarbazole	superPRED
XDH	2,7-dibromocarbazole	superPRED
FASN	2,7-dibromocarbazole	superPRED
PSMB2	2,7-dibromocarbazole	superPRED
CLK1	2,7-dibromocarbazole	superPRED
CLK2	2,7-dibromocarbazole	superPRED
KLK7	2,7-dibromocarbazole	superPRED
METAP2	2,7-dibromocarbazole	superPRED
DUSP3	2,7-dibromocarbazole	superPRED
KIF11	2,7-dibromocarbazole	superPRED
CSNK2B	2,7-dibromocarbazole	superPRED
CDK5	2,7-dibromocarbazole	superPRED
FOLH1	2,7-dibromocarbazole	superPRED
TYRO3	2,7-dibromocarbazole	superPRED
ITK	2,7-dibromocarbazole	superPRED
KCNH2	2,7-dibromocarbazole	superPRED
GPR17	2,7-dibromocarbazole	superPRED
PDE3B	2,7-dibromocarbazole	superPRED
PIN1	2,7-dibromocarbazole	superPRED
DYRK1A	2,7-dibromocarbazole	superPRED
KLF5	2,7-dibromocarbazole	superPRED
GRM2	2,7-dibromocarbazole	superPRED
PDE3A	2,7-dibromocarbazole	superPRED
P2RY6	2,7-dibromocarbazole	superPRED
RPS6KA1	2,7-dibromocarbazole	superPRED
NFE2L2	2,7-dibromocarbazole	superPRED
NTRK3	2,7-dibromocarbazole	superPRED
PKN2	2,7-dibromocarbazole	superPRED
MAP3K11	2,7-dibromocarbazole	superPRED
AAK1	2,7-dibromocarbazole	superPRED
FFAR4	2,7-dibromocarbazole	superPRED
DPP8	2,7-dibromocarbazole	superPRED
STING1	2,7-dibromocarbazole	superPRED
HDAC7	2,7-dibromocarbazole	superPRED
CPT1B	2,7-dibromocarbazole	superPRED
ESR2	2,7-dibromocarbazole	superPRED
HDAC2	2,7-dibromocarbazole	superPRED
HDAC10	2,7-dibromocarbazole	superPRED
HDAC11	2,7-dibromocarbazole	superPRED
QRFPR	2,7-dibromocarbazole	superPRED
P2RX4	2,7-dibromocarbazole	superPRED
HSD17B10	2,7-dibromocarbazole	superPRED
HDAC8	2,7-dibromocarbazole	superPRED
EGLN1	2,7-dibromocarbazole	superPRED
CLK4	2,7-dibromocarbazole	superPRED
GBA2	2,7-dibromocarbazole	superPRED
PDE11A	2,7-dibromocarbazole	superPRED
BMP2K	2,7-dibromocarbazole	superPRED
TDP1	2,7-dibromocarbazole	superPRED
SCN3A	2,7-dibromocarbazole	superPRED
ERAP1	2,7-dibromocarbazole	superPRED
TNIK	2,7-dibromocarbazole	superPRED
HDAC9	2,7-dibromocarbazole	superPRED
PHF8	2,7-dibromocarbazole	superPRED
HDAC5	2,7-dibromocarbazole	superPRED
GPR55	2,7-dibromocarbazole	superPRED
SLC6A5	2,7-dibromocarbazole	superPRED
DYRK1B	2,7-dibromocarbazole	superPRED
GABRA1	1-bromo-3,6-dichlorocarbazole	netinfer
MTNR1B	1-bromo-3,6-dichlorocarbazole	netinfer
SLC6A4	1-bromo-3,6-dichlorocarbazole	netinfer
MTNR1A	1-bromo-3,6-dichlorocarbazole	netinfer
SSTR4	1-bromo-3,6-dichlorocarbazole	netinfer
DRD2	1-bromo-3,6-dichlorocarbazole	netinfer
DRD4	1-bromo-3,6-dichlorocarbazole	netinfer
HTR2B	1-bromo-3,6-dichlorocarbazole	netinfer
MPL	1-bromo-3,6-dichlorocarbazole	netinfer
DRD3	1-bromo-3,6-dichlorocarbazole	netinfer
ADRB2	1-bromo-3,6-dichlorocarbazole	netinfer
ADRB3	1-bromo-3,6-dichlorocarbazole	netinfer
CES2	1-bromo-3,6-dichlorocarbazole	netinfer
HTR2A	1-bromo-3,6-dichlorocarbazole	netinfer
CES1	1-bromo-3,6-dichlorocarbazole	netinfer
GABRA5	1-bromo-3,6-dichlorocarbazole	netinfer
GABRA2	1-bromo-3,6-dichlorocarbazole	netinfer
OPRM1	1-bromo-3,6-dichlorocarbazole	netinfer
HTR2C	1-bromo-3,6-dichlorocarbazole	netinfer
MAOB	1-bromo-3,6-dichlorocarbazole	netinfer
RIPK1	1-bromo-3,6-dichlorocarbazole	netinfer
GABRA3	1-bromo-3,6-dichlorocarbazole	netinfer
HTR1A	1-bromo-3,6-dichlorocarbazole	netinfer
NISCH	1-bromo-3,6-dichlorocarbazole	netinfer
HTR1B	1-bromo-3,6-dichlorocarbazole	netinfer
ADORA3	1-bromo-3,6-dichlorocarbazole	netinfer
GABRA4	1-bromo-3,6-dichlorocarbazole	netinfer
ADORA1	1-bromo-3,6-dichlorocarbazole	netinfer
HTR1D	1-bromo-3,6-dichlorocarbazole	netinfer
ADRB1	1-bromo-3,6-dichlorocarbazole	netinfer
HTR6	1-bromo-3,6-dichlorocarbazole	netinfer
APP	1-bromo-3,6-dichlorocarbazole	netinfer
F10	1-bromo-3,6-dichlorocarbazole	netinfer
ESR2	1-bromo-3,6-dichlorocarbazole	netinfer
HRH3	1-bromo-3,6-dichlorocarbazole	netinfer
HTR1F	1-bromo-3,6-dichlorocarbazole	netinfer
CYP1A2	1-bromo-3,6-dichlorocarbazole	netinfer
CYP11B2	1-bromo-3,6-dichlorocarbazole	netinfer
SLC6A2	1-bromo-3,6-dichlorocarbazole	netinfer
GSK3B	1-bromo-3,6-dichlorocarbazole	netinfer
DHODH	1-bromo-3,6-dichlorocarbazole	netinfer
F12	1-bromo-3,6-dichlorocarbazole	netinfer
PYGL	1-bromo-3,6-dichlorocarbazole	netinfer
FAAH	1-bromo-3,6-dichlorocarbazole	netinfer
KIT	1-bromo-3,6-dichlorocarbazole	netinfer
SLC6A3	1-bromo-3,6-dichlorocarbazole	netinfer
GRM5	1-bromo-3,6-dichlorocarbazole	netinfer
KCNN4	1-bromo-3,6-dichlorocarbazole	netinfer
IKBKB	1-bromo-3,6-dichlorocarbazole	netinfer
KMO	1-bromo-3,6-dichlorocarbazole	netinfer
CA3	1-bromo-3,6-dichlorocarbazole	SEA
CSF1R	1-bromo-3,6-dichlorocarbazole	SEA
EIF2AK2	1-bromo-3,6-dichlorocarbazole	SEA
HST2	1-bromo-3,6-dichlorocarbazole	SEA
CHUK	1-bromo-3,6-dichlorocarbazole	SEA
IKBKG	1-bromo-3,6-dichlorocarbazole	SEA
Grin1	1-bromo-3,6-dichlorocarbazole	SEA
DAO	1-bromo-3,6-dichlorocarbazole	SEA
Ptgs2	1-bromo-3,6-dichlorocarbazole	SEA
Tbxas1	1-bromo-3,6-dichlorocarbazole	SEA
Tspo	1-bromo-3,6-dichlorocarbazole	SEA
CDC7	1-bromo-3,6-dichlorocarbazole	superPRED
PLK4	1-bromo-3,6-dichlorocarbazole	superPRED
CXCR6	1-bromo-3,6-dichlorocarbazole	superPRED
ACACB	1-bromo-3,6-dichlorocarbazole	superPRED
PTGES	1-bromo-3,6-dichlorocarbazole	superPRED
TERT	1-bromo-3,6-dichlorocarbazole	superPRED
CHEK1	1-bromo-3,6-dichlorocarbazole	superPRED
TRIM24	1-bromo-3,6-dichlorocarbazole	superPRED
HDAC3	1-bromo-3,6-dichlorocarbazole	superPRED
BCAT2	1-bromo-3,6-dichlorocarbazole	superPRED
CA12	1-bromo-3,6-dichlorocarbazole	superPRED
KDM1A	1-bromo-3,6-dichlorocarbazole	superPRED
BRD4	1-bromo-3,6-dichlorocarbazole	superPRED
KDM4A	1-bromo-3,6-dichlorocarbazole	superPRED
ULK1	1-bromo-3,6-dichlorocarbazole	superPRED
NR1I2	1-bromo-3,6-dichlorocarbazole	superPRED
GLS	1-bromo-3,6-dichlorocarbazole	superPRED
CACNA1H	1-bromo-3,6-dichlorocarbazole	superPRED
GGPS1	1-bromo-3,6-dichlorocarbazole	superPRED
MAP4K4	1-bromo-3,6-dichlorocarbazole	superPRED
S1PR4	1-bromo-3,6-dichlorocarbazole	superPRED
CHEK2	1-bromo-3,6-dichlorocarbazole	superPRED
LDHA	1-bromo-3,6-dichlorocarbazole	superPRED
F13A1	1-bromo-3,6-dichlorocarbazole	superPRED
ABL1	1-bromo-3,6-dichlorocarbazole	superPRED
PLAU	1-bromo-3,6-dichlorocarbazole	superPRED
PLAT	1-bromo-3,6-dichlorocarbazole	superPRED
CHRNA1	1-bromo-3,6-dichlorocarbazole	superPRED
TTR	1-bromo-3,6-dichlorocarbazole	superPRED
F11	1-bromo-3,6-dichlorocarbazole	superPRED
KLKB1	1-bromo-3,6-dichlorocarbazole	superPRED
TYMS	1-bromo-3,6-dichlorocarbazole	superPRED
SERPINE1	1-bromo-3,6-dichlorocarbazole	superPRED
ITGB1	1-bromo-3,6-dichlorocarbazole	superPRED
CDK1	1-bromo-3,6-dichlorocarbazole	superPRED
PYGL	1-bromo-3,6-dichlorocarbazole	superPRED
CTSD	1-bromo-3,6-dichlorocarbazole	superPRED
CA3	1-bromo-3,6-dichlorocarbazole	superPRED
CHRM2	1-bromo-3,6-dichlorocarbazole	superPRED
NR3C2	1-bromo-3,6-dichlorocarbazole	superPRED
GUSB	1-bromo-3,6-dichlorocarbazole	superPRED
MME	1-bromo-3,6-dichlorocarbazole	superPRED
ADRB1	1-bromo-3,6-dichlorocarbazole	superPRED
CYP3A4	1-bromo-3,6-dichlorocarbazole	superPRED
CHRM5	1-bromo-3,6-dichlorocarbazole	superPRED
GSTP1	1-bromo-3,6-dichlorocarbazole	superPRED
MMP7	1-bromo-3,6-dichlorocarbazole	superPRED
PDGFRB	1-bromo-3,6-dichlorocarbazole	superPRED
AR	1-bromo-3,6-dichlorocarbazole	superPRED
THRA	1-bromo-3,6-dichlorocarbazole	superPRED
PNMT	1-bromo-3,6-dichlorocarbazole	superPRED
SLC2A1	1-bromo-3,6-dichlorocarbazole	superPRED
CHRM1	1-bromo-3,6-dichlorocarbazole	superPRED
TOP1	1-bromo-3,6-dichlorocarbazole	superPRED
TOP2A	1-bromo-3,6-dichlorocarbazole	superPRED
GABRA1	1-bromo-3,6-dichlorocarbazole	superPRED
DAO	1-bromo-3,6-dichlorocarbazole	superPRED
FABP4	1-bromo-3,6-dichlorocarbazole	superPRED
AKR1B1	1-bromo-3,6-dichlorocarbazole	superPRED
ANPEP	1-bromo-3,6-dichlorocarbazole	superPRED
PRKACA	1-bromo-3,6-dichlorocarbazole	superPRED
CHRNB2	1-bromo-3,6-dichlorocarbazole	superPRED
LGALS3	1-bromo-3,6-dichlorocarbazole	superPRED
SLC9A1	1-bromo-3,6-dichlorocarbazole	superPRED
CSNK2A2	1-bromo-3,6-dichlorocarbazole	superPRED
NFKB1	1-bromo-3,6-dichlorocarbazole	superPRED
TYMP	1-bromo-3,6-dichlorocarbazole	superPRED
CHRM3	1-bromo-3,6-dichlorocarbazole	superPRED
PSMB1	1-bromo-3,6-dichlorocarbazole	superPRED
CNR1	1-bromo-3,6-dichlorocarbazole	superPRED
NT5E	1-bromo-3,6-dichlorocarbazole	superPRED
DRD1	1-bromo-3,6-dichlorocarbazole	superPRED
C5AR1	1-bromo-3,6-dichlorocarbazole	superPRED
TBXA2R	1-bromo-3,6-dichlorocarbazole	superPRED
KCNA5	1-bromo-3,6-dichlorocarbazole	superPRED
NR4A1	1-bromo-3,6-dichlorocarbazole	superPRED
CES1	1-bromo-3,6-dichlorocarbazole	superPRED
GLRA1	1-bromo-3,6-dichlorocarbazole	superPRED
SLC6A2	1-bromo-3,6-dichlorocarbazole	superPRED
CCNE1	1-bromo-3,6-dichlorocarbazole	superPRED
FPR2	1-bromo-3,6-dichlorocarbazole	superPRED
BRD2	1-bromo-3,6-dichlorocarbazole	superPRED
CTSS	1-bromo-3,6-dichlorocarbazole	superPRED
APEX1	1-bromo-3,6-dichlorocarbazole	superPRED
HTR2C	1-bromo-3,6-dichlorocarbazole	superPRED
HSD11B1	1-bromo-3,6-dichlorocarbazole	superPRED
ADORA2B	1-bromo-3,6-dichlorocarbazole	superPRED
KDM5A	1-bromo-3,6-dichlorocarbazole	superPRED
NOS3	1-bromo-3,6-dichlorocarbazole	superPRED
TYK2	1-bromo-3,6-dichlorocarbazole	superPRED
CDC25B	1-bromo-3,6-dichlorocarbazole	superPRED
CDC25C	1-bromo-3,6-dichlorocarbazole	superPRED
ADORA1	1-bromo-3,6-dichlorocarbazole	superPRED
CHRNB4	1-bromo-3,6-dichlorocarbazole	superPRED
ABCC1	1-bromo-3,6-dichlorocarbazole	superPRED
HTR7	1-bromo-3,6-dichlorocarbazole	superPRED
PTGER1	1-bromo-3,6-dichlorocarbazole	superPRED
CA5A	1-bromo-3,6-dichlorocarbazole	superPRED
NOS2	1-bromo-3,6-dichlorocarbazole	superPRED
SOAT1	1-bromo-3,6-dichlorocarbazole	superPRED
ACVR1B	1-bromo-3,6-dichlorocarbazole	superPRED
ACVRL1	1-bromo-3,6-dichlorocarbazole	superPRED
EIF4A3	1-bromo-3,6-dichlorocarbazole	superPRED
NNMT	1-bromo-3,6-dichlorocarbazole	superPRED
P2RY2	1-bromo-3,6-dichlorocarbazole	superPRED
GRM5	1-bromo-3,6-dichlorocarbazole	superPRED
GRIA2	1-bromo-3,6-dichlorocarbazole	superPRED
PRCP	1-bromo-3,6-dichlorocarbazole	superPRED
SLC1A3	1-bromo-3,6-dichlorocarbazole	superPRED
SLC1A2	1-bromo-3,6-dichlorocarbazole	superPRED
SLC1A1	1-bromo-3,6-dichlorocarbazole	superPRED
ZAP70	1-bromo-3,6-dichlorocarbazole	superPRED
AVPR1B	1-bromo-3,6-dichlorocarbazole	superPRED
PREP	1-bromo-3,6-dichlorocarbazole	superPRED
FASN	1-bromo-3,6-dichlorocarbazole	superPRED
CSNK1E	1-bromo-3,6-dichlorocarbazole	superPRED
PSMB2	1-bromo-3,6-dichlorocarbazole	superPRED
CLK1	1-bromo-3,6-dichlorocarbazole	superPRED
CLK2	1-bromo-3,6-dichlorocarbazole	superPRED
KLK7	1-bromo-3,6-dichlorocarbazole	superPRED
DUSP3	1-bromo-3,6-dichlorocarbazole	superPRED
KIF11	1-bromo-3,6-dichlorocarbazole	superPRED
AKR1C2	1-bromo-3,6-dichlorocarbazole	superPRED
FCGRT	1-bromo-3,6-dichlorocarbazole	superPRED
CDK5	1-bromo-3,6-dichlorocarbazole	superPRED
CACNA1B	1-bromo-3,6-dichlorocarbazole	superPRED
SLC6A3	1-bromo-3,6-dichlorocarbazole	superPRED
AKR1C1	1-bromo-3,6-dichlorocarbazole	superPRED
TYRO3	1-bromo-3,6-dichlorocarbazole	superPRED
ITK	1-bromo-3,6-dichlorocarbazole	superPRED
KCNH2	1-bromo-3,6-dichlorocarbazole	superPRED
ACACA	1-bromo-3,6-dichlorocarbazole	superPRED
STK3	1-bromo-3,6-dichlorocarbazole	superPRED
PIN1	1-bromo-3,6-dichlorocarbazole	superPRED
DYRK1A	1-bromo-3,6-dichlorocarbazole	superPRED
KLF5	1-bromo-3,6-dichlorocarbazole	superPRED
GRM2	1-bromo-3,6-dichlorocarbazole	superPRED
PDE3A	1-bromo-3,6-dichlorocarbazole	superPRED
SCN5A	1-bromo-3,6-dichlorocarbazole	superPRED
P2RY6	1-bromo-3,6-dichlorocarbazole	superPRED
EZH2	1-bromo-3,6-dichlorocarbazole	superPRED
NFE2L2	1-bromo-3,6-dichlorocarbazole	superPRED
NTRK3	1-bromo-3,6-dichlorocarbazole	superPRED
PKN1	1-bromo-3,6-dichlorocarbazole	superPRED
PKN2	1-bromo-3,6-dichlorocarbazole	superPRED
MAP3K11	1-bromo-3,6-dichlorocarbazole	superPRED
BRDT	1-bromo-3,6-dichlorocarbazole	superPRED
FFAR4	1-bromo-3,6-dichlorocarbazole	superPRED
ATAD2	1-bromo-3,6-dichlorocarbazole	superPRED
DPP8	1-bromo-3,6-dichlorocarbazole	superPRED
DPP9	1-bromo-3,6-dichlorocarbazole	superPRED
STING1	1-bromo-3,6-dichlorocarbazole	superPRED
CARM1	1-bromo-3,6-dichlorocarbazole	superPRED
GPBAR1	1-bromo-3,6-dichlorocarbazole	superPRED
HDAC7	1-bromo-3,6-dichlorocarbazole	superPRED
CPT1B	1-bromo-3,6-dichlorocarbazole	superPRED
ESR2	1-bromo-3,6-dichlorocarbazole	superPRED
HDAC2	1-bromo-3,6-dichlorocarbazole	superPRED
HDAC10	1-bromo-3,6-dichlorocarbazole	superPRED
HDAC11	1-bromo-3,6-dichlorocarbazole	superPRED
AURKB	1-bromo-3,6-dichlorocarbazole	superPRED
QRFPR	1-bromo-3,6-dichlorocarbazole	superPRED
NR1H4	1-bromo-3,6-dichlorocarbazole	superPRED
P2RX4	1-bromo-3,6-dichlorocarbazole	superPRED
P2RX7	1-bromo-3,6-dichlorocarbazole	superPRED
MCHR1	1-bromo-3,6-dichlorocarbazole	superPRED
HSD17B10	1-bromo-3,6-dichlorocarbazole	superPRED
HDAC8	1-bromo-3,6-dichlorocarbazole	superPRED
EGLN1	1-bromo-3,6-dichlorocarbazole	superPRED
HRH4	1-bromo-3,6-dichlorocarbazole	superPRED
CLK4	1-bromo-3,6-dichlorocarbazole	superPRED
GBA2	1-bromo-3,6-dichlorocarbazole	superPRED
PDE11A	1-bromo-3,6-dichlorocarbazole	superPRED
TDP1	1-bromo-3,6-dichlorocarbazole	superPRED
SCN3A	1-bromo-3,6-dichlorocarbazole	superPRED
ERAP1	1-bromo-3,6-dichlorocarbazole	superPRED
DPP7	1-bromo-3,6-dichlorocarbazole	superPRED
TNIK	1-bromo-3,6-dichlorocarbazole	superPRED
HDAC9	1-bromo-3,6-dichlorocarbazole	superPRED
CA14	1-bromo-3,6-dichlorocarbazole	superPRED
PHF8	1-bromo-3,6-dichlorocarbazole	superPRED
HDAC5	1-bromo-3,6-dichlorocarbazole	superPRED
GPR55	1-bromo-3,6-dichlorocarbazole	superPRED
SLC6A5	1-bromo-3,6-dichlorocarbazole	superPRED
DYRK1B	1-bromo-3,6-dichlorocarbazole	superPRED
NOX1	1-bromo-3,6-dichlorocarbazole	superPRED
BACE2	1-bromo-3,6-dichlorocarbazole	superPRED
MTNR1B	2,3,6,7-Tetrachloro-9H-carbazole	netinfer
MTNR1A	2,3,6,7-Tetrachloro-9H-carbazole	netinfer
GABRA1	2,3,6,7-Tetrachloro-9H-carbazole	netinfer
ADRB2	2,3,6,7-Tetrachloro-9H-carbazole	netinfer
DRD2	2,3,6,7-Tetrachloro-9H-carbazole	netinfer
CES2	2,3,6,7-Tetrachloro-9H-carbazole	netinfer
SLC6A4	2,3,6,7-Tetrachloro-9H-carbazole	netinfer
GSK3B	2,3,6,7-Tetrachloro-9H-carbazole	netinfer
HRH4	2,3,6,7-Tetrachloro-9H-carbazole	netinfer
GABRA2	2,3,6,7-Tetrachloro-9H-carbazole	netinfer
DRD4	2,3,6,7-Tetrachloro-9H-carbazole	netinfer
PLAU	2,3,6,7-Tetrachloro-9H-carbazole	netinfer
GABRA3	2,3,6,7-Tetrachloro-9H-carbazole	netinfer
ADRB3	2,3,6,7-Tetrachloro-9H-carbazole	netinfer
OPRM1	2,3,6,7-Tetrachloro-9H-carbazole	netinfer
HTR2A	2,3,6,7-Tetrachloro-9H-carbazole	netinfer
CES1	2,3,6,7-Tetrachloro-9H-carbazole	netinfer
HTR2B	2,3,6,7-Tetrachloro-9H-carbazole	netinfer
KMO	2,3,6,7-Tetrachloro-9H-carbazole	netinfer
DRD3	2,3,6,7-Tetrachloro-9H-carbazole	netinfer
GABRA5	2,3,6,7-Tetrachloro-9H-carbazole	netinfer
ESR2	2,3,6,7-Tetrachloro-9H-carbazole	netinfer
APP	2,3,6,7-Tetrachloro-9H-carbazole	netinfer
PYGL	2,3,6,7-Tetrachloro-9H-carbazole	netinfer
GABRA4	2,3,6,7-Tetrachloro-9H-carbazole	netinfer
MAOB	2,3,6,7-Tetrachloro-9H-carbazole	netinfer
HTR1B	2,3,6,7-Tetrachloro-9H-carbazole	netinfer
CYP1A2	2,3,6,7-Tetrachloro-9H-carbazole	netinfer
HTR6	2,3,6,7-Tetrachloro-9H-carbazole	netinfer
F10	2,3,6,7-Tetrachloro-9H-carbazole	netinfer
ADRB1	2,3,6,7-Tetrachloro-9H-carbazole	netinfer
ADORA1	2,3,6,7-Tetrachloro-9H-carbazole	netinfer
MCHR1	2,3,6,7-Tetrachloro-9H-carbazole	netinfer
MAP2	2,3,6,7-Tetrachloro-9H-carbazole	netinfer
CA9	2,3,6,7-Tetrachloro-9H-carbazole	netinfer
KIT	2,3,6,7-Tetrachloro-9H-carbazole	netinfer
HTR1D	2,3,6,7-Tetrachloro-9H-carbazole	netinfer
SLC6A2	2,3,6,7-Tetrachloro-9H-carbazole	netinfer
CYP11B2	2,3,6,7-Tetrachloro-9H-carbazole	netinfer
IKBKB	2,3,6,7-Tetrachloro-9H-carbazole	netinfer
PARP1	2,3,6,7-Tetrachloro-9H-carbazole	netinfer
HTR1F	2,3,6,7-Tetrachloro-9H-carbazole	netinfer
DHFR	2,3,6,7-Tetrachloro-9H-carbazole	netinfer
OPRK1	2,3,6,7-Tetrachloro-9H-carbazole	netinfer
DHODH	2,3,6,7-Tetrachloro-9H-carbazole	netinfer
SIGMAR1	2,3,6,7-Tetrachloro-9H-carbazole	netinfer
CDK4	2,3,6,7-Tetrachloro-9H-carbazole	netinfer
SLC6A3	2,3,6,7-Tetrachloro-9H-carbazole	netinfer
PLD1	2,3,6,7-Tetrachloro-9H-carbazole	netinfer
ADORA3	2,3,6,7-Tetrachloro-9H-carbazole	netinfer
Ahr	2,3,6,7-Tetrachloro-9H-carbazole	SEA
AHR	2,3,6,7-Tetrachloro-9H-carbazole	SEA
kmo	2,3,6,7-Tetrachloro-9H-carbazole	SEA
Grin1	2,3,6,7-Tetrachloro-9H-carbazole	SEA
CDC7	2,3,6,7-Tetrachloro-9H-carbazole	superPRED
CXCR6	2,3,6,7-Tetrachloro-9H-carbazole	superPRED
ACACB	2,3,6,7-Tetrachloro-9H-carbazole	superPRED
ADAM10	2,3,6,7-Tetrachloro-9H-carbazole	superPRED
PTGES	2,3,6,7-Tetrachloro-9H-carbazole	superPRED
TERT	2,3,6,7-Tetrachloro-9H-carbazole	superPRED
GAK	2,3,6,7-Tetrachloro-9H-carbazole	superPRED
TRIM24	2,3,6,7-Tetrachloro-9H-carbazole	superPRED
HDAC3	2,3,6,7-Tetrachloro-9H-carbazole	superPRED
CA12	2,3,6,7-Tetrachloro-9H-carbazole	superPRED
KDM1A	2,3,6,7-Tetrachloro-9H-carbazole	superPRED
KDM4A	2,3,6,7-Tetrachloro-9H-carbazole	superPRED
NR1I2	2,3,6,7-Tetrachloro-9H-carbazole	superPRED
PDE9A	2,3,6,7-Tetrachloro-9H-carbazole	superPRED
GLS	2,3,6,7-Tetrachloro-9H-carbazole	superPRED
CACNA1H	2,3,6,7-Tetrachloro-9H-carbazole	superPRED
GGPS1	2,3,6,7-Tetrachloro-9H-carbazole	superPRED
CHEK2	2,3,6,7-Tetrachloro-9H-carbazole	superPRED
LDHA	2,3,6,7-Tetrachloro-9H-carbazole	superPRED
F13A1	2,3,6,7-Tetrachloro-9H-carbazole	superPRED
PLAU	2,3,6,7-Tetrachloro-9H-carbazole	superPRED
PLAT	2,3,6,7-Tetrachloro-9H-carbazole	superPRED
CHRNA1	2,3,6,7-Tetrachloro-9H-carbazole	superPRED
TTR	2,3,6,7-Tetrachloro-9H-carbazole	superPRED
KLKB1	2,3,6,7-Tetrachloro-9H-carbazole	superPRED
TYMS	2,3,6,7-Tetrachloro-9H-carbazole	superPRED
ALPL	2,3,6,7-Tetrachloro-9H-carbazole	superPRED
ITGB1	2,3,6,7-Tetrachloro-9H-carbazole	superPRED
CDK1	2,3,6,7-Tetrachloro-9H-carbazole	superPRED
CTSD	2,3,6,7-Tetrachloro-9H-carbazole	superPRED
CA3	2,3,6,7-Tetrachloro-9H-carbazole	superPRED
CTSL	2,3,6,7-Tetrachloro-9H-carbazole	superPRED
HSP90AA1	2,3,6,7-Tetrachloro-9H-carbazole	superPRED
CHRM2	2,3,6,7-Tetrachloro-9H-carbazole	superPRED
CHRM4	2,3,6,7-Tetrachloro-9H-carbazole	superPRED
ABCB1	2,3,6,7-Tetrachloro-9H-carbazole	superPRED
NR3C2	2,3,6,7-Tetrachloro-9H-carbazole	superPRED
GUSB	2,3,6,7-Tetrachloro-9H-carbazole	superPRED
ADRB1	2,3,6,7-Tetrachloro-9H-carbazole	superPRED
CHRM5	2,3,6,7-Tetrachloro-9H-carbazole	superPRED
GSTP1	2,3,6,7-Tetrachloro-9H-carbazole	superPRED
FGR	2,3,6,7-Tetrachloro-9H-carbazole	superPRED
THRA	2,3,6,7-Tetrachloro-9H-carbazole	superPRED
PNMT	2,3,6,7-Tetrachloro-9H-carbazole	superPRED
SLC2A1	2,3,6,7-Tetrachloro-9H-carbazole	superPRED
CHRM1	2,3,6,7-Tetrachloro-9H-carbazole	superPRED
TOP1	2,3,6,7-Tetrachloro-9H-carbazole	superPRED
TOP2A	2,3,6,7-Tetrachloro-9H-carbazole	superPRED
DRD2	2,3,6,7-Tetrachloro-9H-carbazole	superPRED
DAO	2,3,6,7-Tetrachloro-9H-carbazole	superPRED
FABP4	2,3,6,7-Tetrachloro-9H-carbazole	superPRED
ANPEP	2,3,6,7-Tetrachloro-9H-carbazole	superPRED
CHRNB2	2,3,6,7-Tetrachloro-9H-carbazole	superPRED
LGALS3	2,3,6,7-Tetrachloro-9H-carbazole	superPRED
NFKB1	2,3,6,7-Tetrachloro-9H-carbazole	superPRED
[truncated: 1,005 more rows]
