# Supplementary material for: Integrated New Approach Methodologies Reveal the Potential Role of 2,7-Dibromocarbazole in Parkinson’s Disease via Monoamine Oxidase B Inhibition and Dopaminergic Dysfunction
Source: Environ Sci Technol. 2026 Feb 23;60(9):7159–70. doi: 10.1021/acs.est.5c14167 (PMC12980844; doi:10.1021/acs.est.5c14167)
Supplement: Supplementary file 5 [file es5c14167_si_005.xlsx]

## Sheet: Table S4
	baseMean	log2FoldChange	lfcSE	stat	pvalue	padj
GARS1	17779.637019416	1.57757993599753	0.0408719597759669	38.598098663357	0	0
TFAP2B	18074.8880387739	-1.40507	0.03569390989291	-39.3645	0	0
CD24	15265.6791358075	-1.70766	0.0435798824359249	-39.1846	0	0
HSPA8	45779.0204597614	-2.04789	0.0428087549800648	-47.838	0	0
RRM2	6328.03858592044	-2.60003	0.053867228186562	-48.2673	0	0
RGS4	10254.4717422889	-3.01127	0.0532957646970488	-56.501	0	0
MYC	1950.52240997517	-3.35369	0.08489047493637	-39.506	0	0
AKNA	4731.95644589652	3.63885605080069	0.0969474874219104	37.5342997283114	2.54117230246532e-308	5.61662608152398e-305
CBLN4	1241.48539611178	-3.41262	0.0921457642043979	-37.035	3.1322219487818e-300	6.15377205537331e-297
FAT1	6782.65323581503	2.41814227381298	0.0655106178886009	36.9122189921177	2.94272395468016e-298	5.20332449666546e-295
TRIB3	10956.6986002363	3.89317267490976	0.107709607312641	36.1450828022176	4.4448004414072e-286	7.14481467317837e-283
GDF15	6523.93196301371	6.48609488684825	0.183989173281579	35.2525899821391	3.13134197353046e-272	4.61403239799713e-269
IDH1	6625.88003649453	1.72827535590874	0.0492098210494563	35.1205373043687	3.27565653662664e-270	4.45539683697171e-267
HMGB3	4183.15756746938	-1.79376	0.0522973264287736	-34.2992	8.06494730107842e-258	1.0186028441262e-254
HNRNPM	10977.0421088104	-2.2095	0.0647034850476677	-34.1481	1.42778606840816e-255	1.68307421743954e-252
CHGA	51738.9214794203	-3.30604	0.0993823124978094	-33.2659	1.20257191549059e-242	1.32899228810654e-239
MT-ND3	21730.8403718185	-2.99628	0.0948329344487403	-31.5954	4.27247195166935e-219	4.44387347349514e-216
HERPUD1	4913.84624790074	2.46069356007628	0.07852986198507	31.3344949026411	1.58246343733905e-215	1.55450658327939e-212
INSM2	6299.49281806749	-2.11048	0.0680118704917693	-31.031	2.05602310756393e-211	1.9134000309445e-208
MGAT5	8185.59705274462	-1.47227	0.0478966375283155	-30.7386	1.7392131286949e-207	1.53763832707916e-204
ATF3	2571.43186535771	3.2041779372189	0.10526258498338	30.4398560773026	1.63188270377745e-203	1.37404523658062e-200
SRSF3	15949.7187607317	-1.51417	0.0501501487120422	-30.1928	2.94307937104475e-200	2.3654331563097e-197
CDKN1A	7075.40442450366	2.77831089671752	0.0936646100443307	29.6623	2.35162609333528e-193	1.80788924271106e-190
EDEM1	2586.48909225787	2.2626248229134	0.0765408030791847	29.5610279993093	4.73868818020254e-192	3.49122851676422e-189
VEGFA	4738.61277019224	2.04605163584185	0.0695722242339585	29.409030088809	4.20972055542066e-190	2.97745115443792e-187
MT-ND5	75493.1097911636	-1.84041	0.0632393160089565	-29.1023	3.35546606094049e-186	2.28197503421345e-183
PTPRH	774.720997458292	3.89707669467204	0.134084791978861	29.0642707286776	1.01597061053495e-185	6.65347864277002e-183
SFPQ	18756.5172532196	-1.98444	0.0686601088710744	-28.9024	1.11395327777008e-183	7.03461494911807e-181
CXCR4	2428.5313088261	-2.61468	0.0906291633260495	-28.8503	5.02575344474798e-183	3.06432318655289e-180
DDC	2798.09351879876	-2.11478	0.0734457967987327	-28.7937	2.56930922722437e-182	1.51435085852605e-179
ADI1	3522.5987283872	-1.50495	0.052913784838149	-28.4416	6.19076676991927e-178	3.5311334847004e-175
CHAC1	2254.22171026226	3.13365802579538	0.112528145033581	27.8477711052664	1.14620719116929e-170	6.33351111070483e-168
SRSF7	9026.09057293949	-1.31891	0.0485022804815796	-27.1927	7.92867858979587e-163	4.24833014620517e-160
RBMX	11574.7571493017	-1.49767	0.0551084975113659	-27.1768	1.22157840495181e-162	6.35292628128175e-160
UHRF1	5205.10544565928	-1.84114	0.0684591012949178	-26.894	2.58151045219749e-159	1.30417908045017e-156
NIBAN1	983.114858730313	5.83987550964783	0.217369676996933	26.8661001402244	5.47024882080917e-159	2.6868038791541e-156
MT-CO2	127044.411684123	-2.56594	0.0956662454628719	-26.8217	1.80228081296335e-158	8.61295387427512e-156
KHDRBS1	11320.7250180794	-0.877878	0.0328741426157966	-26.7042	4.20505687564459e-157	1.9566793598723e-154
LMNB1	6760.79	-1.48622	0.0559585795638567	-26.5593	2.00405613837338e-155	9.08608221505591e-153
SESN2	2778.58366343804	2.66630440394317	0.101429930162582	26.2871560659595	2.68944098062122e-152	1.18886738548361e-149
HNRNPD	21070.7990389604	-1.15786	0.0442733976978988	-26.1525	9.2378025793437e-151	3.98397134653549e-148
STC2	2776.4130404588	2.56720980265472	0.0981827282803789	26.1472648766041	1.05869855765576e-150	4.45712092773074e-148
ALK	3280.97592700077	-1.29001	0.0495509230151833	-26.034	2.04402775275155e-149	8.40523226143091e-147
KIF20A	2654.84218131172	-1.70936	0.0657184014909119	-26.0103	3.78516191503239e-149	1.52111893140006e-146
PCNA	6005.59949351843	-1.56954	0.0606625315718133	-25.8733	1.33174486293047e-147	5.23286948140814e-145
MT-ND2	56543.2535928084	-2.17565	0.0843683050362291	-25.7875	1.2253556539929e-146	4.71016058128315e-144
XBP1	6628.95482498795	1.80216824474146	0.0700038304164379	25.7438519295408	3.77717764803989e-146	1.42102245048173e-143
MT-CYB	74605.1515811789	-2.11586	0.0822909245740441	-25.7119	8.59580860824612e-146	3.16648099606266e-143
JUN	4255.21052629378	2.21211904164437	0.0860554705935516	25.7057340618405	1.0084792987302e-145	3.63916958370356e-143
ADM2	726.318264913301	4.04597375409833	0.157552537669399	25.6801560542822	1.94762450481308e-145	6.88757929882096e-143
NEUROG2	359.235476204047	-3.8715	0.150990148935557	-25.6407	5.36417862663668e-145	1.85979228384686e-142
MCM4	8493.05970991585	-1.17881	0.0461425865729393	-25.547	5.92238646557141e-144	2.01383918238911e-141
SOX4	13108.8669783959	-0.95287	0.0376891433094094	-25.2823	4.99650133957443e-141	1.66694597521425e-138
ID1	2324.2996492608	2.04693652099353	0.0811813214098366	25.2143779559803	2.78629472169137e-140	9.1235672720272e-138
CBLN2	1570.82347792245	-2.07882	0.0825627883599403	-25.1786	6.8699102642559e-140	2.2086136962286e-137
MT-CO3	148540.830657126	-2.0187	0.0815322660838265	-24.7596	2.44599154276656e-135	7.7232182962854e-133
EGR1	2062.81883862405	3.43321362574464	0.138867071318588	24.7230217584713	6.0492209135786e-135	1.8765320034017e-132
MT-RNR2	522158.823004109	1.66270145335128	0.0676220057668553	24.5881711803091	1.69051341247947e-133	5.15373416542448e-131
HNRNPU	25071.2237447298	-0.966883	0.0395006287111209	-24.4777	2.55554688907004e-132	7.65884408348075e-130
MT-CO1	338460.411484573	-1.77716	0.072639397325598	-24.4655	3.4392673986689e-132	1.01355210238772e-129
ACHE	904.89845131955	2.45511379071874	0.100417060533084	24.4491700681665	5.13572064235019e-132	1.48868544914813e-129
YWHAQ	27539.8661766814	-1.12768	0.0461681932344437	-24.4255	9.15776508438562e-132	2.6117355197114e-129
RET	2412.63891612189	1.56958561920977	0.0643243969309186	24.4010934279793	1.665083269349e-131	4.67333370930619e-129
STMN1	37636.3146929716	-1.40623	0.0582313739045337	-24.149	7.64883311568267e-129	2.1132291742422e-126
SARS1	20198.1608817626	2.11375698837591	0.0879219870608231	24.0412786270815	1.02992029464691e-127	2.80170009999179e-125
LPCAT1	3266.35590721826	-1.29181	0.0538845989938346	-23.9736	5.24612933999519e-127	1.40548574226962e-124
CCNB1IP1	9199.07445183522	1.30077687131959	0.0545988045591045	23.8242738430558	1.87175052724556e-125	4.93974519742627e-123
SAMD11	1172.25420526226	2.73233729981162	0.114808512750979	23.7990827887309	3.41360738150533e-125	8.87638319408488e-123
LARP6	1898.30139611483	2.30283667117948	0.097089015609284	23.7188177954837	2.30611191073891e-124	5.90966243560657e-122
AARS1	19461.1680047998	2.4976366401645	0.105467453460898	23.6815866715746	5.58181221311004e-124	1.4099657650316e-121
SRRT	6380.28574490798	-1.52128	0.0643487720242534	-23.6412	1.45479705926699e-123	3.62305938055759e-121
TUBB4B	9596.94792948163	-1.9829	0.0841675382784756	-23.559	1.01562468760408e-122	2.49420496197435e-120
SNHG8	3885.75937369907	2.05057795108455	0.087111516953753	23.5396882386193	1.60102547586631e-122	3.87799074852988e-120
TUBB	58486.6288783848	-2.04907	0.0875396265941868	-23.4073	3.60203551773376e-121	8.60691784115788e-119
H1-0	38242.0111895548	2.13717351917486	0.091433127682684	23.3741705368743	7.82737453150522e-121	1.84538181954767e-118
SCD	19444.9522893435	-1.68691	0.0728250472012881	-23.1638	1.05527662250964e-118	2.45518437358099e-116
SCG2	3375.57140687443	1.40167198204029	0.0607167906029227	23.085409622636	6.48902587163899e-118	1.49011630470546e-115
UBE2N	8629.89676454727	-1.04622	0.0453410991468345	-23.0745	8.35138945190155e-118	1.89319574728876e-115
SULF2	2619.08974896123	-1.58804	0.0689607375282709	-23.0282	2.43274659647971e-117	5.44504117961445e-115
PFAS	2466.01732963886	-1.58492	0.0688641530784659	-23.0152	3.28187284774432e-117	7.25375946172688e-115
GAS5	20966.9441882412	1.63024681945308	0.0708510762095712	23.0094856234922	3.74590665643828e-117	8.17717549372119e-115
PLXNA4	1699.73452461789	-2.39607	0.104482133486593	-22.9328	2.18673460753199e-116	4.71534650370495e-114
INHBE	491.185336091467	7.0878358303745	0.309215529853665	22.9219917697174	2.80452735677353e-116	5.97465695451441e-114
INSIG1	1680.45747977716	-1.8787	0.082575055478992	-22.7515	1.38784364411126e-114	2.9214108708542e-112
MRC2	4670.84365610103	1.86645363166792	0.0821445110870749	22.7215867130725	2.74125203151156e-114	5.70244922602206e-112
TCEA1	7612.7888703246	1.33791792844915	0.0588926952292849	22.7178926561313	2.98173320052615e-114	6.1305821455469e-112
CTNNB1	12452.878217915	-0.793528	0.0351464109752915	-22.5778	7.16356146751906e-113	1.45593211343301e-110
FMN1	648.100703346903	3.82155393550574	0.171260695891317	22.3142497209688	2.68713279549385e-110	5.39930478294571e-108
SLC48A1	1996.35606799462	2.24546012465252	0.10080505060037	22.2752740192988	6.41840711019006e-110	1.27517162384697e-107
SPOCK1	1098.33821446906	-2.18723	0.0985095827627303	-22.2032	3.19972264213719e-109	6.28638841758553e-107
AHNAK	1370.36790517631	2.33006651648856	0.105080460510946	22.1741178631953	6.10606765615446e-109	1.18645591534201e-106
NAT16	1538.95858370142	1.97705561404334	0.0892538012531127	22.1509401984646	1.02164608730412e-108	1.96355936040342e-106
GABARAPL1	975.045360110858	2.32011394657616	0.104747338748555	22.149621883431	1.05198143072435e-108	2.00012211377076e-106
MAP1LC3B	5929.89558100486	1.31773270679772	0.0595418965167628	22.1311846596412	1.58361848727066e-108	2.97888745658721e-106
BBC3	2844.10619363618	2.15106420134006	0.0972324053246822	22.1229146204616	1.90232385217848e-108	3.5407253004442e-106
LDHA	13209.5721724188	-1.43307	0.0648284170349414	-22.1056	2.78949724549134e-108	5.13790523903936e-106
MSX2	618.708108323593	3.02217468101849	0.136754069954936	22.0993399466237	3.20720777244971e-108	5.84637606520162e-106
PRAME	14439.9869650845	-0.882989	0.0400063040908073	-22.0712	5.9734397671101e-108	1.07777920369429e-105
ZYX	1733.35191746606	1.58340300120338	0.0717477719080655	22.0690198328707	6.27367879838295e-108	1.12051705568694e-105
DHCR24	5313.80847799307	-1.96182	0.0889040586855289	-22.0667	6.60124470656272e-108	1.16723208901442e-105
RAB3IL1	1036.96199974281	2.66420565372727	0.120826268016438	22.0498878055624	9.57608410415144e-108	1.67647840722382e-105
ERN1	1773.91928757005	2.05611100288406	0.0932648622619952	22.0459340529355	1.0450181346106e-107	1.81156967217496e-105
AGTR1	1929.32715278185	-1.59489	0.0724753087575223	-22.006	2.52222222274261e-107	4.3298964410228e-105
PIK3CD	726.49074221943	2.46886023699753	0.112453546440329	21.9544897884353	7.84571058046191e-107	1.33392167772815e-104
PKD1	6901.9739005066	1.25439379334445	0.0571976604327495	21.9308584276679	1.31915271243569e-106	2.22145316774171e-104
CDC42EP1	1406.00931654385	4.75453085190678	0.218473745439111	21.7624815391463	5.26222611958816e-105	8.7779888911847e-103
MARCKS	13066.9026674894	-1.53547	0.071366533091411	-21.5153	1.12004476774063e-102	1.85090014796166e-100
EIF4EBP2	14254.7958702684	-0.93684	0.0436664570688567	-21.4545	4.1490824439484e-102	6.79296997906442e-100
INSC	331.234280152944	4.15314936691644	0.194676535117504	21.3335899183209	5.53895327816648e-101	8.98530017105869e-99
VSNL1	721.321769140561	-2.60924	0.122625259440339	-21.2781	1.80964759849784e-100	2.90892625787625e-98
GLCCI1	5637.56451757972	-1.21266	0.0571121398336085	-21.2329	4.74079247299087e-100	7.55195427994815e-98
SLC3A2	9675.16095932758	2.35378073888441	0.110985900819545	21.2079257050091	8.06937088903876e-100	1.27395192910699e-97
CEBPB	796.52855028974	4.45834219683436	0.210994111394729	21.1301735738666	4.20000560780807e-99	6.57207957143914e-97
H2AZ2	11808.5939089675	-1.28217	0.0606815749775546	-21.1295	4.26368170520619e-99	6.61319472907507e-97
PPP1R15A	3670.36988462866	2.52209666100106	0.120433022968268	20.9419028007426	2.22397652472533e-97	3.41950894871246e-95
VGF	43856.0756106788	2.18571118212593	0.104489990898976	20.9179000143578	3.67963813473275e-97	5.60891047399521e-95
LYN	8044.37006728482	-0.983672	0.0470473764592832	-20.9081	4.51659757208531e-97	6.82585284355662e-95
CEBPG	5225.77444418403	1.89305435081485	0.090662007734157	20.8803488707832	8.07997746222714e-97	1.21076408039915e-94
MTHFD2	4120.35730168138	1.35825875715637	0.0651421093359855	20.8507027328641	1.50200459410363e-96	2.23180212041516e-94
FUS	20474.2630680913	-1.30955	0.0629349363502872	-20.8081	3.65890622611775e-96	5.3913983241845e-94
KPNA2	10879.211338918	-1.22673	0.0594797970111948	-20.6243	1.66161258132701e-94	2.4281515423987e-92
PTMA	52588.2254073356	-1.41979	0.0688780947510244	-20.6131	2.0934985329615e-94	3.03420008687092e-92
INA	6932.64160065277	-0.959012	0.0468265870637049	-20.4801	3.2412265436039e-93	4.65946079219546e-91
DMGDH	583.124434528742	4.44909916974563	0.217370578299437	20.4678075779732	4.16961011673827e-93	5.94572952291662e-91
NASP	11435.0016423524	-1.29522	0.0635335234949765	-20.3864	2.20811540639532e-92	3.12351172927056e-90
PTPDC1	1421.18	1.61964454652566	0.0795069858003534	20.3710973346754	3.01838341985224e-92	4.23579806585931e-90
LAMB2	2134.87517501221	1.67017042919082	0.0820455307211428	20.3566289901568	4.05544283892448e-92	5.64632600613092e-90
ID2	3332.38839538752	1.0361847417523	0.0509274057392734	20.3463091573352	5.00575529360095e-92	6.91498164855094e-90
UBR4	11753.0335299288	0.765406527753369	0.0376550586288823	20.3267915553392	7.45186360403709e-92	1.02142521121383e-89
MT-ND4	133030.849568447	-1.5718	0.0774104110947344	-20.3047	1.16842159587128e-91	1.58923312755353e-89
PRRT4	7878.54898498928	-1.35045	0.0667616846627558	-20.2279	5.56707852964793e-91	7.51428111154463e-89
PGPEP1	3192.31182880512	1.66793478354495	0.0831002838001415	20.0713488242276	1.31389985884369e-89	1.76002858364198e-87
DNAJA1	9929.2959710299	-1.12504	0.0562230954302936	-20.0102	4.48710580588399e-89	5.96548908719103e-87
FADS2	10536.6912686868	-1.54504	0.0773766012752301	-19.9678	1.04967852842736e-88	1.38510565221288e-86
MT-ND4L	21960.3397782405	-1.57489	0.0789151034293845	-19.9567	1.30988218579821e-88	1.71565457846547e-86
TMSB15A	3556.83463518232	-1.86501	0.0936953894088279	-19.9051	3.67774160987808e-88	4.7816049371959e-86
TMPO	6934.61528104203	-0.982817	0.0494619007312921	-19.8702	7.3743327691722e-88	9.51773372441626e-86
PABPC1L	1979.24547914897	1.51483258454442	0.0762555368013539	19.8652143580153	8.14038700153882e-88	1.04303132580587e-85
LINC02691	1845.09157098969	1.90471373005256	0.0967302749002222	19.6909781556734	2.57665758630172e-86	3.27773089503504e-84
SDC2	6840.9343612339	-0.949148	0.0482089804922154	-19.6882	2.72203765170139e-86	3.43793355409885e-84
FAM131B	450.564969284625	2.36203645713458	0.120217762904288	19.6479821290231	6.01572763568867e-86	7.54397844356362e-84
HNRNPR	11072.0362728237	-1.33939	0.06819687661504	-19.6401	7.02845381030338e-86	8.75190987843552e-84
SMARCC1	11430.0056632863	-0.765717	0.0389975458087283	-19.635	7.76705597381499e-86	9.60399186916061e-84
RAPGEF3	229.074802206883	4.20768982185221	0.214479491472597	19.6181452732967	1.08230502442191e-85	1.32898037790474e-83
TMEM97	2455.90528834603	-1.41604	0.072213267450553	-19.6092	1.290400743163e-85	1.57357696142125e-83
MT-ATP6	61154.4984260253	-1.91076	0.0976178193172128	-19.5739	2.58375964444715e-85	3.12918068719963e-83
IGFBPL1	17947.9347521281	-1.38697	0.0710642184373166	-19.5172	7.84435482421216e-85	9.43563823140948e-83
GTPBP2	8513.29669485908	2.21456337515894	0.113482966674357	19.514500193793	8.26736580264168e-85	9.87726771096691e-83
KCNMA1	348.039446505864	-3.3042	0.169748048462148	-19.4653	2.16030555859143e-84	2.56365925416199e-82
AOPEP	1573.33991341976	-1.25925	0.0647815171754025	-19.4384	3.65398865062623e-84	4.3073218213582e-82
ABCA12	968.777161664317	-2.45185	0.126344443309702	-19.4061	6.85286839971299e-84	8.02466351282947e-82
CARS1	6519.95843273589	1.71117116972785	0.088392343530249	19.3588166280744	1.71786460964707e-83	1.99837381761708e-81
MAP2K6	1050.97717421653	-2.51043	0.130247390009036	-19.2743	8.8258143150821e-83	1.01998724653125e-80
DTL	3327.31438127082	-1.01411	0.0527291465612729	-19.2324	1.98171671889213e-82	2.27537110541887e-80
YPEL5	3149.18631221009	1.24552711552581	0.0647892246905722	19.2242941858672	2.31771141851344e-82	2.64398537433256e-80
TENM4	2588.38158503417	-1.11999	0.0584303596128434	-19.1679	6.86424072217768e-82	7.78035284932986e-80
ARHGEF2	10819.2683021972	1.88810204865217	0.0991231569927242	19.0480419100328	6.82061181653649e-81	7.68165975414001e-79
DLG4	3577.79885855792	1.76276906392753	0.0931910645879337	18.9156446674586	8.47774566688105e-80	9.4875632203665e-78
PSAT1	8362.79543978442	1.03795269567599	0.0549163800573575	18.9006029638497	1.12756563180905e-79	1.25393808186463e-77
APOE	314.954065318274	2.11077458921375	0.112060552833196	18.8360179906989	3.82697356316346e-79	4.22928415899102e-77
CALCB	784.272851141199	1.83383274584228	0.0975540418431952	18.7981216482031	7.82383730289732e-79	8.59261435961679e-77
MCM3	12200.0678182878	-1.07361	0.0571441207233576	-18.7877	9.52200445749408e-79	1.03930915319389e-76
SNHG32	10052.8091246652	1.99120713966091	0.105996841089194	18.785532844185	9.91856184277514e-79	1.07595098468681e-76
CTH	358.247004594675	2.18977623055099	0.11671567560237	18.761629226319	1.55557535893279e-78	1.67717582296644e-76
HMGN1	14545.8515539115	-0.647142	0.0345322111431523	-18.7402	2.3262102504485e-78	2.49285149384426e-76
TMC6	785.617180946471	2.31217032567545	0.123588474467155	18.7086242114748	4.2110601682407e-78	4.48554011414651e-76
TNFRSF10B	5466.28353397964	1.4659532527871	0.0785733093961955	18.6571402433265	1.1048818072284e-77	1.16985150391692e-75
PIK3R3	1359.22580752999	-1.52865	0.0821080833266452	-18.6175	2.31693143614234e-77	2.43857033653982e-75
EHBP1L1	1628.32963517098	1.76514068282046	0.0950502751431047	18.5706004550004	5.55779544769177e-77	5.814966811011e-75
SLC6A9	684.093758580258	2.59870899507417	0.140309851550784	18.521215483815	1.39257305286223e-76	1.44843980710059e-74
ZFAND2A	1236.76823874043	1.47014828625864	0.0794006505324278	18.5155697894216	1.54651723177566e-76	1.59915308141855e-74
NCAPH	2973.82213858622	-1.18263	0.0639130922106701	-18.5038	1.92472764367716e-76	1.97866477880811e-74
HMGB2	20786.1278798367	-0.893599	0.048337310535546	-18.4867	2.64116153912663e-76	2.6994808286033e-74
HNRNPK	5396.46646401504	-0.733851	0.0397322491566925	-18.4699	3.60680765473467e-76	3.66526281327692e-74
SIPA1L2	2294.11226430122	1.19042159837887	0.0644901787293059	18.4589595165428	4.41769918954016e-76	4.46364326111138e-74
RELB	223.907829317441	2.81837501099075	0.152794305226591	18.4455500930558	5.66199110738594e-76	5.68837083868172e-74
ANXA2	1006.69497325891	1.6266323704419	0.0881995894177505	18.4426297353549	5.97626848679157e-76	5.97019092561857e-74
ME1	2201.60011370267	1.13568256429988	0.0616186215756078	18.4308336548289	7.43288184617469e-76	7.3836076856214e-74
RGS5	52052.6537735188	-1.87451	0.101742766411804	-18.424	8.43220832119395e-76	8.3295143874498e-74
HNRNPA2B1	42607.8155724234	-1.30288	0.0708198398331559	-18.3971	1.386238676558e-75	1.3617484599388e-73
MTHFD1L	3181.83718072264	1.25978560806513	0.0689020458065511	18.2837184777081	1.11554664758672e-74	1.08978429959273e-72
YARS1	10962.574040272	1.53909553582253	0.0844282405256773	18.2296294017218	3.00349425502795e-74	2.91801018776946e-72
PSD2	701.512270172216	2.09241037035443	0.114793941003795	18.2275331960706	3.12083792433923e-74	3.01544569279597e-72
SQSTM1	5545.17268183041	1.62750263212382	0.0893557357692926	18.2137455207785	4.015147184607e-74	3.85846915859897e-72
FUT1	376.420233190192	3.69222165361447	0.202965635059399	18.191363540601	6.04182134806238e-74	5.7746748689967e-72
DHFR	4308.41738518235	-1.10533	0.0609051881757305	-18.1483	1.32459116697565e-73	1.25921618357331e-71
PIMREG	2221.32617700064	-1.55538	0.0860141638298542	-18.0828	4.35347403166661e-73	4.11647742395343e-71
CCNB1	5561.23948890784	-1.3973	0.0772738342948357	-18.0825	4.38033280141074e-73	4.11984279758217e-71
EIF1	35007.8507689861	1.41665348711932	0.0785026837989895	18.0459242737069	8.49316417892051e-73	7.94582693183453e-71
SORBS2	708.359913153785	-1.86252	0.103434046192235	-18.0068	1.72159716784494e-72	1.60217269062286e-70
IARS1	10962.7992158435	1.20153898672375	0.0667317651636289	18.0055028332837	1.76390601604772e-72	1.63295215579873e-70
CDK2AP1	9995.24869576516	-1.15181	0.0643052720831269	-17.9116	9.58212655639593e-72	8.82453967553088e-70
PTGFR	343.491391474711	4.05210831664485	0.227578744902028	17.8053021532801	6.42843929215815e-71	5.88951624683629e-69
ABCG1	1788.26887398298	1.39871992192775	0.0786911899643222	17.7747969316758	1.10798180119554e-70	1.00986258807936e-68
KIF17	534.441378590837	2.86989633716284	0.161677311191279	17.7507673526775	1.70015037447769e-70	1.54164404725715e-68
CNN3	7729.1399132533	-0.96818	0.0546068961250742	-17.73	2.46073245176812e-70	2.21993220470224e-68
ADCY5	623.731513074527	1.62006899393105	0.0914805936406191	17.7094280814954	3.54657732707984e-70	3.18327818768658e-68
CACNG4	16048.3104866747	-1.59345	0.09012513743165	-17.6804	5.93815900279265e-70	5.30295593370604e-68
SAPCD2	1450.01845140841	-1.73766	0.098302832361317	-17.6766	6.35550852142879e-70	5.64714078773386e-68
GHITM	8333.0152988908	0.824256071850686	0.0466449296805415	17.6708610666967	7.03153828560461e-70	6.21658299830303e-68
AURKA	1936.19713743907	-1.21258	0.0690084032210016	-17.5715	4.07169165928345e-69	3.58187322982339e-67
P4HA2	878.367520299305	2.10869420818243	0.120338547387961	17.5230153093355	9.56204375507865e-69	8.37010186521291e-67
ZMAT3	3009.8335747312	1.3742848479391	0.0784443101911551	17.5192419257713	1.02177806743584e-68	8.90003930463081e-67
TNFRSF12A	818.962904429835	3.37185477319261	0.19248611669157	17.5173920651924	1.05554336857927e-68	9.14907737412676e-67
ZBTB7B	3524.34815301618	1.39730413231151	0.0797983907641061	17.5104299589463	1.19289646375939e-68	1.02891684254602e-66
FUBP1	6425.73333070202	-1.47337	0.0841677762758787	-17.5051	1.30935383312331e-68	1.12388322705274e-66
GPRIN2	336.005177766749	2.09390579772591	0.119779063523605	17.4814006398811	1.9856124360534e-68	1.69611589827518e-66
VIM	619.939324549658	1.74151068104719	0.0998501862762716	17.4412361758512	4.0129925887473e-68	3.4114295651072e-66
ZNF618	3488.3830368958	-1.12741	0.064651354613225	-17.4383	4.2215463857948e-68	3.57154943510161e-66
KCNT1	530.143126581788	2.30126021494102	0.13208954982703	17.4219703069206	5.62077917000166e-68	4.7326960611414e-66
DDB2	3163.32808145339	1.27332005971305	0.073214033638566	17.3917485000078	9.52825853993943e-68	7.98477097171607e-66
CDK5R1	2624.36918297772	-1.09218	0.062810292711441	-17.3886	1.00613745464916e-67	8.39175588354079e-66
ADARB2	397.684603398488	-2.78539	0.160243047347833	-17.3823	1.12359137608298e-67	9.32739094455364e-66
DNAJC1	821.52410376385	1.63577245558142	0.0944617958649155	17.316762195805	3.5159193406354e-67	2.90506942902407e-65
ENSA	11019.2029662271	-0.794402	0.0459075128416094	-17.3044	4.3575595085164e-67	3.58373801067846e-65
TBX4	209.348588262385	3.19319941714356	0.184564746747969	17.3012423737888	4.6035346870848e-67	3.76850464523303e-65
SLC2A4RG	2634.48	1.11163977679056	0.0642604488085792	17.2989731226737	4.78847991230947e-67	3.90183879306249e-65
IL17RD	4324.80080394161	-1.06883	0.0618333921470328	-17.2857	6.02840824510913e-67	4.88964745825778e-65
PRIMA1	982.083485354554	-1.57864	0.091420063995758	-17.268	8.19970449654626e-67	6.62041894556762e-65
SYT5	463.326064127629	2.3374796714585	0.135525369109959	17.2475432962073	1.16759536376803e-66	9.38428237370283e-65
TMSB4X	3559.38978488637	-1.41053	0.0820594276816976	-17.1892	3.20143903495818e-66	2.56144095095614e-64
HNRNPDL	10301.1941507002	-0.894862	0.0522207424981574	-17.1361	7.9768785045211e-66	6.35347593319559e-64
FLNC	806.189478209037	2.84153126333343	0.166096392543079	17.1077241343243	1.29979821843461e-65	1.03062924207896e-63
KIF4A	2889.13	-1.15906	0.0677582753831987	-17.1058	1.3424646059455e-65	1.05970799831823e-63
NETO2	3664.04034068263	-1.45641	0.0853543521820453	-17.0631	2.79392217282102e-65	2.19565030488095e-63
NDUFS5	9812.0525651684	-1.15582	0.0679004448245672	-17.0223	5.61545216238515e-65	4.39347013872983e-63
ULBP1	308.508147499595	4.19624967114192	0.246592825742703	17.0169170919852	6.15259564382867e-65	4.79251965525016e-63
ARRDC3	1549.70547230158	1.82303255865241	0.107196635737761	17.0064344473661	7.3581858628882e-65	5.70646677313987e-63
RHBDD2	8191.19955751252	1.88777707071484	0.111313134095855	16.9591583782846	1.64686415300751e-64	1.27160925561042e-62
PLTP	1614.12400778668	1.41174830488493	0.0833684196435502	16.9338499028888	2.53259978743727e-64	1.94701867136808e-62
BIRC5	1506.42617398547	-1.29591	0.0767559565922249	-16.8835	5.95179720981859e-64	4.55583022787932e-62
EML2	1312.37401393755	1.50510868083978	0.0893433469736211	16.8463431449928	1.11605942807507e-63	8.50610465828594e-62
TBXAS1	317.445589928465	-1.97254	0.117142555178308	-16.8388	1.26763145912067e-63	9.61985384556724e-62
EIF4G2	7873.06406847695	-0.901113	0.0535319704104177	-16.8332	1.39431851874677e-63	1.05360427557609e-61
EPHA2	1144.62049442035	1.53822334740553	0.0913958533237675	16.8303406715446	1.46258146853586e-63	1.10048363943196e-61
SRP9	14083.7774036557	-1.08635	0.0646905513743386	-16.793	2.74674724325129e-63	2.05796545572751e-61
SMC1A	10160.0090099788	-0.933873	0.0556905868608675	-16.769	4.11637071315478e-63	3.07112518776383e-61
PSPC1	1750.87532196111	-1.01994	0.0609551392403374	-16.7327	7.57537356503269e-63	5.62805694860958e-61
CHRM3	274.428058078991	-2.36882	0.141680742233431	-16.7194	9.46262730387882e-63	6.99227879610003e-61
HMGCS1	1542.23967955291	-1.52595	0.0912688630097913	-16.7192	9.49070756172382e-63	6.99227879610003e-61
PRDX1	5228.47128263597	-1.29865	0.077904370758768	-16.6698	2.17254913487278e-62	1.59398397522077e-60
HSPA5	9263.16615110264	-0.949206	0.056957863564641	-16.665	2.35292238208565e-62	1.71918899008423e-60
RBCK1	2656.59748314729	1.0634559559298	0.0638246089631651	16.6621617148262	2.4693561546069e-62	1.79683767595717e-60
DPYSL5	16758.7703557601	-1.37035	0.0824000974373418	-16.6304	4.19853666221654e-62	3.04256251070954e-60
LAPTM4B	12931.8031399058	-0.978575	0.0588468371837127	-16.6292	4.28378340107449e-62	3.09166767746119e-60
SNRPD1	4886.01715601502	-0.971124	0.0585089754295815	-16.5979	7.22221253095276e-62	5.19118544602873e-60
ACAT2	2671.37771955005	-1.1407	0.0688283775610543	-16.5731	1.09090273257689e-61	7.80945024996946e-60
ZNF467	179.877659883509	4.6956440785415	0.283562398321573	16.5594737043253	1.36785275293906e-61	9.75256950704374e-60
MOCOS	337.771304628134	4.60805364398595	0.279291942377533	16.4990568820529	3.72667616266406e-61	2.64638907261952e-59
BTG2-DT	190.333414327163	3.14013813372326	0.190428353240304	16.4898665576375	4.33906694449749e-61	3.06893526850418e-59
GPCPD1	755.121762407006	2.33063285025481	0.141440812977884	16.4777959146716	5.29814497800907e-61	3.73234260960782e-59
STAC	2676.74057419018	1.15338564570252	0.0699977703304308	16.4774626428508	5.32742690222071e-61	3.73807787639153e-59
CBX1	20021.9539861375	-0.764121	0.0463776925090037	-16.476	5.45400324853841e-61	3.81176622295084e-59
CALM1	6357.8681868421	-1.21807	0.0740371428836161	-16.4521	8.09794638441437e-61	5.63731842398484e-59
FASN	17116.9489979725	-1.45476	0.0885059242714972	-16.4369	1.04133010529112e-60	7.22070545951278e-59
RBM3	5721.07902077356	-1.04066	0.0633209971169335	-16.4346	1.08125240299979e-60	7.46824413665713e-59
RAB39B	1703.57716510934	1.14937274890941	0.069976705437866	16.4250766268207	1.26523889581921e-60	8.7050405275779e-59
ZNF207	4432.09796978233	-1.12596	0.0687824180686813	-16.3699	3.13774194001916e-60	2.15044779005499e-58
RNF144A	4282.1863313057	-0.788277	0.0482235927556919	-16.3463	4.62217006902082e-60	3.15556799847205e-58
MAT2A	11018.0470027356	-0.97697	0.0599233109853018	-16.3037	9.29429095007916e-60	6.32083279151152e-58
CLMN	542.592754915958	2.30266750820977	0.1413597575611	16.2894132526684	1.17349662284904e-59	7.95010240812901e-58
PLAAT3	1094.08792340644	1.46934535220191	0.0903530282219489	16.2622701321368	1.82836171049783e-59	1.2339348001917e-57
TMEM108	523.713985083954	-2.05738	0.126591049264254	-16.2522	2.1562747669002e-59	1.44970533948021e-57
PHOX2A	14574.1048330063	-1.42098	0.0874953450191379	-16.2406	2.60377652796763e-59	1.7439385063456e-57
POLE	4137.40361914631	-0.787601	0.0485171741042688	-16.2335	2.92540997693824e-59	1.95196600800838e-57
DDX5	28644.0744609478	-0.907942	0.0560581447839443	-16.1964	5.34403330978691e-59	3.55237582645309e-57
UPP1	521.485821447053	2.02416982819733	0.125292457013988	16.1555601704845	1.03771605122917e-58	6.87224539993789e-57
ASIC4	656.269086468015	-2.60694	0.161913611351652	-16.1008	2.51853061805987e-58	1.66166635778114e-56
BEST1	237.167987100241	3.20255017486023	0.198909699522783	16.1005229133807	2.52957710624384e-58	1.66275027481797e-56
RAB3B	594.96867526835	1.68485255169452	0.104736726850463	16.0865496026055	3.17019721237662e-58	2.07612692997198e-56
PTPRN	3716.10060568635	1.44684586916013	0.0900289851562263	16.0708894657585	4.08187042122834e-58	2.66330748295792e-56
PRDX3	5473.52341797055	-1.00364	0.0624816411207533	-16.063	4.63451162487242e-58	3.01277332908067e-56
F2R	1841.24477710043	-1.12901	0.0703429210748838	-16.0501	5.70597290197094e-58	3.69571475650733e-56
NID1	2577.12066907075	1.55113653327175	0.0968434472888268	16.0169487631479	9.73095487588029e-58	6.27966219398961e-56
DHX9	8786.99893827309	-1.71485	0.107083276036524	-16.0141	1.01811365162427e-57	6.54628566837107e-56
MVP	274.734863584405	3.34014330400294	0.210457455372778	15.8708718495461	1.0083046270183e-56	6.45972551265856e-55
STMN3	6826.11666631626	-1.04096	0.0656561669926044	-15.8547	1.30515026946949e-56	8.33128774901063e-55
OPTN	1132.92516960698	1.93265358063953	0.122907127678494	15.7245036731723	1.0275285077978e-55	6.53552484707942e-54
DDX39A	4688.16165516125	-1.50099	0.0957321721398267	-15.6791	2.10196584565198e-55	1.33214910691105e-53
SLC7A3	241.129573895391	2.92355041739143	0.186747747615638	15.655077261808	3.0674051203751e-55	1.93706633351688e-53
MAD2L1	4255.72907266591	-1.16395	0.0743643277316456	-15.652	3.2177427409124e-55	2.02477320800046e-53
KIFC3	1380.14854561617	1.21860093381074	0.0779232014419159	15.6384865003152	3.98077225034203e-55	2.49602889824638e-53
TLCD2	350.161008946429	3.35573210676482	0.214608446216553	15.6365332582423	4.10474483576852e-55	2.56466778042612e-53
HMOX1	192.630498038366	3.08535103240669	0.197433447077741	15.6272965805627	4.745119835859e-55	2.95433834287531e-53
MCM6	5478.87234577385	-1.18958	0.0761403512294714	-15.6235	5.03564299600204e-55	3.12421892825643e-53
MARCKSL1	18534.6518878511	-1.40027	0.0896686628780284	-15.6161	5.65743234334433e-55	3.49771743688862e-53
ATP2A2	10456.8415978507	-0.743998	0.0476757732411268	-15.6054	6.69230766682727e-55	4.12311443083065e-53
ATF6	3041.1599637923	1.18842251533463	0.076290162882436	15.5776638878855	1.03260028191725e-54	6.33973548085444e-53
VPS37D	1574.75834567773	1.29187511439134	0.0829384275083694	15.5763155053907	1.05460867077248e-54	6.45245346595119e-53
ABTB1	626.758607188642	1.99728797032201	0.128475495128092	15.5460616698202	1.69195363932785e-54	1.03162497415845e-52
B3GAT1-DT	525.222784311388	1.45720455350326	0.093751443787824	15.5432758646487	1.7671463941552e-54	1.07376915950008e-52
TYMS	1761.11538702646	-0.948214	0.0610176332792209	-15.54	1.85995546452674e-54	1.12629220971787e-52
IRF2BP2	7738.77464696593	0.897807188011457	0.0579047638895423	15.5048933404528	3.21450036346965e-54	1.93989062890342e-52
MELTF	764.266446057976	1.2788697102825	0.0825271101906748	15.4963588004928	3.67116390805193e-54	2.2079428646998e-52
EDA2R	731.538955978048	1.57773000652486	0.101849851620542	15.4907442811301	4.00625551276056e-54	2.4013088127672e-52
RAN	25497.0509322645	-1.01209	0.0653640044692196	-15.4839	4.45293795143976e-54	2.66002867761344e-52
DPP3	1939.3188945213	-1.27558	0.08247559884868	-15.4662	5.86704710829812e-54	3.49296723801102e-52
STRA6	3688.21252741361	0.942044446314905	0.0609263522318424	15.4620195006941	6.26045925341426e-54	3.71467921204265e-52
WHRN	363.08657072941	2.08178179517033	0.134794960714504	15.4440624793055	8.27216807889127e-54	4.8919222732761e-52
NXPH4	171.648140673823	2.78559493621023	0.180557572239624	15.4277380984796	1.06539105692576e-53	6.27941488952044e-52
ISL1	7506.4883830689	-0.686283	0.0445000340077018	-15.4221	1.16317880505218e-53	6.83299921293443e-52
MT-ND1	71497.0561933612	-2.06521	0.134103270325889	-15.4001	1.63343114243511e-53	9.5357175711316e-52
CACNA2D2	1785.90182344089	-1.51512	0.0983839649615283	-15.4001	1.63404729332252e-53	9.5357175711316e-52
SLITRK6	680.063552479961	-2.93099	0.190585922174938	-15.3788	2.27067040821764e-53	1.3207234920429e-51
GADD45A	3619.02192023057	2.05006647978036	0.133326887844344	15.3762419038369	2.36269203953788e-53	1.3697416604298e-51
RGS16	1484.8649863658	1.74833827929765	0.11370662985478	15.3758693009416	2.3763242436594e-53	1.37314265609103e-51
CCNA2	1768.22928637467	-1.42237	0.092510662505767	-15.3752	2.40183217202101e-53	1.38336144839334e-51
COL6A2	3423.86861161267	1.39784335632606	0.0909553628281436	15.3684545128717	2.66449496763526e-53	1.52966233823788e-51
G3BP1	6055.19835910809	-1.12735	0.0734889317131863	-15.3404	4.10868608460478e-53	2.3511258041418e-51
TRPM4	432.346810646106	2.25660556057192	0.147141210775517	15.336325891831	4.37252660685392e-53	2.49403275685132e-51
NCAPD2	3629.2260690835	-1.13039	0.0737399449451046	-15.3295	4.85999386125631e-53	2.76316435545768e-51
WARS1	3710.16695824553	1.89758412062261	0.123799221813213	15.3279163861439	4.97696611718731e-53	2.82059983602904e-51
LINC01518	715.291317664615	1.68509594555427	0.11002120532751	15.3161014782386	5.96920223740774e-53	3.37212249079373e-51
UAP1L1	1893.81606385692	1.34072817088686	0.0875673328944646	15.310825699153	6.47368424982566e-53	3.64546767214705e-51
LINC00662	1752.26204254481	1.43833924387067	0.0941262401725262	15.2809592865316	1.02421857747935e-52	5.74928028158407e-51
ZCCHC14	4222.22234445692	-0.83342	0.0546617059083392	-15.2469	1.7273489686999e-52	9.66550141283278e-51
PRMT6	1836.40923207816	-1.0962	0.0719239780404139	-15.2411	1.88782113155068e-52	1.05301114347253e-50
JDP2	685.688923952229	2.87486251326814	0.188866006761427	15.2217043318951	2.53831242006523e-52	1.41139749093061e-50
WEE1	2655.06756838025	-0.912628	0.0599741241172482	-15.217	2.72627910385115e-52	1.51116197850458e-50
UBE2E3	4268.2673006348	-0.979997	0.0644169491143439	-15.2133	2.88465055384248e-52	1.59394972165759e-50
TUBB2B	15764.2148856984	-1.62447	0.106919228397631	-15.1934	3.90842593060578e-52	2.1529217228963e-50
BEND3	638.334614120765	-1.6473	0.108545253757302	-15.1762	5.08762859098072e-52	2.79377170017768e-50
SFXN2	611.35092574408	-1.34057	0.0883363270531527	-15.1758	5.11470591820481e-52	2.79994520265317e-50
CBX4	2746.78662600381	1.69157459203281	0.111509380840057	15.1697962923775	5.60505047198325e-52	3.05890439646938e-50
RFNG	2703.12163320535	1.33339640146096	0.0879230419116744	15.1654944195454	5.98465414708576e-52	3.25602014242371e-50
CHRNA3	5464.76486179097	-0.788045	0.0519680698868083	-15.164	6.12093942264379e-52	3.31995248071127e-50
FAIM2	1533.4795988193	1.60541028340319	0.106011094711119	15.1437949752141	8.32668636141573e-52	4.50252196460407e-50
NQO1	1016.22	1.71508050914013	0.113412080633941	15.1225557238111	1.14991645986928e-51	6.19903135469776e-50
SEL1L3	214.207981063067	2.74664124572056	0.181753085211995	15.1119373985697	1.35108168295174e-51	7.26134538539595e-50
INCENP	4068.74204886982	-1.04252	0.0691026525913808	-15.0865	1.98769415638356e-51	1.06504266888406e-49
XRCC5	16243.0504815675	-0.769369	0.0510381844755103	-15.0744	2.38753233991973e-51	1.27541833336739e-49
FAM210B	3905.40596452865	-0.949524	0.0631018478415765	-15.0475	3.58652949670371e-51	1.91015104098539e-49
SLC6A2	2463.36367170306	-1.48927	0.0991242892539483	-15.0243	5.09161332236285e-51	2.70360080378438e-49
RGL3	758.994488864458	1.49889047570019	0.0998322789684807	15.0140865378163	5.93741759061131e-51	3.14327598314938e-49
YLPM1	4647.25976180578	-0.82989	0.0553337493848891	-14.9979	7.57787967578523e-51	3.99976323663386e-49
PPIA	49527.752546478	-1.15771	0.0774715573159237	-14.9437	1.71184476887013e-50	9.00858309617905e-49
DQX1	3355.9873792574	0.868186978489818	0.0581600943172226	14.9275373205976	2.18176021353813e-50	1.14474433518639e-48
MKI67	6106.68326524471	-1.60148	0.10738816310889	-14.913	2.71211773961098e-50	1.41880668259768e-48
HIPK2	4826.86754788973	-0.772194	0.0517953116141611	-14.9086	2.8988972000384e-50	1.51204425637401e-48
PDLIM7	1400.03527319105	1.12833835932286	0.0757208207831042	14.9012959401865	3.2324839223083e-50	1.68108178571339e-48
FRZB	669.543170714987	-1.77622	0.119255677419998	-14.8942	3.59504812308904e-50	1.86415369244752e-48
FAM20B	4800.91031326971	-1.09031	0.0736659743034519	-14.8007	1.44929257052274e-49	7.49309685145704e-48
SQLE	2710.66124292932	-1.23145	0.0835298444840289	-14.7426	3.43408529392171e-49	1.77030601070331e-47
TSC22D3	3004.36224495476	1.30573658860045	0.0885710447931187	14.7422511685432	3.45087008064098e-49	1.77378734784575e-47
CYB561	12035.7611106248	-1.01272	0.068953341407453	-14.687	7.80520122570052e-49	4.00033530645903e-47
BLVRB	555.656389441351	2.31092964279873	0.157404506455818	14.6814706569242	8.47325648296482e-49	4.33017691132323e-47
PCNX2	2531.27317093595	0.860321906706515	0.0586129761752433	14.6780109601378	8.91678895864632e-49	4.54370784918686e-47
EWSR1	8734.93338719982	-0.801854	0.0546546903501529	-14.6713	9.84750770218897e-49	5.00355262040532e-47
KIF26B	2903.42692278899	-1.02171	0.0698715139981031	-14.6227	2.01187741674687e-48	1.01931279320683e-46
PGF	509.127294709639	2.07436890699615	0.141875446748335	14.6210563881132	2.06176234534255e-48	1.04160233686705e-46
GPT2	8589.53059571975	1.26807733833017	0.0869567925093677	14.5828439818955	3.61152357347876e-48	1.81934358479349e-46
ZMYND8	1209.96509676618	-1.20086	0.0825269534843359	-14.5511	5.74731988086985e-48	2.88704858333922e-46
GMNN	1914.8121639251	-1.09479	0.0754169101404595	-14.5165	9.52547535163674e-48	4.77137266763855e-46
PI4KA	5448.57833375539	-0.8933	0.0617323596402759	-14.4705	1.86025369622587e-47	9.29180956402987e-46
LTBP4	1846.96120901781	0.912757410578417	0.0631029360864177	14.4645791018095	2.0284199177686e-47	1.01032453481646e-45
SNHG7	2831.56256942497	1.30277125788555	0.090099115042119	14.4593124724537	2.18974172291199e-47	1.08761272877893e-45
CREB5	785.352828517178	2.00014443548156	0.138406820060635	14.4511985363533	2.46361229909767e-47	1.22021267990602e-45
ADGRA3	3352.86	-0.871043	0.0602785384149558	-14.4503	2.49595847902669e-47	1.23278038620531e-45
C4orf3	1136.67987073489	-1.22127	0.0845827338097662	-14.4388	2.95125154821107e-47	1.45359414694897e-45
DNHD1	1527.5375230079	1.52195433880208	0.105542830400663	14.420253209284	3.85924092487603e-47	1.89553050093495e-45
ATP1B1	7200.29388942741	-0.854284	0.059264796616575	-14.4147	4.18239717601581e-47	2.04856362510559e-45
SLC7A5	2627.13726083146	2.02768933344108	0.140805910112456	14.4005981838521	5.12976018397643e-47	2.50564694953235e-45
ALS2CL	118.771782981224	3.34669029212277	0.232504553454575	14.3940849432724	5.63659628786196e-47	2.74562797691392e-45
PNCK	311.978758937025	1.61983753823011	0.112654813826806	14.3787689420927	7.03345104155038e-47	3.41663410210697e-45
TK1	2787.43223261191	-1.27796	0.0889570542239161	-14.366	8.45864960570737e-47	4.09728431972862e-45
CASP2	2890.6131281348	-1.13432	0.0789594685621455	-14.3658	8.48097534792826e-47	4.09728431972862e-45
TFCP2L1	101.882572679214	5.48392798151511	0.38207663662356	14.3529529310585	1.02095825370258e-46	4.91896017492343e-45
ZMIZ1	8569.61596787083	-1.13799	0.079344504382429	-14.3424	1.1891857113091e-46	5.71390808352375e-45
FGD5-AS1	5482.83830947421	-0.793432	0.0553573180367795	-14.3329	1.36272807858284e-46	6.53001568712784e-45
PFN2	1729.15009374614	-1.03625	0.0723295624685626	-14.3268	1.48737270322907e-46	7.10803355094497e-45
GAS1	252.532154326035	-2.18896	0.152821271195878	-14.3237	1.55642753353135e-46	7.41799235792487e-45
BRI3BP	1576.79831171894	-1.28963	0.0900706651211037	-14.318	1.68856124353074e-46	8.02611287852434e-45
FAM83D	1366.07994960894	-1.27054	0.0887673283910184	-14.3131	1.81123774305862e-46	8.58614095784518e-45
RANBP1	11729.3089712191	-0.919001	0.0643956762718304	-14.2712	3.31044572791615e-46	1.56511500965276e-44
SNHG12	846.809722001486	1.34924650959263	0.0946527188084083	14.2547042132377	4.19074128230829e-46	1.97601832943401e-44
PRICKLE1	615.950914497536	-1.50318	0.105670283453822	-14.2252	6.39076701350519e-46	3.0053601684255e-44
RBFOX2	13824.2879639852	-0.585443	0.0411581778993085	-14.2242	6.48175766564196e-46	3.04006469612417e-44
MT-ND6	12898.711050465	-1.90719	0.134242099435326	-14.2071	8.27766177185502e-46	3.8721062288344e-44
AQP1	363.593696628291	-1.50485	0.106009352625868	-14.1955	9.77410084313906e-46	4.56004356486503e-44
LINC01963	759.52292526162	-1.28753	0.0907047643488499	-14.1947	9.8769818751275e-46	4.59591561884222e-44
DUSP6	2188.59110122754	-0.977746	0.0689178802855944	-14.1871	1.10104616923922e-45	5.1098945838551e-44
KIF3B	3261.94891664661	-0.749067	0.0528961867421908	-14.1611	1.59534032884489e-45	7.38450463210351e-44
ADAMTS9	3689.26378745933	-0.95666	0.0675960276570096	-14.1526	1.79951134785251e-45	8.30782236363659e-44
MCM2	6136.18083053548	-1.49938	0.105977048340985	-14.1481	1.9179413580808e-45	8.83152059728766e-44
LMO1	2353.89265121168	-1.57151	0.111153310675214	-14.1382	2.20871774010778e-45	1.01440382027496e-43
MAILR	435.072833313732	1.4250089968984	0.100946931818484	14.1164171236107	3.0090559427906e-45	1.37839707721304e-43
STMP1	3059.32635108922	-0.84121	0.0596203006312295	-14.1095	3.32120512456236e-45	1.51745604683493e-43
PHF24	235.653608041343	2.96592768549776	0.210735116010797	14.0741977020375	5.47223967169232e-45	2.49381808955834e-43
NR4A1	1257.77554453184	1.55067651706245	0.110329498641697	14.0549584304591	7.18240759640994e-45	3.26476429613677e-43
LINC00963	456.726848737446	2.4788098771958	0.176668476276654	14.0308555857702	1.00926561301879e-44	4.57585501779444e-43
NFASC	2957.82953203474	1.10101026731424	0.0785106045210086	14.0237140451469	1.11617029300471e-44	5.04760182120442e-43
TMEM100	353.144898786963	-2.15169	0.153754896527159	-13.9943	1.68881512468121e-44	7.61776250882989e-43
STX3	1040.43954692037	1.16924281246478	0.083601961572364	13.985829883342	1.90244647544817e-44	8.55955689029887e-43
UNC5B	17034.706293786	1.24080847057242	0.0887243421237176	13.9849836118506	1.92521189137086e-44	8.6399991531014e-43
ANP32A	9638.70722032221	-0.68238	0.0488090708532219	-13.9806	2.04741596273037e-44	9.16516684886038e-43
SLC7A1	11043.2445794341	0.964964943213073	0.0690513108413637	13.9746071646627	2.22739219338868e-44	9.94564362714613e-43
FDPS	3069.00751694877	-0.979705	0.0703359044562903	-13.9289	4.2254033065956e-44	1.88195418809127e-42
HACD3	4856.72160334942	-0.567192	0.0407334667229219	-13.9245	4.49815217291782e-44	1.99840016888274e-42
DOK3	148.025199262927	-2.3841	0.171386586492914	-13.9106	5.45944179469286e-44	2.41939473217442e-42
HP1BP3	8251.7562932089	-0.728981	0.052407230287968	-13.9099	5.51281067934505e-44	2.43693796080448e-42
NINJ1	1000.2524751996	1.48759	0.107106377752523	13.8889248509103	7.39368151539863e-44	3.26022634801194e-42
PDGFRA	1304.06590452803	-1.69316	0.121955168107402	-13.8834	7.983294962041e-44	3.51145824673654e-42
PHOX2B-AS1	575.554113557357	-1.59543	0.114919671710225	-13.883	8.03478258772838e-44	3.52533562571249e-42
SLC26A11	1650.65006724915	1.14232001341318	0.0823694214123175	13.8682534589511	9.86496812899129e-44	4.3176328330897e-42
MAGI1	2918.28634046279	-0.986381	0.0711385473804386	-13.8656	1.02317213463548e-43	4.46709374929002e-42
CYSTM1	893.281566889653	1.30926392782872	0.0945481994764548	13.8475818162435	1.31567162586133e-43	5.72997677056158e-42
CBX5	12870.4819101495	-0.784608	0.056747720382381	-13.8262	1.77020537775167e-43	7.69060724555407e-42
ACADVL	4930.83746099633	1.01945688257373	0.0737438938842687	13.8242887495693	1.81901476050084e-43	7.88328896940584e-42
OAT	3479.50428063356	-0.869413	0.0628952551198955	-13.8232	1.84688486635101e-43	7.98450322905098e-42
CHL1	150.577263953345	3.10229317326012	0.224462382132713	13.8209937174501	1.90422862997941e-43	8.21233430129169e-42
METRNL	855.366787369286	1.34563959622702	0.097497993276959	13.8017158199812	2.48858039329381e-43	1.07063451372801e-41
DDR2	6407.54716704124	1.27154874965339	0.0921800945486076	13.7941792735186	2.76279241391792e-43	1.18572076366254e-41
DUT	5996.1650185308	-0.955735	0.0693542356662459	-13.7805	3.34052780194366e-43	1.43019885215418e-41
E2F2	2003.42474203244	-1.44941	0.105408124014281	-13.7504	5.06398687055653e-43	2.1628361315261e-41
RRM1	4550.10794248641	-0.862452	0.062722999383515	-13.7502	5.08039861100092e-43	2.16461706601731e-41
DNAJC12	1493.45773924091	-1.16173	0.0845718828349211	-13.7366	6.12836257671156e-43	2.6048487279186e-41
RIMS3	10333.0542016778	0.855104116863518	0.0623076922403156	13.7238932484524	7.30358737500248e-43	3.09693122217731e-41
UBE2T	4637.13698463792	-1.01802	0.0741840583764545	-13.7228	7.40981827993692e-43	3.13445949344126e-41
SRP14	12006.4693813675	-0.709916	0.0517903755351524	-13.7075	9.15780837013401e-43	3.86463884488567e-41
PDIA6	9462.2071396034	-0.576742	0.0420763581209492	-13.707	9.21422243421219e-43	3.87918764480333e-41
ENY2	2674.55114628949	-0.939304	0.0685393741056767	-13.7046	9.52997580597744e-43	4.00258983851052e-41
SSH3	581.838129425464	1.54312286361006	0.112763529747201	13.6845917032707	1.2551016212537e-42	5.25893527654215e-41
TWIST1	12024.2691644855	-0.898918	0.0658012026011531	-13.6611	1.73312505603459e-42	7.24470856756585e-41
RELL2	954.044925733397	1.24745785286563	0.0914695405658873	13.637959097073	2.38132075478077e-42	9.93078150613998e-41
GINS2	2215.77046361564	-1.16949	0.0859013363038602	-13.6144	3.28881678623504e-42	1.36830255092254e-40
C21orf58	1535.15227258872	-1.07609	0.0791613334090801	-13.5937	4.36724800194064e-42	1.81271547348156e-40
HES7	242.104833881182	2.01917886832325	0.148549686044481	13.5926161952213	4.42959085752884e-42	1.83428631247834e-40
NEDD4	582.975464233945	1.77982585694407	0.130990246448776	13.587468572632	4.75234611831019e-42	1.96334074915796e-40
NUP205	7021.56914158496	-0.699008	0.0515353150386095	-13.5637	6.57695650224066e-42	2.71080990379066e-40
YWHAG	28197.4038424386	-0.634315	0.0468037382940966	-13.5527	7.64126291887588e-42	3.14215839375729e-40
TRIB1	493.807582275301	-1.34368	0.0992353719994711	-13.5403	9.04083840242399e-42	3.70905115154666e-40
EFEMP2	573.418417545364	1.2954431296277	0.0958781544626993	13.5113481990487	1.34043977468841e-41	5.48649446667603e-40
INTS3	3205.44700423381	-0.870257	0.0644858047849851	-13.4953	1.66611737307817e-41	6.80376152211736e-40
POFUT2	2017.44081202488	1.1413140792219	0.0846004420564503	13.4906396642744	1.77553363878737e-41	7.23386769609178e-40
BASP1	3160.76492652096	-0.877371	0.0650753026039206	-13.4824	1.9856932244754e-41	8.07150059659172e-40
RIPOR3	358.276092911856	-2.93849	0.218052360770903	-13.4761	2.16296174433112e-41	8.77190127597772e-40
CTCF	3532.66621894138	-0.853634	0.0633621008044115	-13.4723	2.27638583924217e-41	9.21076759942337e-40
RBM4B	1085.71845856447	-1.16956	0.0869091335878977	-13.4573	2.79041734462594e-41	1.12648765953598e-39
PLCD3	919.041781360242	1.22682810059985	0.091327947099696	13.4332166610579	3.86261775270389e-41	1.55578148299112e-39
CA5B	356.055427128423	1.69330620575415	0.126055792531905	13.4329900414974	3.87445892230769e-41	1.5570041514601e-39
RUNX1T1	921.897270694289	-1.59682	0.118882249212751	-13.432	3.9286940229114e-41	1.57521922251971e-39
IGDCC4	316.509266984725	2.19281428296083	0.163257063621101	13.4316655850804	3.94438911216721e-41	1.57615850827924e-39
DPYSL2	6883.39689206401	-0.708554	0.0527528638456521	-13.4316	3.9488644902596e-41	1.57615850827924e-39
BHLHA15	115.598732976743	2.46808819692379	0.183905771750423	13.4203955288212	4.59255522924258e-41	1.82895408926728e-39
SH3KBP1	1232.89212405429	1.03839649511588	0.0773793135682752	13.4195619892603	4.64450168982452e-41	1.84548491863994e-39
HSP90AB1	77409.1061038431	-0.796461	0.0593701904179577	-13.4152	4.92787265197873e-41	1.95369157471497e-39
YWHAE	34210.3075896488	-0.538063	0.0401509181664272	-13.401	5.96376026677897e-41	2.35908745049633e-39
ESPL1	2904.78265408358	-1.19375	0.0891009055969607	-13.3977	6.23485610900615e-41	2.46081977052336e-39
TLN2	1466.91767590191	-1.07841	0.080507528759416	-13.3952	6.45000676388096e-41	2.54006725164684e-39
CHGB	6444.34946724287	-1.0484	0.0783488701179537	-13.3811	7.79504610760873e-41	3.06293345054972e-39
DEGS1	3177.41893934302	-0.743757	0.0556270611712635	-13.3704	9.00437302825284e-41	3.53027325688618e-39
TEAD3	1058.78381853666	1.50180864171825	0.112346771297315	13.3676172833116	9.34878522044893e-41	3.65719513867208e-39
RENBP	233.08492630151	2.36734470332132	0.177635428481904	13.3269850702248	1.61284980419433e-40	6.29545479862342e-39
SEPHS2	3366.74208135121	1.07166051377122	0.0804417379450463	13.322194934467	1.71976014383354e-40	6.6979733178997e-39
UBR7	2710.59349700132	-0.862335	0.0648173168406479	-13.3041	2.19175486026841e-40	8.51749658005848e-39
RBPMS2	785.638827559122	1.25412194424142	0.0942706089906026	13.3034246587548	2.21104311452233e-40	8.57361060328592e-39
SARDH	1176.32115969574	-1.73395	0.130381153677344	-13.2991	2.34341488823679e-40	9.06701576669648e-39
KIAA1614	267.744852358302	-1.74667	0.131462841865043	-13.2864	2.77481679641596e-40	1.07127315707919e-38
PTTG1	4156.01418211398	-0.862486	0.0649196730681697	-13.2854	2.81232540882227e-40	1.08338862481036e-38
NREP	331.46988139024	-1.82652	0.137512134410936	-13.2826	2.92130065228204e-40	1.12292256812285e-38
H2AX	6122.25453959172	-1.40293	0.105678015461999	-13.2755	3.21102132579548e-40	1.23068777900415e-38
CCT3	23112.5291528138	-0.871106	0.0656180888387228	-13.2754	3.21557376936952e-40	1.23068777900415e-38
MBD3	3505.89856761176	-0.942542	0.0710769132260973	-13.2609	3.90341058929173e-40	1.49071503325824e-38
SEMA5B	278.331511322575	2.0251022266479	0.153008877550811	13.2351943172409	5.49544233478929e-40	2.0941899000807e-38
ACIN1	4883.1367840245	-0.679157	0.0514109962288858	-13.2103	7.64782341797778e-40	2.90814653068136e-38
LZTS3	2345.79632245628	1.27673260936615	0.0967076933147896	13.2019756195643	8.54638440222046e-40	3.242857703864e-38
LDLR	766.274136840059	-1.45598	0.110390911834262	-13.1893	1.01054143112488e-39	3.82620847647753e-38
UNG	3622.09589213024	-1.00287	0.0760878261173566	-13.1805	1.13671238724743e-39	4.29473257079254e-38
GNGT1	497.949268375591	1.55941269157453	0.118326747383195	13.1788689037861	1.16118700314818e-39	4.37784831336166e-38
HJURP	2014.48485433396	-0.739026	0.0561000045295554	-13.1734	1.24897916886236e-39	4.69881907740941e-38
WDR6	8168.98171954963	-0.925398	0.0702756330760972	-13.1681	1.33896549630479e-39	5.02666409886651e-38
CDCA7	2481.32893435813	-1.28922	0.0979980586727676	-13.1555	1.58189668317924e-39	5.9260799050795e-38
PDE10A	2441.74981043358	1.39381697670166	0.105994835359804	13.1498574621139	1.70495543590872e-39	6.37357759360212e-38
PREP	2889.29884764019	-0.821484	0.0625433132281467	-13.1346	2.08486292697489e-39	7.77733043771519e-38
TCP11L2	286.99381637988	1.92843289730883	0.146829554136623	13.1338197452705	2.10751741814522e-39	7.84528905003026e-38
PODXL	2703.3695432865	-0.773185	0.0589769915098613	-13.11	2.88785459830305e-39	1.07275304636963e-37
FJX1	903.765395736305	-1.62152	0.123788764291383	-13.0991	3.3315772850161e-39	1.23498846024433e-37
SF3B3	11578.256428482	-1.0344	0.0789842401573999	-13.0963	3.45655038359466e-39	1.2786343908519e-37
TMEM59L	2084.76993603161	1.00714	0.0769716038258786	13.0845467403966	4.03560274711314e-39	1.48971874268172e-37
NAP1L4	7130.54093452337	-0.501626	0.0383480221025377	-13.0809	4.234776185783e-39	1.55998567743781e-37
TFDP1	4802.30412377006	-0.879073	0.0672266756028558	-13.0762	4.50113469111684e-39	1.65465828707542e-37
KIF26A	5972.13095973723	1.28599038356586	0.0983742448464392	13.0724295324784	4.73293917641641e-39	1.73626204392936e-37
POLR3C	3868.70621927011	0.761179250765857	0.0582419481499963	13.069261502131	4.93422121167117e-39	1.80635402618571e-37
SORD	1445.92643395785	-0.848532	0.0649274695682621	-13.0689	4.9566076282724e-39	1.81080033229571e-37
KIF2C	1845.19026538743	-0.823797	0.063057780774345	-13.0642	5.275808974724e-39	1.92344029466123e-37
TOP1	828.910294798719	-1.07105	0.0821154043103691	-13.0433	6.94247148798405e-39	2.52585968828259e-37
NUP188	4846.05685981867	-0.867932	0.0666867880679576	-13.0151	1.00474588740495e-38	3.64793355259293e-37
HMGCR	1135.08008679465	-1.03652	0.0796411891669679	-13.0149	1.00678179711874e-38	3.64793355259293e-37
UBAP2L	13160.786611944	-1.08219	0.0832553470150251	-12.9984	1.24941332725208e-38	4.51781727044403e-37
DUSP3	2999.60290249463	0.944199990238133	0.0726479223598378	12.9969303948067	1.27353224472379e-38	4.59563207167469e-37
REC8	4602.68662969289	-0.849327	0.0654203106409112	-12.9826	1.53542470740094e-38	5.52940522938155e-37
DALRD3	1925.65448729646	1.22646344529912	0.0944793651644085	12.9812837243866	1.56239724566161e-38	5.61510327190826e-37
PEBP1	10623.1569030609	-0.842824	0.0650303028491138	-12.9605	2.04956922923928e-38	7.35101077310527e-37
PRKCD	725.380587335859	1.70129816341861	0.131298401259863	12.9574933669713	2.13097769149343e-38	7.62751974513902e-37
BATF3	185.218703848571	2.95308246488624	0.227910286048535	12.9572145078935	2.1387369243417e-38	7.63982753458788e-37
BUB1B	2022.88244534159	-1.2554	0.0970665002740998	-12.9334	2.91590506333247e-38	1.03949663971461e-36
TPGS2	6567.52889187732	-0.887663	0.0686533251664868	-12.9297	3.06209549183213e-38	1.08941594540394e-36
GAB2	12271.4121900558	1.14054727462144	0.0882145330088232	12.9292446008569	3.07828390564979e-38	1.09297622529517e-36
PLCD1	884.013643894952	1.29366570185582	0.10018479441912	12.9127948942412	3.81208977302269e-38	1.35080904542259e-36
ARL4D	897.74207305644	1.44630013857969	0.112009481887157	12.9123009428501	3.8366266906782e-38	1.35678466289144e-36
LINC02934	208.858890849255	2.2883678696838	0.177301431010133	12.9066520030118	4.12865154376727e-38	1.45714204784217e-36
TMTC4	1792.66948713018	-0.797232	0.0617760525017024	-12.9052	4.20776514868523e-38	1.48210564460263e-36
ERP29	6050.33154571857	0.995703056195041	0.0774018192998593	12.8640781987001	7.16920849584718e-38	2.52019770623399e-36
ZNF185	313.136407867426	1.48273013523726	0.115381507456375	12.8506739764852	8.52641223775732e-38	2.99134962674653e-36
IP6K3	77.0561563343523	4.46680011526111	0.347822840785765	12.8421701840229	9.5168712412361e-38	3.3314919656105e-36
SAT1	243.440878083512	2.12473428866488	0.165451538093736	12.8420340671666	9.53362139237027e-38	3.3314919656105e-36
ATF4	13550.8144550298	0.931048500973095	0.0725069855291638	12.8408110498347	9.68544308558904e-38	3.37786991399182e-36
MYB	327.064201767227	-1.4637	0.113992947341912	-12.8403	9.75180614778083e-38	3.39431961230434e-36
TLE2	595.073633924513	1.4540421631185	0.113281924253801	12.8356061454324	1.0358902968948e-37	3.5985485716491e-36
GFPT1	2202.42152390976	1.03900145752293	0.0810019752984215	12.8268656868567	1.15961178968939e-37	4.02044228731135e-36
CDH2	2337.11162441274	-0.753159	0.0587253897617935	-12.8251	1.18642197788677e-37	4.10534509060547e-36
DLK1	10487.2767662255	-1.03958	0.0810669175222355	-12.8237	1.20828951218048e-37	4.17284670983892e-36
TSPAN3	9039.56140430348	-0.720135	0.0561808789936861	-12.8181	1.29765456905791e-37	4.47273452048382e-36
GAL3ST1	213.732897956302	2.24645016232153	0.175309526430246	12.8141933188974	1.36551072855762e-37	4.69746317166455e-36
TMEM229A	561.02266656541	-1.39277	0.109024646696226	-12.7749	2.26546614548164e-37	7.77824706493329e-36
SEPHS1	5372.31075852434	-0.813075	0.063758980043609	-12.7523	3.02574416026714e-37	1.03684512096596e-35
STMN2	37992.8275637969	-0.838273	0.0657509279608715	-12.7492	3.14903106882663e-37	1.07700517135382e-35
FSCN1	33079.3849610414	-1.05427	0.0827530837096913	-12.7399	3.54838163966708e-37	1.21124486781068e-35
TMTC2	1760.39460978317	-1.00909	0.0792128492034754	-12.739	3.58895247175041e-37	1.22273328719635e-35
SLC7A11	114.664327837838	3.7133629101742	0.291632213434894	12.7330340720512	3.87483652027123e-37	1.31759344906607e-35
FOXM1	3095.12117979034	-0.98036	0.0770382233942445	-12.7256	4.26004548695408e-37	1.44579893090829e-35
VWCE	833.699982032639	1.14514481069846	0.0900695508426235	12.7140060096375	4.94355634718506e-37	1.6745586845005e-35
SLC35B4	5295.01897142122	-0.716179	0.0563317510425205	-12.7136	4.96983889087761e-37	1.68024266287759e-35
DBI	3386.64829668788	-1.2115	0.0953190146589074	-12.7099	5.21011270091454e-37	1.75811474766357e-35
EMC7	2888.76903033324	0.753599481073402	0.0593087573543612	12.7063778553099	5.45009607254937e-37	1.83559235723463e-35
CETN2	907.44197363671	-1.31039	0.103214620257399	-12.6958	6.23936094436562e-37	2.09742167715348e-35
IGF2	711.416216550259	-1.48708	0.117256713076025	-12.6823	7.41616716092757e-37	2.48828591536094e-35
JCAD	111.975634663901	2.75726013411259	0.217614090469526	12.6704117741802	8.62603946904268e-37	2.88874299037145e-35
SGCE	2476.78253010424	0.751674177685929	0.0593804802976901	12.6586072378934	1.00262329720597e-36	3.35130153897844e-35
TNFRSF10A	180.356472906094	2.12659239299022	0.168174998812943	12.6451161468749	1.19048488108424e-36	3.97172710704369e-35
HNRNPH2	2402.3199465347	-1.08909	0.08613498013907	-12.6439	1.20837813778391e-36	4.02383092886912e-35
ASCL1	1873.84485258433	-1.218	0.0964252758300383	-12.6315	1.4152897965513e-36	4.70397635011656e-35
PUM1	2398.51139388417	-0.671344	0.053168163882748	-12.6268	1.50269625756578e-36	4.98511730324167e-35
NT5C1A	2684.44335078278	-0.999783	0.0792658051178096	-12.613	1.78951396013767e-36	5.92550296688283e-35
LRP1	5403.70633850166	1.04554562619102	0.0829010043663608	12.6119777942675	1.81383264939304e-36	5.99480166477901e-35
NCL	20844.5342788713	-0.851023	0.0675744756726414	-12.5939	2.28256174128157e-36	7.52989863980238e-35
MRFAP1L1	3213.82330668627	-0.702022	0.0559229573979161	-12.5534	3.80930059603461e-36	1.25430266553229e-34
COLGALT2	530.322163977413	1.24245209016661	0.0990069054946626	12.5491457788628	4.01821317825538e-36	1.32063281445932e-34
CORO2A	698.19610074599	1.60531056392992	0.127973276502321	12.5441077059616	4.28210513296425e-36	1.40475293063217e-34
SLC18A1	243.688592555275	-1.85338	0.147754519368041	-12.5436	4.30878046784354e-36	1.4108862265261e-34
PLK3	708.692034451549	1.76833191624193	0.14104934100007	12.5369739674363	4.68547604542153e-36	1.5313971799472e-34
SLC12A4	1696.4118129932	1.63141345038542	0.130139803481447	12.5358530345252	4.75220304964523e-36	1.55034048567946e-34
STYXL1	3074.50228336741	0.930344689249168	0.0742638356425684	12.5275604363733	5.27607408683917e-36	1.71807627999061e-34
FDFT1	5654.29425651736	-0.99374	0.0793368475462433	-12.5256	5.40917162032216e-36	1.75817964320839e-34
GINS1	1957.98850156342	-0.917182	0.0732290672583035	-12.5248	5.46077267112866e-36	1.77169508937426e-34
BLTP3A	2857.25966579411	1.12282553103085	0.0896611231412983	12.5229920359281	5.58879097849232e-36	1.80990846303482e-34
SHQ1	2121.23374539135	-0.73564	0.0587440556858847	-12.5228	5.60288953546227e-36	1.81115708895875e-34
MYCN	273.96462675719	-1.89417	0.151263906106619	-12.5223	5.63954187412616e-36	1.8196784565383e-34
B4GALT5	5406.42606006978	-0.855981	0.068363776410509	-12.521	5.73329897871398e-36	1.84656088418253e-34
PALM3	1638.32765350709	1.33399674680617	0.106593516837969	12.5148018976984	6.19622729024394e-36	1.99203074447442e-34
RHBDD1	1291.05797663951	0.944819561299708	0.0755470969648815	12.5063648936625	6.89060219603331e-36	2.21124551779058e-34
WIPF3	359.815641089951	2.03500735380538	0.162800418695505	12.5000130227648	7.46390580878777e-36	2.39088374114104e-34
MEIS2	7099.87095537565	-0.716748	0.0573677021202619	-12.4939	8.05760067309774e-36	2.5763923164867e-34
TACC3	5941.92163789064	-0.961318	0.0771232283013171	-12.4647	1.1631550896416e-35	3.71243832040484e-34
FADS3	1091.24825165833	1.4842677059383	0.119160872223984	12.4559990056833	1.29716917544043e-35	4.13271087570047e-34
CEP170B	2028.13272415854	0.867382370158619	0.0697860657093451	12.4291627754345	1.81525526882227e-35	5.77290353656752e-34
SNPH	683.978258032481	1.76661350525177	0.142234422605092	12.4204357348621	2.02455798874731e-35	6.4269720569174e-34
LRP10	1977.67901406396	1.10945685705704	0.0893878573571702	12.4117177641248	2.25756707473216e-35	7.15381738627493e-34
ARC	950.530129148144	1.46885697281028	0.118373924619648	12.4086193604708	2.34664337093031e-35	7.42278141051696e-34
TFEB	455.773616359194	1.6851129511267	0.135995266406886	12.3909676832794	2.92492462415425e-35	9.23544950076706e-34
HAX1	8487.45402639792	0.87976788758032	0.0710927618187361	12.3749291077402	3.57209554509898e-35	1.12587867073868e-33
CHD7	3201.02594586945	-0.67962	0.0549308217214138	-12.3723	3.69112286834068e-35	1.1613244583274e-33
NEFH	2961.22936679136	-1.11302	0.0899659599751623	-12.3715	3.72632486127376e-35	1.16836558475181e-33
AAK1	2267.72243705244	0.68178231127104	0.0551094736713821	12.3714175776112	3.73176529802782e-35	1.16836558475181e-33
TMEM120A	1871.01357938879	1.1849295169847	0.0957798671237826	12.3713840138589	3.73332516335694e-35	1.16836558475181e-33
PPIL1	2089.60752226641	-0.80945	0.065466025513202	-12.3644	4.07088022437535e-35	1.27175448988348e-33
FOXN4	1260.52081667138	-0.981711	0.0794027387021403	-12.3637	4.10839866119867e-35	1.28121173064047e-33
TUB	7078.13402608391	-0.608618	0.049237303201635	-12.3609	4.25286374553992e-35	1.32392846388445e-33
CDC45	2481.38978878453	-0.870652	0.0704610539536692	-12.3565	4.49295488911599e-35	1.3962113945404e-33
KLHDC7B	170.728772420213	7.83832240827941	0.634761272660688	12.3484572009632	4.96545182392154e-35	1.5403354236944e-33
NGLY1	1021.90811491827	1.11753084449257	0.0905218953225049	12.3454203042382	5.15642500390426e-35	1.5967759530479e-33
GFOD1	410.47701551713	1.46898532684348	0.118996094098397	12.3448197016348	5.19504898847396e-35	1.60592405968875e-33
CAMKK2	2973.75323051484	-0.741767	0.0601004611138463	-12.3421	5.37246446309702e-35	1.65786940028763e-33
SBK1	6527.99093764635	-1.17912	0.0956928491636141	-12.3219	6.90359780483431e-35	2.1266448847575e-33
GOLIM4	2105.13751280861	-1.00862	0.0819061550442863	-12.3144	7.58028127388019e-35	2.33103536495216e-33
SGPP2	318.586008105851	1.53401837987378	0.124586515359775	12.3128765215394	7.72210179422236e-35	2.37052437370555e-33
RAB3IP	406.981439589357	1.29005762475448	0.104927112728154	12.2947977049247	9.65982911971511e-35	2.96022701030854e-33
SETD4	1650.09457027113	0.800363214906451	0.0652672727912732	12.2628567224808	1.4335538363768e-34	4.3854842447776e-33
ANP32E	5822.64518343823	-1.05169	0.0857817535051938	-12.26	1.48413787463883e-34	4.53238789280895e-33
ISOC1	4187.2553235734	-0.731395	0.0596934333649478	-12.2525	1.62842756983949e-34	4.96445798101755e-33
GUCA1B	314.419347123462	1.4482711657978	0.118233839976328	12.2492102606814	1.69639794695927e-34	5.16277254701099e-33
NCDN	2895.73533325866	-0.955638	0.0780658550055382	-12.2414	1.8671107914134e-34	5.67255206422195e-33
KIF11	1666.61398913993	-1.22243	0.0999003600218646	-12.2365	1.98473416906725e-34	6.0195659652568e-33
SHF	562.811456633975	-1.3109	0.107137521164981	-12.2356	2.00515605105475e-34	6.07109063266269e-33
PARP1	18545.2110339335	-1.07642	0.0879991821861837	-12.2321	2.094331347816e-34	6.33025075078334e-33
FAF1	3987.24807704865	0.711319775552531	0.0581545277608791	12.2315458991835	2.10886541158284e-34	6.36330344839723e-33
PIF1	748.003897916803	-1.15392	0.094350321671474	-12.2301	2.14549783853834e-34	6.46280967308943e-33
CNN2	889.26185008927	1.75400668952369	0.143436566036405	12.2284487003022	2.19082631389124e-34	6.58812770105866e-33
GPR108	2193.40287500404	1.32346241590524	0.108323709072922	12.2176615556462	2.50177814279494e-34	7.51043142969441e-33
RRM2B	1084.01199171294	1.47597728931914	0.120822593710061	12.2160702232652	2.55121928976174e-34	7.6458744884012e-33
FOSL1	113.910120683727	3.62255721235354	0.296865133032704	12.2027035487339	3.00672325637881e-34	8.99574968177499e-33
PC	1846.9752519054	-1.12757	0.0925354848151489	-12.1853	3.72235066566193e-34	1.11180075118639e-32
HEXB	1537.17725288648	0.819823863766933	0.0673200558432242	12.1780033230535	4.07127070730035e-34	1.21396641899637e-32
MDFI	1294.57253441793	1.38805201014898	0.114014385285911	12.1743585835085	4.25727633330163e-34	1.26729225800403e-32
NUCKS1	24690.1091988647	-0.697156	0.0572711596164452	-12.1729	4.33396597210396e-34	1.28795271123937e-32
PPP3CA	2089.24245599201	0.710189367318815	0.0583902766711386	12.162801887696	4.90470760205887e-34	1.45511811777861e-32
VDAC1	6524.3253490796	-0.834893	0.068679814520041	-12.1563	5.31041709210569e-34	1.57284413773221e-32
SDHAF4	1102.93265895829	1.0895412072396	0.0896338159643264	12.1554705165429	5.36520012523693e-34	1.58641251863611e-32
INSYN1	348.199310730191	2.20034692458974	0.181269785385327	12.138520051273	6.60091344503628e-34	1.94853675350804e-32
ZFAND3	5677.73345548278	0.827301826795933	0.0681570593687158	12.1381678502354	6.62938349041397e-34	1.953679314625e-32
CRYL1	293.407592598506	1.44751	0.119448980816932	12.1182643169093	8.45303600705426e-34	2.48696476999557e-32
TRIM67	727.34718523489	1.21668623065267	0.100447739003226	12.1126293406524	9.05443685648651e-34	2.65947761621918e-32
ADM	456.650208292549	-1.53548	0.126773944720294	-12.1119	9.13119184167608e-34	2.67757436392233e-32
XPOT	8700.59126544536	0.957803936610224	0.079091235870792	12.1101146804046	9.33635363320802e-34	2.73320206858252e-32
GINS3	848.664903058184	-0.935007	0.0772235658772666	-12.1078	9.60455548275485e-34	2.80707024869539e-32
SNRPF	3087.48299521907	-0.828089	0.0683949069371541	-12.1075	9.64258179486468e-34	2.81353351974913e-32
PKM	5379.01731560988	-1.17782	0.0973273110203882	-12.1016	1.03587385812128e-33	3.01751590762775e-32
OSCAR	64.8062050108699	4.81640614372315	0.398059724283618	12.0997072798339	1.0598842990558e-33	3.08238062103696e-32
SERPINE2	181.779233920455	2.36696442296966	0.195722609605435	12.0934644584053	1.14360531936707e-33	3.32039889278302e-32
ZNF462	638.344226700693	-1.26845	0.104910272070318	-12.0908	1.18096143390925e-33	3.42323935645628e-32
PPIF	4985.10301417908	-0.886489	0.0733740664627672	-12.0818	1.3184996020875e-33	3.81566447857793e-32
OSGIN1	143.672576267678	2.90465483845427	0.240688243116762	12.0681209885486	1.5564771981535e-33	4.49699833623368e-32
PMAIP1	1404.62380979706	1.37666388449988	0.114170971796207	12.0579150973436	1.7618664169229e-33	5.0821079908696e-32
PPP2R5B	2657.67332893167	1.33219223325603	0.110533212278496	12.0524157924541	1.88347570198632e-33	5.42404191572022e-32
CNTN1	4666.8450941304	-1.18733	0.0985213954229152	-12.0515	1.9037813092134e-33	5.47360343244088e-32
GLI1	71.7422165625004	4.73854171441732	0.393258928275017	12.0494192851574	1.9532113255993e-33	5.6066043277998e-32
MYH10	4847.0090489147	-0.963978	0.0800201588292724	-12.0467	2.01884494620778e-33	5.78561042768978e-32
DCAF1	2263.70619412581	-0.672086	0.0558113487466506	-12.0421	2.13462329431292e-33	6.10750956149531e-32
ZFP36	184.150328734368	2.12723906573314	0.176657869758477	12.0415754398118	2.14813575097046e-33	6.13624173645551e-32
PXDC1	166.871819028921	3.24534588645776	0.269590251905312	12.0380683779235	2.24142578721734e-33	6.39240173702854e-32
C20orf96	2230.96432760946	1.13752962252683	0.0946192963650556	12.0221737661002	2.71727586091257e-33	7.73701638851146e-32
AURKB	1985.58392073245	-1.04782	0.0872087897347847	-12.0151	2.96040082752474e-33	8.41572466757114e-32
CARD11	64.0746657644138	-4.86201	0.404789695838296	-12.0112	3.1032189858689e-33	8.80756309921893e-32
RBM33	5719.1769983904	0.807449631121046	0.0672335905542924	12.0096163906197	3.16308882842652e-33	8.96309882439706e-32
FAM120A	3919.48826200903	-0.677911	0.0564954212118292	-11.9994	3.57882564411945e-33	1.01249272062912e-31
MIR137HG	405.605679378898	-1.70649	0.142280438723081	-11.9939	3.82558711843796e-33	1.08057558192045e-31
PLEKHA7	368.568306458867	1.58300429726624	0.132012527002143	11.9913188029537	3.94572573133514e-33	1.11143479877013e-31
APTX	2172.98838116762	0.808644648875061	0.067436038185868	11.9912834536078	3.94741009856149e-33	1.11143479877013e-31
PCP4L1	120.163101681048	3.11260306292415	0.259693008949256	11.9857021778062	4.22251138633025e-33	1.18700232644025e-31
SPC25	1141.09193448003	-1.28567	0.107307633060377	-11.9812	4.45923302443257e-33	1.25155806885741e-31
AP2B1	11866.7059361917	-0.735951	0.061531210177402	-11.9606	5.71390471179907e-33	1.60116106361381e-31
HNRNPA3	6868.87986191769	-1.01926	0.0852449541262661	-11.9569	5.97566961836936e-33	1.67186376886087e-31
SLC25A42	563.795673628599	1.13278649739495	0.0948521212675226	11.9426585537293	7.09195372002803e-33	1.98104147989788e-31
CAPN15	1101.16989305584	-1.28175	0.107347324542364	-11.9402	7.30620534766941e-33	2.03767070910868e-31
FNBP1	2502.97142932265	0.773150544928263	0.0647663356556619	11.9375372576088	7.54234196359922e-33	2.10021560000569e-31
OTUD7A	1009.7302612652	0.866373403594848	0.0726241334936501	11.9295523666468	8.30187026942962e-33	2.30807657396312e-31
GDF7	214.982403308629	1.94871244618759	0.163377541887642	11.927664131021	8.49230950894607e-33	2.3573158043514e-31
HK3	78.3489575155546	-3.50588	0.293971180473439	-11.9259	8.66974779263381e-33	2.40279749951961e-31
F11R	741.47934712453	1.11575700966414	0.0936550345292886	11.9134760375879	1.00690380990586e-32	2.78623993219959e-31
KRTAP5-AS1	1256.11396914331	1.11835259139397	0.0938862735782555	11.9117795261285	1.02760460783613e-32	2.83907885558726e-31
IL13RA1	214.904824699347	2.07787382771337	0.174586629415106	11.901677892944	1.15991265639152e-32	3.19962177696019e-31
NOLC1	11608.8613458824	-0.451385	0.0379523925898537	-11.8935	1.27987957251167e-32	3.52505149550644e-31
TPX2	6345.70521380569	-0.566998	0.0477193329620225	-11.8819	1.46909976752573e-32	4.03991012276671e-31
EPAS1	319.802029890589	-1.49976	0.126317413404343	-11.873	1.63524794161379e-32	4.48982206577873e-31
TFRC	2617.28345943762	0.879649599142859	0.0740959093994761	11.8717700649353	1.65919485451547e-32	4.54850905698333e-31
UBTD2	2950.02214723911	-0.791105	0.0666504187229922	-11.8695	1.70553963704776e-32	4.66832072171495e-31
MT-ATP8	3385.12731285825	-2.39156	0.201508915323876	-11.8683	1.73041487293832e-32	4.7290874471863e-31
FTH1	192.387524001208	1.94957245727533	0.164299086263562	11.8659969547725	1.77772163449098e-32	4.85087560818974e-31
ENC1	567.693572104811	-1.38932	0.117100388695664	-11.8643	1.81330457819564e-32	4.94034692629512e-31
KDM6B	5355.19150996289	1.07568867688818	0.0907440113955197	11.8541010072791	2.04911569334664e-32	5.57422518303929e-31
CTSH	514.105671733975	1.01498269815319	0.0856774275865814	11.8465589682591	2.24209717357233e-32	6.08982522628357e-31
KIFC1	4917.99799416421	-1.00059	0.0845240557285962	-11.8379	2.48646646695053e-32	6.74320553199681e-31
CLCN3	3968.10101988776	0.920658213940032	0.0777782052227982	11.836969126541	2.51373823637669e-32	6.80672580330975e-31
HLA-E	200.411408608222	1.95580011458888	0.165254958873477	11.8350464513823	2.57201074226166e-32	6.95386757563771e-31
GDF11	1732.70468161159	-0.945598	0.0799566592453455	-11.8264	2.85160606186984e-32	7.69803028793626e-31
FCHSD1	801.408482954238	1.05941976766114	0.0896177848395513	11.821534861165	3.02113786216157e-32	8.14325604858856e-31
DEPDC1B	1351.2190930627	-1.05935	0.0896289326236154	-11.8193	3.1035767228063e-32	8.35273114347962e-31
MORF4L2	13166.8701709338	-0.490196	0.0414834840620951	-11.8166	3.20204340585108e-32	8.60464004593598e-31
TMEM19	757.332442255839	-1.09435	0.0926298803433243	-11.8142	3.294961809768e-32	8.8408975296385e-31
ISCU	3347.7646181571	0.667976271938478	0.0565629374768062	11.8094339108959	3.48902424981139e-32	9.34741314926743e-31
UBQLN2	1915.6326221399	-0.696468	0.0589831192652899	-11.8079	3.55225111464258e-32	9.50240608307264e-31
CTPS1	4287.10400862089	-0.842661	0.0713832118272624	-11.8047	3.68907390827634e-32	9.85350526376772e-31
IQCN	672.376389834423	1.14313984705198	0.0970672769308654	11.7767787785596	5.14208225244768e-32	1.37137704958944e-30
FAM98B	2398.79455767151	-0.849417	0.0722188795850754	-11.7617	6.14789822291368e-32	1.63715566833674e-30
N4BP2L1	758.300974254848	1.47835527681358	0.125864597295317	11.7456004991213	7.43921770760152e-32	1.97560671784177e-30
MIR34AHG	660.96590753705	1.55679389361366	0.132542979662925	11.7455779066745	7.44120616492827e-32	1.97560671784177e-30
SKIDA1	479.469412474007	-1.30356	0.111127599644244	-11.7303	8.91813914207099e-32	2.36417595667315e-30
NME3	1212.24149157882	1.33092698393116	0.113475759262038	11.7287338951202	9.08067682103571e-32	2.40366059205918e-30
EPCAM	162.901658843701	1.90592786702874	0.162598398563136	11.7216890441186	9.86845679384243e-32	2.60828180909898e-30
HADH	2535.70423775498	-0.844854	0.0722788987576144	-11.6888	1.45407231122724e-31	3.83744874733136e-30
CENPA	2494.4923368137	-0.733994	0.0628572320485316	-11.6772	1.6676287929574e-31	4.39448767765614e-30
FBXO2	454.328018567884	1.64672139486332	0.141075922119494	11.6725899793767	1.75982665037461e-31	4.63054387379819e-30
CENPI	717.512341075998	-1.39988	0.120023957410243	-11.6633	1.9623380154739e-31	5.15572968642043e-30
PIWIL2	72.795125779807	4.32752633834929	0.371804369134386	11.6392562799205	2.60275247528836e-31	6.82817051454729e-30
ZWINT	3143.71454057947	-1.05381	0.0905535796558523	-11.6374	2.65991419362835e-31	6.96779300322021e-30
CENATAC-DT	134.931723852367	-2.11323	0.181669404092192	-11.6323	2.82505551683407e-31	7.38944255157692e-30
CHRD	80.0879148135653	3.19081735514503	0.274670519061696	11.6168905423312	3.38223232327087e-31	8.83377133531396e-30
SON	4698.80174851848	-0.616804	0.0531015053974686	-11.6156	3.43524696355865e-31	8.95900247929853e-30
SPC24	1501.38693715772	-1.15673	0.0997276046131512	-11.5989	4.17287136523506e-31	1.08666732665812e-29
NDC1	2952.74223845938	-0.938867	0.0809487468239666	-11.5983	4.20414969526278e-31	1.09320257222995e-29
TOMM20	19903.7021569765	-0.433161	0.0373816082017658	-11.5875	4.76581534363284e-31	1.23743240684458e-29
KIF18B	2829.7938819658	-0.938138	0.0809923468349674	-11.583	5.02311986291659e-31	1.30232852516263e-29
UBE2C	4585.12955573433	-1.08993	0.094216537787513	-11.5684	5.95868213795405e-31	1.54262690429434e-29
GCAT	557.664583276848	-1.36777	0.118457448007526	-11.5465	7.68992465804468e-31	1.98791297958401e-29
CSRNP1	153.028583058794	2.17085723910042	0.188245008392315	11.5320839454941	9.09159501110047e-31	2.34682602899677e-29
PCDH1	1266.76501511829	1.31412460060479	0.114008719561068	11.5265271433988	9.6977258498304e-31	2.4996383159869e-29
RCC1	5237.54505095456	-0.791033	0.0686612306408636	-11.5208	1.03629258946195e-30	2.66720896169815e-29
CDKN2C	1800.27195085836	-1.01059	0.0877328138985195	-11.519	1.05874533376202e-30	2.72103706272966e-29
DACH1	472.607147196307	-1.39078	0.120740704626024	-11.5188	1.06125260304477e-30	2.72352228258892e-29
GRASLND	249.160461939824	-1.54352	0.134075009878344	-11.5124	1.14310702647409e-30	2.92933600610359e-29
CDK1	3440.0642557245	-1.10545	0.0960775294455091	-11.5058	1.23315047393201e-30	3.15550892620345e-29
GLDC	1340.90161627608	-0.87306	0.0759080981800782	-11.5015	1.29577125498656e-30	3.31095770674457e-29
SDCBP2	116.125720405627	2.33659283883458	0.203546867009786	11.4793849355699	1.67467582271348e-30	4.27296073552955e-29
ELOVL5	5431.62488132063	-0.454652	0.0396323704357089	-11.4717	1.82959755916889e-30	4.66151931429744e-29
ARHGAP23	1954.08221325376	1.18622846747881	0.103412337177217	11.470860246065	1.84812843833864e-30	4.7019578484466e-29
CDC6	2349.45202090129	-0.890751	0.0776563072689767	-11.4704	1.85754116504128e-30	4.71911535635919e-29
KCNJ3	106.618142143522	2.07194293940523	0.18069312056132	11.4666398641452	1.94048622527023e-30	4.92276577262958e-29
MAFF	370.051438985496	1.62296828976735	0.141607853909193	11.4610047745522	2.07098136069951e-30	5.24628831230498e-29
MAP4K2	1100.58102755613	1.24459954819977	0.108664412336091	11.4536076848262	2.25558518518328e-30	5.70575926243357e-29
ZNF704	12858.4338667034	-1.12893	0.0986243920547216	-11.4468	2.43964408401812e-30	6.16254095622977e-29
GOT1	3452.36032240329	1.17133961271735	0.102338557690481	11.4457	2.47013184174569e-30	6.23065210067721e-29
HNRNPA0	19727.9516866453	-0.797445	0.0696878213110607	-11.4431	2.54605569453383e-30	6.41301378785573e-29
PLXND1	1053.30702340016	1.26010568028581	0.110160031650549	11.4388645446575	2.67361634163364e-30	6.72473458787567e-29
RASA4B	543.119860441997	1.32510374881852	0.115931960731437	11.4300124008788	2.96066538811062e-30	7.43614849326307e-29
YPEL2	719.366121232962	0.940989279008321	0.0823671614665254	11.4243256930828	3.16099644942739e-30	7.92804811613832e-29
CCDC28A	1432.90706062788	0.810897197069555	0.0710251115724745	11.4170492536588	3.43706174928927e-30	8.60823312336159e-29
POP1	989.281807987652	-1.21276	0.106257375519967	-11.4134	3.58434465956865e-30	8.96441050502021e-29
HMGN2	19255.223091874	-0.947942	0.0830693901643423	-11.4115	3.66563482246535e-30	9.15476764559779e-29
HSD17B14	755.294185245939	1.33199179197363	0.116869139193049	11.3972927427265	4.31323908295151e-30	1.07569384294427e-28
MATCAP1	2046.54174893171	-0.831051	0.0729426159778037	-11.3932	4.52015362197243e-30	1.1257092442777e-28
CYP2R1	1208.80722944513	0.949459639237884	0.0833868217114202	11.3862073137134	4.89850592678587e-30	1.21821915326903e-28
GFRA3	1161.74105777541	-1.24708	0.109547814088551	-11.3839	5.02860752041361e-30	1.24881795190946e-28
KREMEN2	291.466423283457	1.61830759384851	0.142164070737927	11.3833796784828	5.06000244192242e-30	1.25485221848629e-28
DDX6	1122.2387508992	-0.899069	0.0791152409302762	-11.364	6.31564300953156e-30	1.56405041588988e-28
TIMP2	11414.6135958776	-0.786021	0.0693217681231635	-11.3387	8.43591256627635e-30	2.0862070768797e-28
SHMT2	11699.9182510709	1.46791863983117	0.129619469046927	11.3248314518225	9.88688596497661e-30	2.44161896135079e-28
MAP4K4	10371.6362951846	-0.461913	0.0408073243195601	-11.3194	1.05221754027681e-29	2.59488292150273e-28
TUBB4A	1345.70295474117	-1.17414	0.103793391216682	-11.3123	1.14059271940048e-29	2.80890814267958e-28
AKAP8L	2104.99398447398	0.891952138022504	0.0789761917349	11.2939370515171	1.40594741830305e-29	3.45757472189632e-28
ATXN7L3B	8906.48754983619	-0.679037	0.0601342799059832	-11.292	1.4370813335474e-29	3.52923224163682e-28
SLC35F3	663.100677448121	-1.06841	0.0946223027807209	-11.2913	1.44894056181353e-29	3.55342122246696e-28
LINC02151	75.2444643092458	-2.79133	0.247265243297943	-11.2888	1.49018709771906e-29	3.64951360967706e-28
GCK	206.281862675041	1.86017209977863	0.164813660102431	11.2865165340212	1.52980158166889e-29	3.74134876446324e-28
LUCAT1	182.088843611582	2.46618412440421	0.21866401177782	11.2784179909314	1.67735228484461e-29	4.09653910229591e-28
ISYNA1	3310.22906437173	0.868690259780367	0.0770779404056628	11.2702837570443	1.83976029360229e-29	4.4869850360656e-28
IRF7	445.88005590287	2.10233575751414	0.186646770545757	11.2637135449324	1.9822571132963e-29	4.82786091973901e-28
LZTS1	622.729903231708	-1.36283	0.12117737856666	-11.2466	2.40673986489754e-29	5.8536415806215e-28
PPFIA4	544.209045493501	1.17637584642546	0.104685679191709	11.2372184572751	2.67684117902405e-29	6.50163540212956e-28
MAGED1	11789.7237826547	-1.02661	0.0913747788610449	-11.2351	2.74089404492719e-29	6.64807798386867e-28
EFR3B	2270.43040673929	-0.937121	0.083473356751986	-11.2266	3.01918713904946e-29	7.31305027296885e-28
HMGCL	1093.33137054606	0.993990440655861	0.0886277111264696	11.2153459456655	3.42843193530169e-29	8.29295943638913e-28
C1GALT1C1	430.06127990531	-1.5365	0.137035967841174	-11.2123	3.54652932469916e-29	8.5669032130233e-28
SNRPG	4253.13583451785	-0.774696	0.0691467749397004	-11.2036	3.91296650580481e-29	9.43916422314333e-28
LAYN	359.386066131934	1.5611297884589	0.139355108831135	11.2025300080718	3.96252677513567e-29	9.54569461007479e-28
FAM107B	4926.42639914044	-1.00689	0.0899994279261791	-11.1878	4.67941326405862e-29	1.12573313381067e-27
PRNP	860.623484071422	0.915534841095171	0.0818752682408011	11.1820682944515	4.9912961467477e-29	1.19913177264664e-27
CCDC74B	603.921783109815	1.26612682026508	0.113259284363282	11.1790113047505	5.16623214759054e-29	1.23947512664445e-27
CDH24	2571.20004514197	-0.937229	0.0838451685908078	-11.1781	5.22012965070966e-29	1.25070911224727e-27
IRF5	178.631932242755	1.86292566777498	0.166665782215643	11.1776133229591	5.24824557345172e-29	1.25574395439477e-27
CPEB4	1176.71928925929	1.01098296168296	0.0904504477985753	11.1772023941144	5.27259769057924e-29	1.25986584276787e-27
SLC6A11	400.354602995079	-1.30761	0.117012612494181	-11.175	5.4065527920264e-29	1.29013045166816e-27
H3-3A	15648.711692028	-1.14642	0.102622664677269	-11.1712	5.64158786557909e-29	1.3444010328729e-27
NUDT11	1156.94628336974	-1.16555	0.10433906600194	-11.1708	5.66984008952273e-29	1.34931510717282e-27
PCGF1	1275.10991117084	1.07450693258766	0.0962533188466763	11.1633234621162	6.16431986697713e-29	1.4650202135469e-27
FABP5	560.336475140163	-1.3323	0.119442726719119	-11.1543	6.8220363649442e-29	1.6191576779187e-27
AGTRAP	1214.99113635476	0.830375006075738	0.0744838512777944	11.1483897761782	7.29138717970531e-29	1.72823469318431e-27
NARS1	9606.20578071675	0.878964353271474	0.0788728012474321	11.1440742482833	7.65360567050733e-29	1.81166071574178e-27
ITPKB	224.52425445619	2.35256732600146	0.211206387989012	11.1387129357273	8.12855448837597e-29	1.9215120382816e-27
DYNLL1	8767.44952417415	-0.784248	0.0704654572721757	-11.1295	9.00938825609985e-29	2.12688922756151e-27
ADAMTS14	429.045157083992	-1.82388	0.163907005211705	-11.1275	9.21477716689301e-29	2.1724758648667e-27
CCT5	15472.9842685859	-0.535073	0.048180329146085	-11.1056	1.17773645613695e-28	2.77293422335733e-27
GSDMB	711.352066349247	1.15606309625646	0.104107041335428	11.1045620106682	1.19200306979438e-28	2.80279232448195e-27
CARMIL2	1878.36013311592	0.986542649369631	0.0888607038062372	11.1021250914331	1.22496117236496e-28	2.8764626095295e-27
GTF2IRD1	5237.88532024503	0.836990852434747	0.0754359875507953	11.0953787391085	1.32099282661075e-28	3.09785081699354e-27
ALYREF	5478.82942897792	-0.871796	0.0785746253641206	-11.0951	1.32468630328666e-28	3.10239777678341e-27
NKD2	58.0578063460329	2.88493485195911	0.260061083653933	11.0932970493891	1.35210585241749e-28	3.16242535482091e-27
HDAC5	3362.15867657686	0.972946171597489	0.0878102328203396	11.0801001244142	1.56697233936907e-28	3.66013274831227e-27
MTSS2	1727.57903583038	0.933880348405661	0.0842864526036854	11.0798392808956	1.57154407396119e-28	3.66596864324297e-27
NSD2	13190.9196188398	-0.427846	0.0386352187715753	-11.074	1.67766253598305e-28	3.90835691189094e-27
RPH3A	1476.99047425036	-1.38877	0.125447944655311	-11.0705	1.7442729463932e-28	4.0581887155427e-27
NFE2L1	14119.1259727074	0.843487843594051	0.0761972059520512	11.0698001725265	1.75792160689782e-28	4.08456896887874e-27
BICDL1	1085.78378265962	0.846445062439683	0.0764778177918609	11.067850611838	1.796580110774e-28	4.16891463500076e-27
PCOLCE	4366.13977851114	-1.13058	0.102212428156205	-11.061	1.93840149797761e-28	4.49211209531326e-27
MACF1	5435.91331210931	-0.791957	0.0716506185240751	-11.053	2.11921417926873e-28	4.90470485835468e-27
TBRG1	1508.7778480209	0.777624116014472	0.0704101772371906	11.0442005194063	2.33839877586699e-28	5.40491073920001e-27
HSPA1A	903.940060125396	-1.28469	0.116365293014307	-11.0402	2.44565501834044e-28	5.64544021335452e-27
DHX15	6771.8077991591	-0.901358	0.0817049464539232	-11.0319	2.68244576790293e-28	6.18396428527506e-27
ZNF227	388.971659863677	1.51549639804909	0.13740390156831	11.0295004781627	2.75390375754635e-28	6.34043310428835e-27
CDH3	134.885052842414	3.09559588541807	0.280674589336661	11.029127691018	2.76534196956495e-28	6.35848851831565e-27
MMP17	750.892640965476	1.22134974777618	0.110753396704836	11.0276504749659	2.8111325593317e-28	6.45538258624715e-27
CHST1	120.247547246607	3.48410166170458	0.316089120941891	11.022529504725	2.97577272070471e-28	6.82459315791189e-27
ARNT2	3332.00536038808	-0.682831	0.0619738032711165	-11.0181	3.12728108301304e-28	7.16276996241406e-27
POP7	2431.83998920647	-0.914207	0.0830021461217793	-11.0143	3.26198872159187e-28	7.46164095409929e-27
TNFSF4	330.009755061594	1.38002744068525	0.12531084999638	11.0128328131611	3.31416254260724e-28	7.57119148299499e-27
NOTCH1	100.619849044635	2.76530117727584	0.251282053859329	11.0047698783292	3.62440089679045e-28	8.26924602026435e-27
LRP8	1143.19221894887	-0.925085	0.0840923961598063	-11.0008	3.78696919355011e-28	8.6290192371589e-27
FAM131C	471.971764016231	1.35214986383764	0.123006414085398	10.9925150968055	4.15192246334077e-28	9.44842895711602e-27
NPTX2	3099.51715481607	-0.911535	0.0829333517530624	-10.9912	4.2141102652904e-28	9.57762181373585e-27
FBLL1	4021.00540386848	1.01181916440773	0.0921383945002544	10.981515033941	4.68991554814318e-28	1.06453256382885e-26
KCNK15-AS1	263.768691291737	1.43795306798228	0.1310688585015	10.9709742224223	5.27014624582544e-28	1.19470161434212e-26
RFWD3	3784.28207329488	-0.830492	0.0758060902021786	-10.9555	6.25510940178789e-28	1.41616958312949e-26
INPP5F	3959.35066791798	-1.08145	0.0987167057556673	-10.9551	6.28128206755137e-28	1.42027659230746e-26
PRKAB2	2229.1006203546	1.02028470464042	0.0931527335365705	10.952815509594	6.44137518201137e-28	1.45461552960824e-26
NONO	34760.791991729	-0.699633	0.0638873763204614	-10.951	6.56893773785852e-28	1.48153006480631e-26
HNRNPC	34234.4	-0.608494	0.0555689957540535	-10.9502	6.62652455411448e-28	1.49261410402359e-26
RD3	1018.72621742874	-1.19943	0.1096184921858	-10.9418	7.27036659195164e-28	1.63555498828103e-26
MIR1915HG	558.853899493984	-1.04266	0.095334123269322	-10.9369	7.67422773003756e-28	1.72421467245901e-26
ODAD4	592.185614689004	1.25078005493303	0.11456265871292	10.9178686055753	9.46918497938269e-28	2.12479858890158e-26
EMP3	102.076825903291	2.11721143081262	0.193960400797574	10.9156890896624	9.69909481924571e-28	2.17362984276176e-26
MYCL	204.882305914141	1.7613990639321	0.16152055585932	10.9051077403809	1.08964112404588e-27	2.43886510827586e-26
SHC2	1539.67705166018	1.18241153120063	0.108443783325192	10.9034514929723	1.10966483464109e-27	2.48054280734813e-26
MEX3A	14020.2364610556	-0.733387	0.0672723899929683	-10.9018	1.13060237582042e-27	2.52415545571423e-26
LIG1	2492.37941100377	-0.850985	0.0780986321518693	-10.8963	1.2005332461517e-27	2.67690149539146e-26
LCMT2	1505.85207409783	-0.982462	0.0901694433131765	-10.8957	1.2079011924129e-27	2.68993814663034e-26
PLD5	1412.96704337737	-0.981752	0.090130162197876	-10.8926	1.25020902676467e-27	2.78065358632113e-26
LCAT	236.158450969768	2.04580909385525	0.187826849041962	10.8919949639266	1.25852748795897e-27	2.79563857312695e-26
BUB3	8024.23130674172	-0.58225	0.0535032871766149	-10.8825	1.39677437757848e-27	3.09884122262768e-26
ADSS1	425.865402808316	1.14311172486944	0.105051610999725	10.8814297466836	1.41328615893645e-27	3.13154459427498e-26
GATA4	1087.40631810137	0.728232622790317	0.0669355558564924	10.8796082063115	1.44181336667027e-27	3.190756439232e-26
NAB2	2475.68121684051	1.18819681888461	0.109241828173723	10.8767569963684	1.48761688894394e-27	3.28800522878835e-26
HAGHL	1132.1587665532	1.2777119018835	0.117474094144881	10.8765418553276	1.49113102446638e-27	3.29165777460855e-26
DNAH2	66.1889798492432	2.50963934663543	0.230827353390297	10.8723654704474	1.56100310502903e-27	3.4416031051276e-26
SPSB2	357.711346654815	1.33087628355014	0.12242487977207	10.8709625529382	1.58519531261467e-27	3.49058823382972e-26
CDK5	3267.55596915327	-1.03586	0.0953270627452081	-10.8664	1.66697340096827e-27	3.66609747212947e-26
RBM20	2186.46219950169	0.692037543045461	0.0636982794229428	10.864305116477	1.70516322644901e-27	3.74542809566105e-26
CCNB2	2365.70301174158	-0.914922	0.0842572088578826	-10.8587	1.81351718542614e-27	3.97848770132816e-26
VDAC3	4604.84245887803	-0.854105	0.0786740564142558	-10.8563	1.86240776881968e-27	4.08068081391196e-26
DHCR7	3091.93508552695	-1.10542	0.101860785995549	-10.8523	1.94525692764198e-27	4.25693477655512e-26
ALDH5A1	787.323461094425	-1.00818	0.0929215259815126	-10.8498	1.99797698989706e-27	4.3669010056069e-26
NYAP1	1401.26208871885	1.37767449025047	0.127044541148425	10.8440274394864	2.12887966928105e-27	4.64726547064537e-26
HSPD1	15663.9870278515	-0.806614	0.0743861352240693	-10.8436	2.13878019632083e-27	4.66312101496238e-26
RACGAP1	4513.28749753481	-0.689524	0.0636256267121838	-10.8372	2.29362134293711e-27	4.9945582002234e-26
LRRC45	1275.52750223923	-0.854314	0.0788400114614068	-10.836	2.32287196403881e-27	5.05203223470286e-26
LINC00578	151.830163706468	-1.72961	0.159696743316201	-10.8306	2.46513227955405e-27	5.35484876745389e-26
MCM10	2225.03330797464	-1.06043	0.0979311009961359	-10.8283	2.52696499647223e-27	5.48242884265299e-26
SNHG17	2072.99283727773	1.10597071610117	0.102284920194399	10.8126468104897	2.99890271239294e-27	6.49835756869264e-26
MMACHC	546.616433354265	-1.08915	0.100749766010712	-10.8105	3.07117773671471e-27	6.64682554964375e-26
CDCA8	2598.2354958156	-0.839826	0.0776929563116031	-10.8095	3.10189173428866e-27	6.70509164372764e-26
LBR	5600.99678858488	-0.755177	0.0699092354996676	-10.8023	3.35859803023633e-27	7.25112702938202e-26
MARK3	4518.95700963279	0.637708462821279	0.0591215909661194	10.7863887354914	3.99168084923118e-27	8.60742692391533e-26
FOXO6	338.483442240127	1.38644905891588	0.128564347749595	10.7840865930909	4.0928906962245e-27	8.8149200110404e-26
AMFR	2481.6165285811	0.788704857643195	0.073139996434386	10.783495981583	4.11926351122096e-27	8.86092669165559e-26
PTCH1	2496.38380555089	-0.728425	0.0675907739034385	-10.777	4.42098312483375e-27	9.49839898096115e-26
SLBP	3058.28153481095	-0.626962	0.0581973207996504	-10.773	4.61554931129637e-27	9.89327282853247e-26
LRRC8D	1593.11508019805	1.00401662974229	0.0931973058943645	10.7730220322066	4.61596543577609e-27	9.89327282853247e-26
NFIL3	1196.46805770075	1.05828157758027	0.0982667146439871	10.7694816237048	4.79694341729055e-27	1.02687110780304e-25
C2CD4C	585.489880460189	1.17774886136788	0.109403940115004	10.765141183488	5.02844222473529e-27	1.07512594217375e-25
CARD10	502.758452767501	1.46540841581561	0.136173545145982	10.7613297006012	5.24084309938652e-27	1.11918584158638e-25
NPC1	1630.34777222174	0.95418552659968	0.0886701622509367	10.7611	5.25582544118803e-27	1.12103142884302e-25
GREB1	6778.59256249442	-0.564597	0.0524887486987047	-10.7565	5.52055792023965e-27	1.17607837524913e-25
POLR2K	2599.33325400238	-0.637482	0.0592710843583868	-10.7554	5.59130873387364e-27	1.18971746127983e-25
HHIPL1	229.613719845229	2.50491594813551	0.233015403752858	10.7500015354877	5.9260631044407e-27	1.25943086313366e-25
LSS	3669.36013982856	-0.863569	0.0803618206213022	-10.746	6.18768917413724e-27	1.31345402133367e-25
DOCK6	694.48348821427	1.35877730492623	0.126526600136382	10.739064382206	6.67170675678832e-27	1.4144978282198e-25
DYNC2I2	4340.51720222749	-1.05404	0.0981604973471674	-10.7379	6.75447635616169e-27	1.4303311488581e-25
RUNDC3B	586.779430840846	1.2275225843229	0.114339457970985	10.7357740372916	6.91371322845482e-27	1.46229996776959e-25
GAP43	1852.85922863799	-1.34306	0.125158956219155	-10.7309	7.2916781081687e-27	1.54039966915937e-25
HEBP2	753.221002172052	0.94448429664545	0.0881127668084585	10.7190402804918	8.28586118623477e-27	1.74833648562056e-25
KBTBD6	948.290709420017	-0.867862	0.0809761650035281	-10.7175	8.42453766275534e-27	1.77547884329964e-25
STS	387.343424310752	-1.27784	0.119302006353139	-10.711	9.03746732898233e-27	1.90238687275078e-25
SPAG4	382.900432671218	1.32207983438837	0.123461944868026	10.7083995461242	9.29548714965952e-27	1.95437340999143e-25
YY1AP1	4567.7430032209	0.641960505452127	0.0599538020182079	10.7075862387704	9.37749436263799e-27	1.96927381615398e-25
HLA-C	698.748370814774	1.49387611226565	0.139558305088307	10.7043153850312	9.71460677568698e-27	2.03764741408893e-25
LSM3	2692.0188540112	-0.815448	0.076231687149116	-10.697	1.05159098259196e-26	2.20310802774775e-25
TUBE1	1295.15411956334	1.1156361541366	0.104421906531236	10.683928221545	1.21039014833533e-26	2.53279510093081e-25
NCOA5	3255.95588219382	-0.899375	0.0841996602620872	-10.6815	1.24308726376933e-26	2.59814054349518e-25
C4orf46	2000.59466998532	-0.679071	0.0636314077398527	-10.6719	1.37720346049964e-26	2.87505449687776e-25
NKAIN1	3598.31512751151	-1.12686	0.105609190049439	-10.6701	1.40491100366301e-26	2.92943825079828e-25
COX6B1	4602.15773296489	-0.850109	0.079701690749372	-10.6661	1.46598496661049e-26	3.0531856513082e-25
AIFM2	535.600545794359	1.15793859911554	0.108619454393943	10.6605083368943	1.55743835854166e-26	3.23983824185101e-25
PACS1	2533.18501479092	0.964516444032655	0.090477058269749	10.6603426600922	1.56021535220265e-26	3.24180115836042e-25
RBBP4	6767.14579824733	-0.84509	0.0792761948774064	-10.6601	1.56480815849184e-26	3.24752791765876e-25
DNAJB2	2474.51160798425	0.921245636192879	0.0864704509260679	10.6538780164399	1.67249185393532e-26	3.46694032371446e-25
ZNF703	200.532330895394	2.34056873411159	0.219697517540673	10.6535966373779	1.67755662722903e-26	3.47336724621354e-25
MAML3	804.065686710277	-0.964682	0.0905797640265764	-10.6501	1.7420444352121e-26	3.60267014075092e-25
GMEB1	838.864562151566	-0.907319	0.0852003116691179	-10.6492	1.75788548031209e-26	3.63118353538299e-25
ARPC5	7430.65799516784	-0.624243	0.0586400972188543	-10.6453	1.83326323232612e-26	3.78246913348781e-25
TIMM8B	2777.93956388653	-0.910014	0.0855236887203582	-10.6405	1.93120272097228e-26	3.97989819489881e-25
PCMTD1-DT	715.463091868058	1.02861906489934	0.0966743095230045	10.6400456333704	1.94034290232416e-26	3.99407953421372e-25
KIAA1549L	422.182020464826	-1.34696	0.126673803335582	-10.6333	2.0859728539091e-26	4.28885720963032e-25
LPIN1	4068.47984096987	-0.63571	0.0598034520276581	-10.63	2.1612598619349e-26	4.43848976524191e-25
NDUFB2	2693.22735307072	-0.767535	0.0722591366223297	-10.622	2.35506368042763e-26	4.830885846557e-25
MSI2	12978.6384127512	-0.797773	0.0751160391761964	-10.6205	2.3917628278487e-26	4.90048091796301e-25
SMS	5037.25299966184	-0.495181	0.0466376904312728	-10.6176	2.46760312630346e-26	5.05001834251131e-25
MEIS1	1548.37616158706	-1.0871	0.102494531008844	-10.6064	2.78146185838125e-26	5.68575821732917e-25
MT-TP	896.510592230734	-1.32735	0.125149728095655	-10.6061	2.79287078969954e-26	5.70248744843733e-25
ITPK1	3060.05780464258	-1.12446	0.106073820614577	-10.6008	2.95557991289512e-26	6.02774671508784e-25
HELZ2	1155.12292454355	1.04038891715773	0.0982240013292386	10.5920030041378	3.24571270402994e-26	6.61183087933842e-25
NUDT15	1494.29277012565	-0.721034	0.0680819490164509	-10.5907	3.29183070531444e-26	6.69806105079055e-25
CNIH2	1298.85989162285	-1.29733	0.122549491176746	-10.5861	3.45524579596894e-26	7.02248921428998e-25
COX19	1475.47399912137	0.995940574598299	0.0941746617921087	10.5754621853259	3.87263316244947e-26	7.86175655320683e-25
ITGA3	765.191400517191	1.06607693012823	0.10082056576028	10.5740026559961	3.9334010828364e-26	7.97596306728363e-25
ORC6	2175.75451102802	-0.795639	0.0753247785950541	-10.5628	4.43311438353681e-26	8.97896088541786e-25
CHST3	1720.49193938055	1.09062120577771	0.103270681931044	10.5608018208493	4.52777556189324e-26	9.16019765279134e-25
LONP1	13404.111681094	0.875876931361052	0.0829908686958146	10.5538952070907	4.87338738306537e-26	9.8481412236985e-25
SH3BGRL	1055.59196816745	-0.927319	0.087907099006992	-10.5488	5.14227165129071e-26	1.03796401070916e-24
TRIP13	1651.96172532051	-0.834388	0.079101137688182	-10.5484	5.1688422151293e-26	1.04213760601957e-24
B3GNTL1	562.188464673629	-1.11546	0.105749304906698	-10.5481	5.18303097286953e-26	1.04380812827197e-24
SH3TC1	204.715819018719	1.93098016740502	0.183120298683674	10.5448723122751	5.36456780577355e-26	1.07913865690202e-24
IMP3	1029.87548334822	-0.907333	0.0860986361361874	-10.5383	5.75334005294786e-26	1.15602907745709e-24
PHLDA3	920.848297197851	1.31334456274224	0.12463845524371	10.5372339553969	5.81851036367114e-26	1.16779682463602e-24
SYNPO2	2773.89363990732	-0.77423	0.0734825133668059	-10.5363	5.87968589691808e-26	1.17873702981072e-24
FHL3	862.905717773167	1.16907909386339	0.11097926002574	10.534212370782	6.00841328992797e-26	1.20317965789928e-24
SETD5	7647.3907387931	0.509678830279918	0.0484185172515034	10.5265270233795	6.51956380202457e-26	1.3040602618484e-24
OSER1	2498.2208813984	0.724704718638185	0.0688467930135316	10.5263395274744	6.53255827617791e-26	1.305182999315e-24
ZNF423	3969.67470826237	-0.98421	0.093539637595383	-10.5219	6.8513768333956e-26	1.3673368529131e-24
PRPSAP1	4992.04682043033	0.669308305908523	0.0636180863274718	10.5207236581007	6.93389592461132e-26	1.38224518307754e-24
SMARCA4	13627.2452535573	-0.983599	0.0935155593373648	-10.518	7.13549339448254e-26	1.42083101577973e-24
PPL	86.7628446149604	2.17502015546898	0.206850184732564	10.5149538941967	7.37168534584817e-26	1.46621080185925e-24
SLC25A13	5117.43178730351	-0.636123	0.0605060693434098	-10.5134	7.49655365901785e-26	1.48937148088487e-24
LAMP3	223.585495483422	5.34661370290186	0.508633014694713	10.5117315400986	7.62799673971913e-26	1.51378494221901e-24
ARMC5	455.998694247751	-1.23867	0.117865606851867	-10.5091	7.8400715066292e-26	1.55412717915042e-24
PHYKPL	1200.77789916467	0.907743119560689	0.0864390046004398	10.5015452660137	8.4977502201785e-26	1.6826116393415e-24
DUSP15	596.506764284819	1.27956895646754	0.121979263864071	10.4900531117604	9.59744280628851e-26	1.89823247987465e-24
GS1-24F4.2	292.210498602857	-1.25035	0.119200590864413	-10.4895	9.65735292814835e-26	1.90794764777116e-24
SPEN	3266.20425438192	-0.590406	0.0563028668513728	-10.4862	9.99207709925006e-26	1.97187396505513e-24
BEGAIN	10056.7601099732	-0.86135	0.0821876061891943	-10.4803	1.06417653831279e-25	2.09774465445338e-24
DUXAP8	2040.59761383656	-0.630112	0.0601917931865484	-10.4684	1.20668504848788e-25	2.3760139228689e-24
FNDC10	1090.73341984796	-1.07843	0.1030387527993	-10.4662	1.23459558721819e-25	2.42826687132281e-24
NECTIN1	2878.49658088897	-1.09779	0.10496150607664	-10.459	1.33257592194281e-25	2.61806749464363e-24
PER1	1984.93536670955	1.0257729008556	0.0980824822959075	10.4582681519103	1.34287659117558e-25	2.63537667981871e-24
SLC10A4	1888.40031122921	-0.836033	0.07996719024327	-10.4547	1.39433789854724e-25	2.73333511331623e-24
PLEKHG4B	1868.7938287526	-0.66547	0.063669549101927	-10.4519	1.43555755855627e-25	2.81102201001018e-24
FBLIM1	600.459341230509	0.912232200326736	0.0872934761451977	10.4501761255262	1.46253371220445e-25	2.8596990793087e-24
TIMM44	3253.81135424453	1.10277630152767	0.105527785454245	10.4501037028378	1.46365098222734e-25	2.8596990793087e-24
NECAB3	878.294666560661	1.11651979713434	0.106861555327311	10.4482832363286	1.49201500733981e-25	2.91189948783472e-24
COLEC11	2629.44402397247	-0.853869	0.0817693435418707	-10.4424	1.58725106711903e-25	3.09435208035267e-24
DAG1	2501.52785168274	-1.0593	0.101564613467538	-10.4298	1.81301953717372e-25	3.53059597536406e-24
FOXA3	283.238332289151	1.46661147382547	0.140726649600402	10.4217039060473	1.97384825507797e-25	3.83955828892065e-24
ACOT7	5381.42941589519	-0.97887	0.093931506157079	-10.4211	1.98626029480513e-25	3.85945654205981e-24
DHTKD1	1422.53317341832	-0.683834	0.0656365409615293	-10.4185	2.04147194498134e-25	3.96238275863447e-24
SH2D3C	1501.1201810685	1.28175011540055	0.123056214238914	10.4159722719247	2.09644375310447e-25	4.06461825026241e-24
PCYT1B	1081.21974235205	-1.0616	0.101947917242186	-10.4131	2.15955651698248e-25	4.18239631251744e-24
RASGRP2	449.863375815424	1.20506003047389	0.115822619037093	10.4043583238949	2.36846369178195e-25	4.58196662998778e-24
LINC01833	1360.97812458362	-0.744341	0.0715898665533559	-10.3973	2.55053354233909e-25	4.92880154050707e-24
NTPCR	3899.26646192119	0.644601139528286	0.062095393560172	10.3808205821846	3.03158122126702e-25	5.85201082472091e-24
ASL	778.705441081495	1.08709190912925	0.104768905111514	10.3760930590253	3.18545825104281e-25	6.14234163521689e-24
ECEL1	60.6811493908857	4.34704763488601	0.418979572087037	10.3753211958099	3.2113064647407e-25	6.18543800757572e-24
LINC03015	282.729080929443	-1.48005	0.142703450171615	-10.3715	3.3409989324272e-25	6.42824190676581e-24
SLC22A23	117.532381942877	4.13200271524309	0.39849409260443	10.3690438376078	3.42938932966536e-25	6.59113718773292e-24
TBX19	253.795845349402	1.5848670068586	0.152927399803311	10.3635254957385	3.63318534780735e-25	6.97524248859171e-24
FAM89A	604.564747327564	1.54575541857976	0.149157990360166	10.3632089360234	3.64523340006832e-25	6.99078275271237e-24
ORC1	1527.78659443532	-0.717688	0.0692938434970503	-10.3572	3.88261673971929e-25	7.43796632629647e-24
NDUFB3	1365.9336952375	-0.931564	0.0899587046622825	-10.3555	3.95271462569404e-25	7.56405844280541e-24
WSB2	4492.68362917808	-0.691522	0.0668334134830142	-10.3469	4.32049018407081e-25	8.25890891186379e-24
LMNA	8898.96	0.796665262685854	0.0770192800932985	10.3437121422169	4.46884149123622e-25	8.53326730540376e-24
COPA	11979.7490674688	0.606260424914255	0.0586218282044943	10.3418887380891	4.55470812604554e-25	8.68784779770628e-24
TBCD	5869.48031302169	-0.753614	0.0729287219829041	-10.3336	4.96780610827023e-25	9.46559780241749e-24
ULBP2	75.488126472265	3.30728698556673	0.320191933146846	10.3290765418814	5.20593396768026e-25	9.90864633116495e-24
SRRM4	2088.90277298013	-0.700579	0.0678374288223682	-10.3273	5.3023622410925e-25	1.00813300158062e-23
CTPS2	1830.78500578258	-0.559512	0.054203077102274	-10.3225	5.57419541924045e-25	1.05867801721815e-23
DELE1	2448.24511702598	-0.761799	0.0738532539644518	-10.315	6.02574615005429e-25	1.14321076636545e-23
RSPH3	608.694370383898	1.20755112756646	0.117083741977841	10.3135679400731	6.11866544693364e-25	1.15959531010376e-23
MIB2	2394.21853071229	0.99584989247655	0.0966174842458317	10.307139543633	6.54195025611463e-25	1.23848784184817e-23
CCDC33	442.459490016963	1.29822414491522	0.125981743253595	10.3048593501517	6.69895982709129e-25	1.2668556969265e-23
CLSTN3	2457.84036290631	0.789680272570155	0.0766417121308941	10.3035312053244	6.79212804402553e-25	1.28310265036816e-23
CDHR2	1099.5078514511	-1.18655	0.115164625271903	-10.303	6.82680730765989e-25	1.28827755404527e-23
EIF1AX	4329.43043304807	-0.915719	0.0888803790227968	-10.3028	6.84184813164134e-25	1.28973943138254e-23
HLCS	1757.67636614067	0.992821852306001	0.0964314925045601	10.2956184387487	7.37441700160434e-25	1.38865219832128e-23
ABCG4	235.22441032108	2.44508540619698	0.237879600010076	10.2786678895265	8.79345374962102e-25	1.6541047787319e-23
H2BC12	1619.87056442322	-1.19186	0.116014711469538	-10.2734	9.28905171557912e-25	1.74547303331424e-23
ATXN2L	2219.89591885549	0.937874374605306	0.0913295378282069	10.2691242823266	9.70818824502795e-25	1.82229495274506e-23
RPS6KL1	1595.26183385101	0.89467695213938	0.0871936856058453	10.2607998035973	1.05826555035897e-24	1.98433207438466e-23
SPSB4	896.187266355489	-0.799638	0.0779853829529324	-10.2537	1.13904680524483e-24	2.13354084855287e-23
COL27A1	108.841	2.67173875260463	0.260864644416544	10.241858411209	1.28739377345332e-24	2.40885679388377e-23
LBH	1898.32358767688	1.25947726986282	0.123068377837333	10.2339633624452	1.39683051157594e-24	2.6108622733283e-23
PASK	1657.75162585803	-0.703254	0.0687321735269474	-10.2318	1.42833797930091e-24	2.66693475712764e-23
TAFAZZIN	1136.52265409796	0.786439734807861	0.0768663177136123	10.2312658938336	1.43629475525911e-24	2.67896243275228e-23
TLE1	4282.60692536218	-0.753572	0.0737620709635368	-10.2163	1.67689896589163e-24	3.12443914803961e-23
BAIAP2L1	494.721651471662	1.37316695017117	0.134430980560918	10.2146614154087	1.70473254159724e-24	3.1729558737392e-23
TPI1	21913.9464795866	-0.857626	0.0839958452668941	-10.2103	1.7825154951839e-24	3.31424174404224e-23
VAT1L	1091.44049265194	-0.802601	0.0786230648669555	-10.2082	1.82179372789947e-24	3.38371393873092e-23
GTSE1	3384.65679587473	-1.18372	0.115970407057669	-10.2071	1.84299539629255e-24	3.41950100705613e-23
LGALS3	347.490686350661	1.53531229396183	0.150550343070204	10.1979993047634	2.02398800925246e-24	3.75137903350127e-23
PDHB	1839.55681472719	-0.632665	0.0620590943253214	-10.1946	2.09702462889535e-24	3.88267952755262e-23
NBR1	4242.1213487451	0.586202644529495	0.0576368232980051	10.1706272307652	2.68176131170397e-24	4.9601363507897e-23
SLC6A6	2865.85495842596	-0.733458	0.0721457721809962	-10.1663	2.80242610256533e-24	5.17789951364265e-23
BRD7	2962.38596735566	-0.545059	0.0536186900271542	-10.1655	2.82787637809702e-24	5.21946869702625e-23
APBA2	5517.16373621312	-0.766098	0.0754056079847255	-10.1597	3.00019031505436e-24	5.5317377633776e-23
AKAP1	4832.49308942285	-0.777476	0.0765738442595679	-10.1533	3.20415791853348e-24	5.90165836619885e-23
ZNF730	938.317024322535	-0.934073	0.0920020411268317	-10.1527	3.22196819567052e-24	5.92828737105579e-23
PRPS2	1046.30139360579	-0.780704	0.076937740208301	-10.1472	3.40967604844339e-24	6.26714052895801e-23
PDIA3	7945.76373083047	-0.572882	0.0564766901606498	-10.1437	3.53508610137873e-24	6.49090264222001e-23
JPT2	6120.50268068228	-0.765179	0.0754606548960133	-10.1401	3.66712736188434e-24	6.7263636942779e-23
ZC3H4	3148.79575135288	-0.942142	0.0929215327513558	-10.1391	3.70446413648156e-24	6.78780672137482e-23
XRCC6	10899.0904565861	-0.703874	0.0694562035192259	-10.1341	3.90054841211313e-24	7.13969948478099e-23
SERBP1	17440.7969293239	-0.42858	0.0422985665048548	-10.1323	3.97332616436069e-24	7.26539330281548e-23
VAMP4	983.111196144251	0.890289338480255	0.0878974936569593	10.1287226909429	4.11995971421286e-24	7.52573632920577e-23
GTF2H5	655.801594039901	-1.19722	0.118303800220368	-10.1198	4.51123469675197e-24	8.23195582125576e-23
EPS15	2516.32950730464	0.99237199672191	0.0980902735384614	10.116925571961	4.64786156199937e-24	8.47252455044051e-23
LMNB2	13620.7042902792	-0.986463	0.0975378175525571	-10.1136	4.80601696118727e-24	8.75180143230828e-23
BCAS3	862.69850126339	0.882119753494103	0.0872903904710123	10.1055768995218	5.21875015788941e-24	9.49361525635809e-23
C1QL4	333.299867538567	1.79331870405585	0.17751046116966	10.1026085574857	5.37919442223966e-24	9.77542813710603e-23
NPAS1	161.103354815109	1.89044623853414	0.1871883028131	10.0991686452849	5.571247420956e-24	1.01140448559901e-22
BEX1	5675.92581681137	-1.01532	0.100580669968611	-10.0946	5.83635507421032e-24	1.05844544022756e-22
EXO1	2811.41160684609	-0.582864	0.0577452992832889	-10.0937	5.89068028074308e-24	1.06720295823872e-22
ARSB	874.037236935072	-1.35801	0.134657569718447	-10.0849	6.44313496426224e-24	1.16609531666412e-22
AMIGO1	734.354868114959	1.31550939631385	0.130714495092945	10.0639901900585	7.97010163534822e-24	1.44097481713934e-22
CCNF	489.362157732748	-1.08472	0.107793717913351	-10.0629	8.05785742890529e-24	1.4553527585077e-22
H2AZ1	14625.8850382274	-0.815704	0.0810842468698788	-10.06	8.30384677463549e-24	1.49825121090923e-22
PLEKHA2	349.612437771992	1.21250209164772	0.120660131400592	10.0489041208003	9.28946854671717e-24	1.67437699126456e-22
KIFC2	1419.11009206876	0.944668838294083	0.094054775841954	10.0438157428759	9.78154979566818e-24	1.76127661392062e-22
ELN	1195.87492547417	-1.261	0.125588802930312	-10.0407	1.00953353151007e-23	1.81592796583531e-22
CLDN4	198.936704363031	1.36714479314833	0.136212164674372	10.0368773700691	1.04943768770496e-23	1.88578833272348e-22
ACLY	8798.2473944263	-0.867853	0.0864892802990292	-10.0342	1.07796933991123e-23	1.93509176328023e-22
STMN4	2781.15655119601	0.917449662249451	0.0914592114205746	10.0312439610983	1.11107858901898e-23	1.99250422018597e-22
DDX23	5912.50052628542	-0.930406	0.0927662131792218	-10.0296	1.13003364265237e-23	2.02444324917722e-22
RPA2	4668.42090367981	-0.681718	0.0679897181861666	-10.0268	1.1623980524634e-23	2.08031602871031e-22
WDR31	376.464545857911	1.55525162024232	0.155229843362546	10.019024606048	1.25737682102057e-23	2.24802193622707e-22
CREM	1000.67334618317	1.11944660564426	0.111878291933675	10.0059322170194	1.43533412079428e-23	2.5635937296853e-22
IFT43	1356.9539572767	0.729758140284864	0.0729474470817622	10.0038886825871	1.46527567680632e-23	2.61443032465079e-22
NUP50-DT	899.594141435098	1.0943839628453	0.109427374550779	10.0010072190617	1.50854811414483e-23	2.68892618491016e-22
MRPL20	3844.76010043141	-0.652602	0.0652708507892242	-9.99837	1.54931672160726e-23	2.75881352179855e-22
PRR18	169.81509503843	1.92312241626742	0.192422468907142	9.9942716003476	1.61469943408658e-23	2.87234561303008e-22
CERK	5744.90334397737	-0.811085	0.0811612172110461	-9.99351	1.62714643366275e-23	2.89157821507786e-22
NR1D1	310.407994036985	1.54613411110677	0.154718836782531	9.99318598342344	1.63248721005178e-23	2.89815651085699e-22
SAXO4	111.059669603996	1.98036613782422	0.198284955761023	9.98747550071826	1.72929712569191e-23	3.06694400967746e-22
HNRNPH1	21617.8305365744	-0.521538	0.0522341224746168	-9.98462	1.77985582819991e-23	3.1534479713658e-22
MAP1LC3A	1349.9973824915	0.865558132820811	0.0867550738552191	9.97703182485089	1.92128199595982e-23	3.40061143669285e-22
WASF1	5221.66892072518	-0.509688	0.0510997508195216	-9.97437	1.97346494539826e-23	3.48948071645321e-22
MFAP4	4791.26529176551	0.941043252814427	0.0944733558188214	9.96093813602998	2.25920689973732e-23	3.99073890121431e-22
BCL2L13	3499.12693962836	0.651956650369681	0.0654635484380889	9.95907899777628	2.30185179929094e-23	4.06201033084455e-22
ZSWIM6	1824.63675824631	-0.815541	0.081898000246767	-9.95801	2.32677794529324e-23	4.10190305370638e-22
LIF	90.4851663425587	1.89863076361398	0.19070113668578	9.95605373208847	2.37295541420715e-23	4.17914319063853e-22
MPHOSPH6	625.309821543513	-1.51672	0.152640612557328	-9.93653	2.88697894605919e-23	5.07935937554414e-22
RWDD2B	1584.82598492532	0.787508532631594	0.0792624154433391	9.93545967816923	2.91826826984732e-23	5.12930611803582e-22
PGD	10941.5034515671	-0.909199	0.0915351406757967	-9.93278	2.99772597125562e-23	5.26373293185122e-22
RNF207	297.090615581076	-1.09499	0.1103366675788	-9.92407	3.27144378438721e-23	5.7386576384459e-22
TGFB1	258.281741358244	2.18415017311527	0.220268998032781	9.91583106393488	3.55287226060244e-23	6.22615335103789e-22
CREB3L1	41.3332368212558	4.62866567260906	0.466888169596457	9.91386369161964	3.62356062757444e-23	6.34374247690804e-22
RAD52	772.012322908873	1.12167006212416	0.11335427471378	9.89526036804867	4.36473159334638e-23	7.63374718432747e-22
TMEM237	2682.58053029149	-0.829945	0.0838823326504236	-9.89416	4.41321298418458e-23	7.71091225161579e-22
HCFC1	5827.52605190321	-0.940137	0.0950275016447312	-9.89331	4.45064256995425e-23	7.76630195550723e-22
MAPRE1	1595.77102366081	-0.778389	0.0786788723810185	-9.89324	4.45369878004996e-23	7.76630195550723e-22
RNF145	1324.48094195064	-1.03432	0.104563562843596	-9.89183	4.51694961548313e-23	7.8688377439382e-22
NAT10	3230.45559968277	-0.620776	0.0627590665295679	-9.89142	4.5355385051285e-23	7.89344407949628e-22
MGST2	375.811434171035	-1.04926	0.106081221931322	-9.89111	4.54933426757021e-23	7.90526090800248e-22
MXD4	3689.89866275844	-0.778501	0.0787074418680364	-9.89107	4.55126999454051e-23	7.90526090800248e-22
FAM114A1	308.286563067882	1.32490858021091	0.133990996960745	9.88804181074249	4.69114037192622e-23	8.14021040789003e-22
BAG1	2980.70711225956	-0.790882	0.0800022006130108	-9.88575	4.79973774189947e-23	8.32048654433984e-22
TTC39B	109.271176487065	1.73327326128255	0.175416660358953	9.88089305619987	5.03818785946628e-23	8.72529262792192e-22
NSG2	8278.85164478539	-0.676709	0.0685127778414506	-9.87711	5.23177452270385e-23	9.05168660571913e-22
CKS2	1944.41035550746	-0.779455	0.0789266408063691	-9.87568	5.30692632094329e-23	9.17273423332545e-22
YWHAZ	20640.9517527182	-0.367983	0.0373101200072205	-9.86282	6.03335170366065e-23	1.04181371898562e-21
PLPP3	181.214692835462	-2.90211	0.294259328335997	-9.86242	6.05691853459817e-23	1.04486276613429e-21
HNRNPAB	9971.38460654962	-0.860594	0.0873045233586781	-9.85738	6.36917519934882e-23	1.09765843932637e-21
TMEM14A	1862.0894268303	-0.73504	0.0745910183713721	-9.85427	6.56903750882912e-23	1.13100020672947e-21
SPATA18	201.593716300218	1.77256184694198	0.179987801809598	9.84823320869883	6.975943784561e-23	1.19988947469463e-21
FAM131A	3960.56405052985	0.840445732957669	0.085370333186128	9.84470484758791	7.22509820985407e-23	1.2415372842239e-21
TRIM47	102.354185806866	2.36393818745096	0.240131310528807	9.84435633256321	7.2501814792242e-23	1.2446379506373e-21
LRP3	3534.43227526322	-0.922601	0.0937218335336839	-9.84403	7.27371763472678e-23	1.24746726689854e-21
MAP2K3	647.824937307993	-0.878344	0.089255591835914	-9.84077	7.51344789354266e-23	1.28733319431804e-21
CYP11A1	50.2124834922335	2.8655325351528	0.291230197203689	9.83940732337115	7.61581519300289e-23	1.30360933439184e-21
SLC12A7	177.378928239917	1.78321297952723	0.181245314093402	9.83867080066013	7.67176796135917e-23	1.31191683842121e-21
PPP4R1	2683.88819871079	-0.762093	0.0775313738591926	-9.82948	8.40505098098843e-23	1.43592378208539e-21
SNHG14	916.935154892115	-1.05638	0.107512674712803	-9.82565	8.73080042078811e-23	1.49013526100748e-21
TMX4	2593.42826272312	-0.606524	0.0617642304594872	-9.81999	9.23556265015934e-23	1.57476585130297e-21
CASKIN1	1030.06584824184	0.752296497060465	0.076618258049665	9.81876273632867	9.34838314876959e-23	1.59246734909965e-21
PLEKHH2	152.853034720986	1.92407857388827	0.19596452811321	9.81850436103782	9.37237085682074e-23	1.59501695370842e-21
FOS	200.212032627502	2.18998822674694	0.223245714813957	9.80976601755594	1.02205271364644e-22	1.73768616179773e-21
KIF26A-DT	231.178859569863	1.7004846365932	0.173358582200661	9.80905943626664	1.02923398636617e-22	1.74821473073262e-21
PLD3	11203.1549451345	1.01236679460455	0.103305405470023	9.79974658633248	1.12868452121835e-22	1.9152974764091e-21
NDST1	6667.36378331998	-0.778647	0.0794817371264937	-9.79655	1.16499029571005e-22	1.97501039393529e-21
ERP44	1981.86194101298	0.614847182264282	0.062771478823756	9.79500871710532	1.18287214909897e-22	2.00340472608889e-21
CHRNB1	1019.35752850294	0.863704154862622	0.0881821620406957	9.79454500632482	1.18831204769055e-22	2.01069221313535e-21
GKAP1	762.347380973774	1.09337012838625	0.111647645003831	9.79304246272934	1.20610942611777e-22	2.03885534155014e-21
PHF19	2412.32552078395	-1.06777	0.109088454626918	-9.78812	1.26630406010717e-22	2.13856622643888e-21
METTL9	7612.79990674121	-0.589797	0.0602635347516768	-9.78697	1.280812989295e-22	2.16100527449563e-21
MAN2A2	2558.94364737651	0.85172827468701	0.0870617294403751	9.78303877216593	1.33151593005386e-22	2.24441035988679e-21
GABBR1	1431.87308378698	0.881151460000742	0.0902154106049019	9.76719447478593	1.55703994801192e-22	2.62205527245207e-21
CACNA1G	914.402005893063	0.790698730447285	0.0809582546033329	9.76674626103826	1.56394146578493e-22	2.63117155071448e-21
WDR82	13384.0819291454	-0.569278	0.0582883094500049	-9.76659	1.56641866525586e-22	2.63283411017625e-21
TUBG2	655.469742382346	0.933888465932935	0.095677240242448	9.76082152418321	1.6580658347046e-22	2.78422792870339e-21
EPHX1	706.532154003327	1.22998247392828	0.12602776553777	9.75961502356128	1.67790940728295e-22	2.81487610432421e-21
FAM162A	841.581248187705	-0.856265	0.0878435657176741	-9.74761	1.88857250359684e-22	3.16528331835065e-21
E2F3	3772.99068264908	-0.652028	0.0669738553785165	-9.73556	2.1263474427278e-22	3.55854658890971e-21
RAB6B	2804.12190180893	0.729353434502113	0.0749167304164481	9.73552143089766	2.12723885560319e-22	3.55854658890971e-21
MRPL11	3234.9082339087	-0.796348	0.0818012271137472	-9.73516	2.13473014151631e-22	3.56770305881771e-21
MAFA-AS1	62.827701359833	3.26926348496384	0.335992368569405	9.7301718455207	2.24213856674179e-22	3.74367272305273e-21
RTN4	9422.61482254549	-0.51786	0.053228043218415	-9.72908	2.26629343611324e-22	3.78043401295796e-21
ARID5A	533.597054623487	1.29836716740686	0.133482339668021	9.72688350111319	2.31579281018357e-22	3.85936366349349e-21
GYS1	1399.23532562093	-0.86865	0.0893458023217363	-9.72234	2.4215632114358e-22	4.03183434130017e-21
DRC1	87.4148962498713	2.13106193924622	0.219262084055509	9.71924511447546	2.49625201097082e-22	4.15227921523858e-21
ADAMTS7	1576.7598910123	0.770514286223832	0.0792921667964485	9.71740737268317	2.5417059227977e-22	4.22391392170197e-21
STAMBPL1	994.703604234609	1.19926256485304	0.123478694452481	9.71230356921657	2.67228247604772e-22	4.43674166586627e-21
MICALL2	344.539979582455	1.29675963933953	0.133531848118417	9.71123861170227	2.70035443432479e-22	4.4791432558847e-21
DNAH10	122.820068872389	2.06579502700404	0.213099685339012	9.69403133429151	3.19656441909658e-22	5.29724949001554e-21
INAFM1	452.076554429132	1.33298464466084	0.137550704067758	9.69086020820517	3.29739622888823e-22	5.45922847558068e-21
ZNF76	936.026510187548	-0.932958	0.0962806432202997	-9.68999	3.32574001793294e-22	5.50100420926944e-21
MTCL2	7396.35457162666	-0.832241	0.0859285178757877	-9.68527	3.48275226568842e-22	5.7553294917666e-21
MAPRE2	1878.32746479997	-0.6628	0.0684559807044681	-9.68213	3.59153380927844e-22	5.92955189688715e-21
ABITRAM	717.689493782587	1.02138068662475	0.105500656855682	9.68127324573849	3.62176981873593e-22	5.97389309094111e-21
ASF1B	1656.79337300519	-1.16912	0.120830276487737	-9.67569	3.8250760444885e-22	6.30335457769298e-21
PEA15	11736.6823739398	0.819763968696956	0.084731339960011	9.67486138049798	3.85613867478245e-22	6.34862607518652e-21
EXOC4	9834.0922490293	-0.434666	0.0449378802723108	-9.6726	3.9422040195336e-22	6.48428385799006e-21
TESK1	1535.56332456775	1.17510016925913	0.121497929150805	9.67177117727312	3.97439215624047e-22	6.53115261214163e-21
GRM4	80.445876857088	2.16076858862635	0.223426727717466	9.67103896074039	4.00293384428662e-22	6.57194765410177e-21
DROSHA	3221.42181221635	-0.643747	0.0665844858368324	-9.66813	4.11840023344078e-22	6.75524609718923e-21
NXPH3	73.3209482416978	2.4831443453387	0.256956165601958	9.6636885109239	4.30093266730801e-22	7.04810856564785e-21
ACTB	104881.954818718	-0.855097	0.0884885456142199	-9.66336	4.3146912821116e-22	7.0641084491016e-21
DRAM2	1269.68329419506	0.802590826403149	0.0830888434058864	9.65942951549486	4.4835371507675e-22	7.33375614244874e-21
IGFBP3	200.39800299817	1.71475204097744	0.177544385514787	9.65815976667209	4.53944747406258e-22	7.41834660225273e-21
COQ10B	570.469300386733	0.781485032975998	0.0809659403627779	9.6520219424916	4.8195921177236e-22	7.86888530245509e-21
CCDC184	879.14334430497	1.0138760289396	0.105051238105689	9.6512525432548	4.85589463014689e-22	7.92084214485769e-21
PBX3	2403.05813223448	-0.795392	0.082427036624396	-9.64965	4.93217095097492e-22	8.03784762720171e-21
DENND3	550.480933275123	0.911280471590678	0.0944913261826116	9.64406478780455	5.20837642639816e-22	8.48015764010795e-21
MDM4	5414.08133866393	0.621556749667539	0.0645039636973925	9.63594659986244	5.63700262330963e-22	9.16959341171674e-21
ALDH1L1	98.0879857860667	2.35128586463224	0.244273298876775	9.62563602098141	6.23201778425817e-22	1.0128174490924e-20
SERINC3	3177.48954342322	0.612577160500204	0.0636957498895942	9.61723759531841	6.76227963327895e-22	1.09798556910595e-20
FBXO5	1220.59232860803	-0.929871	0.0967398835047631	-9.61207	7.11043235418818e-22	1.15345564116289e-20
ST6GALNAC5	912.639013463422	-0.927001	0.0964787053268273	-9.60835	7.37220938879459e-22	1.1948249900336e-20
PDIA4	7446.95060850097	-0.733511	0.0764382224470082	-9.59613	8.30055576772789e-22	1.34405153008209e-20
HPDL	91.5568917298435	-2.64948	0.276184191089187	-9.59317	8.54158844382462e-22	1.3818148843889e-20
MED24	4035.35949162893	-0.857158	0.0893630740638179	-9.59185	8.65166386222026e-22	1.39834296537275e-20
ITGA7	411.376081211353	1.57042640315343	0.163737597794439	9.59111666658864	8.71367668769347e-22	1.40707973691138e-20
CALR	14883.5742223766	-0.898642	0.093711271067516	-9.58948	8.85300410955703e-22	1.42827389293054e-20
CHD5	888.661131142215	0.97138460280265	0.101304056117778	9.58880266031307	8.9113109487629e-22	1.4363701020604e-20
MESD	1464.0327117027	-0.768802	0.0801905811235862	-9.58718	9.05235112166912e-22	1.45777479538573e-20
LINC01224	726.36944527332	-1.1512	0.120089954268976	-9.58619	9.14001381158787e-22	1.47055254064146e-20
MCAM	180.679697729554	1.73558037092469	0.18110542023815	9.58326022844837	9.40289403397263e-22	1.51147247553367e-20
DCAF16	3003.99513709129	-0.699517	0.0729952955709929	-9.58305	9.42229726568815e-22	1.51321580610261e-20
DNASE2	919.715655816093	0.985275704127389	0.102921076543433	9.57311891030985	1.0372829736595e-21	1.66435912343442e-20
FEZ1	2667.06270076046	0.854566717119245	0.0893429609633591	9.56501450035572	1.12185748959738e-21	1.79843011161024e-20
C14orf132	8974.54105909197	-0.662959	0.0693318598416968	-9.56212	1.15371638710427e-21	1.84782727869363e-20
PATJ	487.470879192427	1.23293809456573	0.129102502352503	9.55007123873783	1.29607135784561e-21	2.07394875560416e-20
DNAJC8	5495.23763564215	-0.538915	0.0564315198601228	-9.54989	1.29833228865891e-21	2.07568820326101e-20
HUNK	1406.90937230438	-0.990244	0.103707352621911	-9.54845	1.31657005020555e-21	2.10294413981341e-20
SNHG15	2222.07691812257	0.921851656428561	0.0966057745572405	9.54240738354982	1.39554461316672e-21	2.22707760379187e-20
C1QTNF12	52.4820471714361	2.60466068321016	0.273044603404492	9.53932306565893	1.43767659836812e-21	2.2922450507074e-20
ARHGAP35	6727.52121538156	-0.344536	0.0361313685463738	-9.53565	1.48956685672664e-21	2.37283974420185e-20
MSH2	4014.05704253718	-0.915904	0.0961232659761566	-9.52843	1.59680108627602e-21	2.54137144982292e-20
CNIH3	601.687437793054	0.892569789484303	0.0936927559328505	9.52656137176717	1.62579278027371e-21	2.58518596589926e-20
BRMS1L	598.666966296355	-0.974139	0.102276260383685	-9.52458	1.65706617043588e-21	2.6325466330321e-20
METTL22	1391.56683356567	0.785900960999567	0.0825169753513709	9.52411255566592	1.66458037874121e-21	2.64211043598762e-20
MCCC2	3451.11046956396	-0.496266	0.0521084534512241	-9.52372	1.67083303914808e-21	2.64965648414497e-20
SCML4	40.3671874473188	-3.58193	0.376140585598335	-9.52284	1.68503284510438e-21	2.66978053468958e-20
N6AMT1	947.996561068321	-0.740063	0.0777392535328039	-9.51981	1.73502670639417e-21	2.74653019001448e-20
ESCO2	504.963349777641	-1.59882	0.168005333451635	-9.51647	1.79156019714171e-21	2.83348545669586e-20
KMT5A	3366.7954860863	0.644743238078832	0.0677676469925147	9.51403	1.83420910944421e-21	2.89834543996359e-20
PPM1D	2370.86834618588	0.56003776980901	0.0588748640549833	9.51234077221801	1.86419705155813e-21	2.9431010951474e-20
LINC03011	204.945902618717	1.38867191128063	0.146014019627264	9.51053819917808	1.8967862950156e-21	2.99188004179e-20
CCNG2	2494.26824850239	-0.477835	0.050259259822375	-9.50739	1.9549713227794e-21	3.08090935199513e-20
SNRPB	8478.28463761389	-0.782053	0.0823270405565826	-9.49935	2.11211549452697e-21	3.32559449458824e-20
PSTPIP2	263.559322991372	1.24439858858215	0.13112168068463	9.49041060246274	2.30126000175467e-21	3.6201849956429e-20
APH1B	535.935433625844	0.871313606503155	0.0918503960340758	9.48622590783282	2.39550546002294e-21	3.76509578170006e-20
TLE4	1927.8416963623	-0.803613	0.0848317692616567	-9.47302	2.71860661887345e-21	4.26912986100535e-20
HCN4	93.0051982676125	1.82947642128727	0.193169069348405	9.47085590596066	2.77559952133856e-21	4.35476049124299e-20
UTP4	6512.70813054083	0.637409316397426	0.0673350076338707	9.46623960991129	2.90099450903857e-21	4.54746320113652e-20
POLR2F	1963.6723735181	-0.91442	0.0966923263826114	-9.45701	3.16877563547164e-21	4.96282469321608e-20
BLOC1S2	1759.44561688335	0.649486658752573	0.0686813865373087	9.45651640855798	3.18373295958138e-21	4.98183771604583e-20
TMEM98	4275.76617433827	-0.740848	0.0783960408118753	-9.45007	3.38601697525713e-21	5.2936827724577e-20
SNHG16	6874.51965673023	-0.580068	0.0614080232811703	-9.44613	3.51584813382986e-21	5.49180447900879e-20
TMEM165	2972.93103942629	-0.559434	0.059229318186227	-9.44521	3.54675813705628e-21	5.53519659130001e-20
ZNF554	800.220187744119	0.879399744012165	0.0931870203533473	9.43693382058628	3.838472961284e-21	5.98517450629838e-20
CFAP44	802.239062949935	-1.20414	0.127666776316624	-9.43193	4.02619262788779e-21	6.27234696443277e-20
ALG8	2142.61522180898	-0.681219	0.0722258776512227	-9.43179	4.03164072009478e-21	6.27486194221457e-20
ALDH1L1-AS2	39.5876086957244	3.76098821277414	0.398760317997468	9.43170130784685	4.03490443858046e-21	6.27486194221457e-20
FBXO42	2284.17067756968	0.805144617134222	0.0853907878439605	9.42894002343098	4.14253940336706e-21	6.43658890424748e-20
ETS1	1130.61954624061	0.765022662196853	0.0811429160645219	9.42808934286432	4.17626763100623e-21	6.48329800276138e-20
BTG3	1418.34450786435	0.812475357825545	0.0861844784294213	9.42716568727515	4.21319682586776e-21	6.53194543432852e-20
PAX5	1490.1814644821	-0.660929	0.0701093572434771	-9.42712	4.21499250117003e-21	6.53194543432852e-20
SEC61A2	1790.69250740641	0.803130879973687	0.0852947300841152	9.4159496041744	4.68825159424425e-21	7.25898990275191e-20
GAS6-DT	116.538582833048	1.89708296229769	0.201512447824598	9.41422221196461	4.76597823354323e-21	7.36923928890935e-20
MRPL15	2127.60302578796	-0.644882	0.0685011137086785	-9.41418	4.76779196160632e-21	7.36923928890935e-20
NYAP2	185.778809962342	-1.62346	0.172527998786178	-9.40983	4.96941572262183e-21	7.6741667080698e-20
CAB39L	484.226244940122	-1.25655	0.133686544454209	-9.39925	5.49516675741208e-21	8.47866829010126e-20
PRRX2	718.705563408887	1.04340844614858	0.111133925364374	9.3887482398157	6.07175353993996e-21	9.36013479452645e-20
OXCT1	1631.5410700716	-0.751396	0.0801024752814563	-9.38043	6.57045344828049e-21	1.01201008599735e-19
GOLM1	4289.97919268352	-0.5562	0.0592950561984283	-9.38021	6.58383619192677e-21	1.01318878629808e-19
CCDC88B	59.4717279733633	3.2684601548245	0.348495728224462	9.37876676846761	6.67488490107779e-21	1.02630708539876e-19
ELAVL2	768.097463457642	-1.06407	0.113476200424449	-9.37707	6.78313811492183e-21	1.04204559642092e-19
NIM1K	96.4042747674504	3.14995391204489	0.335969457672005	9.37571508395886	6.87084270984367e-21	1.05460278468278e-19
WBP2NL	193.171448438381	1.44685333150871	0.154321874687619	9.37555569770945	6.88123226947411e-21	1.05528143095266e-19
DLGAP5	1180.97201329208	-1.34713	0.14369296475902	-9.37508	6.91256172276093e-21	1.0591673863246e-19
DDX54	2184.73431939615	-0.839685	0.0896565168314258	-9.36558	7.56346437816014e-21	1.15789763752924e-19
CENPB	5571.17077433805	-0.870186	0.092933974030804	-9.36349	7.71482058601072e-21	1.1800472110886e-19
CHRM4	148.501412059641	1.84324441544396	0.196894753478691	9.36157202199626	7.85590201792149e-21	1.20058824097569e-19
RBM12B	1014.47944598439	-0.950182	0.10150265531896	-9.36115	7.88730095450429e-21	1.20434590222405e-19
DNAJB5	1328.40301328151	1.02385513415901	0.109397405648602	9.35904401104139	8.04613858586708e-21	1.22753945190079e-19
TENM3	3957.0591544725	-0.475839	0.050846291835722	-9.35838	8.09695106094924e-21	1.23422662637676e-19
CFAP53	188.668577649555	1.42531551475709	0.15243146182485	9.35053366079263	8.72065949487509e-21	1.32815418766909e-19
TMEM179	1676.28476127158	-1.01441	0.108500014174261	-9.3494	8.81460445092442e-21	1.34130667729127e-19
PODXL2	6688.71064091334	-0.884072	0.0946263297659577	-9.34277	9.38440432082076e-21	1.4267844987167e-19
STAC2	413.383148647604	1.45934761854518	0.156313181814125	9.33604959996604	9.99955150146401e-21	1.51900403478425e-19
IGF2R	8285.87255650129	0.599369685541393	0.064205114931777	9.33523265519066	1.00769692902731e-20	1.52945039476918e-19
FAM163A	2616.07981354905	-0.799439	0.0856940926110248	-9.32898	1.06891872972307e-20	1.62097950076873e-19
BAZ1B	9784.52272075142	-0.473318	0.0507801715467521	-9.32092	1.15340019707791e-20	1.74759402611239e-19
PHF1	2117.25453215821	1.05141081227831	0.112925882568654	9.31062736338678	1.27079487665392e-20	1.92381806583858e-19
RTN1	7570.86564571609	-0.79614	0.0855134850157775	-9.31011	1.27696602953479e-20	1.931506700961e-19
SILC1	201.24775402401	-1.23417	0.132574520917091	-9.30926	1.28723496764399e-20	1.945375102383e-19
LANCL2	1146.62461797384	-0.827777	0.0889288082896534	-9.30832	1.29874452006514e-20	1.96109313439726e-19
DBR1	1440.81560396306	-0.658571	0.0707645177937136	-9.30651	1.3209960891969e-20	1.99299085743853e-19
SNRNP25	1771.43622043097	-0.883348	0.0949540715882553	-9.30289	1.36675858719153e-20	2.06027496493782e-19
OTUD7B	2342.94025619571	0.507248458439803	0.0545490572959693	9.29894087238946	1.41851615887943e-20	2.13647382634634e-19
COIL	1309.82691330064	-0.751001	0.0808236600217601	-9.29185	1.51635267039103e-20	2.28188492917909e-19
NHSL2	401.624827701214	1.04633166466881	0.112646900954119	9.28859698585917	1.56335422111354e-20	2.35061473960286e-19
AP3S2	1462.66596902165	0.73616670991488	0.0792620589506151	9.28775658444042	1.57574463870092e-20	2.36723166537891e-19
G3BP2	7350.7476798943	-0.526015	0.0566418333857619	-9.28668	1.59171753661419e-20	2.38919774893141e-19
TBC1D16	1037.30367198676	-0.938488	0.101064072471547	-9.28607	1.6009479038083e-20	2.40101448983362e-19
ABAT	1132.42865169317	-0.764451	0.0823363454461395	-9.28449	1.6248394929017e-20	2.43478067063456e-19
SLC37A4	876.054736941191	-0.857831	0.0924540982237779	-9.27845	1.71962296030441e-20	2.57462939746847e-19
ARID3A	1235.96869838462	0.951461664084892	0.102596081312591	9.27385970216515	1.79529026607856e-20	2.68564488027083e-19
SKIL	1102.91204812526	1.06255952526624	0.114706479246154	9.2632912477947	1.98225752373705e-20	2.96282988459159e-19
SLC2A6	472.536922582381	-1.13327	0.122371102211624	-9.26096	2.02606155167351e-20	3.02574496255836e-19
COPS9	2944.47404021566	-0.71395	0.0771370317160388	-9.2556	2.13028778113075e-20	3.17871295746447e-19
HCN3	1944.15078270467	0.792161579620563	0.0855970134998324	9.25454694306728	2.15140849242102e-20	3.20752149772247e-19
E2F1	4217.45919753094	-0.955817	0.103288833157865	-9.25383	2.16595394801607e-20	3.22648674884752e-19
SHC3	2143.26379253194	-0.505285	0.054612847346098	-9.25212	2.20083041603262e-20	3.27568042224653e-19
SIVA1	2184.01334017268	-0.721178	0.0779617238428992	-9.25041	2.2362971992912e-20	3.32566922437906e-19
MIR22HG	160.114864356914	2.02732621518072	0.219226545342951	9.24763108413372	2.2952298944151e-20	3.41044159605444e-19
LINC02348	43.9371498967299	-2.80502	0.303588588755423	-9.23955	2.47546753841969e-20	3.67516515653542e-19
MCL1	9304.93613690535	-0.417466	0.0451895990225933	-9.2381	2.50901562029257e-20	3.72184682869239e-19
POLR1A	3616.82137463452	-0.955243	0.103479486891355	-9.23123	2.67545316374857e-20	3.9654118056498e-19
MIIP	1842.87756829978	0.881850410098132	0.0955375063437647	9.23041058791133	2.69596472442171e-20	3.9924663532014e-19
COQ5	2043.91408999301	0.601266089531469	0.0651642188004501	9.22693620210046	2.78483380160342e-20	4.1206218644311e-19
IER5	2176.81579805974	0.565383579424062	0.0612942927900627	9.22408194447305	2.86000303458721e-20	4.22830883424507e-19
SCRN1	13442.041448947	0.369086205960568	0.040063612182437	9.21250446115209	3.1860289250733e-20	4.70637957002056e-19
AKAP12	2294.96014254002	-0.889366	0.0965780669346696	-9.20878	3.29845717851292e-20	4.86745286332331e-19
GAA	3220.93914030642	0.588068794006942	0.0638600393431167	9.20871330578547	3.30057458609018e-20	4.86745286332331e-19
C1orf159	1288.6101604802	-0.753079	0.081799218732745	-9.20643	3.37139386595574e-20	4.96774886148578e-19
FOXI3	61.8827675781363	2.59711446278257	0.282373874547259	9.19743183375808	3.66606632640579e-20	5.3974508562454e-19
AEN	5720.57934747232	0.888238314167101	0.0965830736990817	9.19662504151125	3.69368680981924e-20	5.433591528388e-19
NFKB2	778.028043219754	1.31183177115959	0.142789878849502	9.18714814894012	4.03393992800404e-20	5.92918751512614e-19
COPZ2	264.940022169984	1.4422121438028	0.157030004645415	9.18430937488296	4.14176436796742e-20	6.08261441481726e-19
FDXR	1296.0260028762	0.866173942548667	0.0943169511333789	9.18365078747894	4.16718367267256e-20	6.11486653113662e-19
SRSF8	1819.82772885534	-0.630878	0.0687843843869605	-9.17182	4.65090801630688e-20	6.81901787266486e-19
SMOX	923.551374947093	1.26863933740134	0.138368876607706	9.16853102015201	4.79508543754844e-20	7.02458166584354e-19
CARS2	2289.9087596304	-0.745111	0.0812857062681624	-9.16657	4.88318771064227e-20	7.1477255877133e-19
DGKA	588.805207822085	1.36041443160241	0.148413056873837	9.16640665085738	4.89049307699051e-20	7.15249781533054e-19
PYCR1	7473.79976538868	0.93569459547028	0.102088345308672	9.1655378744864	4.93004917354845e-20	7.20439086666807e-19
GRIK4	322.055055641022	-1.31616	0.143778119334559	-9.15413	5.47998636105299e-20	8.00141361157217e-19
PPP1R10	3476.59152488416	-0.89824	0.0981432456138199	-9.15234	5.57155121560539e-20	8.12839674870747e-19
FAM219A	4518.34059212646	0.756578277235423	0.0826807796879288	9.15059437140119	5.66211506039768e-20	8.25371133536288e-19
KLHL13	4306.79861616467	-0.80909	0.0884235243794785	-9.15016	5.68481600987245e-20	8.27997666281423e-19
ZFHX3	483.815979582998	-0.955446	0.104421431724336	-9.14991	5.69825686938115e-20	8.29272246620556e-19
UFSP2	1043.04000987801	0.935834151397523	0.102304765129166	9.1475128281266	5.82593745469106e-20	8.47156464423087e-19
ICA1	16084.7626099313	-0.451171	0.0493244839743623	-9.14699	5.85394918716643e-20	8.50530234408191e-19
TNFSF13B	88.1697603175694	1.75605356362519	0.19199365434134	9.14641460234492	5.88544707644132e-20	8.54404558338551e-19
PTBP1	17922.0476093468	-0.780474	0.0854160437532748	-9.13732	6.40193855255976e-20	9.2862245682003e-19
LDAF1	347.195236140513	1.44178165059983	0.157809325734192	9.13622590992063	6.46698611704376e-20	9.37288922307933e-19
SPRED3	1362.0316551476	0.955792023645563	0.104675609492841	9.13099076543647	6.78752334913132e-20	9.82940113508108e-19
PGK1	15727.0129223366	-0.772847	0.0846537026437996	-9.12952	6.88056049151983e-20	9.95597959173924e-19
TICRR	196.224834239368	-1.21071	0.132618906284224	-9.12926	6.89666405892663e-20	9.97112133196571e-19
TRA2B	9912.41994865152	-0.558962	0.0612592792685954	-9.12454	7.20447030721858e-20	1.04076343114574e-18
THOP1	4167.53220028635	-0.830781	0.0910716171804926	-9.12229	7.35561310811502e-20	1.06173021206277e-18
SIDT2	674.357139891383	1.28210981277064	0.140561430056437	9.12134866766695	7.41951810282952e-20	1.07008090615197e-18
CDCA3	564.435862272737	-1.35137	0.148165095080914	-9.12071	7.46367299676747e-20	1.07557184946082e-18
NOS1	141.552410797321	-1.47485	0.1618777323163	-9.11089	8.17052002180471e-20	1.17647504092468e-18
CHST8	238.579749046542	1.54117870760638	0.169186816239412	9.10933098608284	8.28915293887439e-20	1.19258586057914e-18
CLIC4	6351.84560636754	0.70086275186186	0.0769525216336483	9.10772950623363	8.41239935708328e-20	1.20846681054678e-18
PTGES3	11974.632209275	-0.422223	0.0463587991680372	-9.10772	8.41320350516396e-20	1.20846681054678e-18
CBX3	13840.5860782792	-0.807771	0.0886978836353535	-9.107	8.46937545418403e-20	1.21554786348118e-18
EIF4E2	3178.8332782198	-0.865991	0.0951465706557652	-9.10166	8.89654076856962e-20	1.27582022603283e-18
CGRRF1	631.991431180045	0.711335107790689	0.0781692538846789	9.09993472420888	9.038613712427e-20	1.29514398430417e-18
CDKN1C	1325.81628108799	-1.05651	0.116137403311927	-9.09707	9.28030216001022e-20	1.32869880804292e-18
TMEM175	714.326366304622	0.749694096285261	0.0824680470405818	9.0907220819276	9.83834583173104e-20	1.40745656146172e-18
ARK2C	2730.18634201557	-0.666545	0.0733304810327099	-9.08961	9.93964876704749e-20	1.42079926838265e-18
GPRC5C	95.4976451375947	3.83957130271198	0.422663079617184	9.08423632882619	1.04429187445106e-19	1.49153222326685e-18
GEM	1353.89308150357	-0.68685	0.0756513713403702	-9.07914	1.09433712115008e-19	1.56174890848875e-18
FAM111B	299.733297094126	-1.90212	0.209684929050384	-9.07135	1.17555164391274e-19	1.6762987231988e-18
PACRG	212.984201252296	1.3276622111241	0.146393095893976	9.06915864451454	1.19939548771553e-19	1.70892111311733e-18
UNC5A	2448.98111809599	-1.14718	0.126515712461652	-9.06751	1.21765435059507e-19	1.73353979285202e-18
ILF2	19913.3186297611	-0.70159	0.0773954523132217	-9.065	1.24606798686417e-19	1.77256429153115e-18
KIAA0586	744.182131152092	-0.947763	0.104634144732632	-9.05788	1.33012094703384e-19	1.89061081876626e-18
HDGF	29145.7978272852	-0.69383	0.076632527399857	-9.05399	1.37832394150275e-19	1.95755212318486e-18
ST8SIA2	340.819565943605	-1.29859	0.143432006574497	-9.05373	1.3817177677243e-19	1.96079723666943e-18
COTL1	754.483984578862	1.00638642679373	0.111256540476184	9.04563832819481	1.48793253033211e-19	2.10983344036346e-18
UTP18	3012.43125015547	-0.728873	0.0806289802751124	-9.03984	1.56904386886217e-19	2.2230635968927e-18
LIG4	750.892083807678	0.914207505229773	0.101147585835264	9.03835220267853	1.59051189388087e-19	2.25167584528435e-18
GSTP1	15820.2504906906	-0.763434	0.0844703547937531	-9.03789	1.59726504341178e-19	2.25942723980856e-18
CDCA5	4801.38987446418	-0.916691	0.101434683930276	-9.03725	1.60658125800894e-19	2.2707889531666e-18
NFU1	837.577486691656	0.842749206510113	0.0932556850305097	9.03697405937662	1.61068583088131e-19	2.27477211354979e-18
MRPL58	2720.92608587194	0.64661711979708	0.0716182379634517	9.02866557715455	1.73777859178986e-19	2.45230654908446e-18
ZNNT1	85.2127858013278	2.65835190308149	0.294637541087704	9.02244803315875	1.83932258786283e-19	2.59353285475204e-18
TSPYL4	3660.03082744749	-0.51752	0.0573763166027662	-9.01975	1.88516137977328e-19	2.65604968264152e-18
IDH2	7977.82324558647	-0.734679	0.0815157799521291	-9.01273	2.00996407204991e-19	2.82963254155943e-18
SDHC	4894.71090303797	-0.619535	0.0688126152012415	-9.00323	2.19182298265355e-19	3.08262056253287e-18
ZNF362	3189.26129397024	-0.675002	0.0749739350336306	-9.00316	2.19315499811466e-19	3.08262056253287e-18
KLF6	1324.21006339052	0.813534217059934	0.0903696877839425	9.00229088989381	2.21055942439819e-19	3.1044293458862e-18
INPPL1	5782.71175300563	0.817607337107476	0.090822954241241	9.00221033259691	2.21218243174789e-19	3.1044293458862e-18
BCL9	2996.02045385622	-0.614307	0.0682729855157296	-8.99781	2.30274799186831e-19	3.22896034831209e-18
SGK2	99.6191578779983	2.48415437329406	0.276175682256216	8.9948338427184	2.36589812376328e-19	3.3148819829146e-18
CNOT9	5720.41710382569	-0.612067	0.0681290546731146	-8.98393	2.61259757217474e-19	3.65763660104463e-18
TMOD1	7076.74841189296	0.570125665881309	0.0634635301636704	8.98351642921491	2.62248287576099e-19	3.66635410451757e-18
DACT1	73.3297399043995	2.62115319269633	0.291774294633461	8.98349594500477	2.6229713506474e-19	3.66635410451757e-18
FZD2	1270.32466124466	-1.01731	0.113250072311504	-8.98284	2.63867102925016e-19	3.68538555601907e-18
HTR1E	197.604257483904	-1.7841	0.198635166882634	-8.9818	2.66375679273458e-19	3.7174859991423e-18
SLC22A18	200.684485911601	1.43985486240422	0.160378532442248	8.97785283652417	2.76102051787243e-19	3.85018649818772e-18
STIP1	12944.9871021262	-0.618029	0.0688439634957917	-8.97724	2.7763387261313e-19	3.86849656071344e-18
CDH23	150.641745688425	1.50030512411185	0.167125791340977	8.97710109297772	2.77994432792377e-19	3.87047052018488e-18
LRRC2	106.440395192137	2.45949488397518	0.274007055094992	8.97602758119687	2.80719044174886e-19	3.90532977112536e-18
KCNQ2	8083.41396479815	-0.940576	0.104806344150748	-8.97442	2.84856155659327e-19	3.95817883902339e-18
CNBP	12711.8286561965	-0.445445	0.0496351898448571	-8.97437	2.8496559563832e-19	3.95817883902339e-18
GOLGA2	3165.51647896008	0.51904046874907	0.0578391027134519	8.9738679266951	2.86280502951235e-19	3.97332170579572e-18
KLF9	420.288582327784	1.08299545310893	0.120722923211058	8.97091806843962	2.94053130052699e-19	4.0779979965426e-18
TRIP10	1147.65766572768	0.642194589184582	0.0716103872245858	8.9678971734997	3.02228999953724e-19	4.18809810123961e-18
MYO1B-AS1	116.467375111078	-1.68245	0.187615286964621	-8.96753	3.03228720848012e-19	4.19866111357443e-18
NCOA1	1929.67847406632	0.621514314765578	0.0693089549679596	8.96730177295119	3.03866712417642e-19	4.2042028239192e-18
ATP5MK	5528.55827451279	-0.50291	0.0561018187098247	-8.96424	3.12439692645766e-19	4.31943600106524e-18
BCAN-AS2	59.8989968295191	3.03450096266546	0.33863639943269	8.96094149284923	3.21917840270601e-19	4.4469931653631e-18
FGFR3	116.84969478558	1.51239074629462	0.168840435434662	8.95751507866662	3.32077324189524e-19	4.58375585192752e-18
HES4	613.153579299911	1.01115109516403	0.11289101003685	8.95687880579659	3.33998476869532e-19	4.60667790016151e-18
MGST3	4209.5208181697	-0.665922	0.0743933027580082	-8.95137	3.51082239354775e-19	4.83853168844204e-18
METTL25B	2077.09064617519	0.800348171652665	0.0894172976613812	8.95070856070313	3.5320776286516e-19	4.86403400543751e-18
TIMELESS	6901.14667905104	-0.813841	0.09093865829444	-8.94934	3.57601521754547e-19	4.92070825499136e-18
NCBP2	5960.03499433156	-0.542404	0.0606107967336236	-8.94896	3.5883619436581e-19	4.93385815612461e-18
ZFP36L1	285.660144461748	1.62424755750331	0.181511769331165	8.94844209545388	3.60534493805305e-19	4.95335735778197e-18
RPA3	4283.2568119532	-0.595662	0.0665720113034743	-8.94764	3.63171356555694e-19	4.98571112315045e-18
DIAPH1	3235.60656400163	-0.532363	0.0595061237637128	-8.94636	3.67409443548168e-19	5.03997965928527e-18
BDH1	1744.23255987259	-0.615949	0.06885876877137	-8.94511	3.71592970383817e-19	5.09341620335399e-18
ZSCAN29	2599.93246027192	0.497440414696856	0.0556356258603127	8.94104105067149	3.85521124474869e-19	5.28023588145983e-18
PPDPF	3739.90170240637	0.823334290399635	0.0921431068541172	8.93538668826475	4.05756638515724e-19	5.55308737015095e-18
IPO5	8437.17017441382	-0.741429	0.0830338134516388	-8.92924	4.28930658623831e-19	5.86570139658668e-18
TTLL11	1133.01131997849	0.764019373442905	0.0855748609428652	8.92808197436639	4.33458406922203e-19	5.92303829304358e-18
S100A4	213.726707171054	-1.26835	0.142091802541184	-8.92626	4.40667089567882e-19	6.01689226080254e-18
GRK5	1654.06448568763	-0.677431	0.0759226541157653	-8.92265	4.55273405352519e-19	6.21153113691609e-18
NRP2	66.8760878011933	-2.17375	0.243976106992459	-8.90967	5.1183793329147e-19	6.97788614993044e-18
TLK2	4478.55873463697	0.523529696649937	0.0587905655173031	8.9049950794546	5.33884154648334e-19	7.2728348401324e-18
IPO9	9855.90032464581	-0.413167	0.0464147267542794	-8.90163	5.5033768370874e-19	7.49120163459426e-18
PIWIL2-DT	1532.85560387181	0.806348371085723	0.0906564481900561	8.89455066003975	5.86561474588962e-19	7.97813845667848e-18
SUMF1	921.149122438978	-0.743658	0.0836303170611291	-8.89221	5.9905488674908e-19	8.14180515564737e-18
ODF2	3906.61045675099	0.430521508373683	0.0484329716013936	8.8890170092577	6.165189177715e-19	8.37272465747747e-18
U2AF2	5398.8054451208	-0.764434	0.0860047973222407	-8.88827	6.20695555803871e-19	8.4229768363193e-18
PSMA8	314.796631590886	-1.04681	0.117815258397163	-8.88522	6.37966690357646e-19	8.65071090406741e-18
ACACA	5120.36060976185	-0.663474	0.0746748952389127	-8.88483	6.40188539363864e-19	8.67418678393245e-18
DUSP8	2573.34416134067	0.830104922020588	0.0934380304956235	8.88401561567021	6.44892317849321e-19	8.73122968163223e-18
HNRNPL	5921.1887627327	-0.66893	0.0753189171953059	-8.8813	6.60847947401232e-19	8.9404081147273e-18
TIMM17A	3143.43276830188	-0.580245	0.0653476707911542	-8.87935	6.72527308739503e-19	9.09145861860237e-18
PRKCG	210.016994839304	1.4267412705462	0.160747748721289	8.87565320133934	6.95241620523128e-19	9.39133868150493e-18
POLA1	1057.56643612612	-0.973063	0.109740332618814	-8.86696	7.51707361496641e-19	1.01463279129646e-17
SINHCAF	7274.90504907053	-0.492676	0.0555812531944209	-8.86406	7.71526139796953e-19	1.04058926040349e-17
SOD1	6007.14386943473	-0.586449	0.0661973807491003	-8.8591	8.06664180038033e-19	1.08715213654211e-17
TTC39A	304.345890112718	1.52457217687831	0.172162306405902	8.85543536622858	8.33578101603878e-19	1.1225687732338e-17
TBC1D14	1556.51661473211	-0.759385	0.0857555256560775	-8.85523	8.35092205304771e-19	1.12375193106537e-17
TCP1	10722.9219885244	-0.366537	0.0413967637505801	-8.85423	8.42605476678015e-19	1.13300000293693e-17
FAM131B-AS2	104.269314648048	2.11454929149601	0.23895209728258	8.84926023057828	8.81013242139685e-19	1.18374438810896e-17
ZEB2	1399.97372342342	-0.703716	0.0795514290425411	-8.84606	9.06659747975254e-19	1.21727848623375e-17
SAE1	9082.36522459685	-0.617828	0.0698578000818579	-8.84408	9.22839719219828e-19	1.23806160206715e-17
YIPF2	1483.51841611922	1.05629430010225	0.119516510798305	8.83806172926887	9.73934637505862e-19	1.30561882186343e-17
THEM6	1552.53139772491	-0.811474	0.0918247084443962	-8.83721	9.81419844592501e-19	1.31465649182459e-17
TIAM1	1370.09608808764	-0.655735	0.0742479003193293	-8.8317	1.03093496602502e-18	1.37993883945908e-17
DEPDC4	117.723077377169	1.80487138027468	0.204548920075332	8.8236661411362	1.10772148197568e-18	1.48159842997685e-17
SDF2L1	752.012566698318	-0.848269	0.0961486978159571	-8.82247	1.11966403507314e-18	1.49643986909775e-17
LINC01521	543.563305954402	-1.04953	0.118992420938025	-8.82015	1.14311226462192e-18	1.52662470264688e-17
TMEM79	335.021496162676	1.3758211353688	0.156061665563933	8.81588140429767	1.18747130406312e-18	1.58466925271276e-17
MYL5	329.387819427422	0.960463648864827	0.108974742346821	8.81363541845392	1.21151608755447e-18	1.61553751584752e-17
PSEN1	3068.5580869568	0.483522339216555	0.0548831888886565	8.81002633060361	1.25116467440878e-18	1.66715100021825e-17
TRIM66	935.821138445549	0.739900836681939	0.0840235566336237	8.80587380879629	1.2983705770372e-18	1.72874913728703e-17
OBSCN	2773.71526919873	0.655671812270559	0.074484393703003	8.80280793967346	1.33434802391848e-18	1.77531540699221e-17
TRIM69	1613.46648000542	-0.523488	0.0594780862679508	-8.80136	1.35165656473207e-18	1.79699183290168e-17
RCN2	6364.83062938651	-0.558433	0.0634522965471357	-8.80084	1.35797521579342e-18	1.80403589524112e-17
PPFIA3	2765.74929959999	0.811529712850066	0.0922229750034882	8.79964794910781	1.37246022660909e-18	1.8219100395572e-17
STK32A	40.6243430922742	4.72418720041665	0.537418609421839	8.79051658724469	1.48873828425148e-18	1.97478397165301e-17
CILP2	181.693376128336	1.9748661748261	0.224699774073955	8.78891037147242	1.51017484594542e-18	2.00171751319393e-17
SYNJ2	211.005999377168	1.36223641360853	0.15506218834219	8.78509730948951	1.56229234572028e-18	2.06924743498322e-17
ALDH7A1	2494.94726560647	-0.544622	0.0620762075690636	-8.77345	1.73275348844313e-18	2.29330442983918e-17
ZNF584	1407.73788698117	0.714375637664851	0.0814381725405944	8.77199985435279	1.75520630295916e-18	2.32128330956798e-17
RUSF1	2142.64102367783	0.715336792249182	0.0815574557289069	8.77095522237633	1.77156892056684e-18	2.34117202193295e-17
DNAH17	291.023793991143	1.20669495149867	0.137645513333635	8.76668568610589	1.84002532450883e-18	2.42982283703997e-17
ASGR1	253.746450844689	1.21627593371882	0.138764802828762	8.76501756154785	1.8674754776032e-18	2.46423144738655e-17
RASSF4	301.034457147926	1.17298789828443	0.133856357707141	8.76303463187575	1.90063239660071e-18	2.5061135001263e-17
NTNG2	375.509204698015	1.63218587394041	0.186265136416385	8.76270194918149	1.90625190518093e-18	2.51165023751186e-17
PHGDH	10684.5699269992	0.866174827876855	0.0988621504144925	8.76144029080193	1.92771268813346e-18	2.53803542454027e-17
VLDLR-AS1	357.478672106296	1.12741514421483	0.128703428915114	8.75979104611429	1.95612642949461e-18	2.57352883380385e-17
GNG12	1579.45692726806	0.784870975505368	0.0896039726110001	8.75933234470248	1.96410233063391e-18	2.58210092269657e-17
HIF3A	356.388947860638	1.19476303240285	0.136427210968427	8.75751269795696	1.99605994972886e-18	2.62216434109255e-17
PLAT	147.611559982027	2.0760151612234	0.237149254672794	8.75404463778633	2.0583962302346e-18	2.70069499836074e-17
THRAP3	7520.54149546006	-0.497899	0.0568765867398217	-8.75402	2.05889427541583e-18	2.70069499836074e-17
ITGB1BP1	3012.20134640661	-0.506719	0.0579363464970347	-8.74614	2.20777350517107e-18	2.89383625785285e-17
TNXB	41.1035450063334	3.50230595916127	0.400657964768181	8.74138608772619	2.30267628892351e-18	3.01599423264781e-17
TFAP2E	235.599754329166	1.36437637869848	0.156139313104888	8.73819892996422	2.36856157989292e-18	3.09999303150752e-17
VASP	2323.16359600609	0.941345319220932	0.107893803525663	8.72473940541942	2.66794295430949e-18	3.48924314482992e-17
EFS	2356.28486138234	-0.773389	0.0886452933634657	-8.72454	2.67274656710821e-18	3.49294196597246e-17
RTN4RL2	209.991082356059	1.19101896147834	0.136518793116146	8.72421250065592	2.68039351181458e-18	3.5003484546459e-17
UQCRQ	4704.61552026134	-0.665724	0.0764088624605156	-8.71266	2.96830199673336e-18	3.87346980857854e-17
BUD31	5618.0053876656	0.713233993628826	0.0818812088254149	8.71059433367143	3.0228563948095e-18	3.9417512369485e-17
SCYL2	2420.01220139223	1.07262406009376	0.123186163229093	8.70734205836879	3.11083244602046e-18	4.05348115774015e-17
MYCBPAP	207.063720176289	1.59628118175976	0.183334937292936	8.7069120884973	3.12265099000489e-18	4.06588474265586e-17
PLCXD1	3656.8724842833	0.678000727416466	0.0779093267134498	8.70243340582508	3.24842263880622e-18	4.22653488589931e-17
C16orf86	213.498255654313	1.34910308185868	0.155037094051974	8.70180836468987	3.26636832516499e-18	4.2467591709976e-17
KLHDC8A	71.8385368906789	2.2137551098804	0.254585225623259	8.69553645330688	3.45194961648666e-18	4.48474453480655e-17
RBX1	1453.8054668963	-0.744882	0.0856818600231777	-8.69358	3.51205545505772e-18	4.55948344760137e-17
IDH3B	4514.50778431365	-0.672441	0.0773963704038571	-8.68828	3.67975200908512e-18	4.77368855646684e-17
PDCL3	1135.25319764985	-0.871785	0.100354520379263	-8.68706	3.71955079110759e-18	4.82178131146366e-17
SEMA6B	435.035122320251	1.11395552952888	0.12824107492159	8.68641759444061	3.740480578609e-18	4.84536099567504e-17
PACSIN3	1126.01675010635	0.862498057573178	0.0993296384327454	8.68318933987828	3.84823002765179e-18	4.98128867854605e-17
LARGE2	80.6437651410893	1.64459324424335	0.189430167088978	8.68179165713799	3.89582568036012e-18	5.03920919386449e-17
MAPK12	1275.99	0.939453298134669	0.108255996834347	8.67807165982886	4.02535397295238e-18	5.2029465606538e-17
TMEM39A	1715.31647734058	0.616387559979436	0.0710400596993157	8.67661939739859	4.07706684756672e-18	5.26593834906317e-17
NANOS1	1398.11544648722	-0.945223	0.108984384240537	-8.67301	4.20848436031205e-18	5.43170952255749e-17
CTXN1	3075.2074084057	-0.790115	0.0911280801195576	-8.67037	4.3070406756099e-18	5.55485727397041e-17
LIMA1	1120.49341210437	-0.866455	0.0999812417394269	-8.66617	4.46880326922288e-18	5.75928421329439e-17
TNS3	101.335346805525	-2.50993	0.289675192037224	-8.66465	4.52905182446984e-18	5.83267985144033e-17
RAX	45.9535586139299	2.40519385608274	0.277598659471058	8.66428483720217	4.54356106828722e-18	5.84710675469103e-17
DGKQ	838.570419646222	1.00823768731961	0.116384481076608	8.66299078702731	4.59545554636859e-18	5.9095887251556e-17
B3GALT6	2512.13017142299	-1.08061	0.124744280774831	-8.66264	4.60969697059658e-18	5.92359461003552e-17
RTL8C	1101.39971009964	-0.79619	0.0919249593323926	-8.66131	4.66381766531123e-18	5.98878895846282e-17
GRTP1	481.744088524469	1.18361858404595	0.136689863628639	8.6591540339935	4.75278224290349e-18	6.09859910152537e-17
SRGAP1	581.559242556694	-0.996117	0.115040152858572	-8.65887	4.76482756859929e-18	6.10962154227503e-17
CNTNAP5	363.155726170011	-2.05988	0.237910517675554	-8.65823	4.79133586888659e-18	6.13915948069947e-17
SLC35D3	260.663086363513	-1.49278	0.172417746390913	-8.65795	4.80325664607409e-18	6.14997711918045e-17
B4GALNT3	426.970033298871	1.11841960573515	0.129182124613957	8.6576963266195	4.81393949672438e-18	6.15919523741538e-17
XXYLT1	1877.26183637227	-0.854755	0.0988664157860396	-8.64556	5.35438634354753e-18	6.84571650951608e-17
PNP	581.932835123095	-0.740821	0.0857230188049795	-8.64204	5.52200284128864e-18	7.05491721384868e-17
KCTD19	301.340584265566	1.01420883753584	0.117454019950317	8.63494359720381	5.87560209098104e-18	7.50125604135211e-17
DAPK1	2422.90660826428	-0.54316	0.0629230407119462	-8.63213	6.02207228402705e-18	7.68270433810724e-17
CRYBG2	231.311950816392	1.38876801662928	0.160910879756628	8.63066573702001	6.09958978236221e-18	7.77598749327532e-17
ZCCHC7	1454.38143966479	0.805945747889578	0.0934711897921176	8.62239744334081	6.55666774151477e-18	8.35266563439944e-17
NDN	156.746053737602	-1.65941	0.19248572332742	-8.62095	6.63986636959333e-18	8.45256422945639e-17
ZNF32-AS3	72.498506485937	3.03765713514384	0.352563344243546	8.61591876960832	6.93829374459434e-18	8.82610863251203e-17
EYA1	533.100559906679	-1.30016	0.150951591808667	-8.61311	7.11069093640828e-18	9.03890993081029e-17
PNRC2	3960.33725783803	-0.723799	0.084076830631579	-8.60878	7.38424788050526e-18	9.37990452752112e-17
WDR77	891.277112646016	-0.87757	0.101981827235379	-8.60516	7.62101343189702e-18	9.67370850702104e-17
XYLB	703.301018589656	-0.804091	0.0934675332988082	-8.60289	7.77324982552402e-18	9.85987112015178e-17
KLHL23	4656.32223725254	-0.670032	0.0778904116609983	-8.60224	7.81773668711044e-18	9.90919140512451e-17
ZPR1	6535.06213413521	0.574267026354176	0.0667660190637629	8.60118716686912	7.88956973161389e-18	9.99307822309432e-17
ATP1B2	312.996342689434	1.87636870950461	0.218163614654261	8.60074083608409	7.92031558445649e-18	1.00248403839914e-16
GATA3	8531.80044325896	-0.670946	0.0780573958684278	-8.59555	8.28680026009815e-18	1.04812018740383e-16
TBC1D3L	265.644790814941	1.10010355550338	0.127994754076131	8.59491127932504	8.33291537258622e-18	1.05319949691258e-16
CNPY3	2307.68167506118	-0.701083	0.0815774535348333	-8.59408	8.39348296421533e-18	1.0600968983804e-16
DDR1	1488.17381150657	1.23584473553741	0.143823238445009	8.59280286620672	8.48730812714058e-18	1.0711818865389e-16
FAXC	1988.77913583554	-0.615453	0.0716397895300429	-8.59094	8.62636999672227e-18	1.08795630728989e-16
BMERB1	1563.27035114998	-0.633322	0.0737736241226578	-8.58466	9.11037826167301e-18	1.14818038790379e-16
PRPF8	19592.8188839597	-0.680976	0.0793297137294443	-8.58412	9.15337484819691e-18	1.15277759306138e-16
GPRIN1	5837.40461043247	-0.903281	0.105374664705529	-8.57209	1.01623266028032e-17	1.27893422769229e-16
FHL2	312.116691814104	1.08482841358719	0.126566773864631	8.57119432267005	1.02417256217376e-17	1.28800990358154e-16
NCAPD3	3496.29475549472	-0.573479	0.0669504004019309	-8.56572	1.07399036404475e-17	1.34970132317265e-16
PGAM1	8489.39876570867	-0.770039	0.0899015742970015	-8.56535	1.07745366441924e-17	1.35309202374013e-16
CIT	1299.77864984405	-0.626058	0.0730961591144412	-8.56486	1.08209735744969e-17	1.35795922458661e-16
CENPO	1352.98718703623	-0.703812	0.0821856662106685	-8.56369	1.09314289289069e-17	1.37084770440377e-16
MACIR	1147.56550439007	-0.64024	0.0747731693498103	-8.56243	1.10508651681258e-17	1.38484335863076e-16
CDK14	2236.77865824736	-0.636079	0.0743055822343541	-8.56031	1.12568240051152e-17	1.40965412222696e-16
CHPT1	803.500831642676	0.989894976678711	0.11564163808783	8.56002209106449	1.12845896403582e-17	1.41213102633272e-16
COL4A1	993.873562511743	-0.89131	0.104185687438586	-8.55501	1.17854096160173e-17	1.47375963812177e-16
CCDC61	377.922413249591	1.2564188851738	0.146889041348118	8.55352362329172	1.19386848683465e-17	1.49187156072157e-16
RAB37	41.8884051829278	2.78479280049664	0.325594041106016	8.55295997137089	1.1997151154029e-17	1.49811883266624e-16
STX5	1834.17036392892	0.746494214938298	0.087293783954416	8.55151628354329	1.21481933019289e-17	1.51590934343477e-16
IFNGR1	1726.16711732087	0.779875161688205	0.0913161340517576	8.54038741112469	1.33772575440828e-17	1.66782880902796e-16
PDSS1	972.853799301192	-0.809907	0.0948332726262379	-8.54032	1.33845101233496e-17	1.66782880902796e-16
SYNGR3	628.778944558332	1.2227652867847	0.143221453987565	8.53758464769435	1.37056562786288e-17	1.70664376280785e-16
BID	2993.52217378796	-0.772608	0.0905017122133354	-8.53695	1.37814515915577e-17	1.71487422267363e-16
NNT	2722.59334556024	-0.546866	0.0641010561369221	-8.53131	1.44704167224437e-17	1.79933831565577e-16
INPP5B	1007.15185949223	0.68724972614758	0.0805638246253024	8.53050025050247	1.45716217638506e-17	1.81064944503447e-16
NACC1	3167.12508726414	-0.829762	0.0972944699579477	-8.52836	1.48435084569172e-17	1.84313845881468e-16
TDRKH-AS1	176.842551769619	1.66818	0.195652792719558	8.52624462264188	1.51175396383063e-17	1.87584797111953e-16
PHOX2B	8555.86493898122	-0.731635	0.0858658628304328	-8.52067	1.58632150705425e-17	1.9669941716503e-16
SLC35E2B	3919.7329343737	-0.614906	0.0721876120152073	-8.51816	1.62101804290563e-17	2.00860834160177e-16
PLIN4	180.063789322509	1.22222461850268	0.143490200729665	8.51782639014735	1.62575665034368e-17	2.01306926410203e-16
CMTM4	2337.09298034804	0.475644235351691	0.0558567743504631	8.51542612123194	1.65978832809938e-17	2.05377027413948e-16
HYAL2	1310.62954481052	-0.906737	0.106490909682957	-8.51469	1.67039477217662e-17	2.06544897633756e-16
FBXO22	2440.46044076247	0.51232933875359	0.0601747719715172	8.51402210541144	1.68001969691838e-17	2.07589855212514e-16
ARHGEF16	336.794560439878	0.990843760665241	0.116433488354107	8.50995512263455	1.74000687146939e-17	2.14851965791354e-16
ARK2N	1823.92159227761	0.475298365643776	0.055853606193018	8.50971670479517	1.74358833398623e-17	2.15143956186633e-16
UMPS	2617.38807760262	-0.717842	0.0843589706164111	-8.50937	1.74880587583477e-17	2.15637276823643e-16
NSDHL	1031.80558105983	-0.856689	0.100685513860089	-8.50856	1.7609936846534e-17	2.16988782801683e-16
LINC02745	40.8174833235425	-3.24712	0.381843225179036	-8.5038	1.83480945234066e-17	2.25926885350192e-16
SELENOS	3056.04294395669	0.535942156066948	0.063032447445297	8.5026391610776	1.85328286958513e-17	2.28042781489243e-16
MMD	4607.31240267304	-0.497439	0.0585132865457305	-8.5013	1.87476993544252e-17	2.30526300406778e-16
TRPV2	48.5031383099314	2.25805350832005	0.266055637555302	8.48714776002707	2.11770435022498e-17	2.60217153027645e-16
PIEZO1	220.526388889699	1.16487951397476	0.137258045613604	8.48678493684824	2.12432383172766e-17	2.60849263837559e-16
DDX59-AS1	127.773109104663	2.11191762160596	0.248857809687935	8.48644301842199	2.13058060175214e-17	2.61435990285783e-16
SHISA4	779.327159641375	1.22446366276968	0.144299946249475	8.48554482932892	2.14710332360752e-17	2.63280727933621e-16
SLC44A2	4591.77659470353	0.781545625054548	0.0921377889090975	8.48235706877681	2.20677109766122e-17	2.70409747393249e-16
SGTB	752.91044052455	0.887549637556877	0.10470816511372	8.4764128622915	2.32243538905325e-17	2.84385751726036e-16
BTD	722.257275352895	-0.829096	0.0978386408193641	-8.47411	2.36877219703832e-17	2.89859031059042e-16
ASIP	149.516593418905	1.74376918097786	0.205781703536921	8.47387863452592	2.37354719030444e-17	2.90242471777062e-16
ALAS1	1766.00839872749	0.849131350342703	0.10026499918354	8.46887106425174	2.47782765715624e-17	3.02784717580074e-16
PTH1R	34.6348092576494	4.14983192968674	0.490178778107103	8.46595592267768	2.54060241279156e-17	3.10241242147655e-16
NIT1	1196.20869545905	0.906115254910449	0.107033491057922	8.46571709428871	2.54581434930988e-17	3.10663142336075e-16
VLDLR	947.387066167731	-0.702848	0.083046068228423	-8.46335	2.59804963267581e-17	3.1681871451706e-16
SF3A3	6271.74544834946	-0.389822	0.0460648320188774	-8.46246	2.6179847887103e-17	3.19029683211409e-16
TSPAN13	632.562339434808	-0.902829	0.106804833842459	-8.45307	2.83737061047229e-17	3.45526082192638e-16
DNMT1	10814.3058372071	-0.689576	0.0815980056793939	-8.45089	2.89090391782531e-17	3.51802911734254e-16
MEGF9	879.790567217858	-0.736665	0.0871710563626383	-8.4508	2.89311497950702e-17	3.51829842280902e-16
TAGLN3	3265.56553443962	-0.770132	0.0911382943949455	-8.45015	2.90922864315146e-17	3.53546260262571e-16
MOK	452.223570433938	1.05508779810219	0.124950892191074	8.44401972327465	3.06607431274252e-17	3.72351140095558e-16
NFYB	1432.62745203509	-0.689058	0.0816302755402899	-8.44121	3.14072082952895e-17	3.81154603347501e-16
MIOX	30.0637406217984	4.7052788910832	0.557445335451668	8.44078978124513	3.15200585547355e-17	3.8226178008562e-16
RPS27L	3039.89488433616	0.767568632290221	0.0910217977046958	8.4328001824405	3.37490683686915e-17	4.09013726453189e-16
KDM2B	1424.46959803252	-0.733101	0.086979331827245	-8.42845	3.50264768684902e-17	4.2420422191003e-16
LLGL2	391.589730397452	1.20112080986182	0.142645148382122	8.42034112961361	3.75389651141854e-17	4.54321684564699e-16
HMGXB4	1253.70333618635	-0.809701	0.0962078623638576	-8.41617	3.89005999240055e-17	4.70479075141084e-16
H2BC21	427.201	-1.6439	0.195373310824113	-8.41412	3.95840276545797e-17	4.78417482562049e-16
ZEB1-AS1	318.710858727574	1.1641346975946	0.138357080767682	8.41398713484945	3.96304206189155e-17	4.78651022803049e-16
CREB3	3303.26293677546	0.794972330285138	0.0945304349040168	8.40969716358893	4.11070682388764e-17	4.96146880955503e-16
EPOP	1803.37591493005	-1.0127	0.120432448185505	-8.40889	4.13911774973856e-17	4.99235198164237e-16
NECAB2	165.619273501706	1.37862226363661	0.163999161420364	8.40627629858984	4.23233421723397e-17	5.10130426919776e-16
ELAPOR2	2845.43777572548	0.660611870480828	0.0786347364691162	8.40101843210582	4.42622911241838e-17	5.33137487505325e-16
CLSTN2-AS1	34.6768688134229	-5.49741	0.655316347059373	-8.38894	4.9055005420352e-17	5.9046331235035e-16
LPCAT4	1671.78947183535	0.670815589835168	0.0799797690958292	8.38731591024498	4.97367150148162e-17	5.98261629178218e-16
ZNF558	1238.00925838075	0.692548427841787	0.0826271951678354	8.38160397959845	5.22112488935791e-17	6.27599798053206e-16
TMEM119	3738.19200425905	-0.739484	0.0882402419273537	-8.38034	5.27734389251524e-17	6.3392659447999e-16
MAPT-AS1	89.5506175002888	2.30905786061374	0.27554919166885	8.37983899219246	5.30001544007825e-17	6.36217739385361e-16
PPP1CC	7701.88914582408	-0.476174	0.0568330984048158	-8.37846	5.36255516013159e-17	6.43288333388378e-16
RFC3	3129.06458527645	-0.825027	0.0985030220762542	-8.37566	5.49171871361873e-17	6.5833606979123e-16
LINC00632	398.678911512526	1.45155457133119	0.173344322119907	8.37382242221419	5.57787909237619e-17	6.68211775822464e-16
DPYSL3	2387.24301613014	0.647367268413538	0.0773210936411751	8.37245359484673	5.64307488951872e-17	6.75564320896886e-16
C2CD2L	1511.47658104786	0.840633574826542	0.100420071783445	8.37117082169945	5.70485394478623e-17	6.82498155965562e-16
RUVBL1	7300.31658178402	-0.751154	0.0897635128991337	-8.36814	5.85340791866449e-17	6.99796881797333e-16
CAMKK1	798.894150345965	0.889525601120259	0.106308128919595	8.36742787367688	5.88895471809099e-17	7.03570927873546e-16
GOLGA3	2677.48606211925	0.651777865612477	0.0779372598474083	8.36285323462204	6.12193525730338e-17	7.30911946115047e-16
NRDE2	480.350528748278	-0.908659	0.108704664615763	-8.35897	6.3270162321895e-17	7.54887321306172e-16
ERICH3	62.9291909949168	-2.32769	0.278486413654247	-8.35836	6.35988071705634e-17	7.58296768974985e-16
SLC9B2	1605.59608623667	-0.570518	0.0683142417952973	-8.35137	6.74736209339325e-17	8.03954558863743e-16
MCF2L	2376.43940726545	-0.671441	0.0804752335273481	-8.34344	7.21583627669617e-17	8.59194727572671e-16
HNRNPA1L3	279.641940202411	-1.21258	0.145339671084498	-8.34307	7.23842966632783e-17	8.61304935127919e-16
VCP	9806.70790913195	-0.713371	0.0855076521233975	-8.34277	7.25693795969724e-17	8.6254063581474e-16
GATB	1852.46291914433	-0.54344	0.0651392575109628	-8.34274	7.25857067126079e-17	8.6254063581474e-16
STON1-GTF2A1L	158.087659958754	1.77659704563062	0.212998806849914	8.34087792276916	7.37409927352749e-17	8.75680479210968e-16
LLGL1	3092.18432086631	-0.676151	0.0810897430678677	-8.3383	7.53669688157796e-17	8.94388417852762e-16
LURAP1L-AS1	68.1464791661344	3.25817345503226	0.390752483541795	8.33820280679997	7.54281271312013e-17	8.94513845696782e-16
CTF1	159.546120226689	1.90401810974958	0.228468108011753	8.33384635746025	7.82574676108095e-17	9.27445403682529e-16
CTNNA1	8591.07467769281	0.379236478894423	0.0455089593717337	8.33322677841701	7.86682692866198e-17	9.31689442415278e-16
ARHGEF39	312.426979060041	-0.934431	0.112152411144043	-8.33179	7.96274309206542e-17	9.42417827000674e-16
GPR107	5351.55952980142	0.465111026301501	0.0558326685033341	8.33044593370505	8.05384092792794e-17	9.52561975168039e-16
KNDC1	370.407316874913	1.28209503993253	0.153926186071474	8.32928478678214	8.13322032512603e-17	9.6130749858876e-16
COMMD9	2198.95946370556	-0.579491	0.0696080936891735	-8.32505	8.42937220970906e-17	9.95645687455414e-16
PGAP6	2497.77448666047	0.857213449948056	0.102976963491643	8.32432245895096	8.48124417310706e-17	1.00110386828357e-15
MAGEA6	1954.25543904709	-0.796687	0.0957727264137277	-8.31851	8.90736073032591e-17	1.05070014965726e-15
DCP1B	633.882043604202	0.947347243751777	0.113906625054955	8.31687571547945	9.03123693239576e-17	1.06460220959081e-15
IGSF9	2310.77311487221	-0.62411	0.075042968922637	-8.3167	9.04434976280832e-17	1.06543765826767e-15
EFTUD2	6237.33986283126	-0.633932	0.0762291089428083	-8.31614	9.08745550390117e-17	1.06911169031281e-15
TTC17	3280.67871494589	0.764156348811488	0.0918883724061258	8.31613760045819	9.08763075749433e-17	1.06911169031281e-15
STAT3	3448.50173507592	0.567755409126973	0.0682867073873255	8.31428883965127	9.23040934136076e-17	1.08518682163525e-15
COG1	2086.70891587851	0.559051701700603	0.0672719428065802	8.31032490481187	9.54403942641534e-17	1.12131365540117e-15
SAMD4A	722.544532427936	0.836498920146003	0.100755313786215	8.30228092903273	1.02131356795848e-16	1.19912792222057e-15
PSMC2	84.7836813350513	1.85313954739249	0.223233150717335	8.30136358080163	1.02923187964522e-16	1.2068900003315e-15
COA3	1548.57126994588	-1.01428	0.122182383443065	-8.30136	1.02928974126225e-16	1.2068900003315e-15
EDN2	33.2233579923672	4.69337832797254	0.565707212694525	8.29647956160479	1.0724196109257e-16	1.25662846655986e-15
TMEM35A	736.311931207133	-0.960984	0.115850333393636	-8.29504	1.08544148163061e-16	1.27104478663527e-15
HSPA12A	2628.28842764526	-0.605517	0.0729989397831735	-8.29488	1.08694805684043e-16	1.27196661423246e-15
SRR	1204.9742806168	0.768356132492173	0.0927118932918007	8.2875681340457	1.15587389864926e-16	1.35173030925371e-15
HOMER2	1084.90098519042	0.66384073729755	0.0801439759592716	8.28310212154819	1.20007427105177e-16	1.40249261472158e-15
UBL5	4283.55033599055	-0.877365	0.105985979113442	-8.27812	1.25130802515054e-16	1.46140214667845e-15
KIF22	4785.50477386997	-0.660142	0.0797527118611192	-8.27736	1.25936846300625e-16	1.46984509325918e-15
MSMO1	555.819659839122	-1.26237	0.152520805525517	-8.27668	1.26657300726833e-16	1.47727862232973e-15
KHDRBS3	1270.06290053276	0.727820321756179	0.0879425343639481	8.2760899150815	1.27285897545103e-16	1.48348247644176e-15
RHOC	624.235526849189	1.20908053595039	0.146095420284295	8.27596466472099	1.27419783165063e-16	1.48348247644176e-15
H1-10	6969.95900921275	0.921408676891841	0.111335767087411	8.27594492763885	1.2744089366107e-16	1.48348247644176e-15
NDUFA4	10287.942189324	-0.604782	0.0731425672534231	-8.26853	1.35615390473024e-16	1.57759956206843e-15
ABCF1	7471.51490201762	-0.568053	0.0687222555702181	-8.26592	1.38617507371521e-16	1.61146269910798e-15
LINC00620	27.8987450744094	4.15531543560194	0.502933655088554	8.26215	1.43066659597334e-16	1.66209242772671e-15
SUPT20HL2	29.3878481486292	-4.34932	0.526614148514972	-8.25902	1.46869819113834e-16	1.70434061084688e-15
IGF2BP3	1714.46077301691	-0.570037	0.0690201398463203	-8.259	1.46896001070617e-16	1.70434061084688e-15
PITPNM2	301.875205081324	0.91818143549225	0.111177429823353	8.25870356016619	1.47263154244799e-16	1.7074800612174e-15
FKBP7	1159.73407353044	-0.621349	0.0752402950617062	-8.2582	1.47886403078493e-16	1.71358281732235e-15
CREBRF	398.13523246781	1.48273496578734	0.179582318147479	8.25657548628851	1.49911432623577e-16	1.73590959505573e-15
TAMALIN	448.379243024798	1.31455394650945	0.159245170800767	8.25490619212627	1.52021595880144e-16	1.75919231567585e-15
C1QBP	14077.7758096367	-0.559221	0.0677549903908372	-8.25357	1.53725658709358e-16	1.77774826507447e-15
HNRNPF	12261.2190193822	-0.596188	0.0722757137481256	-8.2488	1.59996924566424e-16	1.84906249685197e-15
LETM2	268.602839133085	1.02208035889896	0.123916798848948	8.2481178370727	1.60908664357045e-16	1.85838471793682e-15
CALM3	5267.58208361454	-0.95668	0.116036007686217	-8.24468	1.65598361354605e-16	1.9112991027886e-15
SHCBP1	560.945848980597	-0.766533	0.0930124328965717	-8.24118	1.70514805594263e-16	1.96675981247082e-15
DIDO1	4344.34206775307	-0.505588	0.0613590642426897	-8.23983	1.72455018303484e-16	1.9878420036781e-15
SKP2	3477.50272773834	-0.515852	0.0626293511209873	-8.23659	1.77186145876158e-16	2.04104588363663e-15
CHEK1	2508.88417515169	-0.618977	0.0751800556255875	-8.23326	1.82180667272767e-16	2.09721260333142e-15
BCLAF1	3645.03844924405	-1.4069	0.170952004537252	-8.22981	1.87518024582079e-16	2.15725029971394e-15
INPP5E	1274.51352202559	0.651271556600649	0.0791941621070669	8.22373189225943	1.97266804689179e-16	2.26792694441747e-15
ADIPOR2	3885.00023034591	-0.437372	0.053263970110966	-8.21141	2.18606659297071e-16	2.51163284580299e-15
TNKS1BP1	3009.78232131924	0.991332898187963	0.120822087440986	8.20489795520352	2.30786825481377e-16	2.64985236893617e-15
DNA2	1140.19804865109	-1.05305	0.128362397917566	-8.20373	2.33043328816788e-16	2.67402475025208e-15
POLR3H	637.792985888191	-1.18106	0.143967532929751	-8.20362	2.33246038909858e-16	2.67461508430876e-15
CSMD2	276.496155650196	-1.2522	0.15265350814988	-8.20288	2.34689732035586e-16	2.68942569141492e-15
SLC43A1	754.808736144326	1.15620205192422	0.140999121212937	8.2000656598286	2.40255767827697e-16	2.75142648104232e-15
LGR5	645.258543112011	-0.923771	0.112657298980517	-8.19983	2.40725171099483e-16	2.75501778341816e-15
PROX1	897.031624979746	-1.18824	0.14494939609579	-8.1976	2.45239213392252e-16	2.80486401759496e-15
TTC21A	254.352929164267	0.90902073935986	0.110938873816274	8.1938882926222	2.52919810222001e-16	2.89083909783156e-15
NAMPT	2716.78236441234	0.850149005587113	0.103767496737319	8.19282561801803	2.55163738435983e-16	2.91460285725132e-15
ANKRA2	907.177042842596	0.932133143835021	0.113790368626305	8.19166995491689	2.5762629759235e-16	2.94083162945638e-15
MERTK	524.16404175747	1.02830002959097	0.125552699748981	8.19018652443841	2.60821644578787e-16	2.97538601254329e-15
EMILIN1	7358.59635456116	-0.848032	0.103553575682223	-8.18931	2.62731802356416e-16	2.99524418392402e-15
PHACTR4	1498.1145984882	-0.71247	0.087026540273649	-8.18681	2.68231799169737e-16	3.05597594904594e-15
DARS2	1500.63029008778	-0.535158	0.0654825762595314	-8.17252	3.02001539036639e-16	3.4385004592697e-15
ASPHD2	390.166633260325	0.946371393542154	0.115927551839892	8.16347260441755	3.2552780853142e-16	3.70397857815481e-15
SMG9	1437.44326294363	-0.757084	0.0927616143557209	-8.16161	3.30601513812909e-16	3.75929001108673e-15
NDUFAF2	1726.64211608168	0.557815230780298	0.0683530577985115	8.16079409972564	3.32829112206313e-16	3.78175415091986e-15
CELA2B	99.0913809773944	1.95174328828471	0.239162820344349	8.1607303571457	3.33004819193656e-16	3.78175415091986e-15
PIDD1	1055.32588674996	0.847358899570421	0.103870071153894	8.15787348710842	3.40974385271026e-16	3.86977476274858e-15
YIPF4	3765.65348262048	0.398973748506918	0.0489285180580602	8.15421689317226	3.51449653460606e-16	3.98610184252113e-15
TALDO1	3726.23783104471	-0.563331	0.0691578286825937	-8.14559	3.77429162786806e-16	4.27801439512584e-15
SUPT16H	9194.81538245424	-0.565195	0.0693921668403033	-8.14494	3.79469306979955e-16	4.29838327099267e-15
MRPL3	4389.0471630983	-0.42512	0.0522073740258553	-8.14291	3.85876641039684e-16	4.36816310298572e-15
PRKD2	2349.89123669936	0.909077031057116	0.111670896403779	8.14067998317198	3.93064050711342e-16	4.44667853146382e-15
CHRNA5	424.482359384541	-0.875089	0.107498315625947	-8.14049	3.93689746137374e-16	4.45090926547382e-15
ACSF2	688.934122756478	1.16487266480955	0.143277020652335	8.13021278294268	4.28537526464347e-16	4.84178948430836e-15
RHBDF1	167.602826237239	2.03862206128697	0.250751870889989	8.13003729165142	4.29158387935982e-16	4.84570792815072e-15
PLXNC1	201.660374062093	-1.27352	0.1566811088475	-8.12812	4.35988265895187e-16	4.91968380188813e-15
CCT6A	13998.7766656645	-0.52603	0.0647179581907742	-8.12804	4.36281432098777e-16	4.91985222089961e-15
TMEM38A	1039.04304657888	0.696296655013424	0.0856901718715425	8.12574697664555	4.44615663882274e-16	5.01064000558724e-15
ZDHHC23	496.920826443238	0.91671355755313	0.112866843260871	8.12208024135407	4.58260170442226e-16	5.15899501501892e-15
EVC2	192.534170075433	1.37927400721741	0.169818397014502	8.12205291927013	4.58363373407687e-16	5.15899501501892e-15
CYP4V2	627.330710473617	0.932009516028262	0.114790330388682	8.11923367475691	4.69136467278379e-16	5.27411820510593e-15
CYBA	1103.53627189775	1.00011	0.123178582046424	8.11922025921742	4.69188323528539e-16	5.27411820510593e-15
YBX2	1560.18708124811	1.11375326136892	0.137189237522139	8.11837197644013	4.7247876108613e-16	5.30773154607685e-15
PHLDB3	943.939083939387	1.16153912561183	0.1431052462103	8.11667745503121	4.79119939351574e-16	5.37891985245367e-15
TOP6BL	1471.58209756485	0.581574212757929	0.0716536570686587	8.11646239075646	4.79969371823588e-16	5.38503707651313e-15
HCN2	996.067126444221	0.674550776720458	0.0831291387332184	8.11449254737567	4.87818969592537e-16	5.46963539653471e-15
SLC25A23	2958.08092762168	-0.888323	0.109552237588801	-8.10867	5.117782116473e-16	5.73464026511252e-15
FRMD8	1005.91382625081	-0.794754	0.0980401653896037	-8.10641	5.21374358299907e-16	5.83846827324823e-15
OSBPL6	690.578244459311	1.2639949648511	0.155929214443406	8.10621004769994	5.22231333718731e-16	5.84436357140165e-15
INIP	2085.69193682878	-0.574595	0.0709233752694138	-8.10164	5.42246594145479e-16	6.06451883471244e-15
GRAMD4	1722.72993650969	-0.633443	0.0782395721304715	-8.0962	5.67030549857806e-16	6.33769543779123e-15
LARS2	1271.28790189282	-0.795596	0.0983082105508444	-8.09287	5.82738023475911e-16	6.50914322874356e-15
PANX1	973.251509730577	-0.62476	0.0772340784422917	-8.08917	6.0072422285741e-16	6.70581168469995e-15
SLC5A6	3420.26232685574	-0.753056	0.0931185314207463	-8.08707	6.11187061053533e-16	6.81830259529878e-15
CDKL2	242.687214956145	1.28077144793034	0.158382748886311	8.0865590282796	6.13739788351868e-16	6.84246339069214e-15
PRDM10	606.969129056643	-0.810832	0.100289770784466	-8.08489	6.22179582501522e-16	6.93218612337235e-15
FZD1	568.60602643874	-0.960102	0.118761966918147	-8.08426	6.25439648751597e-16	6.96412082444946e-15
UCN	217.859882333398	1.45766321925515	0.180320889782933	8.08371798192573	6.28215132318323e-16	6.99062301425588e-15
BEND7	1207.10896422451	0.60962695921097	0.0754405893598207	8.08089	6.4296800570096e-16	7.15028948226691e-15
LNMICC	81.5781980247362	-2.28102	0.28228040462775	-8.08069	6.43990978175473e-16	7.15716434701365e-15
PXK	836.480795872822	0.699449290796908	0.0866367963292095	8.07335128297085	6.83944682178897e-16	7.59642579791913e-15
SPRYD3	397.604932950462	-1.13645	0.140784366855224	-8.07228	6.89958811172803e-16	7.65841286827213e-15
LINC03048	234.435380917159	1.43828014607241	0.17844880047323	8.05990369371059	7.63545796444931e-16	8.46989759895814e-15
ZFAND2B	1044.64338879932	0.701790144516738	0.0872434561367016	8.04404336546577	8.69217384537202e-16	9.63605128112025e-15
MAFG	1837.63750990912	0.915275839742486	0.113789101751429	8.04361600236455	8.72255587658572e-16	9.6636737474805e-15
CDK18	688.50113593361	0.842180597781922	0.104771831941593	8.03823491653186	9.11417744820314e-16	1.00912264019492e-14
GDAP1L1	2857.64450100135	0.685593353750294	0.0853209877975258	8.03545963833971	9.32287466001053e-16	1.03158366544622e-14
RENO1	277.194183548694	-1.20115	0.149639919960813	-8.02693	9.99428229398541e-16	1.10518386192777e-14
P2RY6	103.702068503332	-1.683	0.209746082040309	-8.024	1.02355610778748e-15	1.13115744361864e-14
CPSF6	4984.99800350506	-0.845436	0.105413272998908	-8.0202	1.05571627184707e-15	1.16596971385383e-14
MRPS27	3715.49396168241	-0.585076	0.0729520731443772	-8.02	1.05745545129463e-15	1.16716150373231e-14
PLEKHH3	2367.25738628597	0.787735240120409	0.0982230282263718	8.0198631048611	1.05863080445514e-15	1.16772987425925e-14
TRAF5	2200.0051154433	0.87861345363915	0.109575719933358	8.01832243651699	1.07199104513439e-15	1.18172977930587e-14
PSMB3	4912.97934120359	-0.685699	0.0855255475406274	-8.01747	1.07943544088663e-15	1.18919485767959e-14
SPATA2L	1006.44345718581	1.18980677670098	0.148407342018801	8.0171692351329	1.08209984473375e-15	1.19138788633762e-14
TPBG	484.207616863667	0.771349719611695	0.0962225663158319	8.01630791138837	1.08971129316707e-15	1.19902147391289e-14
FTL	9308.56368018477	0.671348800981557	0.0837717075893452	8.01402788961348	1.11011518171138e-15	1.22071247779979e-14
CBX2	7618.74294438603	-0.607738	0.0758393142600885	-8.01349	1.11497177825327e-15	1.22529092498908e-14
AVPI1	363.174103596783	1.15534266690457	0.144220095151072	8.01096869125165	1.13808422126117e-15	1.24991336648074e-14
TPM3	21197.2802459581	-0.450216	0.056213080372277	-8.00909	1.15557132006639e-15	1.26833097960359e-14
FUNDC2	3365.92355323621	-0.656529	0.0819882544459692	-8.0076	1.16972382023537e-15	1.28306802663783e-14
SNX30	1298.94242434932	0.677592181248441	0.084639601280879	8.00561641352528	1.18869718828497e-15	1.30307152407035e-14
NECTIN2	277.613128444372	1.78137569201267	0.222529176432855	8.00513317205474	1.19337454926791e-15	1.30738840025744e-14
CYS1	42.1287895412132	2.54619363096513	0.318230185357188	8.00110658298247	1.23305995008185e-15	1.35002885680169e-14
CACNG1	67.5455477309035	1.96983534847592	0.246202130282915	8.00088669505966	1.23526417129722e-15	1.35160526465826e-14
DDX17	9701.98	-0.464777	0.0581337189116594	-7.99496	1.29615254720172e-15	1.41735122694006e-14
PITPNM1	3039.38905127852	0.795085599678712	0.0994699186531656	7.99322660000395	1.31452197127528e-15	1.43654990705126e-14
LTK	36.4365758279957	2.39612081950345	0.299780219770308	7.99292502133515	1.31774277344921e-15	1.43918021742613e-14
TMPO-AS1	185.028790810282	-1.72216	0.21559697588182	-7.98788	1.37276744374573e-15	1.49835024322914e-14
B4GALT2	4151.62626311085	-0.688767	0.086228542547454	-7.98769	1.37486627001187e-15	1.49971532303208e-14
PLA2G4C	62.6769406969614	2.60663497041405	0.326348804010432	7.98726680895305	1.37963289080712e-15	1.50398697751242e-14
LINC00896	29.3566848822948	4.2287227037512	0.52984282811988	7.98108888018095	1.45047970248217e-15	1.58024535423843e-14
LPXN	364.812615780379	1.20186399439968	0.150622058455069	7.97933587369076	1.47122730266674e-15	1.60186214074836e-14
CLCN4	967.455705483098	-0.854036	0.107038070750385	-7.97881	1.47756296758838e-15	1.60777036263987e-14
RRP1B	2786.44697646965	-0.563293	0.0706114725815562	-7.97736	1.49492954833948e-15	1.62566692950422e-14
ITPKA	82.2555107681783	1.73050621426951	0.216971714480785	7.97572263467904	1.51491808808767e-15	1.64639100390695e-14
PHYHIPL	2472.44241697968	-0.483069	0.0605861455629602	-7.97325	1.54549134462043e-15	1.67858586950727e-14
SPEG	2246.94347986641	0.59201651919865	0.0742558641580069	7.97265678490947	1.552990258151e-15	1.68569513472228e-14
FAM117B	1360.45237043851	-0.551385	0.0691856919125966	-7.96964	1.59135475102927e-15	1.72627820292635e-14
AGO4	1499.25991809953	0.59556435480588	0.074779685227184	7.9642532994961	1.66224449304523e-15	1.80207278516405e-14
BET1	206.699197503152	2.13410233813057	0.267962947405649	7.96416951967584	1.66337096463801e-15	1.80218905617214e-14
DUSP5	167.885575311142	1.53259176174657	0.192453898097526	7.9634228087702	1.67344422721366e-15	1.81199270211831e-14
SKP1	154.966684738353	-1.50768	0.189436447997991	-7.95875	1.73781238089008e-15	1.88053846504886e-14
AGPAT3	3622.47257959109	-0.517823	0.065079652830952	-7.95676	1.76605005546647e-15	1.90992642695768e-14
STARD7	7554.5	-0.598925	0.0752768059909451	-7.9563	1.77254792949868e-15	1.91578193700462e-14
FMNL1	124.337765564949	1.52349706664047	0.191506656667276	7.95532172694861	1.78666613706055e-15	1.92986137052564e-14
RGS20	297.314316854648	1.21314618318476	0.152519950879314	7.95401635124245	1.80560281361277e-15	1.94912508854097e-14
PTPA	1999.23925549096	-0.636283	0.080055378584119	-7.94803	1.89493174888301e-15	2.04430647856921e-14
ANPEP	379.622143591699	1.12491874676191	0.14154665340929	7.94733552272087	1.90565769222936e-15	2.05462434841461e-14
AKAP17A	3271.88604944627	0.605249533257762	0.0761626573181936	7.94680168168424	1.91388434258548e-15	2.06223662069448e-14
NBPF9	2353.05193343377	0.427728990932966	0.0538361352405527	7.94501665139539	1.94164701595796e-15	2.09087713374962e-14
ADH5	7270.03	-0.43998	0.0553821146817716	-7.94444	1.95063759191339e-15	2.09928021303789e-14
GDI2	9505.75800161941	-0.51474	0.0647972153737846	-7.94386	1.95987963231779e-15	2.10794353154764e-14
ARID3B	2611.89081030346	0.683224764599453	0.0860133348515367	7.9432423563013	1.96963568122235e-15	2.11714882160326e-14
SPTBN4	1931.14100544649	0.670790795926858	0.0845503352787476	7.93362668185026	2.12837243213903e-15	2.28638404283611e-14
SRA1	2336.49925352338	0.689920339412375	0.0869764538663811	7.9322656735612	2.15183480790952e-15	2.31018476463e-14
SV2B	27.9249303702623	3.70668158090463	0.467519488671295	7.92840014314513	2.21987050089195e-15	2.38178095854196e-14
FZD5	204.296550542187	1.36784572948703	0.17254395094941	7.92752062277791	2.23564398898094e-15	2.39725027369078e-14
JRK	3287.42022085627	-0.675663	0.0852807115364486	-7.92281	2.32193784070446e-15	2.48685026494015e-14
CCDC174	1336.59113936878	0.810384377408654	0.102284965163492	7.92281031834284	2.32201661996165e-15	2.48685026494015e-14
LINC02761	33.4031056231218	2.74729277456544	0.346833620870944	7.92106822766097	2.35478676413782e-15	2.52042007042887e-14
AFAP1	442.928122433434	-0.844721	0.106648738255655	-7.92059	2.36390375132864e-15	2.52864767882595e-14
CAVIN4	475.408352777491	-0.877133	0.110776250567332	-7.91806	2.41247213099275e-15	2.57904064209273e-14
FBXL19-AS1	350.069226027367	-1.05367	0.1331005232643	-7.91633	2.44616032224089e-15	2.61347473219718e-14
HSPH1	5537.74366263541	-0.736166	0.0930467248473695	-7.91179	2.53708820183031e-15	2.70898511985287e-14
TBX2-AS1	1194.81532732477	0.711088111478413	0.0898830283683923	7.91126116227376	2.54794379608131e-15	2.71893435137656e-14
LINC01686	79.2122199429252	3.02318609974765	0.382142662890464	7.91114521702646	2.55031827952739e-15	2.71982676831141e-14
MYD88	847.998316714421	-0.826407	0.104468174551997	-7.91061	2.56126659138782e-15	2.7298562910741e-14
KLF7	2992.20573971209	-0.615999	0.0778830537405864	-7.90928	2.58886216414646e-15	2.75760607147215e-14
SLC22A17	4528.33046835612	0.648019756127547	0.0819593499690235	7.90659950783487	2.64514874901065e-15	2.81586515231826e-14
AHCY	5072.61514886489	-0.599053	0.0757867481005726	-7.90445	2.69110042207706e-15	2.86305882449859e-14
HSPA8P13	29.0837148948159	5.02972745034609	0.636713252392728	7.89951745380623	2.79985231093603e-15	2.97696864473667e-14
PCNT	2975.78629305916	-0.425692	0.053905096559871	-7.89707	2.85534908257071e-15	3.03314578189936e-14
TFE3	2615.48810772674	0.708351131772103	0.0896983436999501	7.89703691900497	2.85611793171724e-15	3.03314578189936e-14
SBDS	1704.3232958716	0.518210618970446	0.0656269033536808	7.89631374464939	2.87273018879338e-15	3.04895649449247e-14
FOXRED2	3111.38562423449	-0.851899	0.107906035569283	-7.89482	2.90724916311374e-15	3.08374203372388e-14
NT5DC2	12477.776280362	-0.655729	0.0830636070587045	-7.89429	2.91962874567901e-15	3.09501651565325e-14
MMP14	128.53369146999	1.39836659223846	0.17724426496166	7.8894885120314	3.03427560704335e-15	3.21462320453807e-14
LRRC23	824.426436027169	0.801653277231562	0.101619083397956	7.88880641731594	3.05090340079972e-15	3.2303038283198e-14
TSPYL5	4421.03669970214	-0.774664	0.0982298151915785	-7.88624	3.11430530637814e-15	3.2954605881136e-14
RASA4DP	77.5332361116117	1.8490200696035	0.234465425867604	7.88610970151134	3.11752580594674e-15	3.2968954127243e-14
LAS1L	3665.87845836648	-0.503242	0.0638154234394128	-7.88589	3.12293229781806e-15	3.30063890556e-14
RBBP7	4748.78331166775	-0.485972	0.0616341427771462	-7.88478	3.15079470938238e-15	3.3280974941039e-14
ROBO3	484.617445223511	0.928351479462735	0.117748933264697	7.88416042271754	3.16657269247303e-15	3.3427664685557e-14
EIF4G1	18763.8260084317	-0.678739	0.0861549600216235	-7.87812	3.32351412145991e-15	3.50634705821325e-14
IL11	211.420410440992	1.51151377775053	0.191869242709883	7.87783261351596	3.33108543251257e-15	3.51223927356513e-14
TSPAN33	2263.94281283235	0.855116303386706	0.108576432365409	7.87570824310059	3.38818039065613e-15	3.57031023048758e-14
IDNK	350.20648569594	1.01704421408002	0.129209160184914	7.87130117264526	3.50971588816533e-15	3.69617607710181e-14
SERP2	762.372993948158	-0.716484	0.0910258455769963	-7.87121	3.51227505481238e-15	3.69666949519003e-14
PTRH2	1814.58765287332	-0.555869	0.0706444890490046	-7.86854	3.58809778903007e-15	3.77422635964484e-14
FZD7	487.720260606534	-0.88578	0.112648483020659	-7.86322	3.74381103118732e-15	3.93567578201274e-14
SYT17	516.646586461695	0.843292643725465	0.10727444023046	7.86107708335557	3.80844318559535e-15	4.00124137894813e-14
TNK2	3012.31755063558	0.501942117197747	0.0639012466077006	7.8549659645804	3.99880723643187e-15	4.19785007779772e-14
TMEM52	151.477418447941	1.56355219331033	0.199053907763485	7.85491835291238	4.00032653607576e-15	4.19785007779772e-14
EBF4	2782.00772572625	0.618797989532909	0.0787875584163435	7.85400641891889	4.02953649740046e-15	4.22599432663315e-14
RPL7L1	8482.42960889085	-0.481562	0.0613189998277226	-7.85339	4.04936021881183e-15	4.2442671837007e-14
SPTBN2	6742.54046524479	-0.705364	0.0898457611621378	-7.85084	4.13268257356561e-15	4.32903396124331e-14
MLEC	5166.86170730069	-0.481366	0.0613278039612643	-7.84907	4.19128653971075e-15	4.38782288899736e-14
WNT11	42.373128245098	2.72726350599167	0.347833681335179	7.84071138689881	4.48001066333514e-15	4.68731056503502e-14
GSN	711.653625174255	0.689133087704783	0.0879513854033331	7.83538638470005	4.67403127529587e-15	4.88741697278424e-14
CCEPR	284.96793836302	-1.19244	0.152283192107098	-7.83039	4.86356303079314e-15	5.08259583395297e-14
PLA2G10DP	201.232584117699	-1.48252	0.189342241550177	-7.82987	4.88393508507316e-15	5.10087065412071e-14
ZBTB46	357.14771669555	1.1113801851523	0.141949323188316	7.82941517570955	4.90144549717686e-15	5.11613691151601e-14
SLC1A5	3279.66921068464	0.745689476990228	0.0952835453803746	7.82600473159783	5.03618390971794e-15	5.25367574581904e-14
BOD1	4767.37169259479	0.453706066612275	0.0579951974120254	7.82316617338039	5.15110351077887e-15	5.37038987485802e-14
TAF5L	2190.1407203152	-0.544615	0.0696356611360664	-7.82092	5.24372022012328e-15	5.46372780979493e-14
MACROD1	953.128597092719	-0.669496	0.0856062166916733	-7.82065	5.25521669087928e-15	5.47248183322306e-14
INPP5J	481.405718175277	0.905948370334748	0.115890270918821	7.81729443854133	5.3970762152213e-15	5.61689827178005e-14
HSP90AA1	22855.2558286753	-0.976832	0.124960507974869	-7.81713	5.40421842549714e-15	5.62102295292002e-14
NSL1	2778.91042416042	-0.457463	0.0585479327990493	-7.81348	5.56294451448362e-15	5.78271516196939e-14
RPUSD1	1605.5557858976	-0.627101	0.0802774806437132	-7.81167	5.64343721734403e-15	5.86294106210794e-14
CLNS1A	8164.42800489128	-0.351665	0.0450194206084308	-7.8114	5.65545146452319e-15	5.87197256580735e-14
FBXO32	317.113069603967	1.17983289411528	0.151049652301647	7.81089447170089	5.67835443171766e-15	5.89229243319435e-14
MED10	3824.15376868147	0.83851986300402	0.107396954215584	7.80766893370938	5.82553650956217e-15	6.04147428516588e-14
CLCNKA	34.4889046421819	2.26810669638451	0.290532638666875	7.80671908943465	5.86958939701425e-15	6.08359201160645e-14
KIF21A	4915.04926127709	-1.03526	0.132653184726707	-7.80422	5.98692387270212e-15	6.20156929801517e-14
ST3GAL1	574.547248516607	0.969254175819448	0.124239302192088	7.80151013984987	6.11706908919303e-15	6.3326707046318e-14
RPA1	4840.05710394791	-0.539153	0.0691211688590596	-7.80012	6.18481728474052e-15	6.39906022403639e-14
POLR3A	4105.52115892599	-0.492902	0.0632441114238338	-7.79364	6.51067029322523e-15	6.73226152776658e-14
EXOC3	2882.98507694087	0.489689975309112	0.0628356236270939	7.79319034398768	6.53380796299037e-15	6.75223801295124e-14
ARSG	136.97644083483	1.82632564122158	0.234379955358216	7.79215798735989	6.58742927200085e-15	6.80367548992517e-14
ASS1	26.6750040323966	4.0829926262834	0.524773863887265	7.78048014060497	7.22498083099609e-15	7.45779982800192e-14
B4GALT1	773.549920922902	0.864023627009896	0.111077891151188	7.77853826765463	7.33673098495644e-15	7.56873262987164e-14
CSNK1G1	2030.77463078117	0.499427405302459	0.0642104476097777	7.77797732134806	7.36932760408472e-15	7.59792715425225e-14
PPIL6	605.626249900927	0.683013365265922	0.0878171152010789	7.77767937038236	7.38669947046247e-15	7.60983486989405e-14
TRIM62	501.910471550915	0.897417177860139	0.115385337945044	7.77756683685028	7.39327115674695e-15	7.60983486989405e-14
ATCAY	6861.23753348366	-0.525597	0.0675786598582543	-7.77756	7.39378820635561e-15	7.60983486989405e-14
MYO15B	332.27080384141	0.980080256555233	0.126017795110585	7.77731633611889	7.40792046247076e-15	7.61994471305457e-14
ASAP1	3197.22031294168	-0.568811	0.0731427575044745	-7.77672	7.44296377355992e-15	7.65153985140038e-14
FAM171A1	634.613551416588	-0.862392	0.111049300221462	-7.76584	8.11033351615993e-15	8.33276683513887e-14
ZMIZ2	3853.68273489657	-0.679968	0.0875616208912669	-7.7656	8.12608634877252e-15	8.34410329959324e-14
NSMAF	1445.4607107803	-0.593929	0.0764923333974395	-7.76455	8.1933163363765e-15	8.40825417642538e-14
NOTCH3	1869.65487115173	0.791621240538619	0.101996155131906	7.76128511427572	8.40730730013554e-15	8.62285427383971e-14
LOXL4	103.746312181253	1.59522813669341	0.20568989178535	7.75550087973271	8.79954680894766e-15	9.01991806816304e-14
NOXA1	70.8271485161713	2.08589801109273	0.269131388420064	7.75048210964167	9.1544316764117e-15	9.37825381821041e-14
ZNF532	2070.28873545337	-0.541074	0.0698181479106909	-7.74976	9.20678338753302e-15	9.42642407981233e-14
PSPH	4847.61873807379	0.463107152610276	0.0597611732610749	7.74929820382087	9.24017933330755e-15	9.45514183863102e-14
IAH1	2438.46599307019	0.41227906427437	0.0532161973071621	7.7472477391556	9.3905637505574e-15	9.60346722020567e-14
NSMCE4A	1272.20283178876	-0.717916	0.0926778137478781	-7.74637	9.45579042943121e-15	9.66458302735275e-14
PPP1R14B	3774.09631691158	-0.683872	0.0883176924852631	-7.74332	9.68540549795473e-15	9.89354939427126e-14
TBPL1	1838.92097788581	0.619960375523962	0.0800684206191138	7.74288253384089	9.71878243751665e-15	9.92191172402826e-14
KAT2A	1657.1042545384	-0.509643	0.065846914854059	-7.73982	9.95568525877771e-15	1.01579011393945e-13
NDUFB6	1579.51911318422	-0.625663	0.0809562278490286	-7.72841	1.0889469738017e-14	1.11042447466907e-13
LINC02118	120.399142150804	-1.49872	0.193951592978024	-7.72728	1.09871578636216e-14	1.11974020371503e-13
ANTXR1	1998.07097245843	-0.502829	0.065077938927755	-7.72657	1.10484616595772e-14	1.12533928032629e-13
SF3B5	3846.19833871575	-0.701041	0.0907740528564065	-7.72292	1.13693348290961e-14	1.15735508605686e-13
TUBG1	2158.86970081988	-0.720093	0.0932589521048064	-7.72144	1.15025798580921e-14	1.17024520742684e-13
ACYP2	609.938550711047	1.00576566258857	0.130402071429649	7.71280434092774	1.23082712473357e-14	1.25149426219316e-13
CDCA4	1683.96067500078	-0.845823	0.109699500136667	-7.71037	1.25456479683804e-14	1.27489739871783e-13
LEMD2	5246.22114622074	0.519971830682266	0.067449680657011	7.70903324696791	1.26774387553462e-14	1.28755009805877e-13
FBXO21	3116.65484259234	-0.484507	0.0628558516018023	-7.70822	1.27581755721371e-14	1.29500608763794e-13
WDR18	2349.86990405702	-0.80265	0.104201052830699	-7.7029	1.33017494979182e-14	1.34940639484905e-13
TCOF1	7979.40697380425	-0.554883	0.0720373526354552	-7.70271	1.3321269459121e-14	1.35061173495514e-13
AZIN1	5899.56572882634	-0.400225	0.0519736966705613	-7.70052	1.35511541557539e-14	1.37313184975381e-13
KCNK1	647.020826627783	-0.831909	0.108064797178916	-7.69825	1.37945921980612e-14	1.39699873565933e-13
VKORC1L1	3721.42493878224	-0.450079	0.0584669751651009	-7.698	1.38209491026552e-14	1.39886675462592e-13
HAPSTR1	2127.77027568583	0.606796799301352	0.0788409134054477	7.69647094498811	1.39875588271854e-14	1.41491999532204e-13
LINC00608	533.610168277312	-1.27176	0.16532510217997	-7.69249	1.44300719749631e-14	1.4588480998359e-13
NOXO1	130.127201742846	-1.84781	0.240249792408223	-7.69118	1.45779299161234e-14	1.4729540387251e-13
FAM162B	94.2780400972268	1.61513170180173	0.210011440885119	7.69068435031236	1.46350089098791e-14	1.47787679922606e-13
ELAPOR1	330.54302156591	1.51512556858331	0.197016333004347	7.69035513695141	1.46727175449936e-14	1.48083899332521e-13
SPATA6	635.832340043582	0.789986018385581	0.10272535366081	7.69027304587379	1.46821352713962e-14	1.48094418635954e-13
SLC4A11	200.485059881166	1.41746162616725	0.184579351319584	7.67941601286178	1.59815451775175e-14	1.61064387433032e-13
BPHL	480.770396099283	-0.93214	0.121382180285351	-7.67938	1.59862006529222e-14	1.61064387433032e-13
NAGS	98.658062221487	2.26229138573728	0.294641270609097	7.67812119823051	1.61438722045203e-14	1.62560335034355e-13
H1-10-AS1	146.751367323108	-1.38935	0.180983187377288	-7.67669	1.63246194869754e-14	1.64286808064143e-13
LONRF1	788.965315472506	0.924909024978872	0.120537256521702	7.67322114065493	1.677299470206e-14	1.68703124187614e-13
NSUN7	892.466591971772	0.614769810290285	0.0801235013859144	7.6727776452161	1.68311116842053e-14	1.6919142512798e-13
SNRPE	6249.68903485717	-0.489469	0.0638097948721697	-7.67075	1.70987591124712e-14	1.71784237856089e-13
MORC4	680.385437185808	1.15721701675704	0.150941968741512	7.66663524005555	1.76566980418767e-14	1.77288889708383e-13
MACROH2A1	5135.04728340163	-0.662819	0.08646656579182	-7.66561	1.77977107140807e-14	1.78603360298737e-13
NARF	6068.84712731592	-0.636603	0.0830581961596384	-7.66454	1.79478417663686e-14	1.80007792463375e-13
NGFR-AS1	36.407524146559	3.43959575518011	0.448786171836169	7.66421955718312	1.79921881575112e-14	1.80350267007433e-13
RABL6	5874.29969834893	-0.655217	0.085515291530588	-7.66198	1.83083068630069e-14	1.83415003938633e-13
PTCD3	2259.70708540584	-0.463554	0.0605075991104841	-7.66108	1.84372679491521e-14	1.84602362331204e-13
EIF5A	10988.3006372898	-0.64623	0.0843938776164627	-7.65731	1.89863189814312e-14	1.89992129162233e-13
KREMEN1	1256.58678200526	0.736884294313889	0.0962338027497257	7.65722930257984	1.8998724218696e-14	1.90008733956438e-13
CATSPERG	267.561457158891	1.14181229492832	0.149121652083485	7.65691822062892	1.90447820166762e-14	1.9036169339676e-13
ICMT	5495.25332131013	-0.535819	0.0700129325896467	-7.65314	1.96122787412822e-14	1.95923340510368e-13
MGAT5B	1640.90024481591	-0.647517	0.0846935951757763	-7.64541	2.08286975668829e-14	2.07957668197416e-13
KICS2	554.623214400568	0.720093169333681	0.0942047437863064	7.64391622323326	2.10712535248777e-14	2.10260668638198e-13
HSD17B8	180.583522984687	1.25822530415971	0.164608168526244	7.64375981717522	2.10968781944829e-14	2.10397631266129e-13
SMARCAD1-DT	29.4072936967397	-3.35372	0.438822650702163	-7.64255	2.12964525982662e-14	2.12268249629393e-13
RAF1	2629.00028261548	-0.546748	0.0715470752153312	-7.64179	2.14216177860981e-14	2.13278653031227e-13
RAB40B	989.290875939743	-0.509498	0.0666726438303982	-7.64179	2.14219481836591e-14	2.13278653031227e-13
SEL1L	2329.84785231351	0.906354662393257	0.118611199810384	7.64139190769661	2.14885886908209e-14	2.1382173620208e-13
MAGEA3	2310.52546440291	-0.687815	0.0900144396515578	-7.64116	2.15271775357975e-14	2.14085238013482e-13
ABHD18	753.88189540371	0.739987899926505	0.096845930653476	7.64087757671773	2.15746127751638e-14	2.14436370483669e-13
SNHG6	1834.31522290898	0.621829206986944	0.081384209287496	7.64066165206918	2.16108279860981e-14	2.14675651938307e-13
ATPAF1	2813.02523143773	-0.46666	0.0610937076474543	-7.63843	2.19883508930172e-14	2.18303211954143e-13
RGS9	965.785872406995	0.815387914707633	0.10680026833557	7.63469912028363	2.26348407984482e-14	2.24595541525343e-13
FBXL12	2082.44846190421	0.634172889348198	0.0830844617339071	7.63286992674095	2.29584495192443e-14	2.27678802243005e-13
SKA3	791.89206839803	-1.07102	0.140320480565367	-7.63265	2.29979852692145e-14	2.27943035611127e-13
SFT2D2	2400.89657306495	-0.55781	0.0730920902017758	-7.6316	2.3185933943629e-14	2.29677133888654e-13
CES3	70.9378601924124	1.75383939408913	0.229911052269109	7.62833877179716	2.37797996532212e-14	2.35428005301376e-13
MRPL23	1120.29382304588	-0.863945	0.113266644692806	-7.62753	2.39292837934257e-14	2.36775375509431e-13
NBPF1	915.471816519764	0.809535825738541	0.106138217126812	7.62718507671294	2.39935015707034e-14	2.37278017210949e-13
ENKD1	1853.01734950805	0.785364146836391	0.103064894737534	7.62009362000908	2.53491796660709e-14	2.50544547152301e-13
SPRY2	2118.86692410223	-0.731653	0.0960489312664358	-7.6175	2.58637467322772e-14	2.55487580849232e-13
MEF2A	1542.42700355242	0.763105307418331	0.100198366640089	7.61594557882757	2.61767969591114e-14	2.5843558002848e-13
SPATA20	1537.21889177345	0.787423313545978	0.103414883702539	7.61421649722018	2.65295798890617e-14	2.61772339061601e-13
TMEM88B	84.4422432362561	1.73483916796276	0.227871633173199	7.61323006205056	2.67329319138234e-14	2.63631735694493e-13
RMI1	775.533770855615	-0.859615	0.112936227228201	-7.61151	2.70920177547868e-14	2.6702400108146e-13
PLIN5	354.912076939353	1.26795765729631	0.166589747714839	7.61125864399977	2.71439410015101e-14	2.67386721330753e-13
PAIP2B	649.509631315372	0.760815519896402	0.0999772827191864	7.60988395767227	2.74342126900083e-14	2.70095628499291e-13
CNOT8	3641.55210409701	-0.407845	0.0535973427430757	-7.60942	2.75324125499591e-14	2.70911585257861e-13
SAR1B	1156.38654868438	0.597712060692438	0.0785848759751295	7.60594266104843	2.82834674037364e-14	2.78146980329737e-13
ACOX1	1650.47127050942	0.50045520997084	0.0657992030746514	7.60579439545882	2.83159146951715e-14	2.78311286070052e-13
GPR3	280.256607234355	1.59765907283962	0.210114961797218	7.60373777847158	2.87697906044522e-14	2.82615243037735e-13
NXPH1	189.143600362662	-1.33164	0.175143515213339	-7.60316	2.88983216862314e-14	2.83720224350884e-13
USP36	4092.07890530214	0.568122299859121	0.0747409756405398	7.60121599952689	2.93360981238353e-14	2.87858427872173e-13
MMAB	1628.87875102766	-0.556553	0.0732433028078693	-7.59869	2.9915429213868e-14	2.93380265867784e-13
TRIM28	19304.0868627745	-0.710822	0.0935902783688272	-7.59504	3.07689195508559e-14	3.01583168236271e-13
SCN4B	144.268168744902	1.48883948723928	0.196032410412404	7.59486395186965	3.08115976966658e-14	3.01834166466728e-13
KCNT2	1149.63021157556	1.18231698757725	0.155695865859024	7.59375967405446	3.10754510650258e-14	3.04250346473857e-13
CERS3-AS1	51.2932469127275	1.89080067358783	0.249035289322661	7.59250096133172	3.13789154699786e-14	3.0705145729948e-13
POGK	7465.6183604659	-0.504112	0.066495418500605	-7.58116	3.42481738530707e-14	3.34942594065263e-13
EIF4EBP1	9109.49497668319	0.662575410629615	0.0873997605972818	7.58097512054537	3.42967370212737e-14	3.35232119408602e-13
ANKRD22	24.6366670139784	8.08177259083713	1.06639815238172	7.57856957346285	3.49385529789202e-14	3.41316847388545e-13
SMTN	1019.66436874056	-0.733751	0.096843616364673	-7.57666	3.54568212080631e-14	3.4618857680893e-13
TNFAIP6	49.9877264796115	-2.2959	0.303036751846027	-7.5763	3.55561614209565e-14	3.46966912938936e-13
TMEM267	415.896524842158	1.14770949283743	0.151542808139416	7.57350023355487	3.63300057121262e-14	3.54322758412474e-13
MORN3	412.002275219068	1.24788743560222	0.164778976850975	7.57309857998933	3.64425546499133e-14	3.55224504586421e-13
COX7A2	8255.79289858037	-0.686784	0.0907361802978606	-7.56902	3.76059074796106e-14	3.66362344933595e-13
TOMM70	5497.75208674667	-0.479105	0.0633007833261342	-7.5687	3.76972043690246e-14	3.67049541659193e-13
SLC35A5	1197.09451892427	-0.836982	0.110652560740759	-7.56406	3.90692048511444e-14	3.80199053482628e-13
ADAM12	1217.82910099617	-0.490329	0.0648924393282602	-7.55602	4.15591185703232e-14	4.04207004708721e-13
QDPR	2355.08170728226	-0.704247	0.0933116261088805	-7.54726	4.44510079041335e-14	4.32096053744303e-13
CENPF	4303.07033581583	-1.21302	0.160779992852277	-7.54459	4.53726166434079e-14	4.40812421697109e-13
TESMIN	779.476177524888	0.690770996094792	0.0916024554548614	7.54096593442498	4.66502979066656e-14	4.52976698289764e-13
APBB2	661.222052375545	0.71072692026662	0.0942932205387711	7.53741272390189	4.79387258603133e-14	4.65231915840867e-13
LGI4	34.5514673674722	2.2340677322433	0.29640060323731	7.53732518706995	4.79709051811701e-14	4.65288834565798e-13
QPCT	27.9364553418782	5.79541152411442	0.768913619304875	7.53714250679247	4.80381285082499e-14	4.65685410242804e-13
APRG1	124.458751162062	1.78231689886979	0.236473561614879	7.53706624410077	4.80662193173289e-14	4.65702405462471e-13
RNF25	1823.3258833502	0.751151848135007	0.0996780656230483	7.53577874369705	4.85429060642019e-14	4.70063343388399e-13
DTNBP1	911.663739226949	0.812953161955823	0.107881582999601	7.53560653590734	4.86070160334822e-14	4.70426522990713e-13
CDK20	416.871967132234	0.873296339506899	0.115915037947953	7.53393481093469	4.92337129250704e-14	4.76231133446988e-13
TXNDC15	1477.05116852285	-0.498287	0.0661501608939935	-7.53266	4.97156525087834e-14	4.80629944046095e-13
GRIN2D	580.218788238761	0.858731152114332	0.11401236368048	7.53191254345824	5.00024464384105e-14	4.83138392308183e-13
GEMIN4	1998.23373010204	-0.54144	0.0719642670911802	-7.52374	5.32322515404607e-14	5.14064812527813e-13
APP	17949.8336636363	-0.526779	0.0700193418749687	-7.52333	5.33965530190318e-14	5.153700057219e-13
LONRF2	920.600619515272	0.690636715048764	0.0918097612614788	7.52247588447372	5.37485337093631e-14	5.18484218793758e-13
RAB11A	5525.74304782572	-0.469526	0.0624313807472338	-7.52067	5.44948811477588e-14	5.25397212897858e-13
MINDY3	453.748660188322	0.675941326005937	0.0898918873745144	7.5194919780667	5.49894921870083e-14	5.29876948692469e-13
GTF2I	2259.62977121786	-0.812667	0.108087185331943	-7.51863	5.53548077435226e-14	5.33106596144318e-13
ELF4	719.899836763251	0.898522610024987	0.119542537787804	7.51634210426354	5.63300379081256e-14	5.42203445994272e-13
NUP88	2162.28397664642	-0.527689	0.0702074218557548	-7.51615	5.64131705675321e-14	5.42708205644778e-13
LINC02269	346.733235927291	-1.15408	0.153559017138292	-7.51552	5.66872193248095e-14	5.45048076183405e-13
ILF3	30848.8449901501	-0.504276	0.0671072786813205	-7.51448	5.71397315023776e-14	5.49100398057088e-13
LINC01012	119.749612160756	1.56522705907614	0.208384238414653	7.51125455065164	5.8563390826309e-14	5.62475761320367e-13
STK19	1057.2846731538	0.716303995396404	0.0953910965075884	7.50912843673436	5.95223065606181e-14	5.71375366234989e-13
TOM1	1224.33	0.806886873709639	0.107545774954399	7.50272964281276	6.25023811157018e-14	5.99656594079131e-13
TFPT	1063.26776656731	0.906444111490719	0.120864376570313	7.49967970060551	6.39739631899834e-14	6.13442308636272e-13
TBC1D7	1122.75435907869	-0.557414	0.0743651361184651	-7.49564	6.59772048601444e-14	6.3230836657836e-13
NUP210L	84.542314266232	1.6073000843604	0.214475565852313	7.49409415460957	6.67577910503769e-14	6.39442720126091e-13
FURIN	1393.36688096777	0.748776509562708	0.0999165813590573	7.49401650234536	6.67973201797383e-14	6.39474940670348e-13
FGF19	138.142712475881	2.11296474089912	0.282002016760344	7.49272918390083	6.74559962702661e-14	6.45431237040501e-13
INTS9	2441.80058621549	-0.604261	0.0806601116004409	-7.49145	6.81174513734812e-14	6.51407666406649e-13
EGFR	92.1352423920093	1.90279924948294	0.254036853997954	7.49024883412492	6.87431581431806e-14	6.57035957993362e-13
TSPAN14	2443.00389832271	-0.561437	0.0749599513479344	-7.48983	6.89624378396893e-14	6.58775702799237e-13
GPC2	4677.80624309856	0.601859627043083	0.0803610204872666	7.48944728916738	6.91642539204204e-14	6.60346834676498e-13
ENO1	41012.0905022927	-0.676283	0.0903382118217377	-7.48612	7.09391297432837e-14	6.76926979018209e-13
BEX2	3053.1383935997	0.799330708307286	0.106863670579616	7.47991065599569	7.43731559825817e-14	7.09312914824169e-13
PSMB2	4988.93813839798	-0.637077	0.085182631118881	-7.47896	7.49148333648842e-14	7.14093845583764e-13
ADCY1	7358.47966944645	-0.387296	0.0517879509317078	-7.47849	7.5181334526213e-14	7.16248037226562e-13
KCNMB2-AS1	82.2520779346197	2.05095413612702	0.274548795885196	7.47027183096676	8.0029325253797e-14	7.62023979072503e-13
SUMO3	5745.55823185221	-0.73506	0.0984081184141361	-7.46951	8.04951624650602e-14	7.66047073577607e-13
RALGAPB	5141.35681600701	0.417612208525184	0.0559731786657555	7.46093429888912	8.59110851910212e-14	8.17148901746981e-13
KCNC3	1427.7746010022	-0.556058	0.074563313196534	-7.45752	8.81647203947389e-14	8.38133648397727e-13
UBE3C	4496.53674825723	-0.398975	0.053502281386354	-7.45716	8.84085935418133e-14	8.40000403549888e-13
EIF2AK1	14991.4764442213	-0.381273	0.0511512701976243	-7.45384	9.06652719811527e-14	8.60979236933804e-13
YJU2B	2202.23923420321	0.7753882342581	0.10404049216636	7.45275438545847	9.14113695308352e-14	8.67598409041454e-13
ZNF107	518.191481455063	-0.970316	0.130207934117045	-7.45205	9.1902834554733e-14	8.71795021779393e-13
SREBF1	2349.31453238278	-0.60986	0.0818487495463896	-7.45106	9.2591504804249e-14	8.7785682999932e-13
SPR	702.262991801781	-0.800971	0.107524868281968	-7.44917	9.39312942921693e-14	8.9008207163673e-13
LRRFIP2	1994.71752584175	0.538326594965167	0.0722746397205898	7.44834698652683	9.45169660872069e-14	8.9515211266952e-13
YBX1	57403.6162382321	-0.530292	0.0711986435960144	-7.44806	9.47193506370001e-14	8.96588628460084e-13
JAM3	1840.96136996797	-0.538225	0.0722694984555534	-7.44747	9.51470451802026e-14	9.00155191480119e-13
ANKRD42	751.754497895241	0.590234680204822	0.079254605870401	7.44732339177849	9.52529318594553e-14	9.00675048737373e-13
SMPD4	3716.0577713659	-0.649074	0.0871659619081667	-7.44641	9.59110840503271e-14	9.06413569309398e-13
KDM1A	846.307697921356	-0.833389	0.111947194250125	-7.44448	9.73240574777084e-14	9.19275632650021e-13
ANAPC5	6006.79576401069	-0.429892	0.0577512734885479	-7.44385	9.778997547798e-14	9.23183313615399e-13
BORCS5	634.077729476722	0.635141305363119	0.0853560532093245	7.44108099522267	9.9864689896971e-14	9.42266513745059e-13
MYO1H	75.4843966773141	1.40963822767296	0.189491738298807	7.43904847951802	1.01413104793641e-13	9.56366143445956e-13
ARHGEF7	5690.61960924884	-0.310543	0.0417454065958104	-7.43897	1.01475037401449e-13	9.56440091328583e-13
RNF213	1522.15730916919	0.478216387078174	0.0643027777623358	7.43694757395505	1.03038418591062e-13	9.7065813400488e-13
DOCK10	589.031564787803	-0.948817	0.127586842474746	-7.43664	1.03281827816059e-13	9.72433056146731e-13
ZFP69B	387.253792862097	1.22701131662881	0.165023941567742	7.43535334916917	1.04288809538149e-13	9.81391554153033e-13
KIF12	27.3972811767426	2.67640084304081	0.360126892298873	7.43182722610906	1.07107647061706e-13	1.00738160390696e-12
TSN	3790.35482816837	-0.36722	0.049424236235143	-7.42995	1.08636979447094e-13	1.02068234926071e-12
TRIO	5998.56174181116	-0.444717	0.059854664398534	-7.42995	1.08637268482562e-13	1.02068234926071e-12
LRRC73	145.628722021856	1.39060713339634	0.187187885498542	7.42893766705414	1.0947331612995e-13	1.02799106522028e-12
PAICS	1642.24978040115	-0.783932	0.10553622701209	-7.42809	1.10180459888615e-13	1.03408221430493e-12
CSGALNACT2	1603.99720484897	0.622242656801253	0.0837832373947623	7.42681562744379	1.11243249480493e-13	1.04350299061755e-12
ARPP19	8871.95079031352	-0.526468	0.0708918475644894	-7.42635	1.11631810633702e-13	1.04659261698045e-12
MEIG1	154.975411973563	1.18580871566543	0.159770116765926	7.42196813564775	1.15392579013791e-13	1.08127799794481e-12
PRKRIP1	2991.17550376142	0.615665644397652	0.0829682510409165	7.4204968367241	1.16681795251144e-13	1.09277939810949e-12
POMGNT1	3573.74043069391	-0.564589	0.0761520523061949	-7.41398	1.22568767365431e-13	1.14730595264984e-12
N4BP3	315.623379372308	1.18029396473052	0.159248439231642	7.41165169608772	1.24736007760923e-13	1.16697465038553e-12
CBL	5014.75366788807	0.492680213525729	0.0664846508942829	7.41043544485386	1.25885388206491e-13	1.17710493615397e-12
ATP5F1A	22302.3273791078	-0.363177	0.0490159911349365	-7.40936	1.26913528116991e-13	1.18609143983332e-12
PACSIN2	1038.09995453336	0.827598099404899	0.111697876476087	7.40925544436893	1.27010455649989e-13	1.18637024659435e-12
FIZ1	1237.57194191858	-0.860944	0.116205331816786	-7.40882	1.27428663168562e-13	1.18964816375212e-12
CCT2	13973.797821623	-0.459594	0.0620387703205681	-7.40817	1.28056019151966e-13	1.19487415865174e-12
PAXIP1	1255.56095195527	-0.646453	0.0872663521567995	-7.40782	1.28394823819831e-13	1.19740362594e-12
PEX2	1245.89485637735	-0.603738	0.0815063461429568	-7.40725	1.2894387039295e-13	1.20189009820145e-12
CSDE1	13474.7836046489	-0.59092	0.0797812877330619	-7.40675	1.2943518535867e-13	1.20583400817282e-12
FNDC3B	629.893739228699	0.69352503876286	0.0936486140094073	7.40560921374867	1.30549747544224e-13	1.21557695422695e-12
RPL36AL	2400.18500897926	-0.483777	0.0653339372676415	-7.40469	1.31462007922042e-13	1.22342696004081e-12
FBXL19	5821.13360276717	-0.717336	0.096917335291832	-7.40153	1.34626871703009e-13	1.25222111807081e-12
LITATS1	194.102228386631	1.54440050165151	0.20882670354047	7.39560829849621	1.40762380347756e-13	1.30860168733387e-12
RNF214	1716.06908358371	0.62256962951517	0.084185573713601	7.39520563978276	1.41189599596547e-13	1.31188360486923e-12
RUNDC3A	2801.94360254845	0.646109532197697	0.0874096628072442	7.39174035738471	1.44919305007446e-13	1.34583148694415e-12
RFK	1005.71050259944	0.615737690435629	0.0833663142256049	7.38592915082376	1.51392396940628e-13	1.40520753947726e-12
HACD1	839.334470095987	0.657627278949912	0.0890451752963967	7.38532185220509	1.52085043040391e-13	1.41089597641144e-12
PTCD2	768.459926942967	0.652819133842965	0.0884006819975882	7.38477485796744	1.52711574567184e-13	1.41596542291398e-12
PARK7	10348.1285748708	-0.696577	0.0943365240847275	-7.38396	1.53652799014275e-13	1.42394590784612e-12
TTC28-AS1	212.673374293226	-0.884799	0.119881072370004	-7.38064	1.57526024060707e-13	1.45907551463668e-12
SCNM1	2709.6583454211	0.936150881232697	0.126874556759758	7.37855489028692	1.60016819247659e-13	1.4813703654121e-12
METTL13	6516.18672693704	-0.539165	0.073100152010751	-7.3757	1.63482942589155e-13	1.51266634791284e-12
ETNK1	1656.09532225041	-0.774231	0.105008102777318	-7.37306	1.66760435424797e-13	1.54218515647555e-12
WWC3	1291.92519372451	0.601074856034674	0.0815298680605317	7.37244975777966	1.6752073688987e-13	1.54840651839346e-12
PRKX	1785.94773926943	-0.58505	0.079361071978638	-7.372	1.68085282836968e-13	1.55281294207067e-12
UNC5CL	99.8228059840385	1.63264618463823	0.221628836454497	7.36657833320093	1.75063095870403e-13	1.61643115466343e-12
MUC19	35.4657657428497	-2.78929	0.378762138658871	-7.36421	1.78193317272443e-13	1.64447507098713e-12
NDUFA2	429.800306196244	-0.736937	0.100167085986477	-7.35708	1.87977544593808e-13	1.73308255166975e-12
SUSD4	106.49447433926	2.09500706430138	0.284761060671645	7.35707002692026	1.87990743926172e-13	1.73308255166975e-12
ZNF513	4123.13213462764	0.748334545048572	0.101721649710146	7.35668903503767	1.88527836213657e-13	1.73712829595095e-12
UBFD1	7211.96478219456	-0.443717	0.0603531142236232	-7.35202	1.9523284823444e-13	1.79797251170904e-12
TTF2	1395.70517440987	-0.553715	0.0753227106724645	-7.35123	1.96391700739536e-13	1.80770330685918e-12
KCNH1	1056.00475943373	-0.73554	0.100069544038756	-7.35029	1.97773568435771e-13	1.81947566965729e-12
TCEA2	3435.27860960642	0.720183234576493	0.0980102430740926	7.34804049033994	2.01133577590901e-13	1.849424814853e-12
HHEX	128.528623240616	1.24768898604515	0.170014518764703	7.3387202170182	2.15645865928944e-13	1.98183482398939e-12
CTBP2	4117.75319252259	-0.33698	0.0459329731496929	-7.33634	2.19508652052346e-13	2.01628674576082e-12
RNFT2	1153.23131116167	-0.524934	0.0715970932887185	-7.33178	2.27108884319168e-13	2.08409070852921e-12
CROCC	3008.66415148096	-0.56069	0.0764740383026985	-7.33177	2.27126048825686e-13	2.08409070852921e-12
BNIP1	811.53060932685	0.66178610508503	0.0902906662778462	7.32950738284015	2.3100025492762e-13	2.1185407197252e-12
ARMC6	2137.10483358985	-0.785457	0.107227344851209	-7.32516	2.38619090680842e-13	2.18727981411023e-12
LAMA1	527.60839377831	-1.25929	0.171996953470071	-7.32158	2.45070182197947e-13	2.24524920291404e-12
TMEM59	6398.85824113298	0.355801528985347	0.0486335959958974	7.31596176880198	2.55544416485217e-13	2.33999812133175e-12
SLC25A45	171.603138033493	-1.29539	0.177074635064142	-7.31552	2.56382425728146e-13	2.34645654851195e-12
SPMAP2L	85.3306966014823	1.71783011155329	0.234843343696207	7.31479157346471	2.577811924533e-13	2.35803778839072e-12
KDM8	206.596497008829	-1.18163	0.161556089546684	-7.31408	2.59156800796043e-13	2.36939532144552e-12
CPPED1	1094.09122560623	-0.550768	0.0753406572958893	-7.31037	2.66401307860912e-13	2.43437102098018e-12
NUP85	2842.59499303094	-0.659097	0.0901650490437765	-7.3099	2.67345435645181e-13	2.44173656667257e-12
ANAPC15	345.644100324208	-1.1437	0.156482851047579	-7.30879	2.69554652166187e-13	2.46064293216444e-12
UBE4B	3634.73735894924	-0.489081	0.066940805498554	-7.30617	2.7487031281128e-13	2.50787248252273e-12
TMEM18	1626.68839607461	-0.563954	0.0771931236081389	-7.30576	2.75711376711065e-13	2.51424887210162e-12
MAPRE3	2769.49005376435	0.816405642909347	0.111755189110689	7.30530411523645	2.76640327514218e-13	2.52141972737443e-12
PBDC1	500.101037643914	-0.681618	0.0933510532749706	-7.30167	2.84220749603049e-13	2.58917634955235e-12
GBE1	382.924502929289	-0.956493	0.131026265557628	-7.30001	2.87743233713423e-13	2.61991547812602e-12
SREBF2	6667.4167817276	-0.692693	0.0949503637996591	-7.29532	2.97952055256799e-13	2.71147104531689e-12
LINC01003	736.65717986774	0.851582091659966	0.116783440427361	7.29197640130877	3.05440673522105e-13	2.77819032367174e-12
OPRD1	1063.35566492202	-0.776822	0.106569588707746	-7.28934	3.11468879297079e-13	2.83156438238095e-12
UFM1	2492.80078228799	0.656788677353412	0.0901138838635006	7.28842936509404	3.13589227183398e-13	2.84937549591822e-12
CSTF2	1821.08785137521	-0.536594	0.0736276733704842	-7.28795	3.14716745699253e-13	2.85815177064931e-12
MMP28	71.2787495572339	1.41708652957775	0.194538394052104	7.28435400365341	3.23215281006985e-13	2.93382576938681e-12
ACAP1	133.437229546797	1.65254442361414	0.226906170675561	7.28294174942036	3.26618283298182e-13	2.96319368151793e-12
GATA2	28055.1738955192	-0.697075	0.0957166381099445	-7.28269	3.27223809294014e-13	2.9671648184291e-12
RPUSD4	1972.93831438828	-0.657127	0.0902824737611015	-7.27856	3.37390986096631e-13	3.05778955210694e-12
TRA2A	3210.16968469267	-0.749267	0.103031364884231	-7.27223	3.53608730618285e-13	3.20312990511912e-12
PATZ1	2557.68901175228	-0.509038	0.0700040063897086	-7.27155	3.55375019542115e-13	3.21748135972538e-12
ZNF451	601.458017991534	-0.911645	0.125449665202009	-7.26702	3.67500044559823e-13	3.32555567446612e-12
PYCR3	272.572135776219	-1.09815	0.151136890991203	-7.26591	3.70527919811084e-13	3.35124024455222e-12
MICAL3	1603.88	-0.706258	0.0972062583978229	-7.26556	3.7148991446954e-13	3.35822324522004e-12
ENO3	726.810546891768	0.809008796868243	0.111366614950886	7.26437449162861	3.74768406757147e-13	3.38612926330091e-12
GALNT2	2040.33920575206	-0.490305	0.0674985599054551	-7.26393	3.76012974487963e-13	3.39563912916045e-12
TOMM22	3304.32576985516	-0.695275	0.0957206409797685	-7.26359	3.76954651590181e-13	3.40240538510341e-12
GLUD1	4217.70020552209	-0.370812	0.051057379492402	-7.26265	3.79571729749452e-13	3.42427924766828e-12
TLK1	1035.65485321778	-0.610784	0.0841115533082725	-7.26159	3.82569950642551e-13	3.44956749987842e-12
NPC1L1	20.8780622874634	3.99025723393138	0.549558916575304	7.26083612435502	3.8470480123069e-13	3.46704908020441e-12
HBP1	1658.2052938786	0.617068443496627	0.0850014598014782	7.25950407131591	3.88512100376046e-13	3.49957766625025e-12
INPP5D	77.7832306629427	1.93952450399734	0.267202111812779	7.25864212239574	3.90995431821233e-13	3.52015337345369e-12
SP6	24.5187766305616	3.71766917251222	0.512196407593391	7.25828826090382	3.92019437278102e-13	3.52757643254524e-12
ZFAND1	1205.66073114957	0.97872497425014	0.134864415361444	7.25710315524745	3.95468116156252e-13	3.55679920136056e-12
FIRRM	1339.21666990821	-0.643092	0.0886347711659796	-7.25553	4.00103675773856e-13	3.59666151247246e-12
DDX3X	12167.4856421301	-0.567783	0.0782860618874166	-7.25267	4.08641742535155e-13	3.67072654283336e-12
MANF	3383.35567394662	-0.619502	0.0854175605698002	-7.25263	4.08758090874272e-13	3.67072654283336e-12
GEMIN5	1383.40941688437	-0.688235	0.0949071281564139	-7.25167	4.1166647111055e-13	3.69496778790698e-12
S1PR3	278.367679908041	1.09907391567278	0.151640002121712	7.24791545960686	4.23234630452406e-13	3.79687201200377e-12
ITPR1	1427.68608616417	0.808865480320111	0.111605053970101	7.24757035229608	4.2431406953585e-13	3.8046254449964e-12
EFNA2	921.809145558469	-0.826751	0.114080133604057	-7.2471	4.25776437294806e-13	3.81580282019602e-12
LINC-PINT	132.211253619578	1.42702046604432	0.196918866983972	7.24674322933452	4.26912190676168e-13	3.82404323988653e-12
PUS7	2101.00059836723	-0.601074	0.0829581757836195	-7.24551	4.30812583300211e-13	3.85702688501991e-12
PRDM15	676.481928243113	-1.01882	0.140618030840809	-7.24531	4.31450063864588e-13	3.8607793670312e-12
FBXO36	355.019078013668	0.85693236171062	0.11839377140985	7.23798517021752	4.55399221183289e-13	4.07302429386085e-12
POLD1	3201.70975304111	-0.72668	0.100427757710201	-7.23585	4.62637600822916e-13	4.13567141443417e-12
LNPEP	752.776304431173	0.850788488918904	0.117602153099074	7.23446354083467	4.67372873771842e-13	4.17589042649505e-12
BTBD7	1824.68223045266	-0.454072	0.0627837834889347	-7.23231	4.74851205407294e-13	4.2405651585918e-12
CSTF1	1401.7662506388	-0.632106	0.0874473491101237	-7.22841	4.88666919447996e-13	4.3617407721754e-12
ZDHHC16	1705.42881809087	-0.617815	0.085476027769945	-7.22794	4.90383097134494e-13	4.37485061732196e-12
HSPA2	499.043317903889	-1.27621	0.176627593875531	-7.22545	4.99437579622851e-13	4.45338138320285e-12
RECQL4	1896.20488702333	-0.569625	0.0789034601010164	-7.21926	5.22716276376292e-13	4.65860342685766e-12
LINC00665	1315.20520704594	-0.652226	0.0903603155205284	-7.21806	5.27359301275172e-13	4.69761570032624e-12
PHF6	2464.73328419801	-0.904506	0.12535634784769	-7.21548	5.37437927144151e-13	4.78384221556425e-12
URM1	3609.30081882025	-0.572335	0.0793208296644783	-7.21544	5.37580278380622e-13	4.78384221556425e-12
STIM1	1815.62493851791	0.866686116019872	0.120165472749779	7.21243878284885	5.49585408644358e-13	4.88821388111143e-12
MOV10L1	29.6527197109588	2.59391065266769	0.359696869351647	7.2113795634174	5.53878244008359e-13	4.92209378438538e-12
CPNE1	4932.86489566955	0.684412864007288	0.094907577921824	7.21136161088257	5.53951285540488e-13	4.92209378438538e-12
SCARA3	322.882803314019	-0.909492	0.126167191282804	-7.20862	5.65200730439305e-13	5.01952753170657e-12
FMNL1-DT	31.2807618828121	2.9560304959663	0.410205040423356	7.20622665415204	5.75236246221177e-13	5.10608800486087e-12
PRR22	45.8975047763417	-1.86872	0.259330592961871	-7.20592	5.76529539105978e-13	5.11500015578118e-12
CGNL1	68.0020007565286	1.50898014666184	0.209423759929381	7.20539134227501	5.78773814152417e-13	5.13233629982099e-12
GNL3L	3701.82369086127	-0.32322	0.0448587743868773	-7.20528	5.79236796549231e-13	5.1338671862574e-12
PTOV1-AS1	76.0837240309049	-1.50263	0.208683519892307	-7.2005	5.99933605480449e-13	5.31464229063392e-12
LINC01060	28.2837949596268	3.15518909852162	0.438234571528137	7.19977223047324	6.03132247070975e-13	5.34030265032998e-12
ACVR1	1245.15308592921	0.554097115665723	0.0770295798426078	7.19330310249509	6.3242331010667e-13	5.59685133598906e-12
NHSL3	1862.54351768546	0.638935293128103	0.0888633989874611	7.19008388614821	6.4751526730219e-13	5.72754625134433e-12
[truncated: 39,133 more rows]
