# Supplementary material for: Integrated New Approach Methodologies Reveal the Potential Role of 2,7-Dibromocarbazole in Parkinson’s Disease via Monoamine Oxidase B Inhibition and Dopaminergic Dysfunction
Source: Environ Sci Technol. 2026 Feb 23;60(9):7159–70. doi: 10.1021/acs.est.5c14167 (PMC12980844; doi:10.1021/acs.est.5c14167)
Supplement: Supplementary file 6 [file es5c14167_si_006.xlsx]

## Sheet: GSE49036
	title	geo_accession	status	submission_date	last_update_date	type	channel_count	source_name_ch1	organism_ch1	characteristics_ch1	characteristics_ch1.1	characteristics_ch1.2	characteristics_ch1.3	treatment_protocol_ch1	molecule_ch1	extract_protocol_ch1	label_ch1	label_protocol_ch1	taxid_ch1	hyb_protocol	scan_protocol	data_processing	platform_id	contact_name	contact_department	contact_institute	contact_address	contact_city	contact_zip/postal_code	contact_country	supplementary_file	data_row_count	braak stage:ch1	disease state:ch1	rin:ch1	tissue:ch1
GSM1192691	Control Braak 伪- synuclein Stage 0 C1SN	GSM1192691	Public on May 12 2015	Jul 19 2013	May 12 2015	RNA	1	Substantia nigra	Homo sapiens	braak stage: CTRL	rin: 74	tissue: substantia nigra	disease state: control	dissected based on surrounding structures	total RNA	Trizol extraction of total RNA was performed according to the manufacturer's instructions.	biotin	One-Cycle cDNA synthesis kit and the GeneChip 庐 IVT labeling kit	9606	Following fragmentation, 5 ug of cRNA were hybridized for 16 hr at 45C on GeneChip庐 Human Genome U 133 Plus 2.0. GeneChips were washed and stained in the Affymetrix Fluidics Station 400.	GeneChips were scanned using the Affymetrix GeneChip庐 Scanner 3000	The data were analyzed with Partek, using GC-RMA normalization.	GPL570	Anke,Akke,Dijkstra	Anatomy and neurosciences	Vu Medical center	Van der Boechorststraat 7	Amsterdam	1081 BT	Netherlands	ftp://ftp.ncbi.nlm.nih.gov/geo/samples/GSM1192nnn/GSM1192691/suppl/GSM1192691_C1SN.CEL.gz	54675	CTRL	control	74	substantia nigra
GSM1192692	Control Braak 伪- synuclein Stage 0 C2SN	GSM1192692	Public on May 12 2015	Jul 19 2013	May 12 2015	RNA	1	Substantia nigra	Homo sapiens	braak stage: CTRL	rin: 60	tissue: substantia nigra	disease state: control	dissected based on surrounding structures	total RNA	Trizol extraction of total RNA was performed according to the manufacturer's instructions.	biotin	One-Cycle cDNA synthesis kit and the GeneChip 庐 IVT labeling kit	9606	Following fragmentation, 5 ug of cRNA were hybridized for 16 hr at 45C on GeneChip庐 Human Genome U 133 Plus 2.0. GeneChips were washed and stained in the Affymetrix Fluidics Station 400.	GeneChips were scanned using the Affymetrix GeneChip庐 Scanner 3000	The data were analyzed with Partek, using GC-RMA normalization.	GPL570	Anke,Akke,Dijkstra	Anatomy and neurosciences	Vu Medical center	Van der Boechorststraat 7	Amsterdam	1081 BT	Netherlands	ftp://ftp.ncbi.nlm.nih.gov/geo/samples/GSM1192nnn/GSM1192692/suppl/GSM1192692_C2SN.CEL.gz	54675	CTRL	control	60	substantia nigra
GSM1192693	Control Braak 伪- synuclein Stage 0 C3SN	GSM1192693	Public on May 12 2015	Jul 19 2013	May 12 2015	RNA	1	Substantia nigra	Homo sapiens	braak stage: CTRL	rin: 81	tissue: substantia nigra	disease state: control	dissected based on surrounding structures	total RNA	Trizol extraction of total RNA was performed according to the manufacturer's instructions.	biotin	One-Cycle cDNA synthesis kit and the GeneChip 庐 IVT labeling kit	9606	Following fragmentation, 5 ug of cRNA were hybridized for 16 hr at 45C on GeneChip庐 Human Genome U 133 Plus 2.0. GeneChips were washed and stained in the Affymetrix Fluidics Station 400.	GeneChips were scanned using the Affymetrix GeneChip庐 Scanner 3000	The data were analyzed with Partek, using GC-RMA normalization.	GPL570	Anke,Akke,Dijkstra	Anatomy and neurosciences	Vu Medical center	Van der Boechorststraat 7	Amsterdam	1081 BT	Netherlands	ftp://ftp.ncbi.nlm.nih.gov/geo/samples/GSM1192nnn/GSM1192693/suppl/GSM1192693_C3SN.CEL.gz	54675	CTRL	control	81	substantia nigra
GSM1192694	Control Braak 伪- synuclein Stage 0 C4SN	GSM1192694	Public on May 12 2015	Jul 19 2013	May 12 2015	RNA	1	Substantia nigra	Homo sapiens	braak stage: CTRL	rin: 65	tissue: substantia nigra	disease state: control	dissected based on surrounding structures	total RNA	Trizol extraction of total RNA was performed according to the manufacturer's instructions.	biotin	One-Cycle cDNA synthesis kit and the GeneChip 庐 IVT labeling kit	9606	Following fragmentation, 5 ug of cRNA were hybridized for 16 hr at 45C on GeneChip庐 Human Genome U 133 Plus 2.0. GeneChips were washed and stained in the Affymetrix Fluidics Station 400.	GeneChips were scanned using the Affymetrix GeneChip庐 Scanner 3000	The data were analyzed with Partek, using GC-RMA normalization.	GPL570	Anke,Akke,Dijkstra	Anatomy and neurosciences	Vu Medical center	Van der Boechorststraat 7	Amsterdam	1081 BT	Netherlands	ftp://ftp.ncbi.nlm.nih.gov/geo/samples/GSM1192nnn/GSM1192694/suppl/GSM1192694_C4SN.CEL.gz	54675	CTRL	control	65	substantia nigra
GSM1192695	Control Braak 伪- synuclein Stage 0 C5SN	GSM1192695	Public on May 12 2015	Jul 19 2013	May 12 2015	RNA	1	Substantia nigra	Homo sapiens	braak stage: CTRL	rin: 81	tissue: substantia nigra	disease state: control	dissected based on surrounding structures	total RNA	Trizol extraction of total RNA was performed according to the manufacturer's instructions.	biotin	One-Cycle cDNA synthesis kit and the GeneChip 庐 IVT labeling kit	9606	Following fragmentation, 5 ug of cRNA were hybridized for 16 hr at 45C on GeneChip庐 Human Genome U 133 Plus 2.0. GeneChips were washed and stained in the Affymetrix Fluidics Station 400.	GeneChips were scanned using the Affymetrix GeneChip庐 Scanner 3000	The data were analyzed with Partek, using GC-RMA normalization.	GPL570	Anke,Akke,Dijkstra	Anatomy and neurosciences	Vu Medical center	Van der Boechorststraat 7	Amsterdam	1081 BT	Netherlands	ftp://ftp.ncbi.nlm.nih.gov/geo/samples/GSM1192nnn/GSM1192695/suppl/GSM1192695_C5SN.CEL.gz	54675	CTRL	control	81	substantia nigra
GSM1192696	Control Braak 伪- synuclein Stage 0 C6SN	GSM1192696	Public on May 12 2015	Jul 19 2013	May 12 2015	RNA	1	Substantia nigra	Homo sapiens	braak stage: CTRL	rin: 65	tissue: substantia nigra	disease state: control	dissected based on surrounding structures	total RNA	Trizol extraction of total RNA was performed according to the manufacturer's instructions.	biotin	One-Cycle cDNA synthesis kit and the GeneChip 庐 IVT labeling kit	9606	Following fragmentation, 5 ug of cRNA were hybridized for 16 hr at 45C on GeneChip庐 Human Genome U 133 Plus 2.0. GeneChips were washed and stained in the Affymetrix Fluidics Station 400.	GeneChips were scanned using the Affymetrix GeneChip庐 Scanner 3000	The data were analyzed with Partek, using GC-RMA normalization.	GPL570	Anke,Akke,Dijkstra	Anatomy and neurosciences	Vu Medical center	Van der Boechorststraat 7	Amsterdam	1081 BT	Netherlands	ftp://ftp.ncbi.nlm.nih.gov/geo/samples/GSM1192nnn/GSM1192696/suppl/GSM1192696_C6SN.CEL.gz	54675	CTRL	control	65	substantia nigra
GSM1192697	Control Braak 伪- synuclein Stage 0 C7SN	GSM1192697	Public on May 12 2015	Jul 19 2013	May 12 2015	RNA	1	Substantia nigra	Homo sapiens	braak stage: CTRL	rin: 70	tissue: substantia nigra	disease state: control	dissected based on surrounding structures	total RNA	Trizol extraction of total RNA was performed according to the manufacturer's instructions.	biotin	One-Cycle cDNA synthesis kit and the GeneChip 庐 IVT labeling kit	9606	Following fragmentation, 5 ug of cRNA were hybridized for 16 hr at 45C on GeneChip庐 Human Genome U 133 Plus 2.0. GeneChips were washed and stained in the Affymetrix Fluidics Station 400.	GeneChips were scanned using the Affymetrix GeneChip庐 Scanner 3000	The data were analyzed with Partek, using GC-RMA normalization.	GPL570	Anke,Akke,Dijkstra	Anatomy and neurosciences	Vu Medical center	Van der Boechorststraat 7	Amsterdam	1081 BT	Netherlands	ftp://ftp.ncbi.nlm.nih.gov/geo/samples/GSM1192nnn/GSM1192697/suppl/GSM1192697_C7SN.CEL.gz	54675	CTRL	control	70	substantia nigra
GSM1192698	Control Braak 伪- synuclein Stage 0 C8SN	GSM1192698	Public on May 12 2015	Jul 19 2013	May 12 2015	RNA	1	Substantia nigra	Homo sapiens	braak stage: CTRL	rin: 72	tissue: substantia nigra	disease state: control	dissected based on surrounding structures	total RNA	Trizol extraction of total RNA was performed according to the manufacturer's instructions.	biotin	One-Cycle cDNA synthesis kit and the GeneChip 庐 IVT labeling kit	9606	Following fragmentation, 5 ug of cRNA were hybridized for 16 hr at 45C on GeneChip庐 Human Genome U 133 Plus 2.0. GeneChips were washed and stained in the Affymetrix Fluidics Station 400.	GeneChips were scanned using the Affymetrix GeneChip庐 Scanner 3000	The data were analyzed with Partek, using GC-RMA normalization.	GPL570	Anke,Akke,Dijkstra	Anatomy and neurosciences	Vu Medical center	Van der Boechorststraat 7	Amsterdam	1081 BT	Netherlands	ftp://ftp.ncbi.nlm.nih.gov/geo/samples/GSM1192nnn/GSM1192698/suppl/GSM1192698_C8SN.CEL.gz	54675	CTRL	control	72	substantia nigra
GSM1192699	Braak 伪-synuclein stage 1-2 BR12_1SN	GSM1192699	Public on May 12 2015	Jul 19 2013	May 12 2015	RNA	1	Substantia nigra	Homo sapiens	braak stage: BR12	rin: 58	tissue: substantia nigra	disease state: incidental Lewy body disease	dissected based on surrounding structures	total RNA	Trizol extraction of total RNA was performed according to the manufacturer's instructions.	biotin	One-Cycle cDNA synthesis kit and the GeneChip 庐 IVT labeling kit	9606	Following fragmentation, 5 ug of cRNA were hybridized for 16 hr at 45C on GeneChip庐 Human Genome U 133 Plus 2.0. GeneChips were washed and stained in the Affymetrix Fluidics Station 400.	GeneChips were scanned using the Affymetrix GeneChip庐 Scanner 3000	The data were analyzed with Partek, using GC-RMA normalization.	GPL570	Anke,Akke,Dijkstra	Anatomy and neurosciences	Vu Medical center	Van der Boechorststraat 7	Amsterdam	1081 BT	Netherlands	ftp://ftp.ncbi.nlm.nih.gov/geo/samples/GSM1192nnn/GSM1192699/suppl/GSM1192699_BR12_1SN.CEL.gz	54675	BR12	incidental Lewy body disease	58	substantia nigra
GSM1192700	Braak 伪-synuclein stage 1-2 BR12_2SN	GSM1192700	Public on May 12 2015	Jul 19 2013	May 12 2015	RNA	1	Substantia nigra	Homo sapiens	braak stage: BR12	rin: 72	tissue: substantia nigra	disease state: incidental Lewy body disease	dissected based on surrounding structures	total RNA	Trizol extraction of total RNA was performed according to the manufacturer's instructions.	biotin	One-Cycle cDNA synthesis kit and the GeneChip 庐 IVT labeling kit	9606	Following fragmentation, 5 ug of cRNA were hybridized for 16 hr at 45C on GeneChip庐 Human Genome U 133 Plus 2.0. GeneChips were washed and stained in the Affymetrix Fluidics Station 400.	GeneChips were scanned using the Affymetrix GeneChip庐 Scanner 3000	The data were analyzed with Partek, using GC-RMA normalization.	GPL570	Anke,Akke,Dijkstra	Anatomy and neurosciences	Vu Medical center	Van der Boechorststraat 7	Amsterdam	1081 BT	Netherlands	ftp://ftp.ncbi.nlm.nih.gov/geo/samples/GSM1192nnn/GSM1192700/suppl/GSM1192700_BR12_2SN.CEL.gz	54675	BR12	incidental Lewy body disease	72	substantia nigra
GSM1192701	Braak 伪-synuclein stage 1-2 BR12_3SN	GSM1192701	Public on May 12 2015	Jul 19 2013	May 12 2015	RNA	1	Substantia nigra	Homo sapiens	braak stage: BR12	rin: 51	tissue: substantia nigra	disease state: incidental Lewy body disease	dissected based on surrounding structures	total RNA	Trizol extraction of total RNA was performed according to the manufacturer's instructions.	biotin	One-Cycle cDNA synthesis kit and the GeneChip 庐 IVT labeling kit	9606	Following fragmentation, 5 ug of cRNA were hybridized for 16 hr at 45C on GeneChip庐 Human Genome U 133 Plus 2.0. GeneChips were washed and stained in the Affymetrix Fluidics Station 400.	GeneChips were scanned using the Affymetrix GeneChip庐 Scanner 3000	The data were analyzed with Partek, using GC-RMA normalization.	GPL570	Anke,Akke,Dijkstra	Anatomy and neurosciences	Vu Medical center	Van der Boechorststraat 7	Amsterdam	1081 BT	Netherlands	ftp://ftp.ncbi.nlm.nih.gov/geo/samples/GSM1192nnn/GSM1192701/suppl/GSM1192701_BR12_3SN.CEL.gz	54675	BR12	incidental Lewy body disease	51	substantia nigra
GSM1192702	Braak 伪-synuclein stage 1-2 BR12_4SN	GSM1192702	Public on May 12 2015	Jul 19 2013	May 12 2015	RNA	1	Substantia nigra	Homo sapiens	braak stage: BR12	rin: 66	tissue: substantia nigra	disease state: incidental Lewy body disease	dissected based on surrounding structures	total RNA	Trizol extraction of total RNA was performed according to the manufacturer's instructions.	biotin	One-Cycle cDNA synthesis kit and the GeneChip 庐 IVT labeling kit	9606	Following fragmentation, 5 ug of cRNA were hybridized for 16 hr at 45C on GeneChip庐 Human Genome U 133 Plus 2.0. GeneChips were washed and stained in the Affymetrix Fluidics Station 400.	GeneChips were scanned using the Affymetrix GeneChip庐 Scanner 3000	The data were analyzed with Partek, using GC-RMA normalization.	GPL570	Anke,Akke,Dijkstra	Anatomy and neurosciences	Vu Medical center	Van der Boechorststraat 7	Amsterdam	1081 BT	Netherlands	ftp://ftp.ncbi.nlm.nih.gov/geo/samples/GSM1192nnn/GSM1192702/suppl/GSM1192702_BR12_4SN.CEL.gz	54675	BR12	incidental Lewy body disease	66	substantia nigra
GSM1192703	Braak 伪-synuclein stage 1-2 BR12_5SN	GSM1192703	Public on May 12 2015	Jul 19 2013	May 12 2015	RNA	1	Substantia nigra	Homo sapiens	braak stage: BR12	rin: 71	tissue: substantia nigra	disease state: incidental Lewy body disease	dissected based on surrounding structures	total RNA	Trizol extraction of total RNA was performed according to the manufacturer's instructions.	biotin	One-Cycle cDNA synthesis kit and the GeneChip 庐 IVT labeling kit	9606	Following fragmentation, 5 ug of cRNA were hybridized for 16 hr at 45C on GeneChip庐 Human Genome U 133 Plus 2.0. GeneChips were washed and stained in the Affymetrix Fluidics Station 400.	GeneChips were scanned using the Affymetrix GeneChip庐 Scanner 3000	The data were analyzed with Partek, using GC-RMA normalization.	GPL570	Anke,Akke,Dijkstra	Anatomy and neurosciences	Vu Medical center	Van der Boechorststraat 7	Amsterdam	1081 BT	Netherlands	ftp://ftp.ncbi.nlm.nih.gov/geo/samples/GSM1192nnn/GSM1192703/suppl/GSM1192703_BR12_5SN.CEL.gz	54675	BR12	incidental Lewy body disease	71	substantia nigra
GSM1192704	Braak 伪-synuclein 3-4 BR34_1SN	GSM1192704	Public on May 12 2015	Jul 19 2013	May 12 2015	RNA	1	Substantia nigra	Homo sapiens	braak stage: BR34	rin: 65	tissue: substantia nigra	disease state: Parkinson's disease	dissected based on surrounding structures	total RNA	Trizol extraction of total RNA was performed according to the manufacturer's instructions.	biotin	One-Cycle cDNA synthesis kit and the GeneChip 庐 IVT labeling kit	9606	Following fragmentation, 5 ug of cRNA were hybridized for 16 hr at 45C on GeneChip庐 Human Genome U 133 Plus 2.0. GeneChips were washed and stained in the Affymetrix Fluidics Station 400.	GeneChips were scanned using the Affymetrix GeneChip庐 Scanner 3000	The data were analyzed with Partek, using GC-RMA normalization.	GPL570	Anke,Akke,Dijkstra	Anatomy and neurosciences	Vu Medical center	Van der Boechorststraat 7	Amsterdam	1081 BT	Netherlands	ftp://ftp.ncbi.nlm.nih.gov/geo/samples/GSM1192nnn/GSM1192704/suppl/GSM1192704_BR34_1SN.CEL.gz	54675	BR34	Parkinson's disease	65	substantia nigra
GSM1192705	Braak 伪-synuclein 3-4 BR34_2SN	GSM1192705	Public on May 12 2015	Jul 19 2013	May 12 2015	RNA	1	Substantia nigra	Homo sapiens	braak stage: BR34	rin: 75	tissue: substantia nigra	disease state: Parkinson's disease	dissected based on surrounding structures	total RNA	Trizol extraction of total RNA was performed according to the manufacturer's instructions.	biotin	One-Cycle cDNA synthesis kit and the GeneChip 庐 IVT labeling kit	9606	Following fragmentation, 5 ug of cRNA were hybridized for 16 hr at 45C on GeneChip庐 Human Genome U 133 Plus 2.0. GeneChips were washed and stained in the Affymetrix Fluidics Station 400.	GeneChips were scanned using the Affymetrix GeneChip庐 Scanner 3000	The data were analyzed with Partek, using GC-RMA normalization.	GPL570	Anke,Akke,Dijkstra	Anatomy and neurosciences	Vu Medical center	Van der Boechorststraat 7	Amsterdam	1081 BT	Netherlands	ftp://ftp.ncbi.nlm.nih.gov/geo/samples/GSM1192nnn/GSM1192705/suppl/GSM1192705_BR34_2SN.CEL.gz	54675	BR34	Parkinson's disease	75	substantia nigra
GSM1192706	Braak 伪-synuclein 3-4 BR34_3SN	GSM1192706	Public on May 12 2015	Jul 19 2013	May 12 2015	RNA	1	Substantia nigra	Homo sapiens	braak stage: BR34	rin: 63	tissue: substantia nigra	disease state: Parkinson's disease	dissected based on surrounding structures	total RNA	Trizol extraction of total RNA was performed according to the manufacturer's instructions.	biotin	One-Cycle cDNA synthesis kit and the GeneChip 庐 IVT labeling kit	9606	Following fragmentation, 5 ug of cRNA were hybridized for 16 hr at 45C on GeneChip庐 Human Genome U 133 Plus 2.0. GeneChips were washed and stained in the Affymetrix Fluidics Station 400.	GeneChips were scanned using the Affymetrix GeneChip庐 Scanner 3000	The data were analyzed with Partek, using GC-RMA normalization.	GPL570	Anke,Akke,Dijkstra	Anatomy and neurosciences	Vu Medical center	Van der Boechorststraat 7	Amsterdam	1081 BT	Netherlands	ftp://ftp.ncbi.nlm.nih.gov/geo/samples/GSM1192nnn/GSM1192706/suppl/GSM1192706_BR34_3SN.CEL.gz	54675	BR34	Parkinson's disease	63	substantia nigra
GSM1192707	Braak 伪-synuclein 3-4 BR34_4SN	GSM1192707	Public on May 12 2015	Jul 19 2013	May 12 2015	RNA	1	Substantia nigra	Homo sapiens	braak stage: BR34	rin: 77	tissue: substantia nigra	disease state: Parkinson's disease	dissected based on surrounding structures	total RNA	Trizol extraction of total RNA was performed according to the manufacturer's instructions.	biotin	One-Cycle cDNA synthesis kit and the GeneChip 庐 IVT labeling kit	9606	Following fragmentation, 5 ug of cRNA were hybridized for 16 hr at 45C on GeneChip庐 Human Genome U 133 Plus 2.0. GeneChips were washed and stained in the Affymetrix Fluidics Station 400.	GeneChips were scanned using the Affymetrix GeneChip庐 Scanner 3000	The data were analyzed with Partek, using GC-RMA normalization.	GPL570	Anke,Akke,Dijkstra	Anatomy and neurosciences	Vu Medical center	Van der Boechorststraat 7	Amsterdam	1081 BT	Netherlands	ftp://ftp.ncbi.nlm.nih.gov/geo/samples/GSM1192nnn/GSM1192707/suppl/GSM1192707_BR34_4SN.CEL.gz	54675	BR34	Parkinson's disease	77	substantia nigra
GSM1192708	Braak 伪-synuclein 3-4 BR34_5SN	GSM1192708	Public on May 12 2015	Jul 19 2013	May 12 2015	RNA	1	Substantia nigra	Homo sapiens	braak stage: BR34	rin: 63	tissue: substantia nigra	disease state: Parkinson's disease	dissected based on surrounding structures	total RNA	Trizol extraction of total RNA was performed according to the manufacturer's instructions.	biotin	One-Cycle cDNA synthesis kit and the GeneChip 庐 IVT labeling kit	9606	Following fragmentation, 5 ug of cRNA were hybridized for 16 hr at 45C on GeneChip庐 Human Genome U 133 Plus 2.0. GeneChips were washed and stained in the Affymetrix Fluidics Station 400.	GeneChips were scanned using the Affymetrix GeneChip庐 Scanner 3000	The data were analyzed with Partek, using GC-RMA normalization.	GPL570	Anke,Akke,Dijkstra	Anatomy and neurosciences	Vu Medical center	Van der Boechorststraat 7	Amsterdam	1081 BT	Netherlands	ftp://ftp.ncbi.nlm.nih.gov/geo/samples/GSM1192nnn/GSM1192708/suppl/GSM1192708_BR34_5SN.CEL.gz	54675	BR34	Parkinson's disease	63	substantia nigra
GSM1192709	Braak 伪-synuclein 3-4 BR34_6SN	GSM1192709	Public on May 12 2015	Jul 19 2013	May 12 2015	RNA	1	Substantia nigra	Homo sapiens	braak stage: BR34	rin: 75	tissue: substantia nigra	disease state: Parkinson's disease	dissected based on surrounding structures	total RNA	Trizol extraction of total RNA was performed according to the manufacturer's instructions.	biotin	One-Cycle cDNA synthesis kit and the GeneChip 庐 IVT labeling kit	9606	Following fragmentation, 5 ug of cRNA were hybridized for 16 hr at 45C on GeneChip庐 Human Genome U 133 Plus 2.0. GeneChips were washed and stained in the Affymetrix Fluidics Station 400.	GeneChips were scanned using the Affymetrix GeneChip庐 Scanner 3000	The data were analyzed with Partek, using GC-RMA normalization.	GPL570	Anke,Akke,Dijkstra	Anatomy and neurosciences	Vu Medical center	Van der Boechorststraat 7	Amsterdam	1081 BT	Netherlands	ftp://ftp.ncbi.nlm.nih.gov/geo/samples/GSM1192nnn/GSM1192709/suppl/GSM1192709_BR34_6SN.CEL.gz	54675	BR34	Parkinson's disease	75	substantia nigra
GSM1192710	Braak 伪-synuclein 3-4 BR34_7SN	GSM1192710	Public on May 12 2015	Jul 19 2013	May 12 2015	RNA	1	Substantia nigra	Homo sapiens	braak stage: BR34	rin: 62	tissue: substantia nigra	disease state: Parkinson's disease	dissected based on surrounding structures	total RNA	Trizol extraction of total RNA was performed according to the manufacturer's instructions.	biotin	One-Cycle cDNA synthesis kit and the GeneChip 庐 IVT labeling kit	9606	Following fragmentation, 5 ug of cRNA were hybridized for 16 hr at 45C on GeneChip庐 Human Genome U 133 Plus 2.0. GeneChips were washed and stained in the Affymetrix Fluidics Station 400.	GeneChips were scanned using the Affymetrix GeneChip庐 Scanner 3000	The data were analyzed with Partek, using GC-RMA normalization.	GPL570	Anke,Akke,Dijkstra	Anatomy and neurosciences	Vu Medical center	Van der Boechorststraat 7	Amsterdam	1081 BT	Netherlands	ftp://ftp.ncbi.nlm.nih.gov/geo/samples/GSM1192nnn/GSM1192710/suppl/GSM1192710_BR34_7SN.CEL.gz	54675	BR34	Parkinson's disease	62	substantia nigra
GSM1192711	Braak 伪-synuclein stages 5-6 BR56_1SN	GSM1192711	Public on May 12 2015	Jul 19 2013	May 12 2015	RNA	1	Substantia nigra	Homo sapiens	braak stage: BR56	rin: 78	tissue: substantia nigra	disease state: Parkinson's disease	dissected based on surrounding structures	total RNA	Trizol extraction of total RNA was performed according to the manufacturer's instructions.	biotin	One-Cycle cDNA synthesis kit and the GeneChip 庐 IVT labeling kit	9606	Following fragmentation, 5 ug of cRNA were hybridized for 16 hr at 45C on GeneChip庐 Human Genome U 133 Plus 2.0. GeneChips were washed and stained in the Affymetrix Fluidics Station 400.	GeneChips were scanned using the Affymetrix GeneChip庐 Scanner 3000	The data were analyzed with Partek, using GC-RMA normalization.	GPL570	Anke,Akke,Dijkstra	Anatomy and neurosciences	Vu Medical center	Van der Boechorststraat 7	Amsterdam	1081 BT	Netherlands	ftp://ftp.ncbi.nlm.nih.gov/geo/samples/GSM1192nnn/GSM1192711/suppl/GSM1192711_BR56_1SN.CEL.gz	54675	BR56	Parkinson's disease	78	substantia nigra
GSM1192712	Braak 伪-synuclein stages 5-6 BR56_2SN	GSM1192712	Public on May 12 2015	Jul 19 2013	May 12 2015	RNA	1	Substantia nigra	Homo sapiens	braak stage: BR56	rin: 78	tissue: substantia nigra	disease state: Parkinson's disease	dissected based on surrounding structures	total RNA	Trizol extraction of total RNA was performed according to the manufacturer's instructions.	biotin	One-Cycle cDNA synthesis kit and the GeneChip 庐 IVT labeling kit	9606	Following fragmentation, 5 ug of cRNA were hybridized for 16 hr at 45C on GeneChip庐 Human Genome U 133 Plus 2.0. GeneChips were washed and stained in the Affymetrix Fluidics Station 400.	GeneChips were scanned using the Affymetrix GeneChip庐 Scanner 3000	The data were analyzed with Partek, using GC-RMA normalization.	GPL570	Anke,Akke,Dijkstra	Anatomy and neurosciences	Vu Medical center	Van der Boechorststraat 7	Amsterdam	1081 BT	Netherlands	ftp://ftp.ncbi.nlm.nih.gov/geo/samples/GSM1192nnn/GSM1192712/suppl/GSM1192712_BR56_2SN.CEL.gz	54675	BR56	Parkinson's disease	78	substantia nigra
GSM1192713	Braak 伪-synuclein stages 5-6 BR56_3SN	GSM1192713	Public on May 12 2015	Jul 19 2013	May 12 2015	RNA	1	Substantia nigra	Homo sapiens	braak stage: BR56	rin: 69	tissue: substantia nigra	disease state: Parkinson's disease	dissected based on surrounding structures	total RNA	Trizol extraction of total RNA was performed according to the manufacturer's instructions.	biotin	One-Cycle cDNA synthesis kit and the GeneChip 庐 IVT labeling kit	9606	Following fragmentation, 5 ug of cRNA were hybridized for 16 hr at 45C on GeneChip庐 Human Genome U 133 Plus 2.0. GeneChips were washed and stained in the Affymetrix Fluidics Station 400.	GeneChips were scanned using the Affymetrix GeneChip庐 Scanner 3000	The data were analyzed with Partek, using GC-RMA normalization.	GPL570	Anke,Akke,Dijkstra	Anatomy and neurosciences	Vu Medical center	Van der Boechorststraat 7	Amsterdam	1081 BT	Netherlands	ftp://ftp.ncbi.nlm.nih.gov/geo/samples/GSM1192nnn/GSM1192713/suppl/GSM1192713_BR56_3SN.CEL.gz	54675	BR56	Parkinson's disease	69	substantia nigra
GSM1192714	Braak 伪-synuclein stages 5-6 BR56_4SN	GSM1192714	Public on May 12 2015	Jul 19 2013	May 12 2015	RNA	1	Substantia nigra	Homo sapiens	braak stage: BR56	rin: 72	tissue: substantia nigra	disease state: Parkinson's disease	dissected based on surrounding structures	total RNA	Trizol extraction of total RNA was performed according to the manufacturer's instructions.	biotin	One-Cycle cDNA synthesis kit and the GeneChip 庐 IVT labeling kit	9606	Following fragmentation, 5 ug of cRNA were hybridized for 16 hr at 45C on GeneChip庐 Human Genome U 133 Plus 2.0. GeneChips were washed and stained in the Affymetrix Fluidics Station 400.	GeneChips were scanned using the Affymetrix GeneChip庐 Scanner 3000	The data were analyzed with Partek, using GC-RMA normalization.	GPL570	Anke,Akke,Dijkstra	Anatomy and neurosciences	Vu Medical center	Van der Boechorststraat 7	Amsterdam	1081 BT	Netherlands	ftp://ftp.ncbi.nlm.nih.gov/geo/samples/GSM1192nnn/GSM1192714/suppl/GSM1192714_BR56_4SN.CEL.gz	54675	BR56	Parkinson's disease	72	substantia nigra
GSM1192715	Braak 伪-synuclein stages 5-6 BR56_5SN	GSM1192715	Public on May 12 2015	Jul 19 2013	May 12 2015	RNA	1	Substantia nigra	Homo sapiens	braak stage: BR56	rin: 72	tissue: substantia nigra	disease state: Parkinson's disease	dissected based on surrounding structures	total RNA	Trizol extraction of total RNA was performed according to the manufacturer's instructions.	biotin	One-Cycle cDNA synthesis kit and the GeneChip 庐 IVT labeling kit	9606	Following fragmentation, 5 ug of cRNA were hybridized for 16 hr at 45C on GeneChip庐 Human Genome U 133 Plus 2.0. GeneChips were washed and stained in the Affymetrix Fluidics Station 400.	GeneChips were scanned using the Affymetrix GeneChip庐 Scanner 3000	The data were analyzed with Partek, using GC-RMA normalization.	GPL570	Anke,Akke,Dijkstra	Anatomy and neurosciences	Vu Medical center	Van der Boechorststraat 7	Amsterdam	1081 BT	Netherlands	ftp://ftp.ncbi.nlm.nih.gov/geo/samples/GSM1192nnn/GSM1192715/suppl/GSM1192715_BR56_5SN.CEL.gz	54675	BR56	Parkinson's disease	72	substantia nigra
GSM1192716	Braak 伪-synuclein stages 5-6 BR56_6SN	GSM1192716	Public on May 12 2015	Jul 19 2013	May 12 2015	RNA	1	Substantia nigra	Homo sapiens	braak stage: BR56	rin: 69	tissue: substantia nigra	disease state: Parkinson's disease	dissected based on surrounding structures	total RNA	Trizol extraction of total RNA was performed according to the manufacturer's instructions.	biotin	One-Cycle cDNA synthesis kit and the GeneChip 庐 IVT labeling kit	9606	Following fragmentation, 5 ug of cRNA were hybridized for 16 hr at 45C on GeneChip庐 Human Genome U 133 Plus 2.0. GeneChips were washed and stained in the Affymetrix Fluidics Station 400.	GeneChips were scanned using the Affymetrix GeneChip庐 Scanner 3000	The data were analyzed with Partek, using GC-RMA normalization.	GPL570	Anke,Akke,Dijkstra	Anatomy and neurosciences	Vu Medical center	Van der Boechorststraat 7	Amsterdam	1081 BT	Netherlands	ftp://ftp.ncbi.nlm.nih.gov/geo/samples/GSM1192nnn/GSM1192716/suppl/GSM1192716_BR56_6SN.CEL.gz	54675	BR56	Parkinson's disease	69	substantia nigra
GSM1192717	Braak 伪-synuclein stages 5-6 BR56_7SN	GSM1192717	Public on May 12 2015	Jul 19 2013	May 12 2015	RNA	1	Substantia nigra	Homo sapiens	braak stage: BR56	rin: 78	tissue: substantia nigra	disease state: Parkinson's disease	dissected based on surrounding structures	total RNA	Trizol extraction of total RNA was performed according to the manufacturer's instructions.	biotin	One-Cycle cDNA synthesis kit and the GeneChip 庐 IVT labeling kit	9606	Following fragmentation, 5 ug of cRNA were hybridized for 16 hr at 45C on GeneChip庐 Human Genome U 133 Plus 2.0. GeneChips were washed and stained in the Affymetrix Fluidics Station 400.	GeneChips were scanned using the Affymetrix GeneChip庐 Scanner 3000	The data were analyzed with Partek, using GC-RMA normalization.	GPL570	Anke,Akke,Dijkstra	Anatomy and neurosciences	Vu Medical center	Van der Boechorststraat 7	Amsterdam	1081 BT	Netherlands	ftp://ftp.ncbi.nlm.nih.gov/geo/samples/GSM1192nnn/GSM1192717/suppl/GSM1192717_BR56_7SN.CEL.gz	54675	BR56	Parkinson's disease	78	substantia nigra
GSM1192718	Braak 伪-synuclein stages 5-6 BR56_8SN	GSM1192718	Public on May 12 2015	Jul 19 2013	May 12 2015	RNA	1	Substantia nigra	Homo sapiens	braak stage: BR56	rin: 81	tissue: substantia nigra	disease state: Parkinson's disease	dissected based on surrounding structures	total RNA	Trizol extraction of total RNA was performed according to the manufacturer's instructions.	biotin	One-Cycle cDNA synthesis kit and the GeneChip 庐 IVT labeling kit	9606	Following fragmentation, 5 ug of cRNA were hybridized for 16 hr at 45C on GeneChip庐 Human Genome U 133 Plus 2.0. GeneChips were washed and stained in the Affymetrix Fluidics Station 400.	GeneChips were scanned using the Affymetrix GeneChip庐 Scanner 3000	The data were analyzed with Partek, using GC-RMA normalization.	GPL570	Anke,Akke,Dijkstra	Anatomy and neurosciences	Vu Medical center	Van der Boechorststraat 7	Amsterdam	1081 BT	Netherlands	ftp://ftp.ncbi.nlm.nih.gov/geo/samples/GSM1192nnn/GSM1192718/suppl/GSM1192718_BR56_8SN.CEL.gz	54675	BR56	Parkinson's disease	81	substantia nigra

## Sheet: GSE20164
	title	geo_accession	status	submission_date	last_update_date	type	channel_count	source_name_ch1	organism_ch1	characteristics_ch1	characteristics_ch1.1	characteristics_ch1.2	characteristics_ch1.3	characteristics_ch1.4	treatment_protocol_ch1	growth_protocol_ch1	molecule_ch1	extract_protocol_ch1	label_ch1	label_protocol_ch1	taxid_ch1	hyb_protocol	scan_protocol	description	data_processing	platform_id	contact_name	contact_department	contact_institute	contact_address	contact_city	contact_state	contact_zip/postal_code	contact_country	supplementary_file	data_row_count	age:ch1	diagnosis:ch1	gender:ch1	sample type:ch1	tissue:ch1
GSM506013	HS1035	GSM506013	Public on Jan 20 2011	Feb 02 2010	Aug 16 2011	RNA	1	SN, control	Homo sapiens	age: 72.4	tissue: substantia nigra	diagnosis: normal	sample type: control	gender: F	None.	None.	total RNA	Trizol extraction of total RNA was performed according to the manufacturer's instructions.	biotin	Biotinylated cRNA were prepared according to the standard Affymetrix protocol.	9606	Standard Affymetrix protocols.	Standard Affymetrix protocols.	HS1035	The data were processed and scaled to a target intensity of 100 for all probe sets by MAS5 in Biocondutor affy package.	GPL96	Bin,,Zheng	Center for Neurologic Diseases	Brigham and Women's hospital	65 Landsdowne Street	Cambridge	MA	02139	USA	ftp://ftp.ncbi.nlm.nih.gov/geo/samples/GSM506nnn/GSM506013/suppl/GSM506013.CEL.gz	22283	72.4	normal	F	control	substantia nigra
GSM506014	HS1037	GSM506014	Public on Jan 20 2011	Feb 02 2010	Aug 16 2011	RNA	1	SN, control	Homo sapiens	age: 88	tissue: substantia nigra	diagnosis: normal	sample type: control	gender: F	None.	None.	total RNA	Trizol extraction of total RNA was performed according to the manufacturer's instructions.	biotin	Biotinylated cRNA were prepared according to the standard Affymetrix protocol.	9606	Standard Affymetrix protocols.	Standard Affymetrix protocols.	HS1037	The data were processed and scaled to a target intensity of 100 for all probe sets by MAS5 in Biocondutor affy package.	GPL96	Bin,,Zheng	Center for Neurologic Diseases	Brigham and Women's hospital	65 Landsdowne Street	Cambridge	MA	02139	USA	ftp://ftp.ncbi.nlm.nih.gov/geo/samples/GSM506nnn/GSM506014/suppl/GSM506014.CEL.gz	22283	88	normal	F	control	substantia nigra
GSM506015	HS154	GSM506015	Public on Jan 20 2011	Feb 02 2010	Aug 16 2011	RNA	1	SN, PD	Homo sapiens	age: 74	tissue: substantia nigra	diagnosis: Parkinson's disease	gender: M		None.	None.	total RNA	Trizol extraction of total RNA was performed according to the manufacturer's instructions.	biotin	Biotinylated cRNA were prepared according to the standard Affymetrix protocol.	9606	Standard Affymetrix protocols.	Standard Affymetrix protocols.	HS154	The data were processed and scaled to a target intensity of 100 for all probe sets by MAS5 in Biocondutor affy package.	GPL96	Bin,,Zheng	Center for Neurologic Diseases	Brigham and Women's hospital	65 Landsdowne Street	Cambridge	MA	02139	USA	ftp://ftp.ncbi.nlm.nih.gov/geo/samples/GSM506nnn/GSM506015/suppl/GSM506015.CEL.gz	22283	74	Parkinson's disease	M	NA	substantia nigra
GSM506016	HS185	GSM506016	Public on Jan 20 2011	Feb 02 2010	Aug 16 2011	RNA	1	SN, PD	Homo sapiens	age: 83	tissue: substantia nigra	diagnosis: Parkinson's disease	gender: M		None.	None.	total RNA	Trizol extraction of total RNA was performed according to the manufacturer's instructions.	biotin	Biotinylated cRNA were prepared according to the standard Affymetrix protocol.	9606	Standard Affymetrix protocols.	Standard Affymetrix protocols.	HS185	The data were processed and scaled to a target intensity of 100 for all probe sets by MAS5 in Biocondutor affy package.	GPL96	Bin,,Zheng	Center for Neurologic Diseases	Brigham and Women's hospital	65 Landsdowne Street	Cambridge	MA	02139	USA	ftp://ftp.ncbi.nlm.nih.gov/geo/samples/GSM506nnn/GSM506016/suppl/GSM506016.CEL.gz	22283	83	Parkinson's disease	M	NA	substantia nigra
GSM506017	HS214	GSM506017	Public on Jan 20 2011	Feb 02 2010	Aug 16 2011	RNA	1	SN, PD	Homo sapiens	age: 83.6	tissue: substantia nigra	diagnosis: Parkinson's disease	gender: M		None.	None.	total RNA	Trizol extraction of total RNA was performed according to the manufacturer's instructions.	biotin	Biotinylated cRNA were prepared according to the standard Affymetrix protocol.	9606	Standard Affymetrix protocols.	Standard Affymetrix protocols.	HS214	The data were processed and scaled to a target intensity of 100 for all probe sets by MAS5 in Biocondutor affy package.	GPL96	Bin,,Zheng	Center for Neurologic Diseases	Brigham and Women's hospital	65 Landsdowne Street	Cambridge	MA	02139	USA	ftp://ftp.ncbi.nlm.nih.gov/geo/samples/GSM506nnn/GSM506017/suppl/GSM506017.CEL.gz	22283	83.6	Parkinson's disease	M	NA	substantia nigra
GSM506018	HS258	GSM506018	Public on Jan 20 2011	Feb 02 2010	Aug 16 2011	RNA	1	SN, PD	Homo sapiens	age: 79	tissue: substantia nigra	diagnosis: Parkinson's disease	gender: F		None.	None.	total RNA	Trizol extraction of total RNA was performed according to the manufacturer's instructions.	biotin	Biotinylated cRNA were prepared according to the standard Affymetrix protocol.	9606	Standard Affymetrix protocols.	Standard Affymetrix protocols.	HS258	The data were processed and scaled to a target intensity of 100 for all probe sets by MAS5 in Biocondutor affy package.	GPL96	Bin,,Zheng	Center for Neurologic Diseases	Brigham and Women's hospital	65 Landsdowne Street	Cambridge	MA	02139	USA	ftp://ftp.ncbi.nlm.nih.gov/geo/samples/GSM506nnn/GSM506018/suppl/GSM506018.CEL.gz	22283	79	Parkinson's disease	F	NA	substantia nigra
GSM506019	HS543B	GSM506019	Public on Jan 20 2011	Feb 02 2010	Aug 16 2011	RNA	1	SN, control	Homo sapiens	age: 72	tissue: substantia nigra	diagnosis: normal	sample type: control	gender: F	None.	None.	total RNA	Trizol extraction of total RNA was performed according to the manufacturer's instructions.	biotin	Biotinylated cRNA were prepared according to the standard Affymetrix protocol.	9606	Standard Affymetrix protocols.	Standard Affymetrix protocols.	HS543B	The data were processed and scaled to a target intensity of 100 for all probe sets by MAS5 in Biocondutor affy package.	GPL96	Bin,,Zheng	Center for Neurologic Diseases	Brigham and Women's hospital	65 Landsdowne Street	Cambridge	MA	02139	USA	ftp://ftp.ncbi.nlm.nih.gov/geo/samples/GSM506nnn/GSM506019/suppl/GSM506019.CEL.gz	22283	72	normal	F	control	substantia nigra
GSM506020	HS673	GSM506020	Public on Jan 20 2011	Feb 02 2010	Aug 16 2011	RNA	1	SN, control	Homo sapiens	age: 80.7	tissue: substantia nigra	diagnosis: normal	sample type: control	gender: F	None.	None.	total RNA	Trizol extraction of total RNA was performed according to the manufacturer's instructions.	biotin	Biotinylated cRNA were prepared according to the standard Affymetrix protocol.	9606	Standard Affymetrix protocols.	Standard Affymetrix protocols.	HS673	The data were processed and scaled to a target intensity of 100 for all probe sets by MAS5 in Biocondutor affy package.	GPL96	Bin,,Zheng	Center for Neurologic Diseases	Brigham and Women's hospital	65 Landsdowne Street	Cambridge	MA	02139	USA	ftp://ftp.ncbi.nlm.nih.gov/geo/samples/GSM506nnn/GSM506020/suppl/GSM506020.CEL.gz	22283	80.7	normal	F	control	substantia nigra
GSM506021	HS81A	GSM506021	Public on Jan 20 2011	Feb 02 2010	Aug 16 2011	RNA	1	SN, PD	Homo sapiens	age: 87	tissue: substantia nigra	diagnosis: Parkinson's disease	gender: M		None.	None.	total RNA	Trizol extraction of total RNA was performed according to the manufacturer's instructions.	biotin	Biotinylated cRNA were prepared according to the standard Affymetrix protocol.	9606	Standard Affymetrix protocols.	Standard Affymetrix protocols.	HS81A	The data were processed and scaled to a target intensity of 100 for all probe sets by MAS5 in Biocondutor affy package.	GPL96	Bin,,Zheng	Center for Neurologic Diseases	Brigham and Women's hospital	65 Landsdowne Street	Cambridge	MA	02139	USA	ftp://ftp.ncbi.nlm.nih.gov/geo/samples/GSM506nnn/GSM506021/suppl/GSM506021.CEL.gz	22283	87	Parkinson's disease	M	NA	substantia nigra
GSM506022	HS872	GSM506022	Public on Jan 20 2011	Feb 02 2010	Aug 16 2011	RNA	1	SN, PD	Homo sapiens	age: 82.4	tissue: substantia nigra	diagnosis: Parkinson's disease	gender: F		None.	None.	total RNA	Trizol extraction of total RNA was performed according to the manufacturer's instructions.	biotin	Biotinylated cRNA were prepared according to the standard Affymetrix protocol.	9606	Standard Affymetrix protocols.	Standard Affymetrix protocols.	HS872	The data were processed and scaled to a target intensity of 100 for all probe sets by MAS5 in Biocondutor affy package.	GPL96	Bin,,Zheng	Center for Neurologic Diseases	Brigham and Women's hospital	65 Landsdowne Street	Cambridge	MA	02139	USA	ftp://ftp.ncbi.nlm.nih.gov/geo/samples/GSM506nnn/GSM506022/suppl/GSM506022.CEL.gz	22283	82.4	Parkinson's disease	F	NA	substantia nigra
GSM506023	HS911	GSM506023	Public on Jan 20 2011	Feb 02 2010	Aug 16 2011	RNA	1	SN, control	Homo sapiens	age: 90	tissue: substantia nigra	diagnosis: normal	sample type: control	gender: M	None.	None.	total RNA	Trizol extraction of total RNA was performed according to the manufacturer's instructions.	biotin	Biotinylated cRNA were prepared according to the standard Affymetrix protocol.	9606	Standard Affymetrix protocols.	Standard Affymetrix protocols.	HS911	The data were processed and scaled to a target intensity of 100 for all probe sets by MAS5 in Biocondutor affy package.	GPL96	Bin,,Zheng	Center for Neurologic Diseases	Brigham and Women's hospital	65 Landsdowne Street	Cambridge	MA	02139	USA	ftp://ftp.ncbi.nlm.nih.gov/geo/samples/GSM506nnn/GSM506023/suppl/GSM506023.CEL.gz	22283	90	normal	M	control	substantia nigra

## Sheet: GSE20295
	title	geo_accession	status	submission_date	last_update_date	type	channel_count	source_name_ch1	organism_ch1	characteristics_ch1	characteristics_ch1.1	characteristics_ch1.2	characteristics_ch1.3	molecule_ch1	extract_protocol_ch1	label_ch1	label_protocol_ch1	taxid_ch1	hyb_protocol	scan_protocol	description	data_processing	platform_id	contact_name	contact_email	contact_phone	contact_department	contact_institute	contact_address	contact_city	contact_state	contact_zip/postal_code	contact_country	supplementary_file	supplementary_file.1	data_row_count	age:ch1	brain region:ch1	disease state:ch1	gender:ch1
GSM506037	1206 BA9 Cm	GSM506037	Public on Feb 04 2010	Feb 02 2010	Mar 10 2010	RNA	1	Postmortem brain prefrontal cortex	Homo sapiens	disease state: control	gender: male	age: 57	brain region: Prefrontal cortex area 9	total RNA	RNeasy (Qiagen)	biotin	Standard Two-Cycle cRNA IVT method (Affymetrix Expression Analysis Technical Manual 701021 rev 5)	9606	Standard method (Affymetrix Expression Analysis Technical Manual 701021 rev 5)	Standard method (Affymetrix Expression Analysis Technical Manual 701021 rev 5)	One of 29 samples in this series	To obtain the most stringent normalization possible on the dataset, we implemented the Robust Multichip Analysis method [Irizarry et al., [2003]] for the complete set of chips derived from each brain area. These robust multi-array analysis (RMA)-normalized data were imported into GeneSpring 7.0 (Silicon Genetics) for significance analysis and pattern analysis (clustering). To obtain the most accu…	GPL96	Frank,A,Middleton	middletf@upstate.edu	315-464-7721	Neuroscience and Physiology	SUNY Upstate Medical Univ	505 Irving Avenue	Syracuse	NY	13210	USA	ftp://ftp.ncbi.nlm.nih.gov/geo/samples/GSM506nnn/GSM506037/suppl/GSM506037_1206_BA9_Cm.CEL.gz	ftp://ftp.ncbi.nlm.nih.gov/geo/samples/GSM506nnn/GSM506037/suppl/GSM506037_1206_BA9_Cm.mas5.CHP.gz	22283	57	Prefrontal cortex area 9	control	male
GSM506039	1364 BA9 Pm	GSM506039	Public on Feb 04 2010	Feb 02 2010	Mar 10 2010	RNA	1	Postmortem brain prefrontal cortex	Homo sapiens	disease state: Parkinson's disease	gender: male	age: 73	brain region: Prefrontal cortex area 9	total RNA	RNeasy (Qiagen)	biotin	Standard Two-Cycle cRNA IVT method (Affymetrix Expression Analysis Technical Manual 701021 rev 5)	9606	Standard method (Affymetrix Expression Analysis Technical Manual 701021 rev 5)	Standard method (Affymetrix Expression Analysis Technical Manual 701021 rev 5)	One of 29 samples in this series	To obtain the most stringent normalization possible on the dataset, we implemented the Robust Multichip Analysis method [Irizarry et al., [2003]] for the complete set of chips derived from each brain area. These robust multi-array analysis (RMA)-normalized data were imported into GeneSpring 7.0 (Silicon Genetics) for significance analysis and pattern analysis (clustering). To obtain the most accu…	GPL96	Frank,A,Middleton	middletf@upstate.edu	315-464-7721	Neuroscience and Physiology	SUNY Upstate Medical Univ	505 Irving Avenue	Syracuse	NY	13210	USA	ftp://ftp.ncbi.nlm.nih.gov/geo/samples/GSM506nnn/GSM506039/suppl/GSM506039_1364_BA9_Pm.mas5.CHP.gz	ftp://ftp.ncbi.nlm.nih.gov/geo/samples/GSM506nnn/GSM506039/suppl/GSM506039_1_1364_BA9_Pm.CEL.gz	22283	73	Prefrontal cortex area 9	Parkinson's disease	male
GSM506040	1401 BA9 Pf	GSM506040	Public on Feb 04 2010	Feb 02 2010	Mar 10 2010	RNA	1	Postmortem brain prefrontal cortex	Homo sapiens	disease state: Parkinson's disease	gender: female	age: 80	brain region: Prefrontal cortex area 9	total RNA	RNeasy (Qiagen)	biotin	Standard Two-Cycle cRNA IVT method (Affymetrix Expression Analysis Technical Manual 701021 rev 5)	9606	Standard method (Affymetrix Expression Analysis Technical Manual 701021 rev 5)	Standard method (Affymetrix Expression Analysis Technical Manual 701021 rev 5)	One of 29 samples in this series	To obtain the most stringent normalization possible on the dataset, we implemented the Robust Multichip Analysis method [Irizarry et al., [2003]] for the complete set of chips derived from each brain area. These robust multi-array analysis (RMA)-normalized data were imported into GeneSpring 7.0 (Silicon Genetics) for significance analysis and pattern analysis (clustering). To obtain the most accu…	GPL96	Frank,A,Middleton	middletf@upstate.edu	315-464-7721	Neuroscience and Physiology	SUNY Upstate Medical Univ	505 Irving Avenue	Syracuse	NY	13210	USA	ftp://ftp.ncbi.nlm.nih.gov/geo/samples/GSM506nnn/GSM506040/suppl/GSM506040_1401_BA9_Pf.CEL.gz	ftp://ftp.ncbi.nlm.nih.gov/geo/samples/GSM506nnn/GSM506040/suppl/GSM506040_1401_BA9_Pf.mas5.CHP.gz	22283	80	Prefrontal cortex area 9	Parkinson's disease	female
GSM506041	1516 BA9 Pf	GSM506041	Public on Feb 04 2010	Feb 02 2010	Mar 10 2010	RNA	1	Postmortem brain prefrontal cortex	Homo sapiens	disease state: Parkinson's disease	gender: female	age: 78	brain region: Prefrontal cortex area 9	total RNA	RNeasy (Qiagen)	biotin	Standard Two-Cycle cRNA IVT method (Affymetrix Expression Analysis Technical Manual 701021 rev 5)	9606	Standard method (Affymetrix Expression Analysis Technical Manual 701021 rev 5)	Standard method (Affymetrix Expression Analysis Technical Manual 701021 rev 5)	One of 29 samples in this series	To obtain the most stringent normalization possible on the dataset, we implemented the Robust Multichip Analysis method [Irizarry et al., [2003]] for the complete set of chips derived from each brain area. These robust multi-array analysis (RMA)-normalized data were imported into GeneSpring 7.0 (Silicon Genetics) for significance analysis and pattern analysis (clustering). To obtain the most accu…	GPL96	Frank,A,Middleton	middletf@upstate.edu	315-464-7721	Neuroscience and Physiology	SUNY Upstate Medical Univ	505 Irving Avenue	Syracuse	NY	13210	USA	ftp://ftp.ncbi.nlm.nih.gov/geo/samples/GSM506nnn/GSM506041/suppl/GSM506041_1516_BA9_Pf.CEL.gz	ftp://ftp.ncbi.nlm.nih.gov/geo/samples/GSM506nnn/GSM506041/suppl/GSM506041_1516_BA9_Pf.mas5.CHP.gz	22283	78	Prefrontal cortex area 9	Parkinson's disease	female
GSM506042	1647 BA9 Pf	GSM506042	Public on Feb 04 2010	Feb 02 2010	Mar 10 2010	RNA	1	Postmortem brain prefrontal cortex	Homo sapiens	disease state: Parkinson's disease	gender: female	age: 84	brain region: Prefrontal cortex area 9	total RNA	RNeasy (Qiagen)	biotin	Standard Two-Cycle cRNA IVT method (Affymetrix Expression Analysis Technical Manual 701021 rev 5)	9606	Standard method (Affymetrix Expression Analysis Technical Manual 701021 rev 5)	Standard method (Affymetrix Expression Analysis Technical Manual 701021 rev 5)	One of 29 samples in this series	To obtain the most stringent normalization possible on the dataset, we implemented the Robust Multichip Analysis method [Irizarry et al., [2003]] for the complete set of chips derived from each brain area. These robust multi-array analysis (RMA)-normalized data were imported into GeneSpring 7.0 (Silicon Genetics) for significance analysis and pattern analysis (clustering). To obtain the most accu…	GPL96	Frank,A,Middleton	middletf@upstate.edu	315-464-7721	Neuroscience and Physiology	SUNY Upstate Medical Univ	505 Irving Avenue	Syracuse	NY	13210	USA	ftp://ftp.ncbi.nlm.nih.gov/geo/samples/GSM506nnn/GSM506042/suppl/GSM506042_1647_BA9_Pf.CEL.gz	ftp://ftp.ncbi.nlm.nih.gov/geo/samples/GSM506nnn/GSM506042/suppl/GSM506042_1647_BA9_Pf.mas5.CHP.gz	22283	84	Prefrontal cortex area 9	Parkinson's disease	female
GSM506043	2515 BA9 Pf	GSM506043	Public on Feb 04 2010	Feb 02 2010	Mar 10 2010	RNA	1	Postmortem brain prefrontal cortex	Homo sapiens	disease state: Parkinson's disease	gender: female	age: 70	brain region: Prefrontal cortex area 9	total RNA	RNeasy (Qiagen)	biotin	Standard Two-Cycle cRNA IVT method (Affymetrix Expression Analysis Technical Manual 701021 rev 5)	9606	Standard method (Affymetrix Expression Analysis Technical Manual 701021 rev 5)	Standard method (Affymetrix Expression Analysis Technical Manual 701021 rev 5)	One of 29 samples in this series	To obtain the most stringent normalization possible on the dataset, we implemented the Robust Multichip Analysis method [Irizarry et al., [2003]] for the complete set of chips derived from each brain area. These robust multi-array analysis (RMA)-normalized data were imported into GeneSpring 7.0 (Silicon Genetics) for significance analysis and pattern analysis (clustering). To obtain the most accu…	GPL96	Frank,A,Middleton	middletf@upstate.edu	315-464-7721	Neuroscience and Physiology	SUNY Upstate Medical Univ	505 Irving Avenue	Syracuse	NY	13210	USA	ftp://ftp.ncbi.nlm.nih.gov/geo/samples/GSM506nnn/GSM506043/suppl/GSM506043_2515_BA9_Pf.CEL.gz	ftp://ftp.ncbi.nlm.nih.gov/geo/samples/GSM506nnn/GSM506043/suppl/GSM506043_2515_BA9_Pf.mas5.CHP.gz	22283	70	Prefrontal cortex area 9	Parkinson's disease	female
GSM506044	2525 BA9 Pf	GSM506044	Public on Feb 04 2010	Feb 02 2010	Mar 10 2010	RNA	1	Postmortem brain prefrontal cortex	Homo sapiens	disease state: Parkinson's disease	gender: female	age: 82	brain region: Prefrontal cortex area 9	total RNA	RNeasy (Qiagen)	biotin	Standard Two-Cycle cRNA IVT method (Affymetrix Expression Analysis Technical Manual 701021 rev 5)	9606	Standard method (Affymetrix Expression Analysis Technical Manual 701021 rev 5)	Standard method (Affymetrix Expression Analysis Technical Manual 701021 rev 5)	One of 29 samples in this series	To obtain the most stringent normalization possible on the dataset, we implemented the Robust Multichip Analysis method [Irizarry et al., [2003]] for the complete set of chips derived from each brain area. These robust multi-array analysis (RMA)-normalized data were imported into GeneSpring 7.0 (Silicon Genetics) for significance analysis and pattern analysis (clustering). To obtain the most accu…	GPL96	Frank,A,Middleton	middletf@upstate.edu	315-464-7721	Neuroscience and Physiology	SUNY Upstate Medical Univ	505 Irving Avenue	Syracuse	NY	13210	USA	ftp://ftp.ncbi.nlm.nih.gov/geo/samples/GSM506nnn/GSM506044/suppl/GSM506044_2525_BA9_Pf.CEL.gz	ftp://ftp.ncbi.nlm.nih.gov/geo/samples/GSM506nnn/GSM506044/suppl/GSM506044_2525_BA9_Pf.mas5.CHP.gz	22283	82	Prefrontal cortex area 9	Parkinson's disease	female
GSM506045	2685 BA9 Pm	GSM506045	Public on Feb 04 2010	Feb 02 2010	Mar 10 2010	RNA	1	Postmortem brain prefrontal cortex	Homo sapiens	disease state: Parkinson's disease	gender: male	age: 70	brain region: Prefrontal cortex area 9	total RNA	RNeasy (Qiagen)	biotin	Standard Two-Cycle cRNA IVT method (Affymetrix Expression Analysis Technical Manual 701021 rev 5)	9606	Standard method (Affymetrix Expression Analysis Technical Manual 701021 rev 5)	Standard method (Affymetrix Expression Analysis Technical Manual 701021 rev 5)	One of 29 samples in this series	To obtain the most stringent normalization possible on the dataset, we implemented the Robust Multichip Analysis method [Irizarry et al., [2003]] for the complete set of chips derived from each brain area. These robust multi-array analysis (RMA)-normalized data were imported into GeneSpring 7.0 (Silicon Genetics) for significance analysis and pattern analysis (clustering). To obtain the most accu…	GPL96	Frank,A,Middleton	middletf@upstate.edu	315-464-7721	Neuroscience and Physiology	SUNY Upstate Medical Univ	505 Irving Avenue	Syracuse	NY	13210	USA	ftp://ftp.ncbi.nlm.nih.gov/geo/samples/GSM506nnn/GSM506045/suppl/GSM506045_2685_BA9_Pm.CEL.gz	ftp://ftp.ncbi.nlm.nih.gov/geo/samples/GSM506nnn/GSM506045/suppl/GSM506045_2685_BA9_Pm.mas5.CHP.gz	22283	70	Prefrontal cortex area 9	Parkinson's disease	male
GSM506046	2729 BA9 Pm	GSM506046	Public on Feb 04 2010	Feb 02 2010	Mar 10 2010	RNA	1	Postmortem brain prefrontal cortex	Homo sapiens	disease state: Parkinson's disease	gender: male	age: 80	brain region: Prefrontal cortex area 9	total RNA	RNeasy (Qiagen)	biotin	Standard Two-Cycle cRNA IVT method (Affymetrix Expression Analysis Technical Manual 701021 rev 5)	9606	Standard method (Affymetrix Expression Analysis Technical Manual 701021 rev 5)	Standard method (Affymetrix Expression Analysis Technical Manual 701021 rev 5)	One of 29 samples in this series	To obtain the most stringent normalization possible on the dataset, we implemented the Robust Multichip Analysis method [Irizarry et al., [2003]] for the complete set of chips derived from each brain area. These robust multi-array analysis (RMA)-normalized data were imported into GeneSpring 7.0 (Silicon Genetics) for significance analysis and pattern analysis (clustering). To obtain the most accu…	GPL96	Frank,A,Middleton	middletf@upstate.edu	315-464-7721	Neuroscience and Physiology	SUNY Upstate Medical Univ	505 Irving Avenue	Syracuse	NY	13210	USA	ftp://ftp.ncbi.nlm.nih.gov/geo/samples/GSM506nnn/GSM506046/suppl/GSM506046_2729_BA9_Pm.CEL.gz	ftp://ftp.ncbi.nlm.nih.gov/geo/samples/GSM506nnn/GSM506046/suppl/GSM506046_2729_BA9_Pm.mas5.CHP.gz	22283	80	Prefrontal cortex area 9	Parkinson's disease	male
GSM506047	2829 BA9 Cf	GSM506047	Public on Feb 04 2010	Feb 02 2010	Mar 10 2010	RNA	1	Postmortem brain prefrontal cortex	Homo sapiens	disease state: control	gender: female	age: 94	brain region: Prefrontal cortex area 9	total RNA	RNeasy (Qiagen)	biotin	Standard Two-Cycle cRNA IVT method (Affymetrix Expression Analysis Technical Manual 701021 rev 5)	9606	Standard method (Affymetrix Expression Analysis Technical Manual 701021 rev 5)	Standard method (Affymetrix Expression Analysis Technical Manual 701021 rev 5)	One of 29 samples in this series	To obtain the most stringent normalization possible on the dataset, we implemented the Robust Multichip Analysis method [Irizarry et al., [2003]] for the complete set of chips derived from each brain area. These robust multi-array analysis (RMA)-normalized data were imported into GeneSpring 7.0 (Silicon Genetics) for significance analysis and pattern analysis (clustering). To obtain the most accu…	GPL96	Frank,A,Middleton	middletf@upstate.edu	315-464-7721	Neuroscience and Physiology	SUNY Upstate Medical Univ	505 Irving Avenue	Syracuse	NY	13210	USA	ftp://ftp.ncbi.nlm.nih.gov/geo/samples/GSM506nnn/GSM506047/suppl/GSM506047_2829_BA9_Cf.CEL.gz	ftp://ftp.ncbi.nlm.nih.gov/geo/samples/GSM506nnn/GSM506047/suppl/GSM506047_2829_BA9_Cf.mas5.CHP.gz	22283	94	Prefrontal cortex area 9	control	female
GSM506048	2977 BA9 Pm	GSM506048	Public on Feb 04 2010	Feb 02 2010	Mar 10 2010	RNA	1	Postmortem brain prefrontal cortex	Homo sapiens	disease state: Parkinson's disease	gender: male	age: 70	brain region: Prefrontal cortex area 9	total RNA	RNeasy (Qiagen)	biotin	Standard Two-Cycle cRNA IVT method (Affymetrix Expression Analysis Technical Manual 701021 rev 5)	9606	Standard method (Affymetrix Expression Analysis Technical Manual 701021 rev 5)	Standard method (Affymetrix Expression Analysis Technical Manual 701021 rev 5)	One of 29 samples in this series	To obtain the most stringent normalization possible on the dataset, we implemented the Robust Multichip Analysis method [Irizarry et al., [2003]] for the complete set of chips derived from each brain area. These robust multi-array analysis (RMA)-normalized data were imported into GeneSpring 7.0 (Silicon Genetics) for significance analysis and pattern analysis (clustering). To obtain the most accu…	GPL96	Frank,A,Middleton	middletf@upstate.edu	315-464-7721	Neuroscience and Physiology	SUNY Upstate Medical Univ	505 Irving Avenue	Syracuse	NY	13210	USA	ftp://ftp.ncbi.nlm.nih.gov/geo/samples/GSM506nnn/GSM506048/suppl/GSM506048_2977_BA9_Pm.CEL.gz	ftp://ftp.ncbi.nlm.nih.gov/geo/samples/GSM506nnn/GSM506048/suppl/GSM506048_2977_BA9_Pm.mas5.CHP.gz	22283	70	Prefrontal cortex area 9	Parkinson's disease	male
GSM506050	3216 BA9 Cm	GSM506050	Public on Feb 04 2010	Feb 02 2010	Mar 10 2010	RNA	1	Postmortem brain prefrontal cortex	Homo sapiens	disease state: control	gender: male	age: 79	brain region: Prefrontal cortex area 9	total RNA	RNeasy (Qiagen)	biotin	Standard Two-Cycle cRNA IVT method (Affymetrix Expression Analysis Technical Manual 701021 rev 5)	9606	Standard method (Affymetrix Expression Analysis Technical Manual 701021 rev 5)	Standard method (Affymetrix Expression Analysis Technical Manual 701021 rev 5)	One of 29 samples in this series	To obtain the most stringent normalization possible on the dataset, we implemented the Robust Multichip Analysis method [Irizarry et al., [2003]] for the complete set of chips derived from each brain area. These robust multi-array analysis (RMA)-normalized data were imported into GeneSpring 7.0 (Silicon Genetics) for significance analysis and pattern analysis (clustering). To obtain the most accu…	GPL96	Frank,A,Middleton	middletf@upstate.edu	315-464-7721	Neuroscience and Physiology	SUNY Upstate Medical Univ	505 Irving Avenue	Syracuse	NY	13210	USA	ftp://ftp.ncbi.nlm.nih.gov/geo/samples/GSM506nnn/GSM506050/suppl/GSM506050_3216_BA9_Cm.CEL.gz	ftp://ftp.ncbi.nlm.nih.gov/geo/samples/GSM506nnn/GSM506050/suppl/GSM506050_3216_BA9_Cm.mas5.CHP.gz	22283	79	Prefrontal cortex area 9	control	male
GSM506051	3236 BA9 Cm	GSM506051	Public on Feb 04 2010	Feb 02 2010	Mar 10 2010	RNA	1	Postmortem brain prefrontal cortex	Homo sapiens	disease state: control	gender: male	age: 67	brain region: Prefrontal cortex area 9	total RNA	RNeasy (Qiagen)	biotin	Standard Two-Cycle cRNA IVT method (Affymetrix Expression Analysis Technical Manual 701021 rev 5)	9606	Standard method (Affymetrix Expression Analysis Technical Manual 701021 rev 5)	Standard method (Affymetrix Expression Analysis Technical Manual 701021 rev 5)	One of 29 samples in this series	To obtain the most stringent normalization possible on the dataset, we implemented the Robust Multichip Analysis method [Irizarry et al., [2003]] for the complete set of chips derived from each brain area. These robust multi-array analysis (RMA)-normalized data were imported into GeneSpring 7.0 (Silicon Genetics) for significance analysis and pattern analysis (clustering). To obtain the most accu…	GPL96	Frank,A,Middleton	middletf@upstate.edu	315-464-7721	Neuroscience and Physiology	SUNY Upstate Medical Univ	505 Irving Avenue	Syracuse	NY	13210	USA	ftp://ftp.ncbi.nlm.nih.gov/geo/samples/GSM506nnn/GSM506051/suppl/GSM506051_3236_BA9_Cm.CEL.gz	ftp://ftp.ncbi.nlm.nih.gov/geo/samples/GSM506nnn/GSM506051/suppl/GSM506051_3236_BA9_Cm.mas5.CHP.gz	22283	67	Prefrontal cortex area 9	control	male
GSM506052	3276 BA9 Cm	GSM506052	Public on Feb 04 2010	Feb 02 2010	Mar 10 2010	RNA	1	Postmortem brain prefrontal cortex	Homo sapiens	disease state: control	gender: male	age: 54	brain region: Prefrontal cortex area 9	total RNA	RNeasy (Qiagen)	biotin	Standard Two-Cycle cRNA IVT method (Affymetrix Expression Analysis Technical Manual 701021 rev 5)	9606	Standard method (Affymetrix Expression Analysis Technical Manual 701021 rev 5)	Standard method (Affymetrix Expression Analysis Technical Manual 701021 rev 5)	One of 29 samples in this series	To obtain the most stringent normalization possible on the dataset, we implemented the Robust Multichip Analysis method [Irizarry et al., [2003]] for the complete set of chips derived from each brain area. These robust multi-array analysis (RMA)-normalized data were imported into GeneSpring 7.0 (Silicon Genetics) for significance analysis and pattern analysis (clustering). To obtain the most accu…	GPL96	Frank,A,Middleton	middletf@upstate.edu	315-464-7721	Neuroscience and Physiology	SUNY Upstate Medical Univ	505 Irving Avenue	Syracuse	NY	13210	USA	ftp://ftp.ncbi.nlm.nih.gov/geo/samples/GSM506nnn/GSM506052/suppl/GSM506052_3276_BA9_Cm.CEL.gz	ftp://ftp.ncbi.nlm.nih.gov/geo/samples/GSM506nnn/GSM506052/suppl/GSM506052_3276_BA9_Cm.mas5.CHP.gz	22283	54	Prefrontal cortex area 9	control	male
GSM506053	3397 BA9 Cf	GSM506053	Public on Feb 04 2010	Feb 02 2010	Mar 10 2010	RNA	1	Postmortem brain prefrontal cortex	Homo sapiens	disease state: control	gender: female	age: 73	brain region: Prefrontal cortex area 9	total RNA	RNeasy (Qiagen)	biotin	Standard Two-Cycle cRNA IVT method (Affymetrix Expression Analysis Technical Manual 701021 rev 5)	9606	Standard method (Affymetrix Expression Analysis Technical Manual 701021 rev 5)	Standard method (Affymetrix Expression Analysis Technical Manual 701021 rev 5)	One of 29 samples in this series	To obtain the most stringent normalization possible on the dataset, we implemented the Robust Multichip Analysis method [Irizarry et al., [2003]] for the complete set of chips derived from each brain area. These robust multi-array analysis (RMA)-normalized data were imported into GeneSpring 7.0 (Silicon Genetics) for significance analysis and pattern analysis (clustering). To obtain the most accu…	GPL96	Frank,A,Middleton	middletf@upstate.edu	315-464-7721	Neuroscience and Physiology	SUNY Upstate Medical Univ	505 Irving Avenue	Syracuse	NY	13210	USA	ftp://ftp.ncbi.nlm.nih.gov/geo/samples/GSM506nnn/GSM506053/suppl/GSM506053_3397_BA9_Cf.CEL.gz	ftp://ftp.ncbi.nlm.nih.gov/geo/samples/GSM506nnn/GSM506053/suppl/GSM506053_3397_BA9_Cf.mas5.CHP.gz	22283	73	Prefrontal cortex area 9	control	female
GSM506054	3401 BA9 Cm	GSM506054	Public on Feb 04 2010	Feb 02 2010	Mar 10 2010	RNA	1	Postmortem brain prefrontal cortex	Homo sapiens	disease state: control	gender: male	age: 82	brain region: Prefrontal cortex area 9	total RNA	RNeasy (Qiagen)	biotin	Standard Two-Cycle cRNA IVT method (Affymetrix Expression Analysis Technical Manual 701021 rev 5)	9606	Standard method (Affymetrix Expression Analysis Technical Manual 701021 rev 5)	Standard method (Affymetrix Expression Analysis Technical Manual 701021 rev 5)	One of 29 samples in this series	To obtain the most stringent normalization possible on the dataset, we implemented the Robust Multichip Analysis method [Irizarry et al., [2003]] for the complete set of chips derived from each brain area. These robust multi-array analysis (RMA)-normalized data were imported into GeneSpring 7.0 (Silicon Genetics) for significance analysis and pattern analysis (clustering). To obtain the most accu…	GPL96	Frank,A,Middleton	middletf@upstate.edu	315-464-7721	Neuroscience and Physiology	SUNY Upstate Medical Univ	505 Irving Avenue	Syracuse	NY	13210	USA	ftp://ftp.ncbi.nlm.nih.gov/geo/samples/GSM506nnn/GSM506054/suppl/GSM506054_3401_BA9_Cm.CEL.gz	ftp://ftp.ncbi.nlm.nih.gov/geo/samples/GSM506nnn/GSM506054/suppl/GSM506054_3401_BA9_Cm.mas5.CHP.gz	22283	82	Prefrontal cortex area 9	control	male
GSM506055	3406 BA9 Cf	GSM506055	Public on Feb 04 2010	Feb 02 2010	Mar 10 2010	RNA	1	Postmortem brain prefrontal cortex	Homo sapiens	disease state: control	gender: female	age: 72	brain region: Prefrontal cortex area 9	total RNA	RNeasy (Qiagen)	biotin	Standard Two-Cycle cRNA IVT method (Affymetrix Expression Analysis Technical Manual 701021 rev 5)	9606	Standard method (Affymetrix Expression Analysis Technical Manual 701021 rev 5)	Standard method (Affymetrix Expression Analysis Technical Manual 701021 rev 5)	One of 29 samples in this series	To obtain the most stringent normalization possible on the dataset, we implemented the Robust Multichip Analysis method [Irizarry et al., [2003]] for the complete set of chips derived from each brain area. These robust multi-array analysis (RMA)-normalized data were imported into GeneSpring 7.0 (Silicon Genetics) for significance analysis and pattern analysis (clustering). To obtain the most accu…	GPL96	Frank,A,Middleton	middletf@upstate.edu	315-464-7721	Neuroscience and Physiology	SUNY Upstate Medical Univ	505 Irving Avenue	Syracuse	NY	13210	USA	ftp://ftp.ncbi.nlm.nih.gov/geo/samples/GSM506nnn/GSM506055/suppl/GSM506055_3406_BA9_Cf.CEL.gz	ftp://ftp.ncbi.nlm.nih.gov/geo/samples/GSM506nnn/GSM506055/suppl/GSM506055_3406_BA9_Cf.mas5.CHP.gz	22283	72	Prefrontal cortex area 9	control	female
GSM506056	3543 BA9 Cf	GSM506056	Public on Feb 04 2010	Feb 02 2010	Mar 10 2010	RNA	1	Postmortem brain prefrontal cortex	Homo sapiens	disease state: control	gender: female	age: 73	brain region: Prefrontal cortex area 9	total RNA	RNeasy (Qiagen)	biotin	Standard Two-Cycle cRNA IVT method (Affymetrix Expression Analysis Technical Manual 701021 rev 5)	9606	Standard method (Affymetrix Expression Analysis Technical Manual 701021 rev 5)	Standard method (Affymetrix Expression Analysis Technical Manual 701021 rev 5)	One of 29 samples in this series	To obtain the most stringent normalization possible on the dataset, we implemented the Robust Multichip Analysis method [Irizarry et al., [2003]] for the complete set of chips derived from each brain area. These robust multi-array analysis (RMA)-normalized data were imported into GeneSpring 7.0 (Silicon Genetics) for significance analysis and pattern analysis (clustering). To obtain the most accu…	GPL96	Frank,A,Middleton	middletf@upstate.edu	315-464-7721	Neuroscience and Physiology	SUNY Upstate Medical Univ	505 Irving Avenue	Syracuse	NY	13210	USA	ftp://ftp.ncbi.nlm.nih.gov/geo/samples/GSM506nnn/GSM506056/suppl/GSM506056_3543_BA9_Cf.CEL.gz	ftp://ftp.ncbi.nlm.nih.gov/geo/samples/GSM506nnn/GSM506056/suppl/GSM506056_3543_BA9_Cf.mas5.CHP.gz	22283	73	Prefrontal cortex area 9	control	female
GSM506057	3688 BA9 Cm	GSM506057	Public on Feb 04 2010	Feb 02 2010	Mar 10 2010	RNA	1	Postmortem brain prefrontal cortex	Homo sapiens	disease state: control	gender: male	age: 60	brain region: Prefrontal cortex area 9	total RNA	RNeasy (Qiagen)	biotin	Standard Two-Cycle cRNA IVT method (Affymetrix Expression Analysis Technical Manual 701021 rev 5)	9606	Standard method (Affymetrix Expression Analysis Technical Manual 701021 rev 5)	Standard method (Affymetrix Expression Analysis Technical Manual 701021 rev 5)	One of 29 samples in this series	To obtain the most stringent normalization possible on the dataset, we implemented the Robust Multichip Analysis method [Irizarry et al., [2003]] for the complete set of chips derived from each brain area. These robust multi-array analysis (RMA)-normalized data were imported into GeneSpring 7.0 (Silicon Genetics) for significance analysis and pattern analysis (clustering). To obtain the most accu…	GPL96	Frank,A,Middleton	middletf@upstate.edu	315-464-7721	Neuroscience and Physiology	SUNY Upstate Medical Univ	505 Irving Avenue	Syracuse	NY	13210	USA	ftp://ftp.ncbi.nlm.nih.gov/geo/samples/GSM506nnn/GSM506057/suppl/GSM506057_3688_BA9_Cm.CEL.gz	ftp://ftp.ncbi.nlm.nih.gov/geo/samples/GSM506nnn/GSM506057/suppl/GSM506057_3688_BA9_Cm.mas5.CHP.gz	22283	60	Prefrontal cortex area 9	control	male
GSM506059	5138 BA9 Pm	GSM506059	Public on Feb 04 2010	Feb 02 2010	Mar 10 2010	RNA	1	Postmortem brain prefrontal cortex	Homo sapiens	disease state: Parkinson's disease	gender: male	age: 75	brain region: Prefrontal cortex area 9	total RNA	RNeasy (Qiagen)	biotin	Standard Two-Cycle cRNA IVT method (Affymetrix Expression Analysis Technical Manual 701021 rev 5)	9606	Standard method (Affymetrix Expression Analysis Technical Manual 701021 rev 5)	Standard method (Affymetrix Expression Analysis Technical Manual 701021 rev 5)	One of 29 samples in this series	To obtain the most stringent normalization possible on the dataset, we implemented the Robust Multichip Analysis method [Irizarry et al., [2003]] for the complete set of chips derived from each brain area. These robust multi-array analysis (RMA)-normalized data were imported into GeneSpring 7.0 (Silicon Genetics) for significance analysis and pattern analysis (clustering). To obtain the most accu…	GPL96	Frank,A,Middleton	middletf@upstate.edu	315-464-7721	Neuroscience and Physiology	SUNY Upstate Medical Univ	505 Irving Avenue	Syracuse	NY	13210	USA	ftp://ftp.ncbi.nlm.nih.gov/geo/samples/GSM506nnn/GSM506059/suppl/GSM506059_5138_BA9_Pm.CEL.gz	ftp://ftp.ncbi.nlm.nih.gov/geo/samples/GSM506nnn/GSM506059/suppl/GSM506059_5138_BA9_Pm.mas5.CHP.gz	22283	75	Prefrontal cortex area 9	Parkinson's disease	male
GSM506060	5220 BA9 Cm	GSM506060	Public on Feb 04 2010	Feb 02 2010	Mar 10 2010	RNA	1	Postmortem brain prefrontal cortex	Homo sapiens	disease state: control	gender: male	age: 74	brain region: Prefrontal cortex area 9	total RNA	RNeasy (Qiagen)	biotin	Standard Two-Cycle cRNA IVT method (Affymetrix Expression Analysis Technical Manual 701021 rev 5)	9606	Standard method (Affymetrix Expression Analysis Technical Manual 701021 rev 5)	Standard method (Affymetrix Expression Analysis Technical Manual 701021 rev 5)	One of 29 samples in this series	To obtain the most stringent normalization possible on the dataset, we implemented the Robust Multichip Analysis method [Irizarry et al., [2003]] for the complete set of chips derived from each brain area. These robust multi-array analysis (RMA)-normalized data were imported into GeneSpring 7.0 (Silicon Genetics) for significance analysis and pattern analysis (clustering). To obtain the most accu…	GPL96	Frank,A,Middleton	middletf@upstate.edu	315-464-7721	Neuroscience and Physiology	SUNY Upstate Medical Univ	505 Irving Avenue	Syracuse	NY	13210	USA	ftp://ftp.ncbi.nlm.nih.gov/geo/samples/GSM506nnn/GSM506060/suppl/GSM506060_5220_BA9_Cm.CEL.gz	ftp://ftp.ncbi.nlm.nih.gov/geo/samples/GSM506nnn/GSM506060/suppl/GSM506060_5220_BA9_Cm.mas5.CHP.gz	22283	74	Prefrontal cortex area 9	control	male
GSM506061	5398 BA9 Cf	GSM506061	Public on Feb 04 2010	Feb 02 2010	Mar 10 2010	RNA	1	Postmortem brain prefrontal cortex	Homo sapiens	disease state: control	gender: female	age: 72	brain region: Prefrontal cortex area 9	total RNA	RNeasy (Qiagen)	biotin	Standard Two-Cycle cRNA IVT method (Affymetrix Expression Analysis Technical Manual 701021 rev 5)	9606	Standard method (Affymetrix Expression Analysis Technical Manual 701021 rev 5)	Standard method (Affymetrix Expression Analysis Technical Manual 701021 rev 5)	One of 29 samples in this series	To obtain the most stringent normalization possible on the dataset, we implemented the Robust Multichip Analysis method [Irizarry et al., [2003]] for the complete set of chips derived from each brain area. These robust multi-array analysis (RMA)-normalized data were imported into GeneSpring 7.0 (Silicon Genetics) for significance analysis and pattern analysis (clustering). To obtain the most accu…	GPL96	Frank,A,Middleton	middletf@upstate.edu	315-464-7721	Neuroscience and Physiology	SUNY Upstate Medical Univ	505 Irving Avenue	Syracuse	NY	13210	USA	ftp://ftp.ncbi.nlm.nih.gov/geo/samples/GSM506nnn/GSM506061/suppl/GSM506061_5398_BA9_Cf.CEL.gz	ftp://ftp.ncbi.nlm.nih.gov/geo/samples/GSM506nnn/GSM506061/suppl/GSM506061_5398_BA9_Cf.mas5.CHP.gz	22283	72	Prefrontal cortex area 9	control	female
GSM506062	5441 BA9 Pf	GSM506062	Public on Feb 04 2010	Feb 02 2010	Mar 10 2010	RNA	1	Postmortem brain prefrontal cortex	Homo sapiens	disease state: Parkinson's disease	gender: female	age: 79	brain region: Prefrontal cortex area 9	total RNA	RNeasy (Qiagen)	biotin	Standard Two-Cycle cRNA IVT method (Affymetrix Expression Analysis Technical Manual 701021 rev 5)	9606	Standard method (Affymetrix Expression Analysis Technical Manual 701021 rev 5)	Standard method (Affymetrix Expression Analysis Technical Manual 701021 rev 5)	One of 29 samples in this series	To obtain the most stringent normalization possible on the dataset, we implemented the Robust Multichip Analysis method [Irizarry et al., [2003]] for the complete set of chips derived from each brain area. These robust multi-array analysis (RMA)-normalized data were imported into GeneSpring 7.0 (Silicon Genetics) for significance analysis and pattern analysis (clustering). To obtain the most accu…	GPL96	Frank,A,Middleton	middletf@upstate.edu	315-464-7721	Neuroscience and Physiology	SUNY Upstate Medical Univ	505 Irving Avenue	Syracuse	NY	13210	USA	ftp://ftp.ncbi.nlm.nih.gov/geo/samples/GSM506nnn/GSM506062/suppl/GSM506062_5441_BA9_Pf.CEL.gz	ftp://ftp.ncbi.nlm.nih.gov/geo/samples/GSM506nnn/GSM506062/suppl/GSM506062_5441_BA9_Pf.mas5.CHP.gz	22283	79	Prefrontal cortex area 9	Parkinson's disease	female
GSM506063	5476 BA9 Pm	GSM506063	Public on Feb 04 2010	Feb 02 2010	Mar 10 2010	RNA	1	Postmortem brain prefrontal cortex	Homo sapiens	disease state: Parkinson's disease	gender: male	age: 67	brain region: Prefrontal cortex area 9	total RNA	RNeasy (Qiagen)	biotin	Standard Two-Cycle cRNA IVT method (Affymetrix Expression Analysis Technical Manual 701021 rev 5)	9606	Standard method (Affymetrix Expression Analysis Technical Manual 701021 rev 5)	Standard method (Affymetrix Expression Analysis Technical Manual 701021 rev 5)	One of 29 samples in this series	To obtain the most stringent normalization possible on the dataset, we implemented the Robust Multichip Analysis method [Irizarry et al., [2003]] for the complete set of chips derived from each brain area. These robust multi-array analysis (RMA)-normalized data were imported into GeneSpring 7.0 (Silicon Genetics) for significance analysis and pattern analysis (clustering). To obtain the most accu…	GPL96	Frank,A,Middleton	middletf@upstate.edu	315-464-7721	Neuroscience and Physiology	SUNY Upstate Medical Univ	505 Irving Avenue	Syracuse	NY	13210	USA	ftp://ftp.ncbi.nlm.nih.gov/geo/samples/GSM506nnn/GSM506063/suppl/GSM506063_5476_BA9_Pm.CEL.gz	ftp://ftp.ncbi.nlm.nih.gov/geo/samples/GSM506nnn/GSM506063/suppl/GSM506063_5476_BA9_Pm.mas5.CHP.gz	22283	67	Prefrontal cortex area 9	Parkinson's disease	male
GSM506064	5498 BA9 Cm	GSM506064	Public on Feb 04 2010	Feb 02 2010	Mar 10 2010	RNA	1	Postmortem brain prefrontal cortex	Homo sapiens	disease state: control	gender: male	age: 75	brain region: Prefrontal cortex area 9	total RNA	RNeasy (Qiagen)	biotin	Standard Two-Cycle cRNA IVT method (Affymetrix Expression Analysis Technical Manual 701021 rev 5)	9606	Standard method (Affymetrix Expression Analysis Technical Manual 701021 rev 5)	Standard method (Affymetrix Expression Analysis Technical Manual 701021 rev 5)	One of 29 samples in this series	To obtain the most stringent normalization possible on the dataset, we implemented the Robust Multichip Analysis method [Irizarry et al., [2003]] for the complete set of chips derived from each brain area. These robust multi-array analysis (RMA)-normalized data were imported into GeneSpring 7.0 (Silicon Genetics) for significance analysis and pattern analysis (clustering). To obtain the most accu…	GPL96	Frank,A,Middleton	middletf@upstate.edu	315-464-7721	Neuroscience and Physiology	SUNY Upstate Medical Univ	505 Irving Avenue	Syracuse	NY	13210	USA	ftp://ftp.ncbi.nlm.nih.gov/geo/samples/GSM506nnn/GSM506064/suppl/GSM506064_5498_BA9_Cm.CEL.gz	ftp://ftp.ncbi.nlm.nih.gov/geo/samples/GSM506nnn/GSM506064/suppl/GSM506064_5498_BA9_Cm.mas5.CHP.gz	22283	75	Prefrontal cortex area 9	control	male
GSM506065	T55 BA9 Cm	GSM506065	Public on Feb 04 2010	Feb 02 2010	Mar 10 2010	RNA	1	Postmortem brain prefrontal cortex	Homo sapiens	disease state: control	gender: male	age: 81	brain region: Prefrontal cortex area 9	total RNA	RNeasy (Qiagen)	biotin	Standard Two-Cycle cRNA IVT method (Affymetrix Expression Analysis Technical Manual 701021 rev 5)	9606	Standard method (Affymetrix Expression Analysis Technical Manual 701021 rev 5)	Standard method (Affymetrix Expression Analysis Technical Manual 701021 rev 5)	One of 29 samples in this series	To obtain the most stringent normalization possible on the dataset, we implemented the Robust Multichip Analysis method [Irizarry et al., [2003]] for the complete set of chips derived from each brain area. These robust multi-array analysis (RMA)-normalized data were imported into GeneSpring 7.0 (Silicon Genetics) for significance analysis and pattern analysis (clustering). To obtain the most accu…	GPL96	Frank,A,Middleton	middletf@upstate.edu	315-464-7721	Neuroscience and Physiology	SUNY Upstate Medical Univ	505 Irving Avenue	Syracuse	NY	13210	USA	ftp://ftp.ncbi.nlm.nih.gov/geo/samples/GSM506nnn/GSM506065/suppl/GSM506065_T55_BA9_Cm.CEL.gz	ftp://ftp.ncbi.nlm.nih.gov/geo/samples/GSM506nnn/GSM506065/suppl/GSM506065_T55_BA9_Cm.mas5.CHP.gz	22283	81	Prefrontal cortex area 9	control	male
GSM506066	T72 BA9 Pm	GSM506066	Public on Feb 04 2010	Feb 02 2010	Mar 10 2010	RNA	1	Postmortem brain prefrontal cortex	Homo sapiens	disease state: Parkinson's disease	gender: male	age: 81	brain region: Prefrontal cortex area 9	total RNA	RNeasy (Qiagen)	biotin	Standard Two-Cycle cRNA IVT method (Affymetrix Expression Analysis Technical Manual 701021 rev 5)	9606	Standard method (Affymetrix Expression Analysis Technical Manual 701021 rev 5)	Standard method (Affymetrix Expression Analysis Technical Manual 701021 rev 5)	One of 29 samples in this series	To obtain the most stringent normalization possible on the dataset, we implemented the Robust Multichip Analysis method [Irizarry et al., [2003]] for the complete set of chips derived from each brain area. These robust multi-array analysis (RMA)-normalized data were imported into GeneSpring 7.0 (Silicon Genetics) for significance analysis and pattern analysis (clustering). To obtain the most accu…	GPL96	Frank,A,Middleton	middletf@upstate.edu	315-464-7721	Neuroscience and Physiology	SUNY Upstate Medical Univ	505 Irving Avenue	Syracuse	NY	13210	USA	ftp://ftp.ncbi.nlm.nih.gov/geo/samples/GSM506nnn/GSM506066/suppl/GSM506066_T72_BA9_Pm.CEL.gz	ftp://ftp.ncbi.nlm.nih.gov/geo/samples/GSM506nnn/GSM506066/suppl/GSM506066_T72_BA9_Pm.mas5.CHP.gz	22283	81	Prefrontal cortex area 9	Parkinson's disease	male
GSM506067	T98 BA9 Cm	GSM506067	Public on Feb 04 2010	Feb 02 2010	Mar 10 2010	RNA	1	Postmortem brain prefrontal cortex	Homo sapiens	disease state: control	gender: male	age: 55	brain region: Prefrontal cortex area 9	total RNA	RNeasy (Qiagen)	biotin	Standard Two-Cycle cRNA IVT method (Affymetrix Expression Analysis Technical Manual 701021 rev 5)	9606	Standard method (Affymetrix Expression Analysis Technical Manual 701021 rev 5)	Standard method (Affymetrix Expression Analysis Technical Manual 701021 rev 5)	One of 29 samples in this series	To obtain the most stringent normalization possible on the dataset, we implemented the Robust Multichip Analysis method [Irizarry et al., [2003]] for the complete set of chips derived from each brain area. These robust multi-array analysis (RMA)-normalized data were imported into GeneSpring 7.0 (Silicon Genetics) for significance analysis and pattern analysis (clustering). To obtain the most accu…	GPL96	Frank,A,Middleton	middletf@upstate.edu	315-464-7721	Neuroscience and Physiology	SUNY Upstate Medical Univ	505 Irving Avenue	Syracuse	NY	13210	USA	ftp://ftp.ncbi.nlm.nih.gov/geo/samples/GSM506nnn/GSM506067/suppl/GSM506067_T98_BA9_Cm.CEL.gz	ftp://ftp.ncbi.nlm.nih.gov/geo/samples/GSM506nnn/GSM506067/suppl/GSM506067_T98_BA9_Cm.mas5.CHP.gz	22283	55	Prefrontal cortex area 9	control	male
GSM506068	T127 BA9 Pm	GSM506068	Public on Feb 04 2010	Feb 02 2010	Mar 10 2010	RNA	1	Postmortem brain prefrontal cortex	Homo sapiens	disease state: Parkinson's disease	gender: male	age: 89	brain region: Prefrontal cortex area 9	total RNA	RNeasy (Qiagen)	biotin	Standard Two-Cycle cRNA IVT method (Affymetrix Expression Analysis Technical Manual 701021 rev 5)	9606	Standard method (Affymetrix Expression Analysis Technical Manual 701021 rev 5)	Standard method (Affymetrix Expression Analysis Technical Manual 701021 rev 5)	One of 29 samples in this series	To obtain the most stringent normalization possible on the dataset, we implemented the Robust Multichip Analysis method [Irizarry et al., [2003]] for the complete set of chips derived from each brain area. These robust multi-array analysis (RMA)-normalized data were imported into GeneSpring 7.0 (Silicon Genetics) for significance analysis and pattern analysis (clustering). To obtain the most accu…	GPL96	Frank,A,Middleton	middletf@upstate.edu	315-464-7721	Neuroscience and Physiology	SUNY Upstate Medical Univ	505 Irving Avenue	Syracuse	NY	13210	USA	ftp://ftp.ncbi.nlm.nih.gov/geo/samples/GSM506nnn/GSM506068/suppl/GSM506068_T127_BA9_Pm.CEL.gz	ftp://ftp.ncbi.nlm.nih.gov/geo/samples/GSM506nnn/GSM506068/suppl/GSM506068_T127_BA9_Pm.mas5.CHP.gz	22283	89	Prefrontal cortex area 9	Parkinson's disease	male
GSM508594	1206 PT Cm	GSM508594	Public on Mar 12 2010	Feb 11 2010	Oct 13 2010	RNA	1	Postmortem brain putamen	Homo sapiens	disease state: Control	age: 57	gender: male	brain region: Putamen from postmortem brain	total RNA	RNeasy (Qiagen)	biotin	Standard Two-Cycle cRNA IVT method (Affymetrix Expression Analysis Technical Manual 701021 rev 5)	9606	Standard method (Affymetrix Expression Analysis Technical Manual 701021 rev 5)	Standard method (Affymetrix Expression Analysis Technical Manual 701021 rev 5)		To obtain the most stringent normalization possible on the dataset, we implemented the Robust Multichip Analysis method [Irizarry et al., [2003]] for the complete set of chips derived from each brain area. These robust multi-array analysis (RMA)-normalized data were imported into GeneSpring 7.0 (Silicon Genetics) for significance analysis and pattern analysis (clustering). To obtain the most accu…	GPL96	Frank,A,Middleton	middletf@upstate.edu	315-464-7721	Neuroscience and Physiology	SUNY Upstate Medical Univ	505 Irving Avenue	Syracuse	NY	13210	USA	ftp://ftp.ncbi.nlm.nih.gov/geo/samples/GSM508nnn/GSM508594/suppl/GSM508594.CEL.gz	ftp://ftp.ncbi.nlm.nih.gov/geo/samples/GSM508nnn/GSM508594/suppl/GSM508594.CHP.gz	22283	57	Putamen from postmortem brain	Control	male
GSM508608	1364 PT Pm	GSM508608	Public on Mar 12 2010	Feb 11 2010	Oct 13 2010	RNA	1	Postmortem brain putamen	Homo sapiens	disease state: Parkinsons disease	age: 73	gender: male	brain region: Putamen from postmortem brain	total RNA	RNeasy (Qiagen)	biotin	Standard Two-Cycle cRNA IVT method (Affymetrix Expression Analysis Technical Manual 701021 rev 5)	9606	Standard method (Affymetrix Expression Analysis Technical Manual 701021 rev 5)	Standard method (Affymetrix Expression Analysis Technical Manual 701021 rev 5)		To obtain the most stringent normalization possible on the dataset, we implemented the Robust Multichip Analysis method [Irizarry et al., [2003]] for the complete set of chips derived from each brain area. These robust multi-array analysis (RMA)-normalized data were imported into GeneSpring 7.0 (Silicon Genetics) for significance analysis and pattern analysis (clustering). To obtain the most accu…	GPL96	Frank,A,Middleton	middletf@upstate.edu	315-464-7721	Neuroscience and Physiology	SUNY Upstate Medical Univ	505 Irving Avenue	Syracuse	NY	13210	USA	ftp://ftp.ncbi.nlm.nih.gov/geo/samples/GSM508nnn/GSM508608/suppl/GSM508608.CEL.gz	ftp://ftp.ncbi.nlm.nih.gov/geo/samples/GSM508nnn/GSM508608/suppl/GSM508608.CHP.gz	22283	73	Putamen from postmortem brain	Parkinsons disease	male
GSM508609	1401 PT Pf	GSM508609	Public on Mar 12 2010	Feb 11 2010	Oct 13 2010	RNA	1	Postmortem brain putamen	Homo sapiens	disease state: Parkinsons disease	age: 80	gender: female	brain region: Putamen from postmortem brain	total RNA	RNeasy (Qiagen)	biotin	Standard Two-Cycle cRNA IVT method (Affymetrix Expression Analysis Technical Manual 701021 rev 5)	9606	Standard method (Affymetrix Expression Analysis Technical Manual 701021 rev 5)	Standard method (Affymetrix Expression Analysis Technical Manual 701021 rev 5)		To obtain the most stringent normalization possible on the dataset, we implemented the Robust Multichip Analysis method [Irizarry et al., [2003]] for the complete set of chips derived from each brain area. These robust multi-array analysis (RMA)-normalized data were imported into GeneSpring 7.0 (Silicon Genetics) for significance analysis and pattern analysis (clustering). To obtain the most accu…	GPL96	Frank,A,Middleton	middletf@upstate.edu	315-464-7721	Neuroscience and Physiology	SUNY Upstate Medical Univ	505 Irving Avenue	Syracuse	NY	13210	USA	ftp://ftp.ncbi.nlm.nih.gov/geo/samples/GSM508nnn/GSM508609/suppl/GSM508609.CEL.gz	ftp://ftp.ncbi.nlm.nih.gov/geo/samples/GSM508nnn/GSM508609/suppl/GSM508609.CHP.gz	22283	80	Putamen from postmortem brain	Parkinsons disease	female
GSM508610	1516 PT Pf	GSM508610	Public on Mar 12 2010	Feb 11 2010	Oct 13 2010	RNA	1	Postmortem brain putamen	Homo sapiens	disease state: Parkinsons disease	age: 78	gender: female	brain region: Putamen from postmortem brain	total RNA	RNeasy (Qiagen)	biotin	Standard Two-Cycle cRNA IVT method (Affymetrix Expression Analysis Technical Manual 701021 rev 5)	9606	Standard method (Affymetrix Expression Analysis Technical Manual 701021 rev 5)	Standard method (Affymetrix Expression Analysis Technical Manual 701021 rev 5)		To obtain the most stringent normalization possible on the dataset, we implemented the Robust Multichip Analysis method [Irizarry et al., [2003]] for the complete set of chips derived from each brain area. These robust multi-array analysis (RMA)-normalized data were imported into GeneSpring 7.0 (Silicon Genetics) for significance analysis and pattern analysis (clustering). To obtain the most accu…	GPL96	Frank,A,Middleton	middletf@upstate.edu	315-464-7721	Neuroscience and Physiology	SUNY Upstate Medical Univ	505 Irving Avenue	Syracuse	NY	13210	USA	ftp://ftp.ncbi.nlm.nih.gov/geo/samples/GSM508nnn/GSM508610/suppl/GSM508610.CEL.gz	ftp://ftp.ncbi.nlm.nih.gov/geo/samples/GSM508nnn/GSM508610/suppl/GSM508610.CHP.gz	22283	78	Putamen from postmortem brain	Parkinsons disease	female
GSM508611	1647 PT Pf	GSM508611	Public on Mar 12 2010	Feb 11 2010	Oct 13 2010	RNA	1	Postmortem brain putamen	Homo sapiens	disease state: Parkinsons disease	age: 84	gender: female	brain region: Putamen from postmortem brain	total RNA	RNeasy (Qiagen)	biotin	Standard Two-Cycle cRNA IVT method (Affymetrix Expression Analysis Technical Manual 701021 rev 5)	9606	Standard method (Affymetrix Expression Analysis Technical Manual 701021 rev 5)	Standard method (Affymetrix Expression Analysis Technical Manual 701021 rev 5)		To obtain the most stringent normalization possible on the dataset, we implemented the Robust Multichip Analysis method [Irizarry et al., [2003]] for the complete set of chips derived from each brain area. These robust multi-array analysis (RMA)-normalized data were imported into GeneSpring 7.0 (Silicon Genetics) for significance analysis and pattern analysis (clustering). To obtain the most accu…	GPL96	Frank,A,Middleton	middletf@upstate.edu	315-464-7721	Neuroscience and Physiology	SUNY Upstate Medical Univ	505 Irving Avenue	Syracuse	NY	13210	USA	ftp://ftp.ncbi.nlm.nih.gov/geo/samples/GSM508nnn/GSM508611/suppl/GSM508611.CEL.gz	ftp://ftp.ncbi.nlm.nih.gov/geo/samples/GSM508nnn/GSM508611/suppl/GSM508611.CHP.gz	22283	84	Putamen from postmortem brain	Parkinsons disease	female
GSM508627	2515 PT Pf	GSM508627	Public on Mar 12 2010	Feb 11 2010	Oct 13 2010	RNA	1	Postmortem brain putamen	Homo sapiens	disease state: Parkinsons disease	age: 70	gender: female	brain region: Putamen from postmortem brain	total RNA	RNeasy (Qiagen)	biotin	Standard Two-Cycle cRNA IVT method (Affymetrix Expression Analysis Technical Manual 701021 rev 5)	9606	Standard method (Affymetrix Expression Analysis Technical Manual 701021 rev 5)	Standard method (Affymetrix Expression Analysis Technical Manual 701021 rev 5)		To obtain the most stringent normalization possible on the dataset, we implemented the Robust Multichip Analysis method [Irizarry et al., [2003]] for the complete set of chips derived from each brain area. These robust multi-array analysis (RMA)-normalized data were imported into GeneSpring 7.0 (Silicon Genetics) for significance analysis and pattern analysis (clustering). To obtain the most accu…	GPL96	Frank,A,Middleton	middletf@upstate.edu	315-464-7721	Neuroscience and Physiology	SUNY Upstate Medical Univ	505 Irving Avenue	Syracuse	NY	13210	USA	ftp://ftp.ncbi.nlm.nih.gov/geo/samples/GSM508nnn/GSM508627/suppl/GSM508627.CEL.gz	ftp://ftp.ncbi.nlm.nih.gov/geo/samples/GSM508nnn/GSM508627/suppl/GSM508627.CHP.gz	22283	70	Putamen from postmortem brain	Parkinsons disease	female
GSM508628	2525 PT Pf	GSM508628	Public on Mar 12 2010	Feb 11 2010	Oct 13 2010	RNA	1	Postmortem brain putamen	Homo sapiens	disease state: Parkinsons disease	age: 82	gender: female	brain region: Putamen from postmortem brain	total RNA	RNeasy (Qiagen)	biotin	Standard Two-Cycle cRNA IVT method (Affymetrix Expression Analysis Technical Manual 701021 rev 5)	9606	Standard method (Affymetrix Expression Analysis Technical Manual 701021 rev 5)	Standard method (Affymetrix Expression Analysis Technical Manual 701021 rev 5)		To obtain the most stringent normalization possible on the dataset, we implemented the Robust Multichip Analysis method [Irizarry et al., [2003]] for the complete set of chips derived from each brain area. These robust multi-array analysis (RMA)-normalized data were imported into GeneSpring 7.0 (Silicon Genetics) for significance analysis and pattern analysis (clustering). To obtain the most accu…	GPL96	Frank,A,Middleton	middletf@upstate.edu	315-464-7721	Neuroscience and Physiology	SUNY Upstate Medical Univ	505 Irving Avenue	Syracuse	NY	13210	USA	ftp://ftp.ncbi.nlm.nih.gov/geo/samples/GSM508nnn/GSM508628/suppl/GSM508628.CEL.gz	ftp://ftp.ncbi.nlm.nih.gov/geo/samples/GSM508nnn/GSM508628/suppl/GSM508628.CHP.gz	22283	82	Putamen from postmortem brain	Parkinsons disease	female
GSM508629	2685 PT Pm	GSM508629	Public on Mar 12 2010	Feb 11 2010	Oct 13 2010	RNA	1	Postmortem brain putamen	Homo sapiens	disease state: Parkinsons disease	age: 70	gender: male	brain region: Putamen from postmortem brain	total RNA	RNeasy (Qiagen)	biotin	Standard Two-Cycle cRNA IVT method (Affymetrix Expression Analysis Technical Manual 701021 rev 5)	9606	Standard method (Affymetrix Expression Analysis Technical Manual 701021 rev 5)	Standard method (Affymetrix Expression Analysis Technical Manual 701021 rev 5)		To obtain the most stringent normalization possible on the dataset, we implemented the Robust Multichip Analysis method [Irizarry et al., [2003]] for the complete set of chips derived from each brain area. These robust multi-array analysis (RMA)-normalized data were imported into GeneSpring 7.0 (Silicon Genetics) for significance analysis and pattern analysis (clustering). To obtain the most accu…	GPL96	Frank,A,Middleton	middletf@upstate.edu	315-464-7721	Neuroscience and Physiology	SUNY Upstate Medical Univ	505 Irving Avenue	Syracuse	NY	13210	USA	ftp://ftp.ncbi.nlm.nih.gov/geo/samples/GSM508nnn/GSM508629/suppl/GSM508629.CEL.gz	ftp://ftp.ncbi.nlm.nih.gov/geo/samples/GSM508nnn/GSM508629/suppl/GSM508629.CHP.gz	22283	70	Putamen from postmortem brain	Parkinsons disease	male
GSM508661	2729 PT Pm	GSM508661	Public on Mar 12 2010	Feb 11 2010	Oct 13 2010	RNA	1	Postmortem brain putamen	Homo sapiens	disease state: Parkinsons disease	age: 80	gender: male	brain region: Putamen from postmortem brain	total RNA	RNeasy (Qiagen)	biotin	Standard Two-Cycle cRNA IVT method (Affymetrix Expression Analysis Technical Manual 701021 rev 5)	9606	Standard method (Affymetrix Expression Analysis Technical Manual 701021 rev 5)	Standard method (Affymetrix Expression Analysis Technical Manual 701021 rev 5)		To obtain the most stringent normalization possible on the dataset, we implemented the Robust Multichip Analysis method [Irizarry et al., [2003]] for the complete set of chips derived from each brain area. These robust multi-array analysis (RMA)-normalized data were imported into GeneSpring 7.0 (Silicon Genetics) for significance analysis and pattern analysis (clustering). To obtain the most accu…	GPL96	Frank,A,Middleton	middletf@upstate.edu	315-464-7721	Neuroscience and Physiology	SUNY Upstate Medical Univ	505 Irving Avenue	Syracuse	NY	13210	USA	ftp://ftp.ncbi.nlm.nih.gov/geo/samples/GSM508nnn/GSM508661/suppl/GSM508661.CEL.gz	ftp://ftp.ncbi.nlm.nih.gov/geo/samples/GSM508nnn/GSM508661/suppl/GSM508661.CHP.gz	22283	80	Putamen from postmortem brain	Parkinsons disease	male
GSM508683	2829 PT Cf	GSM508683	Public on Mar 12 2010	Feb 11 2010	Oct 13 2010	RNA	1	Postmortem brain putamen	Homo sapiens	disease state: Control	age: 94	gender: female	brain region: Putamen from postmortem brain	total RNA	RNeasy (Qiagen)	biotin	Standard Two-Cycle cRNA IVT method (Affymetrix Expression Analysis Technical Manual 701021 rev 5)	9606	Standard method (Affymetrix Expression Analysis Technical Manual 701021 rev 5)	Standard method (Affymetrix Expression Analysis Technical Manual 701021 rev 5)		To obtain the most stringent normalization possible on the dataset, we implemented the Robust Multichip Analysis method [Irizarry et al., [2003]] for the complete set of chips derived from each brain area. These robust multi-array analysis (RMA)-normalized data were imported into GeneSpring 7.0 (Silicon Genetics) for significance analysis and pattern analysis (clustering). To obtain the most accu…	GPL96	Frank,A,Middleton	middletf@upstate.edu	315-464-7721	Neuroscience and Physiology	SUNY Upstate Medical Univ	505 Irving Avenue	Syracuse	NY	13210	USA	ftp://ftp.ncbi.nlm.nih.gov/geo/samples/GSM508nnn/GSM508683/suppl/GSM508683.CEL.gz	ftp://ftp.ncbi.nlm.nih.gov/geo/samples/GSM508nnn/GSM508683/suppl/GSM508683.CHP.gz	22283	94	Putamen from postmortem brain	Control	female
GSM508684	2977 PT Pm	GSM508684	Public on Mar 12 2010	Feb 11 2010	Oct 13 2010	RNA	1	Postmortem brain putamen	Homo sapiens	disease state: Parkinsons disease	age: 70	gender: male	brain region: Putamen from postmortem brain	total RNA	RNeasy (Qiagen)	biotin	Standard Two-Cycle cRNA IVT method (Affymetrix Expression Analysis Technical Manual 701021 rev 5)	9606	Standard method (Affymetrix Expression Analysis Technical Manual 701021 rev 5)	Standard method (Affymetrix Expression Analysis Technical Manual 701021 rev 5)		To obtain the most stringent normalization possible on the dataset, we implemented the Robust Multichip Analysis method [Irizarry et al., [2003]] for the complete set of chips derived from each brain area. These robust multi-array analysis (RMA)-normalized data were imported into GeneSpring 7.0 (Silicon Genetics) for significance analysis and pattern analysis (clustering). To obtain the most accu…	GPL96	Frank,A,Middleton	middletf@upstate.edu	315-464-7721	Neuroscience and Physiology	SUNY Upstate Medical Univ	505 Irving Avenue	Syracuse	NY	13210	USA	ftp://ftp.ncbi.nlm.nih.gov/geo/samples/GSM508nnn/GSM508684/suppl/GSM508684.CEL.gz	ftp://ftp.ncbi.nlm.nih.gov/geo/samples/GSM508nnn/GSM508684/suppl/GSM508684.CHP.gz	22283	70	Putamen from postmortem brain	Parkinsons disease	male
GSM508686	3216 PT Cm	GSM508686	Public on Mar 12 2010	Feb 11 2010	Oct 13 2010	RNA	1	Postmortem brain putamen	Homo sapiens	disease state: Control	age: 79	gender: male	brain region: Putamen from postmortem brain	total RNA	RNeasy (Qiagen)	biotin	Standard Two-Cycle cRNA IVT method (Affymetrix Expression Analysis Technical Manual 701021 rev 5)	9606	Standard method (Affymetrix Expression Analysis Technical Manual 701021 rev 5)	Standard method (Affymetrix Expression Analysis Technical Manual 701021 rev 5)		To obtain the most stringent normalization possible on the dataset, we implemented the Robust Multichip Analysis method [Irizarry et al., [2003]] for the complete set of chips derived from each brain area. These robust multi-array analysis (RMA)-normalized data were imported into GeneSpring 7.0 (Silicon Genetics) for significance analysis and pattern analysis (clustering). To obtain the most accu…	GPL96	Frank,A,Middleton	middletf@upstate.edu	315-464-7721	Neuroscience and Physiology	SUNY Upstate Medical Univ	505 Irving Avenue	Syracuse	NY	13210	USA	ftp://ftp.ncbi.nlm.nih.gov/geo/samples/GSM508nnn/GSM508686/suppl/GSM508686.CEL.gz	ftp://ftp.ncbi.nlm.nih.gov/geo/samples/GSM508nnn/GSM508686/suppl/GSM508686.CHP.gz	22283	79	Putamen from postmortem brain	Control	male
GSM508687	3236 PT Cm	GSM508687	Public on Mar 12 2010	Feb 11 2010	Oct 13 2010	RNA	1	Postmortem brain putamen	Homo sapiens	disease state: Control	age: 67	gender: male	brain region: Putamen from postmortem brain	total RNA	RNeasy (Qiagen)	biotin	Standard Two-Cycle cRNA IVT method (Affymetrix Expression Analysis Technical Manual 701021 rev 5)	9606	Standard method (Affymetrix Expression Analysis Technical Manual 701021 rev 5)	Standard method (Affymetrix Expression Analysis Technical Manual 701021 rev 5)		To obtain the most stringent normalization possible on the dataset, we implemented the Robust Multichip Analysis method [Irizarry et al., [2003]] for the complete set of chips derived from each brain area. These robust multi-array analysis (RMA)-normalized data were imported into GeneSpring 7.0 (Silicon Genetics) for significance analysis and pattern analysis (clustering). To obtain the most accu…	GPL96	Frank,A,Middleton	middletf@upstate.edu	315-464-7721	Neuroscience and Physiology	SUNY Upstate Medical Univ	505 Irving Avenue	Syracuse	NY	13210	USA	ftp://ftp.ncbi.nlm.nih.gov/geo/samples/GSM508nnn/GSM508687/suppl/GSM508687.CEL.gz	ftp://ftp.ncbi.nlm.nih.gov/geo/samples/GSM508nnn/GSM508687/suppl/GSM508687.CHP.gz	22283	67	Putamen from postmortem brain	Control	male
GSM508688	3276 PT Cm	GSM508688	Public on Mar 12 2010	Feb 11 2010	Oct 13 2010	RNA	1	Postmortem brain putamen	Homo sapiens	disease state: Control	age: 54	gender: male	brain region: Putamen from postmortem brain	total RNA	RNeasy (Qiagen)	biotin	Standard Two-Cycle cRNA IVT method (Affymetrix Expression Analysis Technical Manual 701021 rev 5)	9606	Standard method (Affymetrix Expression Analysis Technical Manual 701021 rev 5)	Standard method (Affymetrix Expression Analysis Technical Manual 701021 rev 5)		To obtain the most stringent normalization possible on the dataset, we implemented the Robust Multichip Analysis method [Irizarry et al., [2003]] for the complete set of chips derived from each brain area. These robust multi-array analysis (RMA)-normalized data were imported into GeneSpring 7.0 (Silicon Genetics) for significance analysis and pattern analysis (clustering). To obtain the most accu…	GPL96	Frank,A,Middleton	middletf@upstate.edu	315-464-7721	Neuroscience and Physiology	SUNY Upstate Medical Univ	505 Irving Avenue	Syracuse	NY	13210	USA	ftp://ftp.ncbi.nlm.nih.gov/geo/samples/GSM508nnn/GSM508688/suppl/GSM508688.CEL.gz	ftp://ftp.ncbi.nlm.nih.gov/geo/samples/GSM508nnn/GSM508688/suppl/GSM508688.CHP.gz	22283	54	Putamen from postmortem brain	Control	male
GSM508689	3397 PT Cf	GSM508689	Public on Mar 12 2010	Feb 11 2010	Oct 13 2010	RNA	1	Postmortem brain putamen	Homo sapiens	disease state: Control	age: 73	gender: female	brain region: Putamen from postmortem brain	total RNA	RNeasy (Qiagen)	biotin	Standard Two-Cycle cRNA IVT method (Affymetrix Expression Analysis Technical Manual 701021 rev 5)	9606	Standard method (Affymetrix Expression Analysis Technical Manual 701021 rev 5)	Standard method (Affymetrix Expression Analysis Technical Manual 701021 rev 5)		To obtain the most stringent normalization possible on the dataset, we implemented the Robust Multichip Analysis method [Irizarry et al., [2003]] for the complete set of chips derived from each brain area. These robust multi-array analysis (RMA)-normalized data were imported into GeneSpring 7.0 (Silicon Genetics) for significance analysis and pattern analysis (clustering). To obtain the most accu…	GPL96	Frank,A,Middleton	middletf@upstate.edu	315-464-7721	Neuroscience and Physiology	SUNY Upstate Medical Univ	505 Irving Avenue	Syracuse	NY	13210	USA	ftp://ftp.ncbi.nlm.nih.gov/geo/samples/GSM508nnn/GSM508689/suppl/GSM508689.CEL.gz	ftp://ftp.ncbi.nlm.nih.gov/geo/samples/GSM508nnn/GSM508689/suppl/GSM508689.CHP.gz	22283	73	Putamen from postmortem brain	Control	female
GSM508690	3401 PT Cm	GSM508690	Public on Mar 12 2010	Feb 11 2010	Oct 13 2010	RNA	1	Postmortem brain putamen	Homo sapiens	disease state: Control	age: 82	gender: male	brain region: Putamen from postmortem brain	total RNA	RNeasy (Qiagen)	biotin	Standard Two-Cycle cRNA IVT method (Affymetrix Expression Analysis Technical Manual 701021 rev 5)	9606	Standard method (Affymetrix Expression Analysis Technical Manual 701021 rev 5)	Standard method (Affymetrix Expression Analysis Technical Manual 701021 rev 5)		To obtain the most stringent normalization possible on the dataset, we implemented the Robust Multichip Analysis method [Irizarry et al., [2003]] for the complete set of chips derived from each brain area. These robust multi-array analysis (RMA)-normalized data were imported into GeneSpring 7.0 (Silicon Genetics) for significance analysis and pattern analysis (clustering). To obtain the most accu…	GPL96	Frank,A,Middleton	middletf@upstate.edu	315-464-7721	Neuroscience and Physiology	SUNY Upstate Medical Univ	505 Irving Avenue	Syracuse	NY	13210	USA	ftp://ftp.ncbi.nlm.nih.gov/geo/samples/GSM508nnn/GSM508690/suppl/GSM508690.CEL.gz	ftp://ftp.ncbi.nlm.nih.gov/geo/samples/GSM508nnn/GSM508690/suppl/GSM508690.CHP.gz	22283	82	Putamen from postmortem brain	Control	male
GSM508691	3406 PT Cf	GSM508691	Public on Mar 12 2010	Feb 11 2010	Oct 13 2010	RNA	1	Postmortem brain putamen	Homo sapiens	disease state: Control	age: 72	gender: female	brain region: Putamen from postmortem brain	total RNA	RNeasy (Qiagen)	biotin	Standard Two-Cycle cRNA IVT method (Affymetrix Expression Analysis Technical Manual 701021 rev 5)	9606	Standard method (Affymetrix Expression Analysis Technical Manual 701021 rev 5)	Standard method (Affymetrix Expression Analysis Technical Manual 701021 rev 5)		To obtain the most stringent normalization possible on the dataset, we implemented the Robust Multichip Analysis method [Irizarry et al., [2003]] for the complete set of chips derived from each brain area. These robust multi-array analysis (RMA)-normalized data were imported into GeneSpring 7.0 (Silicon Genetics) for significance analysis and pattern analysis (clustering). To obtain the most accu…	GPL96	Frank,A,Middleton	middletf@upstate.edu	315-464-7721	Neuroscience and Physiology	SUNY Upstate Medical Univ	505 Irving Avenue	Syracuse	NY	13210	USA	ftp://ftp.ncbi.nlm.nih.gov/geo/samples/GSM508nnn/GSM508691/suppl/GSM508691.CEL.gz	ftp://ftp.ncbi.nlm.nih.gov/geo/samples/GSM508nnn/GSM508691/suppl/GSM508691.CHP.gz	22283	72	Putamen from postmortem brain	Control	female
GSM508692	3543 PT Cf	GSM508692	Public on Mar 12 2010	Feb 11 2010	Oct 13 2010	RNA	1	Postmortem brain putamen	Homo sapiens	disease state: Control	age: 73	gender: female	brain region: Putamen from postmortem brain	total RNA	RNeasy (Qiagen)	biotin	Standard Two-Cycle cRNA IVT method (Affymetrix Expression Analysis Technical Manual 701021 rev 5)	9606	Standard method (Affymetrix Expression Analysis Technical Manual 701021 rev 5)	Standard method (Affymetrix Expression Analysis Technical Manual 701021 rev 5)		To obtain the most stringent normalization possible on the dataset, we implemented the Robust Multichip Analysis method [Irizarry et al., [2003]] for the complete set of chips derived from each brain area. These robust multi-array analysis (RMA)-normalized data were imported into GeneSpring 7.0 (Silicon Genetics) for significance analysis and pattern analysis (clustering). To obtain the most accu…	GPL96	Frank,A,Middleton	middletf@upstate.edu	315-464-7721	Neuroscience and Physiology	SUNY Upstate Medical Univ	505 Irving Avenue	Syracuse	NY	13210	USA	ftp://ftp.ncbi.nlm.nih.gov/geo/samples/GSM508nnn/GSM508692/suppl/GSM508692.CEL.gz	ftp://ftp.ncbi.nlm.nih.gov/geo/samples/GSM508nnn/GSM508692/suppl/GSM508692.CHP.gz	22283	73	Putamen from postmortem brain	Control	female
GSM508693	3688 PT Cm	GSM508693	Public on Mar 12 2010	Feb 11 2010	Oct 13 2010	RNA	1	Postmortem brain putamen	Homo sapiens	disease state: Control	age: 60	gender: male	brain region: Putamen from postmortem brain	total RNA	RNeasy (Qiagen)	biotin	Standard Two-Cycle cRNA IVT method (Affymetrix Expression Analysis Technical Manual 701021 rev 5)	9606	Standard method (Affymetrix Expression Analysis Technical Manual 701021 rev 5)	Standard method (Affymetrix Expression Analysis Technical Manual 701021 rev 5)		To obtain the most stringent normalization possible on the dataset, we implemented the Robust Multichip Analysis method [Irizarry et al., [2003]] for the complete set of chips derived from each brain area. These robust multi-array analysis (RMA)-normalized data were imported into GeneSpring 7.0 (Silicon Genetics) for significance analysis and pattern analysis (clustering). To obtain the most accu…	GPL96	Frank,A,Middleton	middletf@upstate.edu	315-464-7721	Neuroscience and Physiology	SUNY Upstate Medical Univ	505 Irving Avenue	Syracuse	NY	13210	USA	ftp://ftp.ncbi.nlm.nih.gov/geo/samples/GSM508nnn/GSM508693/suppl/GSM508693.CEL.gz	ftp://ftp.ncbi.nlm.nih.gov/geo/samples/GSM508nnn/GSM508693/suppl/GSM508693.CHP.gz	22283	60	Putamen from postmortem brain	Control	male
GSM508695	5138 PT Pm	GSM508695	Public on Mar 12 2010	Feb 11 2010	Oct 13 2010	RNA	1	Postmortem brain putamen	Homo sapiens	disease state: Parkinsons disease	age: 75	gender: male	brain region: Putamen from postmortem brain	total RNA	RNeasy (Qiagen)	biotin	Standard Two-Cycle cRNA IVT method (Affymetrix Expression Analysis Technical Manual 701021 rev 5)	9606	Standard method (Affymetrix Expression Analysis Technical Manual 701021 rev 5)	Standard method (Affymetrix Expression Analysis Technical Manual 701021 rev 5)		To obtain the most stringent normalization possible on the dataset, we implemented the Robust Multichip Analysis method [Irizarry et al., [2003]] for the complete set of chips derived from each brain area. These robust multi-array analysis (RMA)-normalized data were imported into GeneSpring 7.0 (Silicon Genetics) for significance analysis and pattern analysis (clustering). To obtain the most accu…	GPL96	Frank,A,Middleton	middletf@upstate.edu	315-464-7721	Neuroscience and Physiology	SUNY Upstate Medical Univ	505 Irving Avenue	Syracuse	NY	13210	USA	ftp://ftp.ncbi.nlm.nih.gov/geo/samples/GSM508nnn/GSM508695/suppl/GSM508695.CEL.gz	ftp://ftp.ncbi.nlm.nih.gov/geo/samples/GSM508nnn/GSM508695/suppl/GSM508695.CHP.gz	22283	75	Putamen from postmortem brain	Parkinsons disease	male
GSM508696	5220 PT Cm	GSM508696	Public on Mar 12 2010	Feb 11 2010	Oct 13 2010	RNA	1	Postmortem brain putamen	Homo sapiens	disease state: Control	age: 74	gender: male	brain region: Putamen from postmortem brain	total RNA	RNeasy (Qiagen)	biotin	Standard Two-Cycle cRNA IVT method (Affymetrix Expression Analysis Technical Manual 701021 rev 5)	9606	Standard method (Affymetrix Expression Analysis Technical Manual 701021 rev 5)	Standard method (Affymetrix Expression Analysis Technical Manual 701021 rev 5)		To obtain the most stringent normalization possible on the dataset, we implemented the Robust Multichip Analysis method [Irizarry et al., [2003]] for the complete set of chips derived from each brain area. These robust multi-array analysis (RMA)-normalized data were imported into GeneSpring 7.0 (Silicon Genetics) for significance analysis and pattern analysis (clustering). To obtain the most accu…	GPL96	Frank,A,Middleton	middletf@upstate.edu	315-464-7721	Neuroscience and Physiology	SUNY Upstate Medical Univ	505 Irving Avenue	Syracuse	NY	13210	USA	ftp://ftp.ncbi.nlm.nih.gov/geo/samples/GSM508nnn/GSM508696/suppl/GSM508696.CEL.gz	ftp://ftp.ncbi.nlm.nih.gov/geo/samples/GSM508nnn/GSM508696/suppl/GSM508696.CHP.gz	22283	74	Putamen from postmortem brain	Control	male
GSM508697	5329 PT Pm	GSM508697	Public on Mar 12 2010	Feb 11 2010	Oct 13 2010	RNA	1	Postmortem brain putamen	Homo sapiens	disease state: Parkinsons disease	age: 73	gender: male	brain region: Putamen from postmortem brain	total RNA	RNeasy (Qiagen)	biotin	Standard Two-Cycle cRNA IVT method (Affymetrix Expression Analysis Technical Manual 701021 rev 5)	9606	Standard method (Affymetrix Expression Analysis Technical Manual 701021 rev 5)	Standard method (Affymetrix Expression Analysis Technical Manual 701021 rev 5)		To obtain the most stringent normalization possible on the dataset, we implemented the Robust Multichip Analysis method [Irizarry et al., [2003]] for the complete set of chips derived from each brain area. These robust multi-array analysis (RMA)-normalized data were imported into GeneSpring 7.0 (Silicon Genetics) for significance analysis and pattern analysis (clustering). To obtain the most accu…	GPL96	Frank,A,Middleton	middletf@upstate.edu	315-464-7721	Neuroscience and Physiology	SUNY Upstate Medical Univ	505 Irving Avenue	Syracuse	NY	13210	USA	ftp://ftp.ncbi.nlm.nih.gov/geo/samples/GSM508nnn/GSM508697/suppl/GSM508697.CEL.gz	ftp://ftp.ncbi.nlm.nih.gov/geo/samples/GSM508nnn/GSM508697/suppl/GSM508697.CHP.gz	22283	73	Putamen from postmortem brain	Parkinsons disease	male
GSM508699	5398 PT Cf	GSM508699	Public on Mar 12 2010	Feb 11 2010	Oct 13 2010	RNA	1	Postmortem brain putamen	Homo sapiens	disease state: Control	age: 72	gender: female	brain region: Putamen from postmortem brain	total RNA	RNeasy (Qiagen)	biotin	Standard Two-Cycle cRNA IVT method (Affymetrix Expression Analysis Technical Manual 701021 rev 5)	9606	Standard method (Affymetrix Expression Analysis Technical Manual 701021 rev 5)	Standard method (Affymetrix Expression Analysis Technical Manual 701021 rev 5)		To obtain the most stringent normalization possible on the dataset, we implemented the Robust Multichip Analysis method [Irizarry et al., [2003]] for the complete set of chips derived from each brain area. These robust multi-array analysis (RMA)-normalized data were imported into GeneSpring 7.0 (Silicon Genetics) for significance analysis and pattern analysis (clustering). To obtain the most accu…	GPL96	Frank,A,Middleton	middletf@upstate.edu	315-464-7721	Neuroscience and Physiology	SUNY Upstate Medical Univ	505 Irving Avenue	Syracuse	NY	13210	USA	ftp://ftp.ncbi.nlm.nih.gov/geo/samples/GSM508nnn/GSM508699/suppl/GSM508699.CEL.gz	ftp://ftp.ncbi.nlm.nih.gov/geo/samples/GSM508nnn/GSM508699/suppl/GSM508699.CHP.gz	22283	72	Putamen from postmortem brain	Control	female
GSM508700	5441 PT Pf	GSM508700	Public on Mar 12 2010	Feb 11 2010	Oct 13 2010	RNA	1	Postmortem brain putamen	Homo sapiens	disease state: Parkinsons disease	age: 79	gender: female	brain region: Putamen from postmortem brain	total RNA	RNeasy (Qiagen)	biotin	Standard Two-Cycle cRNA IVT method (Affymetrix Expression Analysis Technical Manual 701021 rev 5)	9606	Standard method (Affymetrix Expression Analysis Technical Manual 701021 rev 5)	Standard method (Affymetrix Expression Analysis Technical Manual 701021 rev 5)		To obtain the most stringent normalization possible on the dataset, we implemented the Robust Multichip Analysis method [Irizarry et al., [2003]] for the complete set of chips derived from each brain area. These robust multi-array analysis (RMA)-normalized data were imported into GeneSpring 7.0 (Silicon Genetics) for significance analysis and pattern analysis (clustering). To obtain the most accu…	GPL96	Frank,A,Middleton	middletf@upstate.edu	315-464-7721	Neuroscience and Physiology	SUNY Upstate Medical Univ	505 Irving Avenue	Syracuse	NY	13210	USA	ftp://ftp.ncbi.nlm.nih.gov/geo/samples/GSM508nnn/GSM508700/suppl/GSM508700.CEL.gz	ftp://ftp.ncbi.nlm.nih.gov/geo/samples/GSM508nnn/GSM508700/suppl/GSM508700.CHP.gz	22283	79	Putamen from postmortem brain	Parkinsons disease	female
GSM508701	5476 PT Pm	GSM508701	Public on Mar 12 2010	Feb 11 2010	Oct 13 2010	RNA	1	Postmortem brain putamen	Homo sapiens	disease state: Parkinsons disease	age: 67	gender: male	brain region: Putamen from postmortem brain	total RNA	RNeasy (Qiagen)	biotin	Standard Two-Cycle cRNA IVT method (Affymetrix Expression Analysis Technical Manual 701021 rev 5)	9606	Standard method (Affymetrix Expression Analysis Technical Manual 701021 rev 5)	Standard method (Affymetrix Expression Analysis Technical Manual 701021 rev 5)		To obtain the most stringent normalization possible on the dataset, we implemented the Robust Multichip Analysis method [Irizarry et al., [2003]] for the complete set of chips derived from each brain area. These robust multi-array analysis (RMA)-normalized data were imported into GeneSpring 7.0 (Silicon Genetics) for significance analysis and pattern analysis (clustering). To obtain the most accu…	GPL96	Frank,A,Middleton	middletf@upstate.edu	315-464-7721	Neuroscience and Physiology	SUNY Upstate Medical Univ	505 Irving Avenue	Syracuse	NY	13210	USA	ftp://ftp.ncbi.nlm.nih.gov/geo/samples/GSM508nnn/GSM508701/suppl/GSM508701.CEL.gz	ftp://ftp.ncbi.nlm.nih.gov/geo/samples/GSM508nnn/GSM508701/suppl/GSM508701.CHP.gz	22283	67	Putamen from postmortem brain	Parkinsons disease	male
GSM508702	5498 PT Cm	GSM508702	Public on Mar 12 2010	Feb 11 2010	Oct 13 2010	RNA	1	Postmortem brain putamen	Homo sapiens	disease state: Control	age: 75	gender: male	brain region: Putamen from postmortem brain	total RNA	RNeasy (Qiagen)	biotin	Standard Two-Cycle cRNA IVT method (Affymetrix Expression Analysis Technical Manual 701021 rev 5)	9606	Standard method (Affymetrix Expression Analysis Technical Manual 701021 rev 5)	Standard method (Affymetrix Expression Analysis Technical Manual 701021 rev 5)		To obtain the most stringent normalization possible on the dataset, we implemented the Robust Multichip Analysis method [Irizarry et al., [2003]] for the complete set of chips derived from each brain area. These robust multi-array analysis (RMA)-normalized data were imported into GeneSpring 7.0 (Silicon Genetics) for significance analysis and pattern analysis (clustering). To obtain the most accu…	GPL96	Frank,A,Middleton	middletf@upstate.edu	315-464-7721	Neuroscience and Physiology	SUNY Upstate Medical Univ	505 Irving Avenue	Syracuse	NY	13210	USA	ftp://ftp.ncbi.nlm.nih.gov/geo/samples/GSM508nnn/GSM508702/suppl/GSM508702.CEL.gz	ftp://ftp.ncbi.nlm.nih.gov/geo/samples/GSM508nnn/GSM508702/suppl/GSM508702.CHP.gz	22283	75	Putamen from postmortem brain	Control	male
GSM508703	T55 PT Cm	GSM508703	Public on Mar 12 2010	Feb 11 2010	Oct 13 2010	RNA	1	Postmortem brain putamen	Homo sapiens	disease state: Control	age: 81	gender: male	brain region: Putamen from postmortem brain	total RNA	RNeasy (Qiagen)	biotin	Standard Two-Cycle cRNA IVT method (Affymetrix Expression Analysis Technical Manual 701021 rev 5)	9606	Standard method (Affymetrix Expression Analysis Technical Manual 701021 rev 5)	Standard method (Affymetrix Expression Analysis Technical Manual 701021 rev 5)		To obtain the most stringent normalization possible on the dataset, we implemented the Robust Multichip Analysis method [Irizarry et al., [2003]] for the complete set of chips derived from each brain area. These robust multi-array analysis (RMA)-normalized data were imported into GeneSpring 7.0 (Silicon Genetics) for significance analysis and pattern analysis (clustering). To obtain the most accu…	GPL96	Frank,A,Middleton	middletf@upstate.edu	315-464-7721	Neuroscience and Physiology	SUNY Upstate Medical Univ	505 Irving Avenue	Syracuse	NY	13210	USA	ftp://ftp.ncbi.nlm.nih.gov/geo/samples/GSM508nnn/GSM508703/suppl/GSM508703.CEL.gz	ftp://ftp.ncbi.nlm.nih.gov/geo/samples/GSM508nnn/GSM508703/suppl/GSM508703.CHP.gz	22283	81	Putamen from postmortem brain	Control	male
GSM508704	T72 PT Pm	GSM508704	Public on Mar 12 2010	Feb 11 2010	Oct 13 2010	RNA	1	Postmortem brain putamen	Homo sapiens	disease state: Parkinsons disease	age: 81	gender: male	brain region: Putamen from postmortem brain	total RNA	RNeasy (Qiagen)	biotin	Standard Two-Cycle cRNA IVT method (Affymetrix Expression Analysis Technical Manual 701021 rev 5)	9606	Standard method (Affymetrix Expression Analysis Technical Manual 701021 rev 5)	Standard method (Affymetrix Expression Analysis Technical Manual 701021 rev 5)		To obtain the most stringent normalization possible on the dataset, we implemented the Robust Multichip Analysis method [Irizarry et al., [2003]] for the complete set of chips derived from each brain area. These robust multi-array analysis (RMA)-normalized data were imported into GeneSpring 7.0 (Silicon Genetics) for significance analysis and pattern analysis (clustering). To obtain the most accu…	GPL96	Frank,A,Middleton	middletf@upstate.edu	315-464-7721	Neuroscience and Physiology	SUNY Upstate Medical Univ	505 Irving Avenue	Syracuse	NY	13210	USA	ftp://ftp.ncbi.nlm.nih.gov/geo/samples/GSM508nnn/GSM508704/suppl/GSM508704.CEL.gz	ftp://ftp.ncbi.nlm.nih.gov/geo/samples/GSM508nnn/GSM508704/suppl/GSM508704.CHP.gz	22283	81	Putamen from postmortem brain	Parkinsons disease	male
GSM508705	T98 PT Cm	GSM508705	Public on Mar 12 2010	Feb 11 2010	Oct 13 2010	RNA	1	Postmortem brain putamen	Homo sapiens	disease state: Control	age: 55	gender: male	brain region: Putamen from postmortem brain	total RNA	RNeasy (Qiagen)	biotin	Standard Two-Cycle cRNA IVT method (Affymetrix Expression Analysis Technical Manual 701021 rev 5)	9606	Standard method (Affymetrix Expression Analysis Technical Manual 701021 rev 5)	Standard method (Affymetrix Expression Analysis Technical Manual 701021 rev 5)		To obtain the most stringent normalization possible on the dataset, we implemented the Robust Multichip Analysis method [Irizarry et al., [2003]] for the complete set of chips derived from each brain area. These robust multi-array analysis (RMA)-normalized data were imported into GeneSpring 7.0 (Silicon Genetics) for significance analysis and pattern analysis (clustering). To obtain the most accu…	GPL96	Frank,A,Middleton	middletf@upstate.edu	315-464-7721	Neuroscience and Physiology	SUNY Upstate Medical Univ	505 Irving Avenue	Syracuse	NY	13210	USA	ftp://ftp.ncbi.nlm.nih.gov/geo/samples/GSM508nnn/GSM508705/suppl/GSM508705.CEL.gz	ftp://ftp.ncbi.nlm.nih.gov/geo/samples/GSM508nnn/GSM508705/suppl/GSM508705.CHP.gz	22283	55	Putamen from postmortem brain	Control	male
GSM508706	T127 PT Pm	GSM508706	Public on Mar 12 2010	Feb 11 2010	Oct 13 2010	RNA	1	Postmortem brain putamen	Homo sapiens	disease state: Parkinsons disease	age: 89	gender: male	brain region: Putamen from postmortem brain	total RNA	RNeasy (Qiagen)	biotin	Standard Two-Cycle cRNA IVT method (Affymetrix Expression Analysis Technical Manual 701021 rev 5)	9606	Standard method (Affymetrix Expression Analysis Technical Manual 701021 rev 5)	Standard method (Affymetrix Expression Analysis Technical Manual 701021 rev 5)		To obtain the most stringent normalization possible on the dataset, we implemented the Robust Multichip Analysis method [Irizarry et al., [2003]] for the complete set of chips derived from each brain area. These robust multi-array analysis (RMA)-normalized data were imported into GeneSpring 7.0 (Silicon Genetics) for significance analysis and pattern analysis (clustering). To obtain the most accu…	GPL96	Frank,A,Middleton	middletf@upstate.edu	315-464-7721	Neuroscience and Physiology	SUNY Upstate Medical Univ	505 Irving Avenue	Syracuse	NY	13210	USA	ftp://ftp.ncbi.nlm.nih.gov/geo/samples/GSM508nnn/GSM508706/suppl/GSM508706.CEL.gz	ftp://ftp.ncbi.nlm.nih.gov/geo/samples/GSM508nnn/GSM508706/suppl/GSM508706.CHP.gz	22283	89	Putamen from postmortem brain	Parkinsons disease	male
GSM508708	1206 SN Cm	GSM508708	Public on Mar 12 2010	Feb 11 2010	Oct 13 2010	RNA	1	Postmortem brain whole substantia nigra	Homo sapiens	disease state: Control	age: 57	gender: male	brain region: Whole substantia nigra from postmortem brain	total RNA	RNeasy (Qiagen)	biotin	Standard Two-Cycle cRNA IVT method (Affymetrix Expression Analysis Technical Manual 701021 rev 5)	9606	Standard method (Affymetrix Expression Analysis Technical Manual 701021 rev 5)	Standard method (Affymetrix Expression Analysis Technical Manual 701021 rev 5)		To obtain the most stringent normalization possible on the dataset, we implemented the Robust Multichip Analysis method [Irizarry et al., [2003]] for the complete set of chips derived from each brain area. These robust multi-array analysis (RMA)-normalized data were imported into GeneSpring 7.0 (Silicon Genetics) for significance analysis and pattern analysis (clustering). To obtain the most accu…	GPL96	Frank,A,Middleton	middletf@upstate.edu	315-464-7721	Neuroscience and Physiology	SUNY Upstate Medical Univ	505 Irving Avenue	Syracuse	NY	13210	USA	ftp://ftp.ncbi.nlm.nih.gov/geo/samples/GSM508nnn/GSM508708/suppl/GSM508708.CEL.gz	ftp://ftp.ncbi.nlm.nih.gov/geo/samples/GSM508nnn/GSM508708/suppl/GSM508708.CHP.gz	22283	57	Whole substantia nigra from postmortem brain	Control	male
GSM508710	1364 SN Pm	GSM508710	Public on Mar 12 2010	Feb 11 2010	Oct 13 2010	RNA	1	Postmortem brain whole substantia nigra	Homo sapiens	disease state: Parkinsons disease	age: 73	gender: male	brain region: Whole substantia nigra from postmortem brain	total RNA	RNeasy (Qiagen)	biotin	Standard Two-Cycle cRNA IVT method (Affymetrix Expression Analysis Technical Manual 701021 rev 5)	9606	Standard method (Affymetrix Expression Analysis Technical Manual 701021 rev 5)	Standard method (Affymetrix Expression Analysis Technical Manual 701021 rev 5)		To obtain the most stringent normalization possible on the dataset, we implemented the Robust Multichip Analysis method [Irizarry et al., [2003]] for the complete set of chips derived from each brain area. These robust multi-array analysis (RMA)-normalized data were imported into GeneSpring 7.0 (Silicon Genetics) for significance analysis and pattern analysis (clustering). To obtain the most accu…	GPL96	Frank,A,Middleton	middletf@upstate.edu	315-464-7721	Neuroscience and Physiology	SUNY Upstate Medical Univ	505 Irving Avenue	Syracuse	NY	13210	USA	ftp://ftp.ncbi.nlm.nih.gov/geo/samples/GSM508nnn/GSM508710/suppl/GSM508710.CEL.gz	ftp://ftp.ncbi.nlm.nih.gov/geo/samples/GSM508nnn/GSM508710/suppl/GSM508710.CHP.gz	22283	73	Whole substantia nigra from postmortem brain	Parkinsons disease	male
GSM508711	1401 SN Pf	GSM508711	Public on Mar 12 2010	Feb 11 2010	Oct 13 2010	RNA	1	Postmortem brain whole substantia nigra	Homo sapiens	disease state: Parkinsons disease	age: 80	gender: female	brain region: Whole substantia nigra from postmortem brain	total RNA	RNeasy (Qiagen)	biotin	Standard Two-Cycle cRNA IVT method (Affymetrix Expression Analysis Technical Manual 701021 rev 5)	9606	Standard method (Affymetrix Expression Analysis Technical Manual 701021 rev 5)	Standard method (Affymetrix Expression Analysis Technical Manual 701021 rev 5)		To obtain the most stringent normalization possible on the dataset, we implemented the Robust Multichip Analysis method [Irizarry et al., [2003]] for the complete set of chips derived from each brain area. These robust multi-array analysis (RMA)-normalized data were imported into GeneSpring 7.0 (Silicon Genetics) for significance analysis and pattern analysis (clustering). To obtain the most accu…	GPL96	Frank,A,Middleton	middletf@upstate.edu	315-464-7721	Neuroscience and Physiology	SUNY Upstate Medical Univ	505 Irving Avenue	Syracuse	NY	13210	USA	ftp://ftp.ncbi.nlm.nih.gov/geo/samples/GSM508nnn/GSM508711/suppl/GSM508711.CEL.gz	ftp://ftp.ncbi.nlm.nih.gov/geo/samples/GSM508nnn/GSM508711/suppl/GSM508711.CHP.gz	22283	80	Whole substantia nigra from postmortem brain	Parkinsons disease	female
GSM508712	1647 SN Pf	GSM508712	Public on Mar 12 2010	Feb 11 2010	Oct 13 2010	RNA	1	Postmortem brain whole substantia nigra	Homo sapiens	disease state: Parkinsons disease	age: 84	gender: female	brain region: Whole substantia nigra from postmortem brain	total RNA	RNeasy (Qiagen)	biotin	Standard Two-Cycle cRNA IVT method (Affymetrix Expression Analysis Technical Manual 701021 rev 5)	9606	Standard method (Affymetrix Expression Analysis Technical Manual 701021 rev 5)	Standard method (Affymetrix Expression Analysis Technical Manual 701021 rev 5)		To obtain the most stringent normalization possible on the dataset, we implemented the Robust Multichip Analysis method [Irizarry et al., [2003]] for the complete set of chips derived from each brain area. These robust multi-array analysis (RMA)-normalized data were imported into GeneSpring 7.0 (Silicon Genetics) for significance analysis and pattern analysis (clustering). To obtain the most accu…	GPL96	Frank,A,Middleton	middletf@upstate.edu	315-464-7721	Neuroscience and Physiology	SUNY Upstate Medical Univ	505 Irving Avenue	Syracuse	NY	13210	USA	ftp://ftp.ncbi.nlm.nih.gov/geo/samples/GSM508nnn/GSM508712/suppl/GSM508712.CEL.gz	ftp://ftp.ncbi.nlm.nih.gov/geo/samples/GSM508nnn/GSM508712/suppl/GSM508712.CHP.gz	22283	84	Whole substantia nigra from postmortem brain	Parkinsons disease	female
GSM508713	2515 SN Pf	GSM508713	Public on Mar 12 2010	Feb 11 2010	Oct 13 2010	RNA	1	Postmortem brain whole substantia nigra	Homo sapiens	disease state: Parkinsons disease	age: 70	gender: female	brain region: Whole substantia nigra from postmortem brain	total RNA	RNeasy (Qiagen)	biotin	Standard Two-Cycle cRNA IVT method (Affymetrix Expression Analysis Technical Manual 701021 rev 5)	9606	Standard method (Affymetrix Expression Analysis Technical Manual 701021 rev 5)	Standard method (Affymetrix Expression Analysis Technical Manual 701021 rev 5)		To obtain the most stringent normalization possible on the dataset, we implemented the Robust Multichip Analysis method [Irizarry et al., [2003]] for the complete set of chips derived from each brain area. These robust multi-array analysis (RMA)-normalized data were imported into GeneSpring 7.0 (Silicon Genetics) for significance analysis and pattern analysis (clustering). To obtain the most accu…	GPL96	Frank,A,Middleton	middletf@upstate.edu	315-464-7721	Neuroscience and Physiology	SUNY Upstate Medical Univ	505 Irving Avenue	Syracuse	NY	13210	USA	ftp://ftp.ncbi.nlm.nih.gov/geo/samples/GSM508nnn/GSM508713/suppl/GSM508713.CEL.gz	ftp://ftp.ncbi.nlm.nih.gov/geo/samples/GSM508nnn/GSM508713/suppl/GSM508713.CHP.gz	22283	70	Whole substantia nigra from postmortem brain	Parkinsons disease	female
GSM508714	2525 SN Pf	GSM508714	Public on Mar 12 2010	Feb 11 2010	Oct 13 2010	RNA	1	Postmortem brain whole substantia nigra	Homo sapiens	disease state: Parkinsons disease	age: 82	gender: female	brain region: Whole substantia nigra from postmortem brain	total RNA	RNeasy (Qiagen)	biotin	Standard Two-Cycle cRNA IVT method (Affymetrix Expression Analysis Technical Manual 701021 rev 5)	9606	Standard method (Affymetrix Expression Analysis Technical Manual 701021 rev 5)	Standard method (Affymetrix Expression Analysis Technical Manual 701021 rev 5)		To obtain the most stringent normalization possible on the dataset, we implemented the Robust Multichip Analysis method [Irizarry et al., [2003]] for the complete set of chips derived from each brain area. These robust multi-array analysis (RMA)-normalized data were imported into GeneSpring 7.0 (Silicon Genetics) for significance analysis and pattern analysis (clustering). To obtain the most accu…	GPL96	Frank,A,Middleton	middletf@upstate.edu	315-464-7721	Neuroscience and Physiology	SUNY Upstate Medical Univ	505 Irving Avenue	Syracuse	NY	13210	USA	ftp://ftp.ncbi.nlm.nih.gov/geo/samples/GSM508nnn/GSM508714/suppl/GSM508714.CEL.gz	ftp://ftp.ncbi.nlm.nih.gov/geo/samples/GSM508nnn/GSM508714/suppl/GSM508714.CHP.gz	22283	82	Whole substantia nigra from postmortem brain	Parkinsons disease	female
GSM508715	2685 SN Pm	GSM508715	Public on Mar 12 2010	Feb 11 2010	Oct 13 2010	RNA	1	Postmortem brain whole substantia nigra	Homo sapiens	disease state: Parkinsons disease	age: 70	gender: male	brain region: Whole substantia nigra from postmortem brain	total RNA	RNeasy (Qiagen)	biotin	Standard Two-Cycle cRNA IVT method (Affymetrix Expression Analysis Technical Manual 701021 rev 5)	9606	Standard method (Affymetrix Expression Analysis Technical Manual 701021 rev 5)	Standard method (Affymetrix Expression Analysis Technical Manual 701021 rev 5)		To obtain the most stringent normalization possible on the dataset, we implemented the Robust Multichip Analysis method [Irizarry et al., [2003]] for the complete set of chips derived from each brain area. These robust multi-array analysis (RMA)-normalized data were imported into GeneSpring 7.0 (Silicon Genetics) for significance analysis and pattern analysis (clustering). To obtain the most accu…	GPL96	Frank,A,Middleton	middletf@upstate.edu	315-464-7721	Neuroscience and Physiology	SUNY Upstate Medical Univ	505 Irving Avenue	Syracuse	NY	13210	USA	ftp://ftp.ncbi.nlm.nih.gov/geo/samples/GSM508nnn/GSM508715/suppl/GSM508715.CEL.gz	ftp://ftp.ncbi.nlm.nih.gov/geo/samples/GSM508nnn/GSM508715/suppl/GSM508715.CHP.gz	22283	70	Whole substantia nigra from postmortem brain	Parkinsons disease	male
GSM508716	2729 SN Pm	GSM508716	Public on Mar 12 2010	Feb 11 2010	Oct 13 2010	RNA	1	Postmortem brain whole substantia nigra	Homo sapiens	disease state: Parkinsons disease	age: 80	gender: male	brain region: Whole substantia nigra from postmortem brain	total RNA	RNeasy (Qiagen)	biotin	Standard Two-Cycle cRNA IVT method (Affymetrix Expression Analysis Technical Manual 701021 rev 5)	9606	Standard method (Affymetrix Expression Analysis Technical Manual 701021 rev 5)	Standard method (Affymetrix Expression Analysis Technical Manual 701021 rev 5)		To obtain the most stringent normalization possible on the dataset, we implemented the Robust Multichip Analysis method [Irizarry et al., [2003]] for the complete set of chips derived from each brain area. These robust multi-array analysis (RMA)-normalized data were imported into GeneSpring 7.0 (Silicon Genetics) for significance analysis and pattern analysis (clustering). To obtain the most accu…	GPL96	Frank,A,Middleton	middletf@upstate.edu	315-464-7721	Neuroscience and Physiology	SUNY Upstate Medical Univ	505 Irving Avenue	Syracuse	NY	13210	USA	ftp://ftp.ncbi.nlm.nih.gov/geo/samples/GSM508nnn/GSM508716/suppl/GSM508716.CEL.gz	ftp://ftp.ncbi.nlm.nih.gov/geo/samples/GSM508nnn/GSM508716/suppl/GSM508716.CHP.gz	22283	80	Whole substantia nigra from postmortem brain	Parkinsons disease	male
GSM508717	2829 SN Cf	GSM508717	Public on Mar 12 2010	Feb 11 2010	Oct 13 2010	RNA	1	Postmortem brain whole substantia nigra	Homo sapiens	disease state: Control	age: 94	gender: female	brain region: Whole substantia nigra from postmortem brain	total RNA	RNeasy (Qiagen)	biotin	Standard Two-Cycle cRNA IVT method (Affymetrix Expression Analysis Technical Manual 701021 rev 5)	9606	Standard method (Affymetrix Expression Analysis Technical Manual 701021 rev 5)	Standard method (Affymetrix Expression Analysis Technical Manual 701021 rev 5)		To obtain the most stringent normalization possible on the dataset, we implemented the Robust Multichip Analysis method [Irizarry et al., [2003]] for the complete set of chips derived from each brain area. These robust multi-array analysis (RMA)-normalized data were imported into GeneSpring 7.0 (Silicon Genetics) for significance analysis and pattern analysis (clustering). To obtain the most accu…	GPL96	Frank,A,Middleton	middletf@upstate.edu	315-464-7721	Neuroscience and Physiology	SUNY Upstate Medical Univ	505 Irving Avenue	Syracuse	NY	13210	USA	ftp://ftp.ncbi.nlm.nih.gov/geo/samples/GSM508nnn/GSM508717/suppl/GSM508717.CEL.gz	ftp://ftp.ncbi.nlm.nih.gov/geo/samples/GSM508nnn/GSM508717/suppl/GSM508717.CHP.gz	22283	94	Whole substantia nigra from postmortem brain	Control	female
GSM508718	2977 SN Pm	GSM508718	Public on Mar 12 2010	Feb 11 2010	Oct 13 2010	RNA	1	Postmortem brain whole substantia nigra	Homo sapiens	disease state: Parkinsons disease	age: 70	gender: male	brain region: Whole substantia nigra from postmortem brain	total RNA	RNeasy (Qiagen)	biotin	Standard Two-Cycle cRNA IVT method (Affymetrix Expression Analysis Technical Manual 701021 rev 5)	9606	Standard method (Affymetrix Expression Analysis Technical Manual 701021 rev 5)	Standard method (Affymetrix Expression Analysis Technical Manual 701021 rev 5)		To obtain the most stringent normalization possible on the dataset, we implemented the Robust Multichip Analysis method [Irizarry et al., [2003]] for the complete set of chips derived from each brain area. These robust multi-array analysis (RMA)-normalized data were imported into GeneSpring 7.0 (Silicon Genetics) for significance analysis and pattern analysis (clustering). To obtain the most accu…	GPL96	Frank,A,Middleton	middletf@upstate.edu	315-464-7721	Neuroscience and Physiology	SUNY Upstate Medical Univ	505 Irving Avenue	Syracuse	NY	13210	USA	ftp://ftp.ncbi.nlm.nih.gov/geo/samples/GSM508nnn/GSM508718/suppl/GSM508718.CEL.gz	ftp://ftp.ncbi.nlm.nih.gov/geo/samples/GSM508nnn/GSM508718/suppl/GSM508718.CHP.gz	22283	70	Whole substantia nigra from postmortem brain	Parkinsons disease	male
GSM508720	3216 SN Cm	GSM508720	Public on Mar 12 2010	Feb 11 2010	Oct 13 2010	RNA	1	Postmortem brain whole substantia nigra	Homo sapiens	disease state: Control	age: 79	gender: male	brain region: Whole substantia nigra from postmortem brain	total RNA	RNeasy (Qiagen)	biotin	Standard Two-Cycle cRNA IVT method (Affymetrix Expression Analysis Technical Manual 701021 rev 5)	9606	Standard method (Affymetrix Expression Analysis Technical Manual 701021 rev 5)	Standard method (Affymetrix Expression Analysis Technical Manual 701021 rev 5)		To obtain the most stringent normalization possible on the dataset, we implemented the Robust Multichip Analysis method [Irizarry et al., [2003]] for the complete set of chips derived from each brain area. These robust multi-array analysis (RMA)-normalized data were imported into GeneSpring 7.0 (Silicon Genetics) for significance analysis and pattern analysis (clustering). To obtain the most accu…	GPL96	Frank,A,Middleton	middletf@upstate.edu	315-464-7721	Neuroscience and Physiology	SUNY Upstate Medical Univ	505 Irving Avenue	Syracuse	NY	13210	USA	ftp://ftp.ncbi.nlm.nih.gov/geo/samples/GSM508nnn/GSM508720/suppl/GSM508720.CEL.gz	ftp://ftp.ncbi.nlm.nih.gov/geo/samples/GSM508nnn/GSM508720/suppl/GSM508720.CHP.gz	22283	79	Whole substantia nigra from postmortem brain	Control	male
GSM508721	3236 SN Cm	GSM508721	Public on Mar 12 2010	Feb 11 2010	Oct 13 2010	RNA	1	Postmortem brain whole substantia nigra	Homo sapiens	disease state: Control	age: 67	gender: male	brain region: Whole substantia nigra from postmortem brain	total RNA	RNeasy (Qiagen)	biotin	Standard Two-Cycle cRNA IVT method (Affymetrix Expression Analysis Technical Manual 701021 rev 5)	9606	Standard method (Affymetrix Expression Analysis Technical Manual 701021 rev 5)	Standard method (Affymetrix Expression Analysis Technical Manual 701021 rev 5)		To obtain the most stringent normalization possible on the dataset, we implemented the Robust Multichip Analysis method [Irizarry et al., [2003]] for the complete set of chips derived from each brain area. These robust multi-array analysis (RMA)-normalized data were imported into GeneSpring 7.0 (Silicon Genetics) for significance analysis and pattern analysis (clustering). To obtain the most accu…	GPL96	Frank,A,Middleton	middletf@upstate.edu	315-464-7721	Neuroscience and Physiology	SUNY Upstate Medical Univ	505 Irving Avenue	Syracuse	NY	13210	USA	ftp://ftp.ncbi.nlm.nih.gov/geo/samples/GSM508nnn/GSM508721/suppl/GSM508721.CEL.gz	ftp://ftp.ncbi.nlm.nih.gov/geo/samples/GSM508nnn/GSM508721/suppl/GSM508721.CHP.gz	22283	67	Whole substantia nigra from postmortem brain	Control	male
GSM508722	3276 SN Cm	GSM508722	Public on Mar 12 2010	Feb 11 2010	Oct 13 2010	RNA	1	Postmortem brain whole substantia nigra	Homo sapiens	disease state: Control	age: 54	gender: male	brain region: Whole substantia nigra from postmortem brain	total RNA	RNeasy (Qiagen)	biotin	Standard Two-Cycle cRNA IVT method (Affymetrix Expression Analysis Technical Manual 701021 rev 5)	9606	Standard method (Affymetrix Expression Analysis Technical Manual 701021 rev 5)	Standard method (Affymetrix Expression Analysis Technical Manual 701021 rev 5)		To obtain the most stringent normalization possible on the dataset, we implemented the Robust Multichip Analysis method [Irizarry et al., [2003]] for the complete set of chips derived from each brain area. These robust multi-array analysis (RMA)-normalized data were imported into GeneSpring 7.0 (Silicon Genetics) for significance analysis and pattern analysis (clustering). To obtain the most accu…	GPL96	Frank,A,Middleton	middletf@upstate.edu	315-464-7721	Neuroscience and Physiology	SUNY Upstate Medical Univ	505 Irving Avenue	Syracuse	NY	13210	USA	ftp://ftp.ncbi.nlm.nih.gov/geo/samples/GSM508nnn/GSM508722/suppl/GSM508722.CEL.gz	ftp://ftp.ncbi.nlm.nih.gov/geo/samples/GSM508nnn/GSM508722/suppl/GSM508722.CHP.gz	22283	54	Whole substantia nigra from postmortem brain	Control	male
GSM508723	3397 SN Cf	GSM508723	Public on Mar 12 2010	Feb 11 2010	Oct 13 2010	RNA	1	Postmortem brain whole substantia nigra	Homo sapiens	disease state: Control	age: 73	gender: female	brain region: Whole substantia nigra from postmortem brain	total RNA	RNeasy (Qiagen)	biotin	Standard Two-Cycle cRNA IVT method (Affymetrix Expression Analysis Technical Manual 701021 rev 5)	9606	Standard method (Affymetrix Expression Analysis Technical Manual 701021 rev 5)	Standard method (Affymetrix Expression Analysis Technical Manual 701021 rev 5)		To obtain the most stringent normalization possible on the dataset, we implemented the Robust Multichip Analysis method [Irizarry et al., [2003]] for the complete set of chips derived from each brain area. These robust multi-array analysis (RMA)-normalized data were imported into GeneSpring 7.0 (Silicon Genetics) for significance analysis and pattern analysis (clustering). To obtain the most accu…	GPL96	Frank,A,Middleton	middletf@upstate.edu	315-464-7721	Neuroscience and Physiology	SUNY Upstate Medical Univ	505 Irving Avenue	Syracuse	NY	13210	USA	ftp://ftp.ncbi.nlm.nih.gov/geo/samples/GSM508nnn/GSM508723/suppl/GSM508723.CEL.gz	ftp://ftp.ncbi.nlm.nih.gov/geo/samples/GSM508nnn/GSM508723/suppl/GSM508723.CHP.gz	22283	73	Whole substantia nigra from postmortem brain	Control	female
GSM508724	3401 SN Cm	GSM508724	Public on Mar 12 2010	Feb 11 2010	Oct 13 2010	RNA	1	Postmortem brain whole substantia nigra	Homo sapiens	disease state: Control	age: 82	gender: male	brain region: Whole substantia nigra from postmortem brain	total RNA	RNeasy (Qiagen)	biotin	Standard Two-Cycle cRNA IVT method (Affymetrix Expression Analysis Technical Manual 701021 rev 5)	9606	Standard method (Affymetrix Expression Analysis Technical Manual 701021 rev 5)	Standard method (Affymetrix Expression Analysis Technical Manual 701021 rev 5)		To obtain the most stringent normalization possible on the dataset, we implemented the Robust Multichip Analysis method [Irizarry et al., [2003]] for the complete set of chips derived from each brain area. These robust multi-array analysis (RMA)-normalized data were imported into GeneSpring 7.0 (Silicon Genetics) for significance analysis and pattern analysis (clustering). To obtain the most accu…	GPL96	Frank,A,Middleton	middletf@upstate.edu	315-464-7721	Neuroscience and Physiology	SUNY Upstate Medical Univ	505 Irving Avenue	Syracuse	NY	13210	USA	ftp://ftp.ncbi.nlm.nih.gov/geo/samples/GSM508nnn/GSM508724/suppl/GSM508724.CEL.gz	ftp://ftp.ncbi.nlm.nih.gov/geo/samples/GSM508nnn/GSM508724/suppl/GSM508724.CHP.gz	22283	82	Whole substantia nigra from postmortem brain	Control	male
GSM508725	3406 SN Cf	GSM508725	Public on Mar 12 2010	Feb 11 2010	Oct 13 2010	RNA	1	Postmortem brain whole substantia nigra	Homo sapiens	disease state: Control	age: 72	gender: female	brain region: Whole substantia nigra from postmortem brain	total RNA	RNeasy (Qiagen)	biotin	Standard Two-Cycle cRNA IVT method (Affymetrix Expression Analysis Technical Manual 701021 rev 5)	9606	Standard method (Affymetrix Expression Analysis Technical Manual 701021 rev 5)	Standard method (Affymetrix Expression Analysis Technical Manual 701021 rev 5)		To obtain the most stringent normalization possible on the dataset, we implemented the Robust Multichip Analysis method [Irizarry et al., [2003]] for the complete set of chips derived from each brain area. These robust multi-array analysis (RMA)-normalized data were imported into GeneSpring 7.0 (Silicon Genetics) for significance analysis and pattern analysis (clustering). To obtain the most accu…	GPL96	Frank,A,Middleton	middletf@upstate.edu	315-464-7721	Neuroscience and Physiology	SUNY Upstate Medical Univ	505 Irving Avenue	Syracuse	NY	13210	USA	ftp://ftp.ncbi.nlm.nih.gov/geo/samples/GSM508nnn/GSM508725/suppl/GSM508725.CEL.gz	ftp://ftp.ncbi.nlm.nih.gov/geo/samples/GSM508nnn/GSM508725/suppl/GSM508725.CHP.gz	22283	72	Whole substantia nigra from postmortem brain	Control	female
GSM508726	3543 SN Cf	GSM508726	Public on Mar 12 2010	Feb 11 2010	Oct 13 2010	RNA	1	Postmortem brain whole substantia nigra	Homo sapiens	disease state: Control	age: 73	gender: female	brain region: Whole substantia nigra from postmortem brain	total RNA	RNeasy (Qiagen)	biotin	Standard Two-Cycle cRNA IVT method (Affymetrix Expression Analysis Technical Manual 701021 rev 5)	9606	Standard method (Affymetrix Expression Analysis Technical Manual 701021 rev 5)	Standard method (Affymetrix Expression Analysis Technical Manual 701021 rev 5)		To obtain the most stringent normalization possible on the dataset, we implemented the Robust Multichip Analysis method [Irizarry et al., [2003]] for the complete set of chips derived from each brain area. These robust multi-array analysis (RMA)-normalized data were imported into GeneSpring 7.0 (Silicon Genetics) for significance analysis and pattern analysis (clustering). To obtain the most accu…	GPL96	Frank,A,Middleton	middletf@upstate.edu	315-464-7721	Neuroscience and Physiology	SUNY Upstate Medical Univ	505 Irving Avenue	Syracuse	NY	13210	USA	ftp://ftp.ncbi.nlm.nih.gov/geo/samples/GSM508nnn/GSM508726/suppl/GSM508726.CEL.gz	ftp://ftp.ncbi.nlm.nih.gov/geo/samples/GSM508nnn/GSM508726/suppl/GSM508726.CHP.gz	22283	73	Whole substantia nigra from postmortem brain	Control	female
GSM508728	5138 SN Pm	GSM508728	Public on Mar 12 2010	Feb 11 2010	Oct 13 2010	RNA	1	Postmortem brain whole substantia nigra	Homo sapiens	disease state: Parkinsons disease	age: 75	gender: male	brain region: Whole substantia nigra from postmortem brain	total RNA	RNeasy (Qiagen)	biotin	Standard Two-Cycle cRNA IVT method (Affymetrix Expression Analysis Technical Manual 701021 rev 5)	9606	Standard method (Affymetrix Expression Analysis Technical Manual 701021 rev 5)	Standard method (Affymetrix Expression Analysis Technical Manual 701021 rev 5)		To obtain the most stringent normalization possible on the dataset, we implemented the Robust Multichip Analysis method [Irizarry et al., [2003]] for the complete set of chips derived from each brain area. These robust multi-array analysis (RMA)-normalized data were imported into GeneSpring 7.0 (Silicon Genetics) for significance analysis and pattern analysis (clustering). To obtain the most accu…	GPL96	Frank,A,Middleton	middletf@upstate.edu	315-464-7721	Neuroscience and Physiology	SUNY Upstate Medical Univ	505 Irving Avenue	Syracuse	NY	13210	USA	ftp://ftp.ncbi.nlm.nih.gov/geo/samples/GSM508nnn/GSM508728/suppl/GSM508728.CEL.gz	ftp://ftp.ncbi.nlm.nih.gov/geo/samples/GSM508nnn/GSM508728/suppl/GSM508728.CHP.gz	22283	75	Whole substantia nigra from postmortem brain	Parkinsons disease	male
GSM508729	5220 SN Cm	GSM508729	Public on Mar 12 2010	Feb 11 2010	Oct 13 2010	RNA	1	Postmortem brain whole substantia nigra	Homo sapiens	disease state: Control	age: 74	gender: male	brain region: Whole substantia nigra from postmortem brain	total RNA	RNeasy (Qiagen)	biotin	Standard Two-Cycle cRNA IVT method (Affymetrix Expression Analysis Technical Manual 701021 rev 5)	9606	Standard method (Affymetrix Expression Analysis Technical Manual 701021 rev 5)	Standard method (Affymetrix Expression Analysis Technical Manual 701021 rev 5)		To obtain the most stringent normalization possible on the dataset, we implemented the Robust Multichip Analysis method [Irizarry et al., [2003]] for the complete set of chips derived from each brain area. These robust multi-array analysis (RMA)-normalized data were imported into GeneSpring 7.0 (Silicon Genetics) for significance analysis and pattern analysis (clustering). To obtain the most accu…	GPL96	Frank,A,Middleton	middletf@upstate.edu	315-464-7721	Neuroscience and Physiology	SUNY Upstate Medical Univ	505 Irving Avenue	Syracuse	NY	13210	USA	ftp://ftp.ncbi.nlm.nih.gov/geo/samples/GSM508nnn/GSM508729/suppl/GSM508729.CEL.gz	ftp://ftp.ncbi.nlm.nih.gov/geo/samples/GSM508nnn/GSM508729/suppl/GSM508729.CHP.gz	22283	74	Whole substantia nigra from postmortem brain	Control	male
GSM508730	5398 SN Cf	GSM508730	Public on Mar 12 2010	Feb 11 2010	Oct 13 2010	RNA	1	Postmortem brain whole substantia nigra	Homo sapiens	disease state: Control	age: 72	gender: female	brain region: Whole substantia nigra from postmortem brain	total RNA	RNeasy (Qiagen)	biotin	Standard Two-Cycle cRNA IVT method (Affymetrix Expression Analysis Technical Manual 701021 rev 5)	9606	Standard method (Affymetrix Expression Analysis Technical Manual 701021 rev 5)	Standard method (Affymetrix Expression Analysis Technical Manual 701021 rev 5)		To obtain the most stringent normalization possible on the dataset, we implemented the Robust Multichip Analysis method [Irizarry et al., [2003]] for the complete set of chips derived from each brain area. These robust multi-array analysis (RMA)-normalized data were imported into GeneSpring 7.0 (Silicon Genetics) for significance analysis and pattern analysis (clustering). To obtain the most accu…	GPL96	Frank,A,Middleton	middletf@upstate.edu	315-464-7721	Neuroscience and Physiology	SUNY Upstate Medical Univ	505 Irving Avenue	Syracuse	NY	13210	USA	ftp://ftp.ncbi.nlm.nih.gov/geo/samples/GSM508nnn/GSM508730/suppl/GSM508730.CEL.gz	ftp://ftp.ncbi.nlm.nih.gov/geo/samples/GSM508nnn/GSM508730/suppl/GSM508730.CHP.gz	22283	72	Whole substantia nigra from postmortem brain	Control	female
GSM508731	5441 SN Pf	GSM508731	Public on Mar 12 2010	Feb 11 2010	Oct 13 2010	RNA	1	Postmortem brain whole substantia nigra	Homo sapiens	disease state: Parkinsons disease	age: 79	gender: female	brain region: Whole substantia nigra from postmortem brain	total RNA	RNeasy (Qiagen)	biotin	Standard Two-Cycle cRNA IVT method (Affymetrix Expression Analysis Technical Manual 701021 rev 5)	9606	Standard method (Affymetrix Expression Analysis Technical Manual 701021 rev 5)	Standard method (Affymetrix Expression Analysis Technical Manual 701021 rev 5)		To obtain the most stringent normalization possible on the dataset, we implemented the Robust Multichip Analysis method [Irizarry et al., [2003]] for the complete set of chips derived from each brain area. These robust multi-array analysis (RMA)-normalized data were imported into GeneSpring 7.0 (Silicon Genetics) for significance analysis and pattern analysis (clustering). To obtain the most accu…	GPL96	Frank,A,Middleton	middletf@upstate.edu	315-464-7721	Neuroscience and Physiology	SUNY Upstate Medical Univ	505 Irving Avenue	Syracuse	NY	13210	USA	ftp://ftp.ncbi.nlm.nih.gov/geo/samples/GSM508nnn/GSM508731/suppl/GSM508731.CEL.gz	ftp://ftp.ncbi.nlm.nih.gov/geo/samples/GSM508nnn/GSM508731/suppl/GSM508731.CHP.gz	22283	79	Whole substantia nigra from postmortem brain	Parkinsons disease	female
GSM508732	5476 SN Pm	GSM508732	Public on Mar 12 2010	Feb 11 2010	Oct 13 2010	RNA	1	Postmortem brain whole substantia nigra	Homo sapiens	disease state: Parkinsons disease	age: 67	gender: male	brain region: Whole substantia nigra from postmortem brain	total RNA	RNeasy (Qiagen)	biotin	Standard Two-Cycle cRNA IVT method (Affymetrix Expression Analysis Technical Manual 701021 rev 5)	9606	Standard method (Affymetrix Expression Analysis Technical Manual 701021 rev 5)	Standard method (Affymetrix Expression Analysis Technical Manual 701021 rev 5)		To obtain the most stringent normalization possible on the dataset, we implemented the Robust Multichip Analysis method [Irizarry et al., [2003]] for the complete set of chips derived from each brain area. These robust multi-array analysis (RMA)-normalized data were imported into GeneSpring 7.0 (Silicon Genetics) for significance analysis and pattern analysis (clustering). To obtain the most accu…	GPL96	Frank,A,Middleton	middletf@upstate.edu	315-464-7721	Neuroscience and Physiology	SUNY Upstate Medical Univ	505 Irving Avenue	Syracuse	NY	13210	USA	ftp://ftp.ncbi.nlm.nih.gov/geo/samples/GSM508nnn/GSM508732/suppl/GSM508732.CEL.gz	ftp://ftp.ncbi.nlm.nih.gov/geo/samples/GSM508nnn/GSM508732/suppl/GSM508732.CHP.gz	22283	67	Whole substantia nigra from postmortem brain	Parkinsons disease	male
GSM508733	5498 SN Cm	GSM508733	Public on Mar 12 2010	Feb 11 2010	Oct 13 2010	RNA	1	Postmortem brain whole substantia nigra	Homo sapiens	disease state: Control	age: 75	gender: male	brain region: Whole substantia nigra from postmortem brain	total RNA	RNeasy (Qiagen)	biotin	Standard Two-Cycle cRNA IVT method (Affymetrix Expression Analysis Technical Manual 701021 rev 5)	9606	Standard method (Affymetrix Expression Analysis Technical Manual 701021 rev 5)	Standard method (Affymetrix Expression Analysis Technical Manual 701021 rev 5)		To obtain the most stringent normalization possible on the dataset, we implemented the Robust Multichip Analysis method [Irizarry et al., [2003]] for the complete set of chips derived from each brain area. These robust multi-array analysis (RMA)-normalized data were imported into GeneSpring 7.0 (Silicon Genetics) for significance analysis and pattern analysis (clustering). To obtain the most accu…	GPL96	Frank,A,Middleton	middletf@upstate.edu	315-464-7721	Neuroscience and Physiology	SUNY Upstate Medical Univ	505 Irving Avenue	Syracuse	NY	13210	USA	ftp://ftp.ncbi.nlm.nih.gov/geo/samples/GSM508nnn/GSM508733/suppl/GSM508733.CEL.gz	ftp://ftp.ncbi.nlm.nih.gov/geo/samples/GSM508nnn/GSM508733/suppl/GSM508733.CHP.gz	22283	75	Whole substantia nigra from postmortem brain	Control	male
GSM508734	T55 SN Cm	GSM508734	Public on Mar 12 2010	Feb 11 2010	Oct 13 2010	RNA	1	Postmortem brain whole substantia nigra	Homo sapiens	disease state: Control	age: 81	gender: male	brain region: Whole substantia nigra from postmortem brain	total RNA	RNeasy (Qiagen)	biotin	Standard Two-Cycle cRNA IVT method (Affymetrix Expression Analysis Technical Manual 701021 rev 5)	9606	Standard method (Affymetrix Expression Analysis Technical Manual 701021 rev 5)	Standard method (Affymetrix Expression Analysis Technical Manual 701021 rev 5)		To obtain the most stringent normalization possible on the dataset, we implemented the Robust Multichip Analysis method [Irizarry et al., [2003]] for the complete set of chips derived from each brain area. These robust multi-array analysis (RMA)-normalized data were imported into GeneSpring 7.0 (Silicon Genetics) for significance analysis and pattern analysis (clustering). To obtain the most accu…	GPL96	Frank,A,Middleton	middletf@upstate.edu	315-464-7721	Neuroscience and Physiology	SUNY Upstate Medical Univ	505 Irving Avenue	Syracuse	NY	13210	USA	ftp://ftp.ncbi.nlm.nih.gov/geo/samples/GSM508nnn/GSM508734/suppl/GSM508734.CEL.gz	ftp://ftp.ncbi.nlm.nih.gov/geo/samples/GSM508nnn/GSM508734/suppl/GSM508734.CHP.gz	22283	81	Whole substantia nigra from postmortem brain	Control	male
GSM508735	T98 SN Cm	GSM508735	Public on Mar 12 2010	Feb 11 2010	Oct 13 2010	RNA	1	Postmortem brain whole substantia nigra	Homo sapiens	disease state: Control	age: 55	gender: male	brain region: Whole substantia nigra from postmortem brain	total RNA	RNeasy (Qiagen)	biotin	Standard Two-Cycle cRNA IVT method (Affymetrix Expression Analysis Technical Manual 701021 rev 5)	9606	Standard method (Affymetrix Expression Analysis Technical Manual 701021 rev 5)	Standard method (Affymetrix Expression Analysis Technical Manual 701021 rev 5)		To obtain the most stringent normalization possible on the dataset, we implemented the Robust Multichip Analysis method [Irizarry et al., [2003]] for the complete set of chips derived from each brain area. These robust multi-array analysis (RMA)-normalized data were imported into GeneSpring 7.0 (Silicon Genetics) for significance analysis and pattern analysis (clustering). To obtain the most accu…	GPL96	Frank,A,Middleton	middletf@upstate.edu	315-464-7721	Neuroscience and Physiology	SUNY Upstate Medical Univ	505 Irving Avenue	Syracuse	NY	13210	USA	ftp://ftp.ncbi.nlm.nih.gov/geo/samples/GSM508nnn/GSM508735/suppl/GSM508735.CEL.gz	ftp://ftp.ncbi.nlm.nih.gov/geo/samples/GSM508nnn/GSM508735/suppl/GSM508735.CHP.gz	22283	55	Whole substantia nigra from postmortem brain	Control	male
GSM521253	3576 SN Cm	GSM521253	Public on Mar 12 2010	Mar 11 2010	Oct 13 2010	RNA	1	Postmortem brain whole substantia nigra	Homo sapiens	disease state: Control	age: 59	gender: male	brain region: Whole substantia nigra from postmortem brain	total RNA	RNeasy (Qiagen)	biotin	Standard Two-Cycle cRNA IVT method (Affymetrix Expression Analysis Technical Manual 701021 rev 5)	9606	Standard method (Affymetrix Expression Analysis Technical Manual 701021 rev 5)	Standard method (Affymetrix Expression Analysis Technical Manual 701021 rev 5)		To obtain the most stringent normalization possible on the dataset, we implemented the Robust Multichip Analysis method [Irizarry et al., [2003]] for the complete set of chips derived from each brain area. These robust multi-array analysis (RMA)-normalized data were imported into GeneSpring 7.0 (Silicon Genetics) for significance analysis and pattern analysis (clustering). To obtain the most accu…	GPL96	Frank,A,Middleton	middletf@upstate.edu	315-464-7721	Neuroscience and Physiology	SUNY Upstate Medical Univ	505 Irving Avenue	Syracuse	NY	13210	USA	ftp://ftp.ncbi.nlm.nih.gov/geo/samples/GSM521nnn/GSM521253/suppl/GSM521253.CEL.gz	ftp://ftp.ncbi.nlm.nih.gov/geo/samples/GSM521nnn/GSM521253/suppl/GSM521253.CHP.gz	22283	59	Whole substantia nigra from postmortem brain	Control	male
GSM606619	1134 PT Cm	GSM606619	Public on Oct 13 2010	Oct 08 2010	Oct 13 2010	RNA	1	Postmortem brain putamen	Homo sapiens	disease state: Control	age: 41	gender: male	brain region: Putamen from postmortem brain	total RNA	RNeasy (Qiagen)	biotin	Standard Two-Cycle cRNA IVT method (Affymetrix Expression Analysis Technical Manual 701021 rev 5)	9606	Standard method (Affymetrix Expression Analysis Technical Manual 701021 rev 5)	Standard method (Affymetrix Expression Analysis Technical Manual 701021 rev 5)		MAS5.0 normalized in Gene Expression Console 1.0 (Affymetrix)	GPL96	Frank,A,Middleton	middletf@upstate.edu	315-464-7721	Neuroscience and Physiology	SUNY Upstate Medical Univ	505 Irving Avenue	Syracuse	NY	13210	USA	ftp://ftp.ncbi.nlm.nih.gov/geo/samples/GSM606nnn/GSM606619/suppl/GSM606619.CEL.gz	ftp://ftp.ncbi.nlm.nih.gov/geo/samples/GSM606nnn/GSM606619/suppl/GSM606619.CHP.gz	22283	41	Putamen from postmortem brain	Control	male
GSM606620	1266 PT Cm	GSM606620	Public on Oct 13 2010	Oct 08 2010	Oct 13 2010	RNA	1	Postmortem brain putamen	Homo sapiens	disease state: Control	age: 42	gender: male	brain region: Putamen from postmortem brain	total RNA	RNeasy (Qiagen)	biotin	Standard Two-Cycle cRNA IVT method (Affymetrix Expression Analysis Technical Manual 701021 rev 5)	9606	Standard method (Affymetrix Expression Analysis Technical Manual 701021 rev 5)	Standard method (Affymetrix Expression Analysis Technical Manual 701021 rev 5)		MAS5.0 normalized in Gene Expression Console 1.0 (Affymetrix)	GPL96	Frank,A,Middleton	middletf@upstate.edu	315-464-7721	Neuroscience and Physiology	SUNY Upstate Medical Univ	505 Irving Avenue	Syracuse	NY	13210	USA	ftp://ftp.ncbi.nlm.nih.gov/geo/samples/GSM606nnn/GSM606620/suppl/GSM606620.CEL.gz	ftp://ftp.ncbi.nlm.nih.gov/geo/samples/GSM606nnn/GSM606620/suppl/GSM606620.CHP.gz	22283	42	Putamen from postmortem brain	Control	male
GSM606621	3132 PT Cm	GSM606621	Public on Oct 13 2010	Oct 08 2010	Oct 13 2010	RNA	1	Postmortem brain putamen	Homo sapiens	disease state: Control	age: 53	gender: male	brain region: Putamen from postmortem brain	total RNA	RNeasy (Qiagen)	biotin	Standard Two-Cycle cRNA IVT method (Affymetrix Expression Analysis Technical Manual 701021 rev 5)	9606	Standard method (Affymetrix Expression Analysis Technical Manual 701021 rev 5)	Standard method (Affymetrix Expression Analysis Technical Manual 701021 rev 5)		MAS5.0 normalized in Gene Expression Console 1.0 (Affymetrix)	GPL96	Frank,A,Middleton	middletf@upstate.edu	315-464-7721	Neuroscience and Physiology	SUNY Upstate Medical Univ	505 Irving Avenue	Syracuse	NY	13210	USA	ftp://ftp.ncbi.nlm.nih.gov/geo/samples/GSM606nnn/GSM606621/suppl/GSM606621.CEL.gz	ftp://ftp.ncbi.nlm.nih.gov/geo/samples/GSM606nnn/GSM606621/suppl/GSM606621.CHP.gz	22283	53	Putamen from postmortem brain	Control	male
GSM606622	3747 PT Cm	GSM606622	Public on Oct 13 2010	Oct 08 2010	Oct 13 2010	RNA	1	Postmortem brain putamen	Homo sapiens	disease state: Control	age: 56	gender: male	brain region: Putamen from postmortem brain	total RNA	RNeasy (Qiagen)	biotin	Standard Two-Cycle cRNA IVT method (Affymetrix Expression Analysis Technical Manual 701021 rev 5)	9606	Standard method (Affymetrix Expression Analysis Technical Manual 701021 rev 5)	Standard method (Affymetrix Expression Analysis Technical Manual 701021 rev 5)		MAS5.0 normalized in Gene Expression Console 1.0 (Affymetrix)	GPL96	Frank,A,Middleton	middletf@upstate.edu	315-464-7721	Neuroscience and Physiology	SUNY Upstate Medical Univ	505 Irving Avenue	Syracuse	NY	13210	USA	ftp://ftp.ncbi.nlm.nih.gov/geo/samples/GSM606nnn/GSM606622/suppl/GSM606622.CEL.gz	ftp://ftp.ncbi.nlm.nih.gov/geo/samples/GSM606nnn/GSM606622/suppl/GSM606622.CHP.gz	22283	56	Putamen from postmortem brain	Control	male
GSM606623	5386 PT Cm	GSM606623	Public on Oct 13 2010	Oct 08 2010	Oct 13 2010	RNA	1	Postmortem brain putamen	Homo sapiens	disease state: Control	age: 68	gender: male	brain region: Putamen from postmortem brain	total RNA	RNeasy (Qiagen)	biotin	Standard Two-Cycle cRNA IVT method (Affymetrix Expression Analysis Technical Manual 701021 rev 5)	9606	Standard method (Affymetrix Expression Analysis Technical Manual 701021 rev 5)	Standard method (Affymetrix Expression Analysis Technical Manual 701021 rev 5)		MAS5.0 normalized in Gene Expression Console 1.0 (Affymetrix)	GPL96	Frank,A,Middleton	middletf@upstate.edu	315-464-7721	Neuroscience and Physiology	SUNY Upstate Medical Univ	505 Irving Avenue	Syracuse	NY	13210	USA	ftp://ftp.ncbi.nlm.nih.gov/geo/samples/GSM606nnn/GSM606623/suppl/GSM606623.CEL.gz	ftp://ftp.ncbi.nlm.nih.gov/geo/samples/GSM606nnn/GSM606623/suppl/GSM606623.CHP.gz	22283	68	Putamen from postmortem brain	Control	male
GSM606624	1134 SN Cm	GSM606624	Public on Oct 13 2010	Oct 08 2010	Oct 13 2010	RNA	1	Postmortem brain whole substantia nigra	Homo sapiens	disease state: Control	age: 41	gender: male	brain region: Whole substantia nigra from postmortem brain	total RNA	RNeasy (Qiagen)	biotin	Standard Two-Cycle cRNA IVT method (Affymetrix Expression Analysis Technical Manual 701021 rev 5)	9606	Standard method (Affymetrix Expression Analysis Technical Manual 701021 rev 5)	Standard method (Affymetrix Expression Analysis Technical Manual 701021 rev 5)		MAS5.0 normalized in Gene Expression Console 1.0 (Affymetrix)	GPL96	Frank,A,Middleton	middletf@upstate.edu	315-464-7721	Neuroscience and Physiology	SUNY Upstate Medical Univ	505 Irving Avenue	Syracuse	NY	13210	USA	ftp://ftp.ncbi.nlm.nih.gov/geo/samples/GSM606nnn/GSM606624/suppl/GSM606624.CEL.gz	ftp://ftp.ncbi.nlm.nih.gov/geo/samples/GSM606nnn/GSM606624/suppl/GSM606624.CHP.gz	22283	41	Whole substantia nigra from postmortem brain	Control	male
GSM606625	1266 SN Cm	GSM606625	Public on Oct 13 2010	Oct 08 2010	Oct 13 2010	RNA	1	Postmortem brain whole substantia nigra	Homo sapiens	disease state: Control	age: 42	gender: male	brain region: Whole substantia nigra from postmortem brain	total RNA	RNeasy (Qiagen)	biotin	Standard Two-Cycle cRNA IVT method (Affymetrix Expression Analysis Technical Manual 701021 rev 5)	9606	Standard method (Affymetrix Expression Analysis Technical Manual 701021 rev 5)	Standard method (Affymetrix Expression Analysis Technical Manual 701021 rev 5)		MAS5.0 normalized in Gene Expression Console 1.0 (Affymetrix)	GPL96	Frank,A,Middleton	middletf@upstate.edu	315-464-7721	Neuroscience and Physiology	SUNY Upstate Medical Univ	505 Irving Avenue	Syracuse	NY	13210	USA	ftp://ftp.ncbi.nlm.nih.gov/geo/samples/GSM606nnn/GSM606625/suppl/GSM606625.CEL.gz	ftp://ftp.ncbi.nlm.nih.gov/geo/samples/GSM606nnn/GSM606625/suppl/GSM606625.CHP.gz	22283	42	Whole substantia nigra from postmortem brain	Control	male
GSM606626	3132 SN Cm	GSM606626	Public on Oct 13 2010	Oct 08 2010	Oct 13 2010	RNA	1	Postmortem brain whole substantia nigra	Homo sapiens	disease state: Control	age: 53	gender: male	brain region: Whole substantia nigra from postmortem brain	total RNA	RNeasy (Qiagen)	biotin	Standard Two-Cycle cRNA IVT method (Affymetrix Expression Analysis Technical Manual 701021 rev 5)	9606	Standard method (Affymetrix Expression Analysis Technical Manual 701021 rev 5)	Standard method (Affymetrix Expression Analysis Technical Manual 701021 rev 5)		MAS5.0 normalized in Gene Expression Console 1.0 (Affymetrix)	GPL96	Frank,A,Middleton	middletf@upstate.edu	315-464-7721	Neuroscience and Physiology	SUNY Upstate Medical Univ	505 Irving Avenue	Syracuse	NY	13210	USA	ftp://ftp.ncbi.nlm.nih.gov/geo/samples/GSM606nnn/GSM606626/suppl/GSM606626.CEL.gz	ftp://ftp.ncbi.nlm.nih.gov/geo/samples/GSM606nnn/GSM606626/suppl/GSM606626.CHP.gz	22283	53	Whole substantia nigra from postmortem brain	Control	male

## Sheet: GSE20333
	title	geo_accession	status	submission_date	last_update_date	type	channel_count	source_name_ch1	organism_ch1	characteristics_ch1	characteristics_ch1.1	molecule_ch1	extract_protocol_ch1	label_ch1	label_protocol_ch1	taxid_ch1	hyb_protocol	scan_protocol	description	data_processing	platform_id	contact_name	contact_email	contact_phone	contact_institute	contact_address	contact_city	contact_state	contact_zip/postal_code	contact_country	supplementary_file	data_row_count	age:ch1	gender:ch1
GSM509547	Control, A44	GSM509547	Public on Mar 10 2010	Feb 16 2010	Oct 25 2022	RNA	1	Substantia nigra	Homo sapiens	age: 75	gender: M	total RNA	Trizol extraction of total RNA was performed according to the manufacturer's instructions.	Biotin	Biotinylated cRNA were prepared according to the standard Affymetrix protocol from 6 ug total RNA (GeneChip庐 Expression Analysis Technical Manual, 2001, Affymetrix).http://www.affymetrix.com/support/downloads/manuals/expression_analysis_technical_manual.pdf	9606	Spike controls were added to 15 ug fragmented cRNA before overnight hybridisation. Arrays were then washed and stained with streptavidin-phycoerythrin, before being scanned on an Affymetrix GeneChip scanner. A complete description of these procedures is available at http://www.affymetrix.com/support/downloads/manuals/expression_analysis_technical_manual.pdf	Standard Affymetrix protocol (Affymetrix GeneChip Expression Analysis Technical Manual, 2001).http://www.affymetrix.com/support/downloads/manuals/expression_analysis_technical_manual.pdf	Gene expression data from substantia nigra	MAS 5 was used to read the CEL files. Genes were filtered using Mas 5 algorithm results. One expected difficulty when working with post mortem samples is the various degrees of degradation in the RNA preparations. Therefore, cRNA originating from these samples contain more 3' ends than 5' prime ends. Since the Affymetrix array probe sets are designed so that the 3' ends are selected whenever poss…	GPL201	jasmine,,Jacob	j-jacob@sheba.health.gov.il	0523790500	Sheba Medical Center at Tel HaShomer	haChevel 33	Shoham	-Select-	60850	Israel	ftp://ftp.ncbi.nlm.nih.gov/geo/samples/GSM509nnn/GSM509547/suppl/GSM509547.CEL.gz	8793	75	M
GSM509548	Control, A46	GSM509548	Public on Mar 10 2010	Feb 16 2010	Oct 25 2022	RNA	1	Substantia nigra	Homo sapiens	age: 85	gender: M	total RNA	Trizol extraction of total RNA was performed according to the manufacturer's instructions.	Biotin	Biotinylated cRNA were prepared according to the standard Affymetrix protocol from 6 ug total RNA (GeneChip庐 Expression Analysis Technical Manual, 2001, Affymetrix).http://www.affymetrix.com/support/downloads/manuals/expression_analysis_technical_manual.pdf	9606	Spike controls were added to 15 ug fragmented cRNA before overnight hybridisation. Arrays were then washed and stained with streptavidin-phycoerythrin, before being scanned on an Affymetrix GeneChip scanner. A complete description of these procedures is available at http://www.affymetrix.com/support/downloads/manuals/expression_analysis_technical_manual.pdf	Standard Affymetrix protocol (Affymetrix GeneChip Expression Analysis Technical Manual, 2001).http://www.affymetrix.com/support/downloads/manuals/expression_analysis_technical_manual.pdf	Gene expression data from substantia nigra	MAS 5 was used to read the CEL files. Genes were filtered using Mas 5 algorithm results. One expected difficulty when working with post mortem samples is the various degrees of degradation in the RNA preparations. Therefore, cRNA originating from these samples contain more 3' ends than 5' prime ends. Since the Affymetrix array probe sets are designed so that the 3' ends are selected whenever poss…	GPL201	jasmine,,Jacob	j-jacob@sheba.health.gov.il	0523790500	Sheba Medical Center at Tel HaShomer	haChevel 33	Shoham	-Select-	60850	Israel	ftp://ftp.ncbi.nlm.nih.gov/geo/samples/GSM509nnn/GSM509548/suppl/GSM509548.CEL.gz	8793	85	M
GSM509549	Control, A48	GSM509549	Public on Mar 10 2010	Feb 16 2010	Oct 25 2022	RNA	1	Substantia nigra	Homo sapiens	age: 68	gender: M	total RNA	Trizol extraction of total RNA was performed according to the manufacturer's instructions.	Biotin	Biotinylated cRNA were prepared according to the standard Affymetrix protocol from 6 ug total RNA (GeneChip庐 Expression Analysis Technical Manual, 2001, Affymetrix).http://www.affymetrix.com/support/downloads/manuals/expression_analysis_technical_manual.pdf	9606	Spike controls were added to 15 ug fragmented cRNA before overnight hybridisation. Arrays were then washed and stained with streptavidin-phycoerythrin, before being scanned on an Affymetrix GeneChip scanner. A complete description of these procedures is available at http://www.affymetrix.com/support/downloads/manuals/expression_analysis_technical_manual.pdf	Standard Affymetrix protocol (Affymetrix GeneChip Expression Analysis Technical Manual, 2001).http://www.affymetrix.com/support/downloads/manuals/expression_analysis_technical_manual.pdf	Gene expression data from substantia nigra	MAS 5 was used to read the CEL files. Genes were filtered using Mas 5 algorithm results. One expected difficulty when working with post mortem samples is the various degrees of degradation in the RNA preparations. Therefore, cRNA originating from these samples contain more 3' ends than 5' prime ends. Since the Affymetrix array probe sets are designed so that the 3' ends are selected whenever poss…	GPL201	jasmine,,Jacob	j-jacob@sheba.health.gov.il	0523790500	Sheba Medical Center at Tel HaShomer	haChevel 33	Shoham	-Select-	60850	Israel	ftp://ftp.ncbi.nlm.nih.gov/geo/samples/GSM509nnn/GSM509549/suppl/GSM509549.CEL.gz	8793	68	M
GSM509550	Control, A49	GSM509550	Public on Mar 10 2010	Feb 16 2010	Oct 25 2022	RNA	1	Substantia nigra	Homo sapiens	age: 88	gender: M	total RNA	Trizol extraction of total RNA was performed according to the manufacturer's instructions.	Biotin	Biotinylated cRNA were prepared according to the standard Affymetrix protocol from 6 ug total RNA (GeneChip庐 Expression Analysis Technical Manual, 2001, Affymetrix).http://www.affymetrix.com/support/downloads/manuals/expression_analysis_technical_manual.pdf	9606	Spike controls were added to 15 ug fragmented cRNA before overnight hybridisation. Arrays were then washed and stained with streptavidin-phycoerythrin, before being scanned on an Affymetrix GeneChip scanner. A complete description of these procedures is available at http://www.affymetrix.com/support/downloads/manuals/expression_analysis_technical_manual.pdf	Standard Affymetrix protocol (Affymetrix GeneChip Expression Analysis Technical Manual, 2001).http://www.affymetrix.com/support/downloads/manuals/expression_analysis_technical_manual.pdf	Gene expression data from substantia nigra	MAS 5 was used to read the CEL files. Genes were filtered using Mas 5 algorithm results. One expected difficulty when working with post mortem samples is the various degrees of degradation in the RNA preparations. Therefore, cRNA originating from these samples contain more 3' ends than 5' prime ends. Since the Affymetrix array probe sets are designed so that the 3' ends are selected whenever poss…	GPL201	jasmine,,Jacob	j-jacob@sheba.health.gov.il	0523790500	Sheba Medical Center at Tel HaShomer	haChevel 33	Shoham	-Select-	60850	Israel	ftp://ftp.ncbi.nlm.nih.gov/geo/samples/GSM509nnn/GSM509550/suppl/GSM509550.CEL.gz	8793	88	M
GSM509551	Control, A11	GSM509551	Public on Mar 10 2010	Feb 16 2010	Oct 25 2022	RNA	1	Substantia nigra	Homo sapiens	age: 72	gender: M	total RNA	Trizol extraction of total RNA was performed according to the manufacturer's instructions.	Biotin	Biotinylated cRNA were prepared according to the standard Affymetrix protocol from 6 ug total RNA (GeneChip庐 Expression Analysis Technical Manual, 2001, Affymetrix).http://www.affymetrix.com/support/downloads/manuals/expression_analysis_technical_manual.pdf	9606	Spike controls were added to 15 ug fragmented cRNA before overnight hybridisation. Arrays were then washed and stained with streptavidin-phycoerythrin, before being scanned on an Affymetrix GeneChip scanner. A complete description of these procedures is available at http://www.affymetrix.com/support/downloads/manuals/expression_analysis_technical_manual.pdf	Standard Affymetrix protocol (Affymetrix GeneChip Expression Analysis Technical Manual, 2001).http://www.affymetrix.com/support/downloads/manuals/expression_analysis_technical_manual.pdf	Gene expression data from substantia nigra	MAS 5 was used to read the CEL files. Genes were filtered using Mas 5 algorithm results. One expected difficulty when working with post mortem samples is the various degrees of degradation in the RNA preparations. Therefore, cRNA originating from these samples contain more 3' ends than 5' prime ends. Since the Affymetrix array probe sets are designed so that the 3' ends are selected whenever poss…	GPL201	jasmine,,Jacob	j-jacob@sheba.health.gov.il	0523790500	Sheba Medical Center at Tel HaShomer	haChevel 33	Shoham	-Select-	60850	Israel	ftp://ftp.ncbi.nlm.nih.gov/geo/samples/GSM509nnn/GSM509551/suppl/GSM509551.CEL.gz	8793	72	M
GSM509552	Control, A12	GSM509552	Public on Mar 10 2010	Feb 16 2010	Oct 25 2022	RNA	1	Substantia nigra	Homo sapiens	age: 86	gender: F	total RNA	Trizol extraction of total RNA was performed according to the manufacturer's instructions.	Biotin	Biotinylated cRNA were prepared according to the standard Affymetrix protocol from 6 ug total RNA (GeneChip庐 Expression Analysis Technical Manual, 2001, Affymetrix).http://www.affymetrix.com/support/downloads/manuals/expression_analysis_technical_manual.pdf	9606	Spike controls were added to 15 ug fragmented cRNA before overnight hybridisation. Arrays were then washed and stained with streptavidin-phycoerythrin, before being scanned on an Affymetrix GeneChip scanner. A complete description of these procedures is available at http://www.affymetrix.com/support/downloads/manuals/expression_analysis_technical_manual.pdf	Standard Affymetrix protocol (Affymetrix GeneChip Expression Analysis Technical Manual, 2001).http://www.affymetrix.com/support/downloads/manuals/expression_analysis_technical_manual.pdf	Gene expression data from substantia nigra	MAS 5 was used to read the CEL files. Genes were filtered using Mas 5 algorithm results. One expected difficulty when working with post mortem samples is the various degrees of degradation in the RNA preparations. Therefore, cRNA originating from these samples contain more 3' ends than 5' prime ends. Since the Affymetrix array probe sets are designed so that the 3' ends are selected whenever poss…	GPL201	jasmine,,Jacob	j-jacob@sheba.health.gov.il	0523790500	Sheba Medical Center at Tel HaShomer	haChevel 33	Shoham	-Select-	60850	Israel	ftp://ftp.ncbi.nlm.nih.gov/geo/samples/GSM509nnn/GSM509552/suppl/GSM509552.CEL.gz	8793	86	F
GSM509553	Parkinson's disease, A9	GSM509553	Public on Mar 10 2010	Feb 16 2010	Oct 25 2022	RNA	1	Substantia nigra	Homo sapiens	age: 73	gender: F	total RNA	Trizol extraction of total RNA was performed according to the manufacturer's instructions.	Biotin	Biotinylated cRNA were prepared according to the standard Affymetrix protocol from 6 ug total RNA (GeneChip庐 Expression Analysis Technical Manual, 2001, Affymetrix).http://www.affymetrix.com/support/downloads/manuals/expression_analysis_technical_manual.pdf	9606	Spike controls were added to 15 ug fragmented cRNA before overnight hybridisation. Arrays were then washed and stained with streptavidin-phycoerythrin, before being scanned on an Affymetrix GeneChip scanner. A complete description of these procedures is available at http://www.affymetrix.com/support/downloads/manuals/expression_analysis_technical_manual.pdf	Standard Affymetrix protocol (Affymetrix GeneChip Expression Analysis Technical Manual, 2001).http://www.affymetrix.com/support/downloads/manuals/expression_analysis_technical_manual.pdf	Gene expression data from substantia nigra	MAS 5 was used to read the CEL files. Genes were filtered using Mas 5 algorithm results. One expected difficulty when working with post mortem samples is the various degrees of degradation in the RNA preparations. Therefore, cRNA originating from these samples contain more 3' ends than 5' prime ends. Since the Affymetrix array probe sets are designed so that the 3' ends are selected whenever poss…	GPL201	jasmine,,Jacob	j-jacob@sheba.health.gov.il	0523790500	Sheba Medical Center at Tel HaShomer	haChevel 33	Shoham	-Select-	60850	Israel	ftp://ftp.ncbi.nlm.nih.gov/geo/samples/GSM509nnn/GSM509553/suppl/GSM509553.CEL.gz	8793	73	F
GSM509554	Parkinson's disease, A10	GSM509554	Public on Mar 10 2010	Feb 16 2010	Oct 25 2022	RNA	1	Substantia nigra	Homo sapiens	age: 79	gender: F	total RNA	Trizol extraction of total RNA was performed according to the manufacturer's instructions.	Biotin	Biotinylated cRNA were prepared according to the standard Affymetrix protocol from 6 ug total RNA (GeneChip庐 Expression Analysis Technical Manual, 2001, Affymetrix).http://www.affymetrix.com/support/downloads/manuals/expression_analysis_technical_manual.pdf	9606	Spike controls were added to 15 ug fragmented cRNA before overnight hybridisation. Arrays were then washed and stained with streptavidin-phycoerythrin, before being scanned on an Affymetrix GeneChip scanner. A complete description of these procedures is available at http://www.affymetrix.com/support/downloads/manuals/expression_analysis_technical_manual.pdf	Standard Affymetrix protocol (Affymetrix GeneChip Expression Analysis Technical Manual, 2001).http://www.affymetrix.com/support/downloads/manuals/expression_analysis_technical_manual.pdf	Gene expression data from substantia nigra	MAS 5 was used to read the CEL files. Genes were filtered using Mas 5 algorithm results. One expected difficulty when working with post mortem samples is the various degrees of degradation in the RNA preparations. Therefore, cRNA originating from these samples contain more 3' ends than 5' prime ends. Since the Affymetrix array probe sets are designed so that the 3' ends are selected whenever poss…	GPL201	jasmine,,Jacob	j-jacob@sheba.health.gov.il	0523790500	Sheba Medical Center at Tel HaShomer	haChevel 33	Shoham	-Select-	60850	Israel	ftp://ftp.ncbi.nlm.nih.gov/geo/samples/GSM509nnn/GSM509554/suppl/GSM509554.CEL.gz	8793	79	F
GSM509555	Parkinson's disease, A39	GSM509555	Public on Mar 10 2010	Feb 16 2010	Oct 25 2022	RNA	1	Substantia nigra	Homo sapiens	age: 87	gender: F	total RNA	Trizol extraction of total RNA was performed according to the manufacturer's instructions.	Biotin	Biotinylated cRNA were prepared according to the standard Affymetrix protocol from 6 ug total RNA (GeneChip庐 Expression Analysis Technical Manual, 2001, Affymetrix).http://www.affymetrix.com/support/downloads/manuals/expression_analysis_technical_manual.pdf	9606	Spike controls were added to 15 ug fragmented cRNA before overnight hybridisation. Arrays were then washed and stained with streptavidin-phycoerythrin, before being scanned on an Affymetrix GeneChip scanner. A complete description of these procedures is available at http://www.affymetrix.com/support/downloads/manuals/expression_analysis_technical_manual.pdf	Standard Affymetrix protocol (Affymetrix GeneChip Expression Analysis Technical Manual, 2001).http://www.affymetrix.com/support/downloads/manuals/expression_analysis_technical_manual.pdf	Gene expression data from substantia nigra	MAS 5 was used to read the CEL files. Genes were filtered using Mas 5 algorithm results. One expected difficulty when working with post mortem samples is the various degrees of degradation in the RNA preparations. Therefore, cRNA originating from these samples contain more 3' ends than 5' prime ends. Since the Affymetrix array probe sets are designed so that the 3' ends are selected whenever poss…	GPL201	jasmine,,Jacob	j-jacob@sheba.health.gov.il	0523790500	Sheba Medical Center at Tel HaShomer	haChevel 33	Shoham	-Select-	60850	Israel	ftp://ftp.ncbi.nlm.nih.gov/geo/samples/GSM509nnn/GSM509555/suppl/GSM509555.CEL.gz	8793	87	F
GSM509556	Parkinson's disease, A41	GSM509556	Public on Mar 10 2010	Feb 16 2010	Oct 25 2022	RNA	1	Substantia nigra	Homo sapiens	age: 75	gender: M	total RNA	Trizol extraction of total RNA was performed according to the manufacturer's instructions.	Biotin	Biotinylated cRNA were prepared according to the standard Affymetrix protocol from 6 ug total RNA (GeneChip庐 Expression Analysis Technical Manual, 2001, Affymetrix).http://www.affymetrix.com/support/downloads/manuals/expression_analysis_technical_manual.pdf	9606	Spike controls were added to 15 ug fragmented cRNA before overnight hybridisation. Arrays were then washed and stained with streptavidin-phycoerythrin, before being scanned on an Affymetrix GeneChip scanner. A complete description of these procedures is available at http://www.affymetrix.com/support/downloads/manuals/expression_analysis_technical_manual.pdf	Standard Affymetrix protocol (Affymetrix GeneChip Expression Analysis Technical Manual, 2001).http://www.affymetrix.com/support/downloads/manuals/expression_analysis_technical_manual.pdf	Gene expression data from substantia nigra	MAS 5 was used to read the CEL files. Genes were filtered using Mas 5 algorithm results. One expected difficulty when working with post mortem samples is the various degrees of degradation in the RNA preparations. Therefore, cRNA originating from these samples contain more 3' ends than 5' prime ends. Since the Affymetrix array probe sets are designed so that the 3' ends are selected whenever poss…	GPL201	jasmine,,Jacob	j-jacob@sheba.health.gov.il	0523790500	Sheba Medical Center at Tel HaShomer	haChevel 33	Shoham	-Select-	60850	Israel	ftp://ftp.ncbi.nlm.nih.gov/geo/samples/GSM509nnn/GSM509556/suppl/GSM509556.CEL.gz	8793	75	M
GSM509557	Parkinson's disease, A42	GSM509557	Public on Mar 10 2010	Feb 16 2010	Oct 25 2022	RNA	1	Substantia nigra	Homo sapiens	age: 78	gender: F	total RNA	Trizol extraction of total RNA was performed according to the manufacturer's instructions.	Biotin	Biotinylated cRNA were prepared according to the standard Affymetrix protocol from 6 ug total RNA (GeneChip庐 Expression Analysis Technical Manual, 2001, Affymetrix).http://www.affymetrix.com/support/downloads/manuals/expression_analysis_technical_manual.pdf	9606	Spike controls were added to 15 ug fragmented cRNA before overnight hybridisation. Arrays were then washed and stained with streptavidin-phycoerythrin, before being scanned on an Affymetrix GeneChip scanner. A complete description of these procedures is available at http://www.affymetrix.com/support/downloads/manuals/expression_analysis_technical_manual.pdf	Standard Affymetrix protocol (Affymetrix GeneChip Expression Analysis Technical Manual, 2001).http://www.affymetrix.com/support/downloads/manuals/expression_analysis_technical_manual.pdf	Gene expression data from substantia nigra	MAS 5 was used to read the CEL files. Genes were filtered using Mas 5 algorithm results. One expected difficulty when working with post mortem samples is the various degrees of degradation in the RNA preparations. Therefore, cRNA originating from these samples contain more 3' ends than 5' prime ends. Since the Affymetrix array probe sets are designed so that the 3' ends are selected whenever poss…	GPL201	jasmine,,Jacob	j-jacob@sheba.health.gov.il	0523790500	Sheba Medical Center at Tel HaShomer	haChevel 33	Shoham	-Select-	60850	Israel	ftp://ftp.ncbi.nlm.nih.gov/geo/samples/GSM509nnn/GSM509557/suppl/GSM509557.CEL.gz	8793	78	F
GSM509558	Parkinson's disease, A43	GSM509558	Public on Mar 10 2010	Feb 16 2010	Oct 25 2022	RNA	1	Substantia nigra	Homo sapiens	age: 70	gender: M	total RNA	Trizol extraction of total RNA was performed according to the manufacturer's instructions.	Biotin	Biotinylated cRNA were prepared according to the standard Affymetrix protocol from 6 ug total RNA (GeneChip庐 Expression Analysis Technical Manual, 2001, Affymetrix).http://www.affymetrix.com/support/downloads/manuals/expression_analysis_technical_manual.pdf	9606	Spike controls were added to 15 ug fragmented cRNA before overnight hybridisation. Arrays were then washed and stained with streptavidin-phycoerythrin, before being scanned on an Affymetrix GeneChip scanner. A complete description of these procedures is available at http://www.affymetrix.com/support/downloads/manuals/expression_analysis_technical_manual.pdf	Standard Affymetrix protocol (Affymetrix GeneChip Expression Analysis Technical Manual, 2001).http://www.affymetrix.com/support/downloads/manuals/expression_analysis_technical_manual.pdf	Gene expression data from substantia nigra	MAS 5 was used to read the CEL files. Genes were filtered using Mas 5 algorithm results. One expected difficulty when working with post mortem samples is the various degrees of degradation in the RNA preparations. Therefore, cRNA originating from these samples contain more 3' ends than 5' prime ends. Since the Affymetrix array probe sets are designed so that the 3' ends are selected whenever poss…	GPL201	jasmine,,Jacob	j-jacob@sheba.health.gov.il	0523790500	Sheba Medical Center at Tel HaShomer	haChevel 33	Shoham	-Select-	60850	Israel	ftp://ftp.ncbi.nlm.nih.gov/geo/samples/GSM509nnn/GSM509558/suppl/GSM509558.CEL.gz	8793	70	M

## Sheet: GSE42966
	title	geo_accession	status	submission_date	last_update_date	type	channel_count	source_name_ch1	organism_ch1	characteristics_ch1	characteristics_ch1.1	characteristics_ch1.2	characteristics_ch1.3	characteristics_ch1.4	treatment_protocol_ch1	molecule_ch1	extract_protocol_ch1	label_ch1	label_protocol_ch1	taxid_ch1	hyb_protocol	scan_protocol	description	data_processing	platform_id	contact_name	contact_email	contact_phone	contact_laboratory	contact_department	contact_institute	contact_address	contact_city	contact_state	contact_zip/postal_code	contact_country	supplementary_file	data_row_count	age:ch1	disease stage:ch1	disease state:ch1	gender:ch1	tissue:ch1
GSM1054070	substantia-nigra control 1	GSM1054070	Public on Nov 30 2018	Dec 17 2012	Nov 30 2018	RNA	1	brain, substantia_nigra	Homo sapiens	disease state: control	gender: Male	disease stage: NA	age: 69	tissue: substantia nigra	Post-mortem substrantia nigra explants from patients were obtained and immediately preserved with 600 uL of RNAlater (Qiagen).	total RNA	Brain tissue explants from substantia nigra (3-4 mm3) were homogenized with TissueRupter (Qiagen) and total RNA was extracted from the homogenates using the RNeasy Lipid Tissue Kit (Qiagen)	Cy3	Cyanine-3 (Cy3) labeled cRNA was prepared from 0.5 ug RNA using the One-Color Microarray-Based Gene Expression Analysis - Quick Amp Labeling (Agilent) according to the manufacturer's instructions, followed by RNAeasy column purification (Qiagen). RNA concentration and purity was determined by reading the absorbance at 260 and 280 nm on a spectrophotometer (NanoVue, GE Health Care, USA).	9606	1.5 ug of Cy3-labelled cRNA (specific activity >10.0 pmol Cy3/ug cRNA) was fragmented at 60°C for 30 minutes and hybridized to Agilent Whole Human Genome Oligo Microarrays (G4112F) for 17 hours at 65°C in a rotating Agilent hybridization oven. 1.5 ug of Cy3-labelled cRNA (specific activity >10.0 pmol Cy3/ug cRNA) was fragmented at 60°C for 30 minutes and hybridized to Agilent Whole Human Genome O…	Slides were scanned immediately after washing on the Agilent Bundle using one color scan setting for 1x44k array slides.	Gene expression from substantia nigra	The scanned images were analyzed with Feature Extraction Software version 9.5.3.1 (Agilent) using default parameters (protocol GE1-v5_95 and Grid: 014850_D__F_20060807) to obtain background subtracted and spatially detrended Processed Signal intensities. Features flagged in Feature Extraction as Feature Non-uniform outliers were excluded.	GPL4133	Carlos,Alberto,Moreira-Filho	carlos.moreira@hc.fm.usp.br	55-11-3061-8449	LIM36	Departments of Pediatrics	Faculdade de Medicina da Universidade de Sao Paulo	Av. Dr. Eneas Carvalho de Aguiar 647	Sao Paulo	SP	05403-900	Brazil	ftp://ftp.ncbi.nlm.nih.gov/geo/samples/GSM1054nnn/GSM1054070/suppl/GSM1054070_251485045244_1_1.txt.gz	45015	69	NA	control	Male	substantia nigra
GSM1054071	substantia-nigra control 2	GSM1054071	Public on Nov 30 2018	Dec 17 2012	Nov 30 2018	RNA	1	brain, substantia_nigra	Homo sapiens	disease state: control	gender: Male	disease stage: NA	age: 64	tissue: substantia nigra	Post-mortem substrantia nigra explants from patients were obtained and immediately preserved with 600 uL of RNAlater (Qiagen).	total RNA	Brain tissue explants from substantia nigra (3-4 mm3) were homogenized with TissueRupter (Qiagen) and total RNA was extracted from the homogenates using the RNeasy Lipid Tissue Kit (Qiagen)	Cy3	Cyanine-3 (Cy3) labeled cRNA was prepared from 0.5 ug RNA using the One-Color Microarray-Based Gene Expression Analysis - Quick Amp Labeling (Agilent) according to the manufacturer's instructions, followed by RNAeasy column purification (Qiagen). RNA concentration and purity was determined by reading the absorbance at 260 and 280 nm on a spectrophotometer (NanoVue, GE Health Care, USA).	9606	1.5 ug of Cy3-labelled cRNA (specific activity >10.0 pmol Cy3/ug cRNA) was fragmented at 60°C for 30 minutes and hybridized to Agilent Whole Human Genome Oligo Microarrays (G4112F) for 17 hours at 65°C in a rotating Agilent hybridization oven. 1.5 ug of Cy3-labelled cRNA (specific activity >10.0 pmol Cy3/ug cRNA) was fragmented at 60°C for 30 minutes and hybridized to Agilent Whole Human Genome O…	Slides were scanned immediately after washing on the Agilent Bundle using one color scan setting for 1x44k array slides.	Gene expression from substantia nigra	The scanned images were analyzed with Feature Extraction Software version 9.5.3.1 (Agilent) using default parameters (protocol GE1-v5_95 and Grid: 014850_D__F_20060807) to obtain background subtracted and spatially detrended Processed Signal intensities. Features flagged in Feature Extraction as Feature Non-uniform outliers were excluded.	GPL4133	Carlos,Alberto,Moreira-Filho	carlos.moreira@hc.fm.usp.br	55-11-3061-8449	LIM36	Departments of Pediatrics	Faculdade de Medicina da Universidade de Sao Paulo	Av. Dr. Eneas Carvalho de Aguiar 647	Sao Paulo	SP	05403-900	Brazil	ftp://ftp.ncbi.nlm.nih.gov/geo/samples/GSM1054nnn/GSM1054071/suppl/GSM1054071_251485045217_1_1.txt.gz	45015	64	NA	control	Male	substantia nigra
GSM1054072	substantia-nigra control 3	GSM1054072	Public on Nov 30 2018	Dec 17 2012	Nov 30 2018	RNA	1	brain, substantia_nigra	Homo sapiens	disease state: control	gender: Male	disease stage: NA	age: 70	tissue: substantia nigra	Post-mortem substrantia nigra explants from patients were obtained and immediately preserved with 600 uL of RNAlater (Qiagen).	total RNA	Brain tissue explants from substantia nigra (3-4 mm3) were homogenized with TissueRupter (Qiagen) and total RNA was extracted from the homogenates using the RNeasy Lipid Tissue Kit (Qiagen)	Cy3	Cyanine-3 (Cy3) labeled cRNA was prepared from 0.5 ug RNA using the One-Color Microarray-Based Gene Expression Analysis - Quick Amp Labeling (Agilent) according to the manufacturer's instructions, followed by RNAeasy column purification (Qiagen). RNA concentration and purity was determined by reading the absorbance at 260 and 280 nm on a spectrophotometer (NanoVue, GE Health Care, USA).	9606	1.5 ug of Cy3-labelled cRNA (specific activity >10.0 pmol Cy3/ug cRNA) was fragmented at 60°C for 30 minutes and hybridized to Agilent Whole Human Genome Oligo Microarrays (G4112F) for 17 hours at 65°C in a rotating Agilent hybridization oven. 1.5 ug of Cy3-labelled cRNA (specific activity >10.0 pmol Cy3/ug cRNA) was fragmented at 60°C for 30 minutes and hybridized to Agilent Whole Human Genome O…	Slides were scanned immediately after washing on the Agilent Bundle using one color scan setting for 1x44k array slides.	Gene expression from substantia nigra	The scanned images were analyzed with Feature Extraction Software version 9.5.3.1 (Agilent) using default parameters (protocol GE1-v5_95 and Grid: 014850_D__F_20060807) to obtain background subtracted and spatially detrended Processed Signal intensities. Features flagged in Feature Extraction as Feature Non-uniform outliers were excluded.	GPL4133	Carlos,Alberto,Moreira-Filho	carlos.moreira@hc.fm.usp.br	55-11-3061-8449	LIM36	Departments of Pediatrics	Faculdade de Medicina da Universidade de Sao Paulo	Av. Dr. Eneas Carvalho de Aguiar 647	Sao Paulo	SP	05403-900	Brazil	ftp://ftp.ncbi.nlm.nih.gov/geo/samples/GSM1054nnn/GSM1054072/suppl/GSM1054072_251485045243_1_1.txt.gz	45015	70	NA	control	Male	substantia nigra
GSM1054073	substantia-nigra control 4	GSM1054073	Public on Nov 30 2018	Dec 17 2012	Nov 30 2018	RNA	1	brain, substantia_nigra	Homo sapiens	disease state: control	gender: Male	disease stage: NA	age: 85	tissue: substantia nigra	Post-mortem substrantia nigra explants from patients were obtained and immediately preserved with 600 uL of RNAlater (Qiagen).	total RNA	Brain tissue explants from substantia nigra (3-4 mm3) were homogenized with TissueRupter (Qiagen) and total RNA was extracted from the homogenates using the RNeasy Lipid Tissue Kit (Qiagen)	Cy3	Cyanine-3 (Cy3) labeled cRNA was prepared from 0.5 ug RNA using the One-Color Microarray-Based Gene Expression Analysis - Quick Amp Labeling (Agilent) according to the manufacturer's instructions, followed by RNAeasy column purification (Qiagen). RNA concentration and purity was determined by reading the absorbance at 260 and 280 nm on a spectrophotometer (NanoVue, GE Health Care, USA).	9606	1.5 ug of Cy3-labelled cRNA (specific activity >10.0 pmol Cy3/ug cRNA) was fragmented at 60°C for 30 minutes and hybridized to Agilent Whole Human Genome Oligo Microarrays (G4112F) for 17 hours at 65°C in a rotating Agilent hybridization oven. 1.5 ug of Cy3-labelled cRNA (specific activity >10.0 pmol Cy3/ug cRNA) was fragmented at 60°C for 30 minutes and hybridized to Agilent Whole Human Genome O…	Slides were scanned immediately after washing on the Agilent Bundle using one color scan setting for 1x44k array slides.	Gene expression from substantia nigra	The scanned images were analyzed with Feature Extraction Software version 9.5.3.1 (Agilent) using default parameters (protocol GE1-v5_95 and Grid: 014850_D__F_20060807) to obtain background subtracted and spatially detrended Processed Signal intensities. Features flagged in Feature Extraction as Feature Non-uniform outliers were excluded.	GPL4133	Carlos,Alberto,Moreira-Filho	carlos.moreira@hc.fm.usp.br	55-11-3061-8449	LIM36	Departments of Pediatrics	Faculdade de Medicina da Universidade de Sao Paulo	Av. Dr. Eneas Carvalho de Aguiar 647	Sao Paulo	SP	05403-900	Brazil	ftp://ftp.ncbi.nlm.nih.gov/geo/samples/GSM1054nnn/GSM1054073/suppl/GSM1054073_251485045539_1_1.txt.gz	45015	85	NA	control	Male	substantia nigra
GSM1054074	substantia-nigra control 5	GSM1054074	Public on Nov 30 2018	Dec 17 2012	Nov 30 2018	RNA	1	brain, substantia_nigra	Homo sapiens	disease state: control	gender: Male	disease stage: NA	age: 58	tissue: substantia nigra	Post-mortem substrantia nigra explants from patients were obtained and immediately preserved with 600 uL of RNAlater (Qiagen).	total RNA	Brain tissue explants from substantia nigra (3-4 mm3) were homogenized with TissueRupter (Qiagen) and total RNA was extracted from the homogenates using the RNeasy Lipid Tissue Kit (Qiagen)	Cy3	Cyanine-3 (Cy3) labeled cRNA was prepared from 0.5 ug RNA using the One-Color Microarray-Based Gene Expression Analysis - Quick Amp Labeling (Agilent) according to the manufacturer's instructions, followed by RNAeasy column purification (Qiagen). RNA concentration and purity was determined by reading the absorbance at 260 and 280 nm on a spectrophotometer (NanoVue, GE Health Care, USA).	9606	1.5 ug of Cy3-labelled cRNA (specific activity >10.0 pmol Cy3/ug cRNA) was fragmented at 60°C for 30 minutes and hybridized to Agilent Whole Human Genome Oligo Microarrays (G4112F) for 17 hours at 65°C in a rotating Agilent hybridization oven. 1.5 ug of Cy3-labelled cRNA (specific activity >10.0 pmol Cy3/ug cRNA) was fragmented at 60°C for 30 minutes and hybridized to Agilent Whole Human Genome O…	Slides were scanned immediately after washing on the Agilent Bundle using one color scan setting for 1x44k array slides.	Gene expression from substantia nigra	The scanned images were analyzed with Feature Extraction Software version 9.5.3.1 (Agilent) using default parameters (protocol GE1-v5_95 and Grid: 014850_D__F_20060807) to obtain background subtracted and spatially detrended Processed Signal intensities. Features flagged in Feature Extraction as Feature Non-uniform outliers were excluded.	GPL4133	Carlos,Alberto,Moreira-Filho	carlos.moreira@hc.fm.usp.br	55-11-3061-8449	LIM36	Departments of Pediatrics	Faculdade de Medicina da Universidade de Sao Paulo	Av. Dr. Eneas Carvalho de Aguiar 647	Sao Paulo	SP	05403-900	Brazil	ftp://ftp.ncbi.nlm.nih.gov/geo/samples/GSM1054nnn/GSM1054074/suppl/GSM1054074_251485045538_1_1.txt.gz	45015	58	NA	control	Male	substantia nigra
GSM1054075	substantia-nigra control 6	GSM1054075	Public on Nov 30 2018	Dec 17 2012	Nov 30 2018	RNA	1	brain, substantia_nigra	Homo sapiens	disease state: control	gender: Female	disease stage: NA	age: 70	tissue: substantia nigra	Post-mortem substrantia nigra explants from patients were obtained and immediately preserved with 600 uL of RNAlater (Qiagen).	total RNA	Brain tissue explants from substantia nigra (3-4 mm3) were homogenized with TissueRupter (Qiagen) and total RNA was extracted from the homogenates using the RNeasy Lipid Tissue Kit (Qiagen)	Cy3	Cyanine-3 (Cy3) labeled cRNA was prepared from 0.5 ug RNA using the One-Color Microarray-Based Gene Expression Analysis - Quick Amp Labeling (Agilent) according to the manufacturer's instructions, followed by RNAeasy column purification (Qiagen). RNA concentration and purity was determined by reading the absorbance at 260 and 280 nm on a spectrophotometer (NanoVue, GE Health Care, USA).	9606	1.5 ug of Cy3-labelled cRNA (specific activity >10.0 pmol Cy3/ug cRNA) was fragmented at 60°C for 30 minutes and hybridized to Agilent Whole Human Genome Oligo Microarrays (G4112F) for 17 hours at 65°C in a rotating Agilent hybridization oven. 1.5 ug of Cy3-labelled cRNA (specific activity >10.0 pmol Cy3/ug cRNA) was fragmented at 60°C for 30 minutes and hybridized to Agilent Whole Human Genome O…	Slides were scanned immediately after washing on the Agilent Bundle using one color scan setting for 1x44k array slides.	Gene expression from substantia nigra	The scanned images were analyzed with Feature Extraction Software version 9.5.3.1 (Agilent) using default parameters (protocol GE1-v5_95 and Grid: 014850_D__F_20060807) to obtain background subtracted and spatially detrended Processed Signal intensities. Features flagged in Feature Extraction as Feature Non-uniform outliers were excluded.	GPL4133	Carlos,Alberto,Moreira-Filho	carlos.moreira@hc.fm.usp.br	55-11-3061-8449	LIM36	Departments of Pediatrics	Faculdade de Medicina da Universidade de Sao Paulo	Av. Dr. Eneas Carvalho de Aguiar 647	Sao Paulo	SP	05403-900	Brazil	ftp://ftp.ncbi.nlm.nih.gov/geo/samples/GSM1054nnn/GSM1054075/suppl/GSM1054075_251485036522_1_3.txt.gz	45015	70	NA	control	Female	substantia nigra
GSM1054076	substantia-nigra Braak3 1	GSM1054076	Public on Nov 30 2018	Dec 17 2012	Nov 30 2018	RNA	1	brain, substantia_nigra	Homo sapiens	disease state: Parkinson's disease	gender: Male	disease stage: Braak 3	age: 83	tissue: substantia nigra	Post-mortem substrantia nigra explants from patients were obtained and immediately preserved with 600 uL of RNAlater (Qiagen).	total RNA	Brain tissue explants from substantia nigra (3-4 mm3) were homogenized with TissueRupter (Qiagen) and total RNA was extracted from the homogenates using the RNeasy Lipid Tissue Kit (Qiagen)	Cy3	Cyanine-3 (Cy3) labeled cRNA was prepared from 0.5 ug RNA using the One-Color Microarray-Based Gene Expression Analysis - Quick Amp Labeling (Agilent) according to the manufacturer's instructions, followed by RNAeasy column purification (Qiagen). RNA concentration and purity was determined by reading the absorbance at 260 and 280 nm on a spectrophotometer (NanoVue, GE Health Care, USA).	9606	1.5 ug of Cy3-labelled cRNA (specific activity >10.0 pmol Cy3/ug cRNA) was fragmented at 60°C for 30 minutes and hybridized to Agilent Whole Human Genome Oligo Microarrays (G4112F) for 17 hours at 65°C in a rotating Agilent hybridization oven. 1.5 ug of Cy3-labelled cRNA (specific activity >10.0 pmol Cy3/ug cRNA) was fragmented at 60°C for 30 minutes and hybridized to Agilent Whole Human Genome O…	Slides were scanned immediately after washing on the Agilent Bundle using one color scan setting for 1x44k array slides.	Gene expression from substantia nigra	The scanned images were analyzed with Feature Extraction Software version 9.5.3.1 (Agilent) using default parameters (protocol GE1-v5_95 and Grid: 014850_D__F_20060807) to obtain background subtracted and spatially detrended Processed Signal intensities. Features flagged in Feature Extraction as Feature Non-uniform outliers were excluded.	GPL4133	Carlos,Alberto,Moreira-Filho	carlos.moreira@hc.fm.usp.br	55-11-3061-8449	LIM36	Departments of Pediatrics	Faculdade de Medicina da Universidade de Sao Paulo	Av. Dr. Eneas Carvalho de Aguiar 647	Sao Paulo	SP	05403-900	Brazil	ftp://ftp.ncbi.nlm.nih.gov/geo/samples/GSM1054nnn/GSM1054076/suppl/GSM1054076_251485045255_1_1.txt.gz	45015	83	Braak 3	Parkinson's disease	Male	substantia nigra
GSM1054077	substantia-nigra Braak3 2	GSM1054077	Public on Nov 30 2018	Dec 17 2012	Nov 30 2018	RNA	1	brain, substantia_nigra	Homo sapiens	disease state: Parkinson's disease	gender: Female	disease stage: Braak 3	age: 75	tissue: substantia nigra	Post-mortem substrantia nigra explants from patients were obtained and immediately preserved with 600 uL of RNAlater (Qiagen).	total RNA	Brain tissue explants from substantia nigra (3-4 mm3) were homogenized with TissueRupter (Qiagen) and total RNA was extracted from the homogenates using the RNeasy Lipid Tissue Kit (Qiagen)	Cy3	Cyanine-3 (Cy3) labeled cRNA was prepared from 0.5 ug RNA using the One-Color Microarray-Based Gene Expression Analysis - Quick Amp Labeling (Agilent) according to the manufacturer's instructions, followed by RNAeasy column purification (Qiagen). RNA concentration and purity was determined by reading the absorbance at 260 and 280 nm on a spectrophotometer (NanoVue, GE Health Care, USA).	9606	1.5 ug of Cy3-labelled cRNA (specific activity >10.0 pmol Cy3/ug cRNA) was fragmented at 60°C for 30 minutes and hybridized to Agilent Whole Human Genome Oligo Microarrays (G4112F) for 17 hours at 65°C in a rotating Agilent hybridization oven. 1.5 ug of Cy3-labelled cRNA (specific activity >10.0 pmol Cy3/ug cRNA) was fragmented at 60°C for 30 minutes and hybridized to Agilent Whole Human Genome O…	Slides were scanned immediately after washing on the Agilent Bundle using one color scan setting for 1x44k array slides.	Gene expression from substantia nigra	The scanned images were analyzed with Feature Extraction Software version 9.5.3.1 (Agilent) using default parameters (protocol GE1-v5_95 and Grid: 014850_D__F_20060807) to obtain background subtracted and spatially detrended Processed Signal intensities. Features flagged in Feature Extraction as Feature Non-uniform outliers were excluded.	GPL4133	Carlos,Alberto,Moreira-Filho	carlos.moreira@hc.fm.usp.br	55-11-3061-8449	LIM36	Departments of Pediatrics	Faculdade de Medicina da Universidade de Sao Paulo	Av. Dr. Eneas Carvalho de Aguiar 647	Sao Paulo	SP	05403-900	Brazil	ftp://ftp.ncbi.nlm.nih.gov/geo/samples/GSM1054nnn/GSM1054077/suppl/GSM1054077_251485045254_1_4.txt.gz	45015	75	Braak 3	Parkinson's disease	Female	substantia nigra
GSM1054078	substantia-nigra Braak3 3	GSM1054078	Public on Nov 30 2018	Dec 17 2012	Nov 30 2018	RNA	1	brain, substantia_nigra	Homo sapiens	disease state: Parkinson's disease	gender: Male	disease stage: Braak 3	age: 71	tissue: substantia nigra	Post-mortem substrantia nigra explants from patients were obtained and immediately preserved with 600 uL of RNAlater (Qiagen).	total RNA	Brain tissue explants from substantia nigra (3-4 mm3) were homogenized with TissueRupter (Qiagen) and total RNA was extracted from the homogenates using the RNeasy Lipid Tissue Kit (Qiagen)	Cy3	Cyanine-3 (Cy3) labeled cRNA was prepared from 0.5 ug RNA using the One-Color Microarray-Based Gene Expression Analysis - Quick Amp Labeling (Agilent) according to the manufacturer's instructions, followed by RNAeasy column purification (Qiagen). RNA concentration and purity was determined by reading the absorbance at 260 and 280 nm on a spectrophotometer (NanoVue, GE Health Care, USA).	9606	1.5 ug of Cy3-labelled cRNA (specific activity >10.0 pmol Cy3/ug cRNA) was fragmented at 60°C for 30 minutes and hybridized to Agilent Whole Human Genome Oligo Microarrays (G4112F) for 17 hours at 65°C in a rotating Agilent hybridization oven. 1.5 ug of Cy3-labelled cRNA (specific activity >10.0 pmol Cy3/ug cRNA) was fragmented at 60°C for 30 minutes and hybridized to Agilent Whole Human Genome O…	Slides were scanned immediately after washing on the Agilent Bundle using one color scan setting for 1x44k array slides.	Gene expression from substantia nigra	The scanned images were analyzed with Feature Extraction Software version 9.5.3.1 (Agilent) using default parameters (protocol GE1-v5_95 and Grid: 014850_D__F_20060807) to obtain background subtracted and spatially detrended Processed Signal intensities. Features flagged in Feature Extraction as Feature Non-uniform outliers were excluded.	GPL4133	Carlos,Alberto,Moreira-Filho	carlos.moreira@hc.fm.usp.br	55-11-3061-8449	LIM36	Departments of Pediatrics	Faculdade de Medicina da Universidade de Sao Paulo	Av. Dr. Eneas Carvalho de Aguiar 647	Sao Paulo	SP	05403-900	Brazil	ftp://ftp.ncbi.nlm.nih.gov/geo/samples/GSM1054nnn/GSM1054078/suppl/GSM1054078_251485063780_1_1.txt.gz	45015	71	Braak 3	Parkinson's disease	Male	substantia nigra
GSM1054079	substantia-nigra Braak3 4	GSM1054079	Public on Nov 30 2018	Dec 17 2012	Nov 30 2018	RNA	1	brain, substantia_nigra	Homo sapiens	disease state: Parkinson's disease	gender: Male	disease stage: Braak 3	age: 76	tissue: substantia nigra	Post-mortem substrantia nigra explants from patients were obtained and immediately preserved with 600 uL of RNAlater (Qiagen).	total RNA	Brain tissue explants from substantia nigra (3-4 mm3) were homogenized with TissueRupter (Qiagen) and total RNA was extracted from the homogenates using the RNeasy Lipid Tissue Kit (Qiagen)	Cy3	Cyanine-3 (Cy3) labeled cRNA was prepared from 0.5 ug RNA using the One-Color Microarray-Based Gene Expression Analysis - Quick Amp Labeling (Agilent) according to the manufacturer's instructions, followed by RNAeasy column purification (Qiagen). RNA concentration and purity was determined by reading the absorbance at 260 and 280 nm on a spectrophotometer (NanoVue, GE Health Care, USA).	9606	1.5 ug of Cy3-labelled cRNA (specific activity >10.0 pmol Cy3/ug cRNA) was fragmented at 60°C for 30 minutes and hybridized to Agilent Whole Human Genome Oligo Microarrays (G4112F) for 17 hours at 65°C in a rotating Agilent hybridization oven. 1.5 ug of Cy3-labelled cRNA (specific activity >10.0 pmol Cy3/ug cRNA) was fragmented at 60°C for 30 minutes and hybridized to Agilent Whole Human Genome O…	Slides were scanned immediately after washing on the Agilent Bundle using one color scan setting for 1x44k array slides.	Gene expression from substantia nigra	The scanned images were analyzed with Feature Extraction Software version 9.5.3.1 (Agilent) using default parameters (protocol GE1-v5_95 and Grid: 014850_D__F_20060807) to obtain background subtracted and spatially detrended Processed Signal intensities. Features flagged in Feature Extraction as Feature Non-uniform outliers were excluded.	GPL4133	Carlos,Alberto,Moreira-Filho	carlos.moreira@hc.fm.usp.br	55-11-3061-8449	LIM36	Departments of Pediatrics	Faculdade de Medicina da Universidade de Sao Paulo	Av. Dr. Eneas Carvalho de Aguiar 647	Sao Paulo	SP	05403-900	Brazil	ftp://ftp.ncbi.nlm.nih.gov/geo/samples/GSM1054nnn/GSM1054079/suppl/GSM1054079_251485045254_1_1.txt.gz	45015	76	Braak 3	Parkinson's disease	Male	substantia nigra
GSM1054080	substantia-nigra Braak4 1	GSM1054080	Public on Nov 30 2018	Dec 17 2012	Nov 30 2018	RNA	1	brain, substantia_nigra	Homo sapiens	disease state: Parkinson's disease	gender: Female	disease stage: Braak 4	age: 85	tissue: substantia nigra	Post-mortem substrantia nigra explants from patients were obtained and immediately preserved with 600 uL of RNAlater (Qiagen).	total RNA	Brain tissue explants from substantia nigra (3-4 mm3) were homogenized with TissueRupter (Qiagen) and total RNA was extracted from the homogenates using the RNeasy Lipid Tissue Kit (Qiagen)	Cy3	Cyanine-3 (Cy3) labeled cRNA was prepared from 0.5 ug RNA using the One-Color Microarray-Based Gene Expression Analysis - Quick Amp Labeling (Agilent) according to the manufacturer's instructions, followed by RNAeasy column purification (Qiagen). RNA concentration and purity was determined by reading the absorbance at 260 and 280 nm on a spectrophotometer (NanoVue, GE Health Care, USA).	9606	1.5 ug of Cy3-labelled cRNA (specific activity >10.0 pmol Cy3/ug cRNA) was fragmented at 60°C for 30 minutes and hybridized to Agilent Whole Human Genome Oligo Microarrays (G4112F) for 17 hours at 65°C in a rotating Agilent hybridization oven. 1.5 ug of Cy3-labelled cRNA (specific activity >10.0 pmol Cy3/ug cRNA) was fragmented at 60°C for 30 minutes and hybridized to Agilent Whole Human Genome O…	Slides were scanned immediately after washing on the Agilent Bundle using one color scan setting for 1x44k array slides.	Gene expression from substantia nigra	The scanned images were analyzed with Feature Extraction Software version 9.5.3.1 (Agilent) using default parameters (protocol GE1-v5_95 and Grid: 014850_D__F_20060807) to obtain background subtracted and spatially detrended Processed Signal intensities. Features flagged in Feature Extraction as Feature Non-uniform outliers were excluded.	GPL4133	Carlos,Alberto,Moreira-Filho	carlos.moreira@hc.fm.usp.br	55-11-3061-8449	LIM36	Departments of Pediatrics	Faculdade de Medicina da Universidade de Sao Paulo	Av. Dr. Eneas Carvalho de Aguiar 647	Sao Paulo	SP	05403-900	Brazil	ftp://ftp.ncbi.nlm.nih.gov/geo/samples/GSM1054nnn/GSM1054080/suppl/GSM1054080_251485045492_1_1.txt.gz	45015	85	Braak 4	Parkinson's disease	Female	substantia nigra
GSM1054081	substantia-nigra Braak4 2	GSM1054081	Public on Nov 30 2018	Dec 17 2012	Nov 30 2018	RNA	1	brain, substantia_nigra	Homo sapiens	disease state: Parkinson's disease	gender: Male	disease stage: Braak 4	age: 64	tissue: substantia nigra	Post-mortem substrantia nigra explants from patients were obtained and immediately preserved with 600 uL of RNAlater (Qiagen).	total RNA	Brain tissue explants from substantia nigra (3-4 mm3) were homogenized with TissueRupter (Qiagen) and total RNA was extracted from the homogenates using the RNeasy Lipid Tissue Kit (Qiagen)	Cy3	Cyanine-3 (Cy3) labeled cRNA was prepared from 0.5 ug RNA using the One-Color Microarray-Based Gene Expression Analysis - Quick Amp Labeling (Agilent) according to the manufacturer's instructions, followed by RNAeasy column purification (Qiagen). RNA concentration and purity was determined by reading the absorbance at 260 and 280 nm on a spectrophotometer (NanoVue, GE Health Care, USA).	9606	1.5 ug of Cy3-labelled cRNA (specific activity >10.0 pmol Cy3/ug cRNA) was fragmented at 60°C for 30 minutes and hybridized to Agilent Whole Human Genome Oligo Microarrays (G4112F) for 17 hours at 65°C in a rotating Agilent hybridization oven. 1.5 ug of Cy3-labelled cRNA (specific activity >10.0 pmol Cy3/ug cRNA) was fragmented at 60°C for 30 minutes and hybridized to Agilent Whole Human Genome O…	Slides were scanned immediately after washing on the Agilent Bundle using one color scan setting for 1x44k array slides.	Gene expression from substantia nigra	The scanned images were analyzed with Feature Extraction Software version 9.5.3.1 (Agilent) using default parameters (protocol GE1-v5_95 and Grid: 014850_D__F_20060807) to obtain background subtracted and spatially detrended Processed Signal intensities. Features flagged in Feature Extraction as Feature Non-uniform outliers were excluded.	GPL4133	Carlos,Alberto,Moreira-Filho	carlos.moreira@hc.fm.usp.br	55-11-3061-8449	LIM36	Departments of Pediatrics	Faculdade de Medicina da Universidade de Sao Paulo	Av. Dr. Eneas Carvalho de Aguiar 647	Sao Paulo	SP	05403-900	Brazil	ftp://ftp.ncbi.nlm.nih.gov/geo/samples/GSM1054nnn/GSM1054081/suppl/GSM1054081_251485045537_1_1.txt.gz	45015	64	Braak 4	Parkinson's disease	Male	substantia nigra
GSM1054082	substantia-nigra Braak4 3	GSM1054082	Public on Nov 30 2018	Dec 17 2012	Nov 30 2018	RNA	1	brain, substantia_nigra	Homo sapiens	disease state: Parkinson's disease	gender: Male	disease stage: Braak 4	age: 66	tissue: substantia nigra	Post-mortem substrantia nigra explants from patients were obtained and immediately preserved with 600 uL of RNAlater (Qiagen).	total RNA	Brain tissue explants from substantia nigra (3-4 mm3) were homogenized with TissueRupter (Qiagen) and total RNA was extracted from the homogenates using the RNeasy Lipid Tissue Kit (Qiagen)	Cy3	Cyanine-3 (Cy3) labeled cRNA was prepared from 0.5 ug RNA using the One-Color Microarray-Based Gene Expression Analysis - Quick Amp Labeling (Agilent) according to the manufacturer's instructions, followed by RNAeasy column purification (Qiagen). RNA concentration and purity was determined by reading the absorbance at 260 and 280 nm on a spectrophotometer (NanoVue, GE Health Care, USA).	9606	1.5 ug of Cy3-labelled cRNA (specific activity >10.0 pmol Cy3/ug cRNA) was fragmented at 60°C for 30 minutes and hybridized to Agilent Whole Human Genome Oligo Microarrays (G4112F) for 17 hours at 65°C in a rotating Agilent hybridization oven. 1.5 ug of Cy3-labelled cRNA (specific activity >10.0 pmol Cy3/ug cRNA) was fragmented at 60°C for 30 minutes and hybridized to Agilent Whole Human Genome O…	Slides were scanned immediately after washing on the Agilent Bundle using one color scan setting for 1x44k array slides.	Gene expression from substantia nigra	The scanned images were analyzed with Feature Extraction Software version 9.5.3.1 (Agilent) using default parameters (protocol GE1-v5_95 and Grid: 014850_D__F_20060807) to obtain background subtracted and spatially detrended Processed Signal intensities. Features flagged in Feature Extraction as Feature Non-uniform outliers were excluded.	GPL4133	Carlos,Alberto,Moreira-Filho	carlos.moreira@hc.fm.usp.br	55-11-3061-8449	LIM36	Departments of Pediatrics	Faculdade de Medicina da Universidade de Sao Paulo	Av. Dr. Eneas Carvalho de Aguiar 647	Sao Paulo	SP	05403-900	Brazil	ftp://ftp.ncbi.nlm.nih.gov/geo/samples/GSM1054nnn/GSM1054082/suppl/GSM1054082_251485045215_1_1.txt.gz	45015	66	Braak 4	Parkinson's disease	Male	substantia nigra
GSM1054083	substantia-nigra Braak4 4	GSM1054083	Public on Nov 30 2018	Dec 17 2012	Nov 30 2018	RNA	1	brain, substantia_nigra	Homo sapiens	disease state: Parkinson's disease	gender: Female	disease stage: Braak 4	age: 80	tissue: substantia nigra	Post-mortem substrantia nigra explants from patients were obtained and immediately preserved with 600 uL of RNAlater (Qiagen).	total RNA	Brain tissue explants from substantia nigra (3-4 mm3) were homogenized with TissueRupter (Qiagen) and total RNA was extracted from the homogenates using the RNeasy Lipid Tissue Kit (Qiagen)	Cy3	Cyanine-3 (Cy3) labeled cRNA was prepared from 0.5 ug RNA using the One-Color Microarray-Based Gene Expression Analysis - Quick Amp Labeling (Agilent) according to the manufacturer's instructions, followed by RNAeasy column purification (Qiagen). RNA concentration and purity was determined by reading the absorbance at 260 and 280 nm on a spectrophotometer (NanoVue, GE Health Care, USA).	9606	1.5 ug of Cy3-labelled cRNA (specific activity >10.0 pmol Cy3/ug cRNA) was fragmented at 60°C for 30 minutes and hybridized to Agilent Whole Human Genome Oligo Microarrays (G4112F) for 17 hours at 65°C in a rotating Agilent hybridization oven. 1.5 ug of Cy3-labelled cRNA (specific activity >10.0 pmol Cy3/ug cRNA) was fragmented at 60°C for 30 minutes and hybridized to Agilent Whole Human Genome O…	Slides were scanned immediately after washing on the Agilent Bundle using one color scan setting for 1x44k array slides.	Gene expression from substantia nigra	The scanned images were analyzed with Feature Extraction Software version 9.5.3.1 (Agilent) using default parameters (protocol GE1-v5_95 and Grid: 014850_D__F_20060807) to obtain background subtracted and spatially detrended Processed Signal intensities. Features flagged in Feature Extraction as Feature Non-uniform outliers were excluded.	GPL4133	Carlos,Alberto,Moreira-Filho	carlos.moreira@hc.fm.usp.br	55-11-3061-8449	LIM36	Departments of Pediatrics	Faculdade de Medicina da Universidade de Sao Paulo	Av. Dr. Eneas Carvalho de Aguiar 647	Sao Paulo	SP	05403-900	Brazil	ftp://ftp.ncbi.nlm.nih.gov/geo/samples/GSM1054nnn/GSM1054083/suppl/GSM1054083_251485045202_1_1.txt.gz	45015	80	Braak 4	Parkinson's disease	Female	substantia nigra
GSM1054084	substantia-nigra Braak4 5	GSM1054084	Public on Nov 30 2018	Dec 17 2012	Nov 30 2018	RNA	1	brain, substantia_nigra	Homo sapiens	disease state: Parkinson's disease	gender: Female	disease stage: Braak 4	age: 84	tissue: substantia nigra	Post-mortem substrantia nigra explants from patients were obtained and immediately preserved with 600 uL of RNAlater (Qiagen).	total RNA	Brain tissue explants from substantia nigra (3-4 mm3) were homogenized with TissueRupter (Qiagen) and total RNA was extracted from the homogenates using the RNeasy Lipid Tissue Kit (Qiagen)	Cy3	Cyanine-3 (Cy3) labeled cRNA was prepared from 0.5 ug RNA using the One-Color Microarray-Based Gene Expression Analysis - Quick Amp Labeling (Agilent) according to the manufacturer's instructions, followed by RNAeasy column purification (Qiagen). RNA concentration and purity was determined by reading the absorbance at 260 and 280 nm on a spectrophotometer (NanoVue, GE Health Care, USA).	9606	1.5 ug of Cy3-labelled cRNA (specific activity >10.0 pmol Cy3/ug cRNA) was fragmented at 60°C for 30 minutes and hybridized to Agilent Whole Human Genome Oligo Microarrays (G4112F) for 17 hours at 65°C in a rotating Agilent hybridization oven. 1.5 ug of Cy3-labelled cRNA (specific activity >10.0 pmol Cy3/ug cRNA) was fragmented at 60°C for 30 minutes and hybridized to Agilent Whole Human Genome O…	Slides were scanned immediately after washing on the Agilent Bundle using one color scan setting for 1x44k array slides.	Gene expression from substantia nigra	The scanned images were analyzed with Feature Extraction Software version 9.5.3.1 (Agilent) using default parameters (protocol GE1-v5_95 and Grid: 014850_D__F_20060807) to obtain background subtracted and spatially detrended Processed Signal intensities. Features flagged in Feature Extraction as Feature Non-uniform outliers were excluded.	GPL4133	Carlos,Alberto,Moreira-Filho	carlos.moreira@hc.fm.usp.br	55-11-3061-8449	LIM36	Departments of Pediatrics	Faculdade de Medicina da Universidade de Sao Paulo	Av. Dr. Eneas Carvalho de Aguiar 647	Sao Paulo	SP	05403-900	Brazil	ftp://ftp.ncbi.nlm.nih.gov/geo/samples/GSM1054nnn/GSM1054084/suppl/GSM1054084_251485045201_1_1.txt.gz	45015	84	Braak 4	Parkinson's disease	Female	substantia nigra
