# Supplementary material for: Integrated New Approach Methodologies Reveal the Potential Role of 2,7-Dibromocarbazole in Parkinson’s Disease via Monoamine Oxidase B Inhibition and Dopaminergic Dysfunction
Source: Environ Sci Technol. 2026 Feb 23;60(9):7159–70. doi: 10.1021/acs.est.5c14167 (PMC12980844; doi:10.1021/acs.est.5c14167)
Supplement: Supplementary file 7 [file es5c14167_si_007.xlsx]

## Sheet: Table S6
	group
GSM508708	Control
GSM508717	Control
GSM508720	Control
GSM508721	Control
GSM508722	Control
GSM508723	Control
GSM508724	Control
GSM508725	Control
GSM508726	Control
GSM508729	Control
GSM508730	Control
GSM508733	Control
GSM508734	Control
GSM508735	Control
GSM521253	Control
GSM606624	Control
GSM606625	Control
GSM606626	Control
GSM508710	Parkinson
GSM508711	Parkinson
GSM508712	Parkinson
GSM508713	Parkinson
GSM508714	Parkinson
GSM508715	Parkinson
GSM508716	Parkinson
GSM508718	Parkinson
GSM508728	Parkinson
GSM508731	Parkinson
GSM508732	Parkinson
GSM1054070	Control
GSM1054071	Control
GSM1054072	Control
GSM1054073	Control
GSM1054074	Control
GSM1054075	Control
GSM1054076	Parkinson
GSM1054077	Parkinson
GSM1054078	Parkinson
GSM1054079	Parkinson
GSM1054080	Parkinson
GSM1054081	Parkinson
GSM1054082	Parkinson
GSM1054083	Parkinson
GSM1054084	Parkinson
GSM509547	Control
GSM509548	Control
GSM509549	Control
GSM509550	Control
GSM509551	Control
GSM509552	Control
GSM509553	Parkinson
GSM509554	Parkinson
GSM509555	Parkinson
GSM509556	Parkinson
GSM509557	Parkinson
GSM509558	Parkinson
GSM506013	Control
GSM506014	Control
GSM506019	Control
GSM506020	Control
GSM506023	Control
GSM506015	Parkinson
GSM506016	Parkinson
GSM506017	Parkinson
GSM506018	Parkinson
GSM506021	Parkinson
GSM506022	Parkinson
GSM1192691	Control
GSM1192692	Control
GSM1192693	Control
GSM1192694	Control
GSM1192695	Control
GSM1192696	Control
GSM1192697	Control
GSM1192698	Control
GSM1192704	Parkinson
GSM1192705	Parkinson
GSM1192706	Parkinson
GSM1192707	Parkinson
GSM1192708	Parkinson
GSM1192709	Parkinson
GSM1192710	Parkinson
GSM1192711	Parkinson
GSM1192712	Parkinson
GSM1192713	Parkinson
GSM1192714	Parkinson
GSM1192715	Parkinson
GSM1192716	Parkinson
GSM1192717	Parkinson
GSM1192718	Parkinson
