# Supplementary material for: Integrated New Approach Methodologies Reveal the Potential Role of 2,7-Dibromocarbazole in Parkinson’s Disease via Monoamine Oxidase B Inhibition and Dopaminergic Dysfunction
Source: Environ Sci Technol. 2026 Feb 23;60(9):7159–70. doi: 10.1021/acs.est.5c14167 (PMC12980844; doi:10.1021/acs.est.5c14167)
Supplement: Supplementary file 8 [file es5c14167_si_008.xlsx]

## Sheet: Table S7
	GSM508708	GSM508717	GSM508720	GSM508721	GSM508722	GSM508723	GSM508724	GSM508725	GSM508726	GSM508729	GSM508730	GSM508733	GSM508734	GSM508735	GSM521253	GSM606624	GSM606625	GSM606626	GSM508710	GSM508711	GSM508712	GSM508713	GSM508714	GSM508715	GSM508716	GSM508718	GSM508728	GSM508731	GSM508732	GSM1054070	GSM1054071	GSM1054072	GSM1054073	GSM1054074	GSM1054075	GSM1054076	GSM1054077	GSM1054078	GSM1054079	GSM1054080	GSM1054081	GSM1054082	GSM1054083	GSM1054084	GSM509547	GSM509548	GSM509549	GSM509550	GSM509551
	12.5928565604756	12.5928565604756	12.517819993155	12.5928565604756	12.5079330799755	12.5928565604756	12.5928565604756	12.5928565604756	12.5928565604756	12.5928565604756	12.5928565604756	12.5928565604756	12.5928565604756	12.5928565604756	12.5928565604756	12.5928565604756	12.5928565604756	12.5928565604756	12.5928565604756	12.5928565604756	12.5427945376041	12.5928565604756	12.5928565604756	12.5928565604756	12.5928565604756	12.5928565604756	12.5928565604756	12.5928565604756	12.5928565604756	10.5572080668205	13.0406451557613	11.2456163171574	13.0406451557613	12.0032860363333	13.0406451557613	12.2858271618395	13.0406451557613	13.0406451557613	13.0406451557613	13.0406451557613	13.0406451557613	13.0406451557613	13.0406451557613	12.2858271618395	12.5856144201069	12.5856144201069	12.5856144201069	12.5856144201069	12.5856144201069
RPL37A	11.6021266771837	11.6021266771837	11.5672652195551	11.6021266771837	11.6521887000551	11.5672652195551	11.6021266771837	11.6021266771837	11.6021266771837	11.6021266771837	11.6021266771837	11.6021266771837	11.6021266771837	11.5319845091934	11.6021266771837	11.5535352242836	11.6021266771837	11.6021266771837	11.5672652195551	11.6021266771837	11.5771521327345	11.6021266771837	11.6021266771837	11.6021266771837	11.6021266771837	11.6021266771837	11.5771521327345	11.6021266771837	11.488588464841	11.5895	11.7448156792743	10.8239583751817	10.9460423623169	11.1087607131659	11.4442708187399	10.5894405152086	12.3597788444695	12.0844345564539	11.757894745665	12.1116697166714	11.158664617027	11.5053552085374	12.3477289458638	12.2853688735015	11.675069263689	11.675069263689	11.4214059932613	11.675069263689	11.675069263689
EEF1A1	11.5463755346968	11.5645315431432	11.5524282476363	11.5463755346968	11.5034011818767	11.5860822582334	11.5724147113114	11.5786946609903	11.5860822582334	11.5645315431432	11.5860822582334	11.5463755346968	11.5524282476363	11.5335265841862	11.5860822582334	11.5786946609903	11.6096991666844	11.6096991666844	11.5786946609903	11.5860822582334	11.5113822427707	11.5524282476363	11.5860822582334	11.5860822582334	11.5860822582334	11.5724147113114	11.5786946609903	11.5463755346968	11.3934274970023	10.5391488167477	11.1856947957118	11.534712924072	11.5422146899047	10.7635167106101	11.308938247582	11.308938247582	11.6814547738443	11.9256895182029	11.9357827115735	12.006560566174	12.1976158009176	11.2633084441773	12.1612123982762	12.0665485647817	11.9625087674044	11.9625087674044	10.9574617439703	11.9625087674044	11.5291152797336
HUWE1	9.21480390496093	9.22077146051147	9.19611169734848	9.21480390496093	9.25369203208606	9.21480390496093	9.20780630721693	9.2024128195655	9.22077146051147	9.19611169734848	9.22077146051147	9.18467850265137	9.16749599039518	9.16358888463146	9.23371	9.25369203208606	9.28108957427959	9.2458088639179	9.14497894319112	9.23371	9.17791949900575	9.19265956354536	9.19611169734848	9.21480390496093	9.2024128195655	9.16749599039518	9.17325492628764	9.17791949900575	9.15952461408665	9.85479938928509	9.08067370809676	9.50820475484105	9.61629720839287	9.47147735382929	8.8228846672003	8.82038674993002	8.56483371514596	8.78196605822131	8.92034303552598	9.13591557721105	8.92181173354164	9.48531874028891	9.5141157629843	9.57013038627724	9.1178772566238	9.28138652375711	9.20077087956862	9.27115279305019	9.05238791787975
RPL41	11.6168596606495	11.6168596606495	11.5932427521986	11.607	11.6418342050986	11.5858551549554	11.607	11.6168596606495	11.6168596606495	11.6168596606495	11.5795752052765	11.6168596606495	11.6168596606495	11.5795752052765	11.607	11.4642070051861	11.5282959927559	11.5336894804073	11.5105616758418	11.5716920371083	11.5932427521986	11.607	11.5716920371083	11.5716920371083	11.5858551549554	11.6168596606495	11.5535360286619	11.6168596606495	11.6168596606495	11.2826810903251	11.5602384490923	12.1863794623766	11.5409750724352	11.1920894510942	11.9082385879995	10.864786799432	12.1526375488748	11.5060335212009	12.0607687844768	11.5409750724352	10.8820669892634	11.5186698077814	11.6476911691256	11.9804411184901	11.3623	11.7813398779522	11.6639614742721	11.4986383304267	11.7813398779522
UBB	11.727304350283	11.6235336559063	11.7136368033609	11.7057536351927	11.6936503396858	11.6875976267464	11.6936503396858	11.6560564686233	11.6378642702806	11.7410343455544	11.6331996975625	11.7410343455544	11.5804620529012	11.7509212587339	11.6623575908403	11.6875976267464	11.6807162317863	11.6446232739262	11.7057536351927	11.6623575908403	11.6936503396858	11.6747486762358	11.604923714466	11.6022606706287	11.604923714466	11.6526043348202	11.7410343455544	11.7199167530398	11.7199167530398	12.3140831117708	11.2208160335572	12.7617954026962	12.1963336361216	12.1296652831997	11.5169728279916	11.3440594854274	10.9902919584863	11.5106376678032	10.9471902379243	11.3655698055442	11.2161164577233	12.1016698026271	11.7614270171216	11.7835873623537	11.8730501746875	11.8730501746875	12.2264556886715	11.5644486376895	11.6459823964069
RPL23A	11.7122916056924	11.7196792029355	11.6547324434929	11.7122916056924	11.7432961113864	11.6369981265787	11.6730910844388	11.6730910844388	11.6799724793989	11.6601259311443	11.6799724793989	11.7122916056924	11.733409198207	11.6799724793989	11.7060116560134	11.6671235288883	11.4773566480896	11.5796975733073	11.6730910844388	11.6159085085588	11.6981284878453	11.6981284878453	11.6860251923384	11.7060116560134	11.7060116560134	11.6730910844388	11.5946355232812	11.6981284878453	11.5401028543558	10.9218934276011	11.5735630013495	11.4461467148899	11.5068111423985	11.3244958264927	11.1674357234639	11.7038967870064	12.4673562892166	11.4773936119046	12.2831143594888	11.8580505864969	11.4183517861029	11.3030210645666	12.4174422694585	12.1606832029265	11.6862799523476	11.9651354605467	11.5483182478559	11.6862799523476	11.9651354605467
ACTB	11.5007093291505	11.5811171142008	11.5878761178464	11.5166296593309	11.4890572460032	11.3606743794824	11.3952162250745	11.4149583495665	11.4493492387637	11.5067447031345	11.618001520156	11.3895818843536	11.4029043507301	11.5192488461789	11.5627222292817	11.5958571787404	11.5958571787404	11.5993093125435	11.5958571787404	11.6239690757065	11.5627222292817	11.530575564575	11.6239690757065	11.4779024329721	11.5415214471908	11.5627222292817	11.4575452668268	11.4369135761631	11.4452436013969	11.0299301889742	11.6802080407882	11.8249645896647	11.743942717306	11.176238556595	11.9768904537062	11.5413899898048	11.743942717306	11.4648368079742	11.743942717306	11.3411438298535	11.4268718461308	11.3981684550523	11.2394071212715	11.3981684550523	12.0431467700006	11.5463224396017	10.5589784715793	11.4275440560156	11.7577303469569
MBP	10.5799114785853	10.4786212162689	10.6045712417483	10.6374918133229	10.4715830116653	10.6296086451548	10.5862126008024	10.6114526367084	10.6437717630018	10.6045712417483	10.6175053496479	10.5862126008024	10.6296086451548	10.6175053496479	10.5916060884538	10.5799114785853	10.5221236132326	10.6437717630018	10.6747762686959	10.6437717630018	10.6648893555164	10.651159360245	10.6747762686959	10.6747762686959	10.6747762686959	10.6437717630018	10.6175053496479	10.5916060884538	10.336733850344	9.3589357437153	11.5847371992776	9.10199388171049	9.81634379714121	9.61278765784821	11.3661183541626	9.42608086236867	10.611310647164	12.5020232938447	11.6922817860283	11.9878267332661	9.40972000171637	11.2422830039359	10.5498535515622	10.7814533875657	10.9371388857992	11.4924515807721	9.89427255697477	11.8092540434493	10.6412384829532
HSP90AA1	10.9829003681547	10.9092994816619	10.8974286722955	11.0120582614326	10.9131925298065	10.9771414322623	10.8905045410258	10.8787488521803	10.8041459145499	10.9193501677779	10.8843502596441	10.9167593051531	10.8739341831903	10.9446439672953	11.0057571392156	11.0433510102781	11.0696174236321	10.9875649408728	10.9092994816619	10.9943239445184	10.8623270210147	10.9092994816619	10.9256966728509	10.9829003681547	10.8706177473061	10.9301627234934	11.0633374739531	10.9446439672953	11.0372982973386	12.1456514785705	11.4016295329004	11.5279654998622	10.2349312015647	10.3056422755893	10.8350159805966	10.2642843340244	11.2765539257264	11.2418627214411	10.6110854806424	11.6371772571972	10.0230050503567	11.6106137188026	10.5647458653819	10.4615541064872	11.5458424449349	11.0122479452247	11.819324438666	10.9714441861046	10.5650835837012
GAPDH	11.2493932092904	11.1829811097406	11.3670492917016	11.2520562531277	11.299736873482	11.1787274516586	11.2344552593166	11.2454011419323	11.1817821277136	11.3094901295021	11.2454011419323	11.2849968089424	11.1547739538524	11.3881668842162	11.1929369407448	11.291755812588	11.3031890072851	11.2745733003318	11.2706661945681	11.2167820358474	11.291755812588	11.2018987449686	11.1629034470922	11.1067840454716	11.1740179728748	11.2803322362242	11.1740179728748	11.1929369407448	11.2849968089424	12.6297209700402	10.8740480036476	12.1596332722835	11.9827291375841	12.3169834109125	10.6867659107483	9.72154563791668	10.1482020449653	11.1921688547622	10.5869557296869	10.8632121873159	10.6951989486367	12.2274721925475	11.1719265198739	11.3610021322968	11.7709708295625	12.0263109377343	10.8975833926345	11.4692823411703	11.1445338170212
TUBA1A	10.7407374427946	10.5912926576046	10.7221275013543	10.6298301373108	10.719464457517	10.6267077613085	10.6824458150615	10.7121470835914	10.6719699931952	10.7919524631241	10.6149987158146	10.7081970655532	10.6719699931952	10.7795613777286	10.7407374427946	10.7849548653801	10.8048014136347	10.8445081371713	10.7294679308831	10.693199789147	10.7154723901589	10.7795613777286	10.719464457517	10.6887044972925	10.7407374427946	10.7294679308831	10.5922169937288	10.5434136317177	10.7698081217085	12.1469952953098	10.1651343720942	11.4695384809766	12.3761577268329	12.5714125472743	8.83624545274311	9.92972525080109	9.61838550607366	10.5072895298885	9.93850000372922	11.3964952254036	9.91482859654817	11.6405791842831	9.92699692588292	10.1858118785523	10.6237161972628	10.583884951087	10.5690925864281	10.3162833389895	11.2849623752969
CALM1	10.6779071134905	10.6986961528601	10.6907450915873	10.6813146930672	10.6779071134905	10.7414602158328	10.7564753592523	10.7539541846698	10.6927277953609	10.7740713892757	10.7740713892757	10.7335699730006	10.5892322542092	10.8050104162095	10.7433114290513	10.8050104162095	10.776734433113	10.7195387203504	10.7522727715482	10.7522727715482	10.6986961528601	10.7667540153501	10.5966435874618	10.7667540153501	10.6828097722547	10.6960442312451	10.8244150534673	10.7048040268569	10.5214452042502	10.8049456460171	10.1220175962443	9.94315096363045	10.4593870937354	10.3102515783319	10.1222945708896	10.4143560252389	10.4283725049075	10.8497166263478	10.9419265326552	11.1913935601667	11.5293382695242	10.9305255498667	11.5382241902279	11.2009870900608	10.9491156722704	11.068	11.1964472542203	10.8902147122288	10.7186716689069
RPS3A	10.9602055884127	11.0879194234453	11.0257206899485	11.1165351303986	11.0409407146765	11.036474664034	11.036474664034	11.0983429320559	11.0879194234453	11.0840123176816	11.0983429320559	11.0936783593378	11.0727428057701	10.9934719699852	11.0727428057701	10.9731050121978	11.0426221277981	11.062739332404	11.0257206899485	11.0179351470056	11.0239705209896	11.0451433023806	11.0319793721795	11.0799480471368	10.9828267748431	11.0257206899485	11.1165351303986	11.1228362526157	10.396353242006	10.3776808291191	11.1192807940826	10.2663117624461	10.840657519675	10.5972756985247	10.4931786137902	10.6082240312982	11.6277453495901	11.2852689669476	11.3226308577194	11.5450743331299	11.7295889700175	10.744838933033	11.5313891720174	11.3520404080423	11.0804462412384	11.0804462412384	11.1161670935658	10.9391828476945	11.1161670935658
PTPRO	8.52348467200473	8.42999518080682	8.32537245200268	8.45559530709259	8.37249724311888	8.4412646927183	8.41599964008256	8.3563313055081	8.38297306498522	8.3563313055081	8.38122289602625	8.29909019155236	8.5313678401729	8.23595784678201	8.34007914987981	8.28005730411001	8.16295803746395	8.37249724311888	8.54503538709498	8.55876538236643	8.40239567741727	8.3911078522227	8.48008862765233	8.44517179848201	8.55876538236643	8.37732984788162	8.46235431073821	8.35238062586387	8.52348467200473	9.41573870881953	5.86279535423412	9.32973338243209	10.2479868470693	9.95586693146799	7.42156118946195	9.35868481077269	8.08362968366689	6.70896696549677	6.85462714803332	6.76837212436144	8.87777208372857	9.69007090858477	8.60805520558501	8.89887396853982	7.55288271843432	8.31284639790463	9.39130184819195	8.10000387332968	7.97610817310549
RPS15	10.9696135773781	10.9955128385721	10.9894601256327	10.9464857728125	11.007616134079	10.9350621964488	10.9293032605563	10.9253961547926	10.9696135773781	10.8242106119541	10.8928557775512	10.9579189675096	10.9894601256327	10.9213318842478	10.9464857728125	10.8207968718265	10.7720807422888	10.884005964909	10.8865271394916	10.8968057955894	10.9579189675096	10.9213318842478	10.9464857728125	10.8823245517875	10.9579189675096	11.007616134079	10.7978550856228	10.9350621964488	11.0291668491693	10.6190764368648	10.8685788196253	11.0157123384449	10.7009706147297	10.3473572253063	10.9784376157049	10.5137582235967	11.4466168444169	11.1275855243575	11.2816822301273	11.1388114687257	10.1649551513683	10.9054840648734	11.2933914388807	11.5094218481415	10.7885787260795	10.6302373328683	10.7218746988674	10.9869485808407	10.8838703254589
GLUL	10.3156704185767	10.3360373763641	10.2747495738005	10.2384272195799	10.2518369941978	10.2918784289258	10.3156704185767	10.3156704185767	10.2828027429389	10.3578102744611	10.3726935653399	10.3068300277926	10.338892639233	10.2897553118351	10.3578102744611	10.3253921812221	10.2771329388706	10.2990366548908	10.4053047387829	10.4013126714248	10.2844032228946	10.3665359273685	10.3605005533845	10.4556484029744	10.3648033225078	10.3253921812221	10.3665359273685	10.2844032228946	10.4265777240605	8.88951505920288	11.3657856329681	11.0082452535985	10.3125919746395	9.62223150776707	10.6188877404143	10.4796476210949	10.1400993528695	10.4917632289629	10.3932644360212	10.1403590420655	10.4881492745724	9.24630151136646	11.2032139319958	10.5600385813542	10.3326117462105	10.2078389263295	10.3471168520483	10.0907252406222	10.5884384007536
RPS20	9.67958428308757	9.67958428308757	9.62046497070463	9.66960386532469	9.70786026618409	9.65512262152277	9.68692471261643	9.71928384254783	9.72726490344181	9.6506565708803	9.60625548161842	9.68692471261643	9.69819422452792	9.64171920318245	9.62238857032492	9.62646635341187	9.67692123925029	9.68692471261643	9.67292917189218	9.52345349466521	9.65512262152277	9.64616127902581	9.69412995398311	9.74241164711339	9.70786026618409	9.65680403464436	9.67292917189218	9.65932520922689	9.43696551142711	9.73409953897759	9.67537739714458	9.53913723309381	9.36995257789671	9.32801347827499	9.76736756939001	9.62209451933381	10.3307535072045	9.67537739714458	10.0454162596195	10.0401851489835	8.62145337775172	9.4953441489733	9.74614943758328	9.89388384579537	9.30850761401749	10.1087223360977	9.50494496335964	10.5660544718404	10.1083180976163
LAMP1	10.7565176049506	10.7662708609707	10.706173940759	10.6307987043434	10.7274469260367	10.5821510545117	10.558358514088	10.5181309729767	10.5708901589221	10.7233826554919	10.6709719046912	10.644717140564	10.6754139805346	10.6691552983036	10.8096669053231	10.8548345288643	10.8096669053231	10.7975636098162	10.6397618412092	10.741777540411	10.6799092723891	10.6557190549206	10.7161774141252	10.6497176722134	10.6635	10.706173940759	10.6988565668334	10.6281467827284	10.7716643486221	10.3225455574277	10.9789408491189	9.85156467153808	11.0201626379658	11.1647647429608	10.4763872162799	10.8140241378201	10.9106119411783	10.6017872650656	10.6682835159354	11.0066849965256	10.4571951075051	11.0066849965256	10.5386798498046	10.5386798498046	10.5706231454885	9.9741759928804	10.6100509337848	10.5200408358195	11.1636994390372
RPL7	10.7402636871237	10.7640363958246	10.7194211196334	10.7521	10.7148837984882	10.7362770198619	10.7255289936303	10.7621851826061	10.7685316876791	10.7974593998864	10.7659125008311	10.8199764470904	10.7874789821235	10.7798584060752	10.7798584060752	10.7874789821235	10.7560275446347	10.7499921706507	10.7659125008311	10.7521	10.7311359541165	10.7595943199813	10.7595943199813	10.7560275446347	10.7772003260257	10.7020396598406	10.8199764470904	10.7835289640853	10.4610700474323	9.96162891231015	10.8660984216261	8.7121560302425	10.1148747449247	10.1451750563967	10.5523778908202	11.3459843510099	10.9866005121864	11.4055285692875	11.1643774960521	11.5500754365073	11.3701660004806	11.0231470671245	11.4584041978685	10.6066052104063	10.5458698593354	10.7673690501023	10.6875553840868	10.8057243425423	10.9088602108105
RPS10	11.2562235422228	11.2462200688566	11.2110180327888	11.2199554004867	11.3315570249743	11.2286240388333	11.238902694931	11.271400159898	11.2885826721542	11.170844832441	11.1128403123617	11.2674930541343	11.2771590957905	11.2286240388333	11.2422280014985	11.0857053393633	11.1436863248654	11.2286240388333	11.1786089872798	11.189763800311	11.2173362136387	11.2092014264012	11.2261028642507	11.2674930541343	11.2349526768929	11.238902694931	11.1477453578663	11.271400159898	11.3000158668513	11.0881195699139	11.3269509136173	10.967569577565	11.2118240174561	11.3068059793304	11.4156277912014	11.3957712353597	11.5145466735697	11.5681213273509	11.4156277912014	11.3450513604725	10.001152576237	10.9241138384551	11.5936544707212	11.3032758649906	10.6592621379535	10.9178655771904	11.0147682088436	11.5443025897316	11.2755308350809
RPL13A	10.8348402729959	10.852513496465	10.8926315374802	10.8983904733727	10.8601340725133	10.722456864217	10.7540251365817	10.7402039826507	10.7778171262327	10.8456528287114	10.8498554164155	10.8109951778932	10.8846601611717	10.8701144902762	10.8561840544751	10.8129187775135	10.7671815332869	10.8348402729959	10.9030550460908	10.7942389573983	10.8983904733727	10.8701144902762	10.9177951106304	10.8411867780689	10.932941854302	10.8701144902762	10.7209991137842	10.852513496465	10.958841115496	10.2449055305641	11.2694213303573	10.4920968737506	10.4997582447336	10.0041770521894	11.5937256483182	10.3987958309127	11.4700627651148	11.6792247970655	11.1723635686106	11.5312976052336	9.77657472415333	10.7785582146468	10.7165805362735	11.0063917270806	10.7086040891604	10.7200599624663	10.0810194801523	10.7407525574561	10.9615139412693
NGFRAP1	11.0850515746335	10.9920990354071	11.0536001371447	10.9273985945281	11.0497070890001	10.9524345452285	11.0247578669823	10.9879032068568	10.8893968395845	11.0259568490092	10.9570851667222	11.0378362796337	10.9651214847709	11.0923689485591	11.0536001371447	11.1524658687708	11.1648569541662	11.1524658687708	10.9121429502057	11.0247578669823	10.9524345452285	10.9524345452285	10.9364373183638	10.9241611713144	10.9149411467451	10.9698669527151	10.9318542190658	10.9505973931002	10.9497597847403	11.3079035915861	10.2223485507542	11.6222636088759	11.5590950441995	11.9654427712279	10.4555139321543	11.6930414634764	10.262572097375	10.3789478413131	10.8464191706707	10.2987703058151	11.3341937576449	11.6659523984612	10.5221166644699	10.8568813919427	11.1496396643819	11.4134	12.0649866284225	10.9033814776985	10.8444431270829
CFL1	10.2953451175279	10.1853797065865	10.3284800669866	10.2668690108312	10.2455252293521	10.1982238452342	10.2393675913806	10.1608575276034	10.2276815169566	10.1885020825889	10.0602097549575	10.1967928088802	10.2333322173966	10.2105253212182	10.2074706451632	10.2473764425706	10.2376349865199	10.2953451175279	10.2001092447644	10.2953451175279	10.3033164938364	10.183517147357	10.235474543236	10.130320976124	10.1948101051066	10.3382333230067	10.130320976124	10.1556344069511	10.1608575276034	11.257243742733	10.8012136590222	10.5766244895782	10.1113986477807	10.2132770710211	10.3847476055995	8.79481598627322	9.53206973215329	10.2505639161426	10.0959092318999	10.6789096909809	8.2726089707832	10.6155373832383	10.6313594321333	11.0696819152742	10.3456182115819	9.84969517739323	10.3456182115819	10.1592158725405	10.3456182115819
RPL39	10.6091827676603	10.6323105722259	10.5342089909198	10.5920002554041	10.6206159623574	10.6171638285543	10.6091827676603	10.5840288790956	10.6582	10.5628280970047	10.4018498103318	10.5083008281756	10.6393081699699	10.5450215466353	10.5977591912966	10.4887930063322	10.4623544226605	10.4869076068019	10.5405554959928	10.5518822143889	10.5467029597569	10.5467029597569	10.5977591912966	10.6269170845745	10.5768236377289	10.5628280970047	10.4854765704479	10.5263187480877	10.5920002554041	10.2871722770822	10.8202762803515	9.41983663974767	10.6899875376686	9.99809180895864	10.3396108338885	9.88705097341031	11.5472580777237	10.8160022930955	11.176995002861	11.0885731897736	9.12143903973391	10.4068709695937	11.4008293694805	11.4331059226374	10.0650067290135	10.3091508319638	10.4373622352839	10.3525119977285	10.6515902646416
SPARCL1	10.5717504381315	10.6058928253111	10.5785061744888	10.6506091295439	10.6102370897014	10.5838541440769	10.5733135880903	10.5812246761553	10.5483277442301	10.6130690585854	10.7014759051857	10.6252788409168	10.6261164492767	10.566020996332	10.6058928253111	10.4929228141407	10.361738924243	10.6200725780645	10.5578541838289	10.6592880663498	10.5868226066655	10.5444719266649	10.5539646377348	10.6084094514998	10.5931336834687	10.4868827533348	10.7502919747122	10.6717237289503	10.4483932892037	10.1388138344364	11.8058512898875	10.3261296406964	10.6508958750241	9.98222344121328	10.3261296406964	10.1346717556333	10.7529306838614	11.1245296903725	10.5606118934166	10.5518138803485	11.8604007911296	9.12906021338861	11.0153286518759	10.4220951857082	10.7294277621344	10.4092666743234	10.6486284622396	10.8397352525493	10.7590230871808
RPS28	11.4007534278553	11.3944523056383	11.3762601072956	11.3506599810098	11.4191120688013	11.3098965474192	11.3293891156799	11.3293891156799	11.343319551481	11.2979946480846	11.3333391337181	11.3910001718352	11.3910001718352	11.3910001718352	11.4191120688013	11.2197549917554	11.2272301977865	11.284200239098	11.3205393030377	11.3293891156799	11.3257185576698	11.3762601072956	11.3333391337181	11.4320461767008	11.3762601072956	11.3830191109412	11.2573302099552	11.3944523056383	11.3018876962292	11.5185051838544	11.0464510251328	11.2969816051774	11.2244775529878	10.8908097769923	11.4000533607407	11.2089981259971	11.8757036038312	11.2089981259971	11.7959601349955	11.3446674771776	10.3452040404163	11.3636499580993	11.8757036038312	11.7959601349955	10.9858698247342	11.0923891801768	11.3579831077951	11.3579831077951	11.3862287335039
RPS6	10.7956261217447	10.8143059418599	10.7956261217447	10.8487214061794	10.7855123130968	10.7823488485871	10.7956261217447	10.8024265112354	10.8283371945102	10.8399547555673	10.8940187018266	10.7625705268932	10.8425739424153	10.740666810873	10.8051782088527	10.8051782088527	10.8512425807619	10.8575712188215	10.7981728531534	10.7703638997949	10.7995712483665	10.8073818105902	10.8512425807619	10.8213441464635	10.8012275292085	10.8336365747175	10.8261767512262	10.8425739424153	10.7995712483665	10.1010371703922	11.0012909644186	10.6860942588666	10.500760629034	10.4694379108573	10.3045306424724	10.5807252854891	11.2788036646984	11.0571	11.2115708814738	11.1717526477502	11.1338190856433	10.9336336188085	11.0344361970828	10.7412275393356	10.8185680364399	10.5964432061044	9.48859930066125	10.8579111293692	10.7012401501243
LDHB	10.8502461790556	10.8239914149284	10.8565643599055	10.7455138117928	10.8269288789363	10.7892839393383	10.8427863555644	10.846679403709	10.7455138117928	10.8041046212086	10.9026569298563	10.834993329285	10.7520684586285	10.8565643599055	10.8854482151235	10.8678521851001	10.927810818421	10.8178371335467	10.7277973000893	10.7892839393383	10.7941865981024	10.7428390513047	10.6394506672035	10.775458749437	10.6317550796114	10.7667999846591	10.8289919465778	10.7908289596855	10.1993101140069	11.5474953940488	10.4017689694924	11.3302324148875	11.1492511368408	11.4407818261543	10.8410119989429	10.6078466175428	9.4767277998777	10.6896111872732	10.7334880980731	10.3067327578745	11.4407818261543	11.0397004400532	10.3991302493725	10.318	10.6994561566448	11.0384254347917	11.7804282227319	10.9087073249202	10.8564010303886
B2M	10.4017479655498	10.4127498799064	10.347655338797	10.3851776077142	10.396792666195	10.4558873918193	10.4046854295577	10.428002729677	10.4456087357215	10.4430875611389	10.4658678095821	10.3265398088262	10.392539008113	10.3546048273591	10.4227033494698	10.4184005803465	10.3532153000584	10.428002729677	10.3819	10.3995443638123	10.4017479655498	10.3350329658325	10.3629348525929	10.3995443638123	10.4067484971992	10.3798784680564	10.4804134804777	10.4157103014231	10.448266815771	9.98588560056282	9.70788603329037	11.2784193818989	11.058830819981	10.2678681806988	9.21606897611749	9.12680832497217	11.6184472238033	10.4664148592373	9.23036340119285	11.2349067377799	11.092346247399	10.3266494352127	10.4025082132795	11.0357096503665	10.8710597355227	10.3681306118568	11.2733959152203	10.7417939796225	10.1300232081378
RPS23	11.0145309665728	11.0093899008274	10.9802936065515	11.040439129317	11.0115935025649	11.0529330981541	11.0422903425355	11.0581123527861	11.0943232880376	11.0422903425355	11.0303884432009	11.040439129317	10.9976750663443	11.0282461173616	11.0512516850325	11.0023845451281	10.8863869741797	11.044166447542	11.0325488864849	10.9817886857389	11.0255558384382	11.0512516850325	11.0165940342143	11.0581123527861	11.0529330981541	11.0037829403412	11.0943232880376	11.0360316603045	10.5859257362027	10.3251074114275	11.2073664442896	10.5132848185697	10.5923317289925	10.6411326010632	10.8583789595536	11.3697719758688	11.5125116991445	11.5019868286284	11.5599608848345	11.5599608848345	9.97613512008367	10.8298626878358	11.4899958641855	11.2515137167523	10.6771223965973	11.1786598234927	10.7112042296787	11.1222983940506	11.1457430897513
RPL5	10.1872908750989	10.2178619261162	10.1078471653644	10.1440178810502	10.1699094153061	10.2238973001001	10.2274640754467	10.2450700814912	10.2337822562966	10.2274640754467	10.2256474690591	10.1680468560766	10.2122112256761	10.0929316134669	10.1950550299378	10.1148506848435	10.1699094153061	10.2319061512901	10.1601323675233	10.1827535539537	10.0919480860076	10.1401641156706	10.1962540119647	10.1846389534839	10.2122112256761	10.1375723734502	10.240867493787	10.1962540119647	10.240867493787	9.98277287687282	9.95383650047312	9.80131611108119	10.2126644093542	9.54776228431615	9.99503521620587	9.75034358573492	10.532871397534	10.6127115716645	10.5438990680335	10.7207244163832	10.9691804357308	9.93273924926207	10.2659408832948	9.96035398611485	10.5140297344725	10.3971	9.71015723467016	10.3731998095634	10.2463750054193
RPS4X	10.6635104720366	10.7329985214479	10.712043137528	10.7189672687977	10.682238320702	10.7170436691774	10.6921563438082	10.7472352693531	10.730838078164	10.7002874486825	10.7329985214479	10.6870101755248	10.7189672687977	10.6140213844873	10.6954727796924	10.6270476050683	10.6672318538309	10.7347311263086	10.6732300245711	10.6855316900009	10.7364812952676	10.6921563438082	10.7329985214479	10.682238320702	10.7364812952676	10.7098395357905	10.7058888561462	10.7286957523247	10.4137220452907	9.89623755743384	10.2854017451123	10.165381541587	10.5020350157882	10.0610807013195	10.9405810298955	10.6768632994789	11.463462682919	10.7720665097576	11.0236381305748	11.385359120719	10.2709486910096	10.4646312861728	11.1008927448161	11.3735214565912	10.5314998209203	10.441489722955	10.052932618128	10.763785749336	10.5314998209203
MORF4L1	10.4102234953285	10.4508445677623	10.4392374055868	10.4048488395456	10.3824193931382	10.3754039812078	10.4534964893773	10.4286018126409	10.3448378651343	10.4016242620048	10.4596043633741	10.3968292985668	10.3566524553395	10.4361150295844	10.5026070574229	10.5288717257929	10.5215543518673	10.4918530833375	10.395491969298	10.4674149255979	10.3785744363185	10.393587943956	10.3810562991219	10.4582059681611	10.3024796802892	10.4202717874071	10.4652113238604	10.3903454901377	9.87882336662957	11.2526987352756	9.72959973745701	10.8814469430225	11.0180297764575	11.3526241303647	9.83419082032502	9.9755051170025	9.61699967586377	9.98448518848795	9.90272593070432	10.2269882078616	11.0180297764575	10.8166502645504	10.3768509547112	10.0737378454873	10.476945390794	10.4847982551009	11.253075192502	10.4359704366427	10.9354171399727
PARK7	10.1583251011461	10.1459449545738	10.1643232718862	10.0545593641316	10.1219840212194	10.1051146318025	10.1436916691499	10.1325507578121	10.0627261766347	10.1473143098466	10.1246587817076	10.1181408523835	10.1142958955638	10.0912994433392	10.1559932466524	10.2170987207164	10.2496552350643	10.2141382991998	9.9560941663123	10.0616210760636	10.0658267432816	10.0336831802311	10.0279962112988	10.1130595835579	10.0322703491372	10.1279282281196	10.1195986028164	10.1195986028164	10.0885423592389	10.357845243365	9.76773324364862	10.0134828818721	10.3453100408065	10.3905195391094	9.81556897477691	10.4967797728414	9.86998446986006	9.96677762356428	10.0989920103971	9.59584468310765	9.9023098227878	10.4712106720268	10.2058809027231	10.3921224479254	10.0123863996557	10.0123863996557	10.1933333039276	9.82341021939725	10.1568308040841
RPL24	10.4961678765832	10.5131380702701	10.4215103781405	10.478480419452	10.5309446206395	10.4979180455422	10.5060528327797	10.5131380702701	10.5148194833917	10.395002284667	10.478480419452	10.4249472223112	10.5236692960339	10.4685245884478	10.5148194833917	10.3790050578023	10.2667936066729	10.3413837132552	10.4656693255789	10.4535930940828	10.4617241989571	10.4469684402755	10.5131380702701	10.4997346519298	10.4764173518105	10.4685245884478	10.4324029440064	10.4922748284386	10.5658757149315	10.5323067778425	10.508924324848	10.0415810284328	10.2085057315258	9.89101891428097	10.5488589732701	10.321883645221	10.9382409577172	10.9925713822907	10.6096103735679	10.5964853175277	10.4455771221902	10.443540760002	10.4029093256018	10.5220122680078	10.3623882639118	10.2776354156525	10.6344672151073	10.5075366137747	10.3548337295285
SKP1	10.4284926498282	10.3590046004169	10.3909669080727	10.3253546459616	10.4241898807049	10.2366712302023	10.3290596627727	10.2957003244043	10.2391673835671	10.4319754236479	10.3263849022845	10.3555677562462	10.3777324490823	10.4284926498282	10.4075372659083	10.490267051381	10.4789975394695	10.4650019987452	10.235047439525	10.3095155128676	10.3369516388772	10.3369516388772	10.2728564994993	10.313062435908	10.2635074390531	10.348092550215	10.344971179856	10.3069988866789	10.2635074390531	10.7976025505672	9.99768312398798	10.5152117015813	10.4690985817229	10.6204880009378	9.98946163412093	10.2210633319034	10.0999644801344	10.2915313334915	10.4001185182745	10.2122368449177	10.6702540543441	10.5229996475025	10.3207386320609	10.1070787625224	10.3548977895574	10.5547384706786	10.7949056464986	10.2382113349118	10.3744877916265
PSAP	9.45951574522538	9.43264571608258	9.49837598374764	9.41570210061904	9.44836093219424	9.26727748599249	9.29895489499675	9.27715745489233	9.32241903902863	9.4025457039139	9.37233259362926	9.33992118797173	9.33323014815222	9.33490661570096	9.42135275833305	9.47895337131559	9.44059677735538	9.41749730278067	9.29804536593345	9.3477642365263	9.44955991422116	9.33323014815222	9.31812039940261	9.2119854578667	9.2432161092208	9.45951574522538	9.351	9.30723472034008	9.16709127409822	9.9100480871851	9.94437028028643	10.5288351737962	9.87668651186371	10.2803469294347	8.47548039308346	8.25351772540164	9.50067361376779	9.46630895813176	7.52502790911898	9.28286367309691	8.98252431447728	9.73315916886635	9.20271780369577	9.44184161778984	10.2338576078067	9.98692074902768	9.37399803750767	9.51674413913861	9.41733784545656
RPS29	10.5875577239475	10.5717002473194	10.4876104196877	10.4935546265879	10.5932009410511	10.5405852633004	10.5827251191847	10.5626085019297	10.5976084100635	10.4865801633648	10.4786859820262	10.4183724006337	10.6013357282886	10.4902851801759	10.5570070944659	10.5687627833115	10.5950175474387	10.5717002473194	10.5093180676182	10.4097920048742	10.4554652622397	10.4935546265879	10.5146701565587	10.4968398270116	10.4935546265879	10.4837672508518	10.3250975933454	10.4767518389215	10.5503070259457	10.7090909281541	10.7488151728086	9.26470511176778	10.2179221170227	10.425536028548	10.3592771084005	9.88842312799047	11.4250695597706	11.2019409805992	10.908600861424	11.2174658965565	9.15225020756438	10.4478015313708	10.6749746509797	11.1136525759937	10.2212437662821	10.4406772221717	10.3019559316507	10.4267728238986	10.833360116552
RPL31	9.87769840371828	9.90829084283963	9.78331430587068	9.88385268510001	9.92519228068915	9.89485459945667	9.90050529989669	9.90264762573603	9.95531295866123	9.81713768538275	9.82021574723073	9.92351086756756	9.87209699625449	9.80031490307324	9.77557498724746	9.77459145978807	9.65348836855777	9.77309021484162	9.82128659904771	9.77843196609202	9.83532001960864	9.86198318760662	9.85069022985709	9.86539692773422	9.78765857026091	9.82976005834725	9.76047035022858	9.87464372766321	9.62499402395249	9.49985711254412	9.82769737460313	9.37910870966131	9.75552800640462	9.65362057944416	9.81594856461214	9.91298155747038	10.3915548123973	10.0050798590984	9.99184423684312	10.0856429187732	9.79961628719871	9.65558505960341	9.91497522013214	9.7931972317193	10.1296446152316	9.87686654202908	10.4041676903816	9.89501546690437	9.33378098205843
GFAP	11.7826191153762	11.8637227397922	11.8443181025345	11.8093870082426	11.8385591666421	11.9047687446579	11.9168720401648	11.8788694834638	11.9247552083329	11.8489826752526	11.7871144072307	11.7401665865601	11.8489826752526	11.7548597394136	11.8858670812078	11.5919756295551	11.574564516722	11.8858670812078	11.8385591666421	11.9247552083329	11.816042119438	11.8671748735954	11.8385591666421	11.7807679021577	11.8918346367583	11.8671748735954	11.7984411256268	11.7221174585797	11.7932618709948	11.3085547597174	12.0667461283141	11.7044615339722	11.9089915281129	11.3085547597174	12.0667461283141	11.4270065828311	11.8376131236506	11.9089915281129	11.9089915281129	12.234247670449	11.8376131236506	11.784205002808	12.234247670449	11.784205002808	11.7003558454487	11.9823185457381	10.636853199126	11.5477796856654	12.185941628318
RPL38	10.4162874420306	10.4544504289229	10.393627822277	10.3900051815803	10.4416393350498	10.4494498972735	10.4046386135765	10.4083729534773	10.4523873612814	10.3426989202239	10.4046386135765	10.4212723772624	10.4494498972735	10.3549750672733	10.4124319864782	10.3130550831002	10.3440291782655	10.4355314610529	10.4661025120702	10.3884047016246	10.4295631035537	10.4309941399077	10.4275803997801	10.3900051815803	10.4181500012601	10.3974803876115	10.3268728368099	10.4244169352704	10.289503251423	10.3872676870188	10.3134601474577	10.6942354513488	10.253807976943	9.97576762361777	10.4919009104003	10.0349041485357	10.6488507823344	10.6286568530096	10.3485739636211	10.434291003741	10.6286568530096	10.4416156191284	10.4761266565323	10.2822369461638	9.85314457190982	9.58295504214455	9.63912548670449	9.96207852088409	10.6624810010651
HNRNPA1	10.5184257644189	10.5633304961547	10.515221931703	10.5032612052779	10.5002927905107	10.5310456290319	10.541269720061	10.5898385896282	10.5582703172635	10.5044984577287	10.6557704351636	10.5184257644189	10.6152966517632	10.4291792959556	10.6007311554941	10.6883269495115	10.658460714087	10.6814662817579	10.5582703172635	10.5898385896282	10.5350571222406	10.5473	10.6007311554941	10.5230389011319	10.5633304961547	10.4818614534397	10.598799157783	10.509711924743	10.1275944213718	9.9437469745233	10.5841255900433	10.2804603154671	10.0746718287397	9.8147120064676	10.1611307986323	10.1301874956563	11.1163328768206	10.9338965062502	11.3917754602986	11.0244656409842	11.716179507592	9.99050404913853	10.6298479749785	10.3848658839615	10.4308678362947	10.6607560825154	10.2108295333089	10.716704147415	10.8121678703516
MT2A	11.514429919867	11.6297981199573	11.514429919867	11.5687656514166	11.5785189074367	11.5722177852197	11.5493610141589	11.4736178018267	11.5034840372512	11.3394598711361	11.5839123950882	11.514429919867	11.5839123950882	11.4304537395029	11.4736178018267	11.2529909916702	11.1036030307355	11.2480825006827	11.5909099928322	11.4319322250268	11.4876620270006	11.5284254605912	11.6037589433428	11.6360780696362	11.4876620270006	11.554025586877	11.4709275229033	11.6571956621508	11.5111046132995	10.6177558215759	12.2236630637616	11.5561533695541	11.1986827846718	10.9109443363306	12.6939382025012	11.2356940443439	12.1069761935028	11.6426303172336	12.0160119521611	11.4027750865506	11.0625070187994	10.5228783640656	11.5886023776633	11.6663566879357	11.8720270854389	11.1725083252226	12.1256903558666	11.4552098727481	10.7541802803865
PLP1	10.8967476986594	10.9578139974177	11.0717276808118	11.0759108512609	10.9273470476966	11.200494740628	11.1366218996374	11.1347593404079	11.1906097844315	11.1309038848556	11.0734469656506	11.020641302415	10.9242566056848	11.1309038848556	11.0089510172136	11.1906097844315	11.1561661068053	11.2320416396832	11.2603176227797	11.1748459269206	11.0815631691749	11.1513514378153	11.0413356280636	11.0843840136241	11.1629664962961	11.0154552288452	11.1789237100075	11.0413356280636	10.9283769099892	10.1780398949975	10.7512678296313	9.99819455877875	11.2163838536661	10.9403596504613	10.0608286485392	10.9191476350954	10.963829617274	10.5071330039782	11.3286888119121	12.3903308749643	11.7802433457785	11.2601224454174	12.0804166289406	11.9599149268374	11.4857	11.4041170951327	10.8904421561596	11.3683962428052	11.2812496570549
RPL9	10.6842519201161	10.7016843276027	10.6969388596585	10.7362180757246	10.6467585216328	10.6508925817477	10.6179121902421	10.6791917412249	10.6875213665281	10.6544518253991	10.7107600135896	10.6223193150432	10.7155863850609	10.5655039452394	10.7016843276027	10.7565752418699	10.6091292795304	10.6856600877915	10.6990925853824	10.5526217250185	10.6875213665281	10.6707185788616	10.7197205817444	10.6969388596585	10.6154490300158	10.7295670680087	10.7461591654161	10.6573088042437	10.4060817017542	10.3345675998486	10.3866332927829	10.4882046026328	10.6731957124589	10.4639900559982	10.4620638973808	10.5551284834648	10.9399095911826	10.8379772716484	11.0366975441398	10.9525186415364	10.6774002803056	10.4359314053193	10.8971941366366	10.8435285909931	10.614246842812	10.7429180273166	10.7159	10.7429180273166	10.7429180273166
RPS19	10.3694370789428	10.4401468630478	10.4069628206983	10.3838038350408	10.4185803817554	10.3798531553966	10.3609744747752	10.3661206430585	10.3781968745546	10.3910079684277	10.3594959892513	10.3838038350408	10.4325262869995	10.3838038350408	10.397009351135	10.1747083324232	10.2727099157066	10.328816006509	10.3720890005577	10.3024696547516	10.3694370789428	10.3838038350408	10.3889449007862	10.3641379392849	10.4122622009056	10.392931568048	10.2117553161261	10.4273470323675	10.5588403697056	9.76567340448558	10.4760655229015	10.4401442885594	10.1178544921192	9.79185241868749	10.3534371413937	9.61812479977251	11.1182686189521	10.7231590816473	10.5946988091298	10.6300346759059	9.67989786803205	10.4044670543185	10.8529839493801	11.0257395355702	10.3735618945202	10.1722849438533	9.93704505161003	10.5532801076814	10.3309440423382
RPL30	10.5380678505488	10.552899272045	10.5174398541868	10.5325441265647	10.5216320763628	10.5269841653033	10.5761214927013	10.5950391279294	10.5788731903186	10.536265508359	10.5058686353325	10.4479591756059	10.5732662298323	10.4597917266323	10.5325441265647	10.5185107060038	10.5216320763628	10.5998717326921	10.4651057904372	10.359198976196	10.5560438300529	10.5339336538654	10.536265508359	10.5497768960427	10.5040073565959	10.536265508359	10.5143617923388	10.5143617923388	10.2423790316342	9.99905156937092	10.8504702836298	10.0931411194277	10.6217634445013	9.79207087465665	10.3742832013915	9.87090852960014	11.1767619275477	10.9039953238167	11.0313768233431	11.0141	10.1819693597916	10.2227865541172	10.748090734969	10.8504702836298	10.5802369413907	10.632371105205	10.5631280825214	10.6440241200552	10.6984058998463
RPS11	10.9210717600652	10.9115196729572	10.8331985605174	10.876132223612	10.8747426963113	10.9420703024387	10.9014058643093	10.8982423997995	10.9067050039671	10.8747426963113	10.8674532868061	10.9459633505833	10.9014058643093	10.842122998179	10.838279829343	10.730166259117	10.669967206945	10.8036667639277	10.8747426963113	10.8541769970153	10.8901129065598	10.8660839315333	10.9067050039671	10.8901129065598	10.9301994930724	10.8885678862125	10.8215621726151	10.9115196729572	11.0270947652953	10.3328797198382	10.9553640596047	11.0143768334432	10.6527252586733	10.7080295813742	10.9553640596047	10.3485204447934	11.2580336745906	11.0345666364174	11.2461401489333	11.0109164980284	10.4224648363926	10.7811388281068	11.0857664905305	11.3315069839435	10.3545265195773	10.8672681962471	10.7158564084109	10.9655857209999	10.9472782642343
RPLP1	11.2059438110598	11.223560274314	11.1248382005913	11.1763083300906	11.2172316362544	11.1802949973524	11.1943262500027	11.1733708660827	11.223560274314	11.1193	11.1386633904926	11.2059438110598	11.2147104616719	11.1733708660827	11.1684155667279	10.968465029409	11.0832940647975	11.0832940647975	11.1960588548634	11.1345577531258	11.1641619086459	11.1802949973524	11.1802949973524	11.2059438110598	11.2059438110598	11.2059438110598	11.1214013564207	11.2374907101151	10.9676783844823	10.9566690297627	11.2425790092316	11.2570935815447	11.1700165179218	11.1700165179218	11.4695068906885	11.2994407576566	11.5671286478533	11.5066126407943	11.5066126407943	11.0631591636601	10.499483264345	10.7924856487113	10.9390111412713	10.9781020633433	11.2938866069876	11.089464273369	10.9139904824452	11.230215589195	11.1297561342575
RPS18	10.9661837914544	10.9651129396375	11.0316873415147	11.0594467174773	11.0169941886612	11.0497052614267	11.0684080599743	11.0928697215391	11.1074153924346	11.0121795196712	10.9876729337105	11.0902066777018	11.0475448181428	11.0594467174773	10.9452	10.8012172234769	10.8722800298642	10.9296919482085	10.9296919482085	10.9549228958649	11.0902066777018	11.0497052614267	11.0102941201409	11.0531880352464	11.0639420093318	11.0575955042588	10.9974499814933	11.1626946833089	10.8257349559768	10.5613407798064	10.9569705708554	11.2212633767316	10.6804518181109	10.5243	10.8954630802148	10.9478409585057	11.8063204652061	11.1180067202921	11.4616581181275	11.3466365193054	10.0157314467806	10.7327540278549	11.4531747118114	11.4326265446571	11.0626671479379	11.2460322518516	11.1442009066552	11.2005623360973	10.9987006699017
RPL14	9.91881423047591	9.91284667492537	9.79555448391988	9.77109130689947	9.84302171315556	9.83636660196016	9.8616316545959	9.89070233350979	9.90045558952993	9.75386890712005	9.8616316545959	9.81409400094829	9.83636660196016	9.70980350433585	9.8114748141003	9.48778872667134	9.5475754879198	9.57221558799348	9.79286420499648	9.78990378347986	9.72171043885387	9.77109130689947	9.78990378347986	9.75901507540342	9.79555448391988	9.81409400094829	9.74909705229722	9.84035866931827	9.91881423047591	9.31049450651938	9.68145496186881	9.89874577126518	9.88856948670659	9.33256497475707	10.7276845076927	9.28194768318874	10.108426564767	10.5226709502539	9.65898444385884	9.96383346348651	10.0379182200165	9.87846358607575	9.06192674012264	9.4744404694321	9.7050137841703	9.79426722631855	9.71673387287129	10.3531440273823	9.6200640402628
RPL15	10.052061626204	10.0811855271524	10.0904650665442	10.0785560592308	10.0954848897634	10.1187670551563	10.2087631192654	10.2247179715359	10.1853068302502	10.2106867188857	10.1724626916026	10.1202248055892	10.0652156936035	10.1331769605849	10.1226102239923	10.1104004416609	10.1202248055892	10.1443178719227	9.98901957079696	10.0366387042552	10.091925646112	10.0366387042552	10.0811855271524	10.0551855669044	10.0551855669044	10.0733903025487	10.0877915859971	10.052061626204	9.75429982771251	10.1694893019965	10.0245477830446	10.2840623988984	9.9223929955261	10.0294975470666	9.86805207568199	9.15209868875009	10.6310185810161	10.2114368998816	9.91900447564437	10.2545437159581	9.18898586073872	9.87736720240472	11.074803153922	10.7623291405268	9.86020328118691	10.3975370110353	10.7257516030081	10.1298034104491	9.92867956338601
PEBP1	11.0201429950989	10.9597150335549	10.9079336142714	10.887563222013	10.957847168872	10.8219090368399	10.8140581693236	10.846920686133	10.835123952145	10.9134436212314	10.942008035778	10.9742391252256	10.957847168872	10.9774637027664	11.0149968268156	10.9694441617876	10.9789845931698	10.9842077138222	11.0429672528266	10.9952185051216	10.918744723395	10.9989528450225	10.8780705109431	11.0350744894639	10.9499529875334	10.9597150335549	10.9511892995394	10.8959999619636	10.6337153934283	10.5390528877006	10.4760987202857	10.6444696362757	11.0435611674994	11.0005342825869	11.0295634272131	12.6736400258675	10.5052295523361	10.3821030157665	11.0005342825869	10.4711070847257	11.5565374376038	10.8070283277411	10.8786111872636	10.9695754286054	10.7366583447772	10.9616630074733	10.5727635048781	10.7678096448302	11.1213161914151
DPYSL2	10.4882896911092	10.5097596373013	10.569612080091	10.5263371452023	10.463281683365	10.4600314492543	10.4652395801248	10.5017991483269	10.4998796684014	10.6180190311975	10.5645403355213	10.5097596373013	10.4457525323674	10.5937552500298	10.5211071854245	10.6441084544776	10.6672306022651	10.6165317689538	10.5467071877764	10.571146394366	10.5854042067973	10.6100479605247	10.4576051244781	10.5605312283976	10.5263371452023	10.5119772224406	10.5909232811458	10.504056633171	10.1894156791059	10.3024521961691	10.4458282790209	9.79175275063502	11.2116069493904	11.1639263982381	10.3024521961691	10.7166883605256	10.0119531552195	10.4441455721245	10.3601382523595	10.7482492499081	11.5159749317288	10.7144049524749	10.2418908329713	9.95225330795475	10.3379334902311	10.5690065150707	10.4861944642486	10.6845834988316	10.6396232736369
TF	11.2604966798068	11.3338945821248	11.3863053329255	11.3690966181926	11.3578292262288	11.3791000915588	11.3186417323542	11.2778350011716	11.3690966181926	11.4941402978469	11.2604966798068	11.4415846237997	11.1916688163787	11.4345870260557	11.4194402823842	11.542731750747	11.4345870260557	11.4804727509249	11.4291935384043	11.3402127629747	11.4475521793503	11.4544335743103	11.2998292557738	11.4475521793503	11.4415846237997	11.4415846237997	11.4047002178446	11.4194402823842	11.3364854447497	10.8689967511463	11.5989292321471	10.8081541085562	11.6174821072001	11.636034982253	11.4811797564979	11.4811797564979	10.583275802399	11.1639808235313	11.4993814578186	11.9932334022298	11.5989292321471	11.6965509893119	11.5175831591393	11.2557500697952	11.6810617611973	11.7841400165791	11.4755890577814	11.5543585113554	11.6970882485483
GNAS	10.3512867048253	10.2011436815383	10.4487868227253	10.3545097315882	10.2812242431308	10.4016620316091	10.3657261220647	10.3629015305521	10.3690338232589	10.3937475430558	10.4655213268226	10.4655213268226	10.0805389135618	10.4230687980065	10.3690338232589	10.4377619508599	10.4592626445916	10.4256155294152	10.3173191709581	10.4377619508599	10.3937475430558	10.1488424594736	10.2709832383954	10.3027283123047	10.2167037348732	10.408313039325	10.4001170112619	10.4326208851145	10.4230687980065	11.6185254622475	9.47169906106259	11.2916314917542	11.1467137260725	11.2710787681506	9.6001726902399	9.65739955654127	9.09972326017726	9.54325635626914	9.3133674998506	10.0374997750692	10.7232390161851	11.1324411422814	10.5916623790604	10.8853239657192	10.1047178696367	10.9169535459933	11.7899802575401	10.4605314485494	10.0317582563759
RTN4	10.2005438720108	10.1272079118989	10.2427258962908	10.2054706824343	10.1878964974555	10.1762327383807	10.2104717082865	10.2063227274697	10.1915692879917	10.3786435687072	10.2972881049641	10.3378132459359	10.0959818885575	10.3747898033276	10.2104717082865	10.4567903828965	10.4408355306259	10.4280244367528	10.3620080173347	10.2119992863566	10.2606948254322	10.2596239782175	10.2049896501037	10.2918051721214	10.2458084372455	10.2187368644032	10.3620080173347	10.2872579782649	10.0685721152148	11.6788361058533	9.06081267309783	11.0179615250864	11.2229277705605	11.4493214253648	9.07058552705541	9.35095525195586	9.0443355952167	9.49867933337501	9.52760512017999	10.7088942049922	10.0384928096458	11.4021401536725	10.5476287480811	10.2821604805016	10.6415028101436	10.9318080790071	10.9003036582923	10.5005082862781	10.2400236320362
HMGB1	9.38731188420323	9.44529286970529	9.32035960294107	9.36676121562648	9.3415524804919	9.4645003160081	9.41965481378422	9.41254283185964	9.4144468572016	9.40930037804128	9.42532461785258	9.33168887821198	9.33908932026559	9.37177578789725	9.44755670054456	9.42532461785258	9.42380372744918	9.3415524804919	9.46133685149833	9.47716085606468	9.2963432517705	9.44336087199421	9.3415524804919	9.42917838323216	9.45320735825856	9.32739903506417	9.49329394477119	9.32558956271887	9.33276956978027	8.96857596342067	9.75042262437624	10.3871962991143	8.43256692429879	8.24160388070074	9.54205676969909	9.09876674362723	9.3942088224915	9.56045561931671	10.3966482958903	9.85634482454832	9.70467038364557	9.43968265526121	9.42775888435968	8.73129900549437	9.71839633860312	9.72292797531096	8.97000250728315	9.62706888015103	9.60484540509046
RAC1	9.79878660783669	9.83796028627613	9.81038360075232	9.7649982261645	9.84215611482647	9.74365958622181	9.7557626993982	9.75758689291196	9.76136062990839	9.84966933176997	9.86251347041761	9.80714224614155	9.8439513169881	9.76346391188949	9.85445778025635	9.82377779751407	9.78043084855407	9.81425422806613	9.79981686415968	9.84780677254048	9.83615794408634	9.82514715278686	9.82152451209016	9.80714224614155	9.82687660103064	9.81425422806613	9.90981485453548	9.81187086299605	9.36109200485187	9.8554717219581	9.22020842099861	9.45485373595035	9.94795697119817	9.34556654593215	9.5732834620578	9.53161757083401	9.32466962519041	10.0427968308621	10.4645929857507	10.5221814555867	10.7084638587366	9.5889550414123	9.72151862226285	9.66363191980996	9.79392397200957	10.0323854697563	9.89373121799555	9.97491920616397	9.69564204285508
EIF4A2	10.3034231647283	10.2849362683715	10.4085809528853	10.4393126512703	10.2519494981614	10.3382106114889	10.2535938548095	10.3933772730621	10.3009777617196	10.3211586779358	10.3699462328139	10.4332491020412	10.105457714553	10.346549753687	10.3492467335457	10.4417765368805	10.4765960510012	10.4618645249706	10.3964778397089	10.3067015345399	10.3307725597406	10.3107691663123	10.1454259096459	10.3586473077262	10.2174526883924	10.3801872375493	10.5504400960672	10.4204899601987	9.97991761373991	10.9244827011872	9.37367313416962	11.3776288687054	11.1530165244478	11.1293579078735	9.37625597382257	10.293684253523	10.1800698651934	9.8991013715686	9.81016178683897	9.70678344459994	10.3427616356622	10.780963105348	10.4928427850984	10.1648145441409	10.9601171792886	10.9093977977021	11.1850448918824	10.6725349604713	9.9115180103437
FTH1	10.8099799587152	10.9499482127957	10.9036679703917	11.0255641149777	10.7982511222895	11.0354821380839	10.8505	10.9782994963435	10.9393979301848	11.105558340035	10.9981775015344	11.0255641149777	10.9536557426161	10.9189741176303	10.9138536230241	10.9801607750801	10.873415286071	10.9080884385678	11.008225793613	10.904978549126	11.0123599902964	11.1168257319988	10.9378636159098	11.0583063958116	10.9036679703917	10.948617954754	11.0553689318037	11.0879418767808	10.5022122824448	10.3372512427196	10.8889710908406	11.4944332610093	10.5398980172068	10.3372512427196	11.2980014550953	10.7923445731998	10.9659128171189	10.9553180918813	11.0806982681026	10.719943383595	10.6969865973199	10.5539506320929	11.9081650336738	11.657531744138	11.2096496134854	11.2489651337729	10.115849523214	11.078930420639	11.1690775905218
DKK3	10.0572698143621	9.92124746912248	9.89554346154133	9.76575346476741	10.020368373002	9.78785919504796	9.88212797562749	9.86130449163559	9.72648037132882	9.89139448072458	9.8271075632962	9.90616373541235	9.9410822518565	9.9877891357812	9.97051636955362	10.0373689702046	10.0861992766412	10.0116455269194	9.77411063787209	9.83672821193032	9.77578579498321	9.72439555785305	9.73624567807441	9.88809703268048	9.72860001629291	9.79314284328256	9.75725016820977	9.76425893073387	9.94841692584814	10.9305654962676	9.87091944070055	10.6616484613515	10.6589318207756	10.9152007267715	9.56630978744542	9.8629510162162	9.13705887023666	9.18090820448853	8.66065890471064	8.84995624926901	10.5058	10.4087484867714	9.09485184990938	9.78392594202961	9.8325060644476	10.1478699454661	10.4950199348184	9.77233485207017	10.2639172979288
COX4I1	10.4339623786643	10.3758186762965	10.457989663518	10.3932943851256	10.4478644361225	10.3762383761549	10.400532744313	10.4061670850339	10.3857463490013	10.4061670850339	10.3586127601399	10.4900522749584	10.3218092712657	10.4668300543021	10.3988134594741	10.368421406726	10.4138552106895	10.4146928190494	10.4391854993167	10.3225	10.4138552106895	10.3867298764607	10.364635289246	10.3842451040549	10.2893150927129	10.453930630517	10.3895868553053	10.457989663518	10.1281864503527	10.9299014645948	9.37239587900189	10.6043896930662	10.6993504029761	10.8967743827924	10.1079679472543	11.1265822605073	9.90967010183859	10.2038640167318	10.3370037289304	9.6558285534032	10.1641227942253	10.747175873081	10.5288959579331	10.5852385933046	9.90378707336787	10.4679085992742	10.2863219395567	10.5383027185744	10.3536083357735
QDPR	10.6312751365788	10.6457191947057	10.7134727234568	10.7503273835823	10.5779827373359	10.6312751365788	10.636873067089	10.5592560869518	10.6620068349638	10.7134727234568	10.6418876393598	10.7704440008373	10.5369332137584	10.7752766056001	10.541738648145	10.7961398474316	10.7890546099411	10.7365948712443	10.7447259761185	10.5813414914197	10.7503273835823	10.7283041449529	10.6472204396521	10.7425632287434	10.6200868507907	10.7731342797607	10.8066710731953	10.7425632287434	10.7217741893739	10.219178173124	10.2659102747025	9.84316945780065	10.5206031657688	11.1783176110358	10.0151197640089	10.9634199828791	11.0217301192828	10.330569219869	10.9702224598893	11.2346257871913	10.372668563233	10.6768312093116	11.9921069825538	10.7240320986686	11.1024857223617	10.9672079050369	11.1280476621985	10.8426312391548	10.3365058369214
RPL27A	10.899106393166	10.9377819914469	10.8710579769163	10.947322422829	10.9511761882086	10.9261849985312	10.9511761882086	10.9458015324256	10.9770677224645	10.9078292392486	10.892396616859	10.9653586769707	10.9801900984668	10.9312981830177	10.8937735928737	10.8111420404657	10.7265296353688	10.8332274449336	11.0061640167404	10.8220674992975	10.9818561709509	11.0034123191231	10.978562801652	10.9818561709509	11.0005570562542	10.8976051482195	10.8493968400406	10.9899118611121	10.6135211295293	10.5493382249851	11.032968994336	10.945020537636	10.5175302232438	10.4702302886696	11.312974916485	10.8156856107373	11.7482983259114	11.3076727350363	11.2510280787468	11.1563756259261	9.31600462540996	10.7572640527883	11.2691779788106	11.2435325172804	10.8910718254641	10.6695726346972	10.7611853877939	10.954989057741	11.0122054265763
RPS16	10.2014161631283	10.2311132520502	10.2086864471523	10.2270542190493	10.1943041812037	10.2542127266249	10.2496754054798	10.2496754054798	10.2631758634907	10.1869787992218	10.2564	10.2542127266249	10.2270542190493	10.1780543615603	10.2399536428344	10.1100277025352	10.1334503964366	10.2416197153185	10.1429246344603	10.1831356303859	10.2311132520502	10.2564	10.2482443691258	10.2140385360928	10.2270542190493	10.2430982008424	10.192923006122	10.2750552941152	10.2631758634907	10.6801063467216	10.3628739363506	10.7805322101721	9.85329554453182	9.69364902055822	10.2573114622711	9.00521134970172	11.0701055933283	10.4887897678935	10.6101968881367	10.7454880223808	8.50463109545513	10.1586241576515	10.6976467613468	10.3936994888321	9.9687843561942	10.1688024243446	9.79410696747125	10.365632708407	10.0904951434928
TSC22D1	9.34610941060521	9.32919187762575	9.22800580517411	9.35224170331199	9.29842376903009	9.25808572105455	9.22245549712345	9.36084093663577	9.26156251926258	9.20914968055778	9.38486991166218	9.18938072539576	9.41187808552336	9.16472421204738	9.31631917771749	9.33688000328138	9.19615455104505	9.22080678889281	9.33167374042911	9.4041139306845	9.28766008183787	9.25808572105455	9.31897443760684	9.36606285724303	9.23173224772465	9.20792456867195	9.39957660953931	9.32355753690484	9.04953909603456	7.67155338316137	9.82318112846779	9.9108287129349	9.5183673349095	9.67250404964123	9.47164074813526	7.78835567128394	9.42011210619473	10.4154039976733	9.14168352226357	9.50723598696629	8.0355836993628	8.83796206228391	10.9076854015533	9.15340971431194	10.1425786823679	8.91565472983697	9.56517092278136	9.16552922633199	8.9802114203719
MTCH1	10.7083341036794	10.5682792186686	10.6951701734783	10.6103807067549	10.6125038238456	10.4912750304601	10.4961034511665	10.4623065953411	10.4256945569038	10.5925503772078	10.5297925670987	10.6460175761419	10.5699985035074	10.6552643760709	10.6445865397879	10.6297658579176	10.6274554227124	10.6256602205508	10.5627601443201	10.6871613222883	10.5699985035074	10.5552121081958	10.6086512585112	10.5097923982182	10.5378871659204	10.6019072474554	10.6394403715045	10.5781147070317	10.5418962730441	10.9723179247083	10.4792396093536	10.9889420552073	10.9683300807899	11.2709776068198	10.2313674433671	10.6340937358078	10.1242486315647	10.3600561580381	9.83789731064193	9.94635896989076	10.4509449243554	10.7174219662728	10.8342807099566	10.9683300807899	10.8022454647367	10.663591212976	11.0124380497468	10.4110997127041	10.2477342404323
EIF1	10.7909909210729	10.8996614051184	10.9140477711913	10.9374704650927	10.7835537975671	10.9026980268896	10.9281214046465	10.9348	10.8876104837768	10.949574171038	11.0236185660103	10.8643045490144	10.9165909129224	10.9918364762378	10.9012851957957	11.0643406692779	10.9857926050256	11.0201817218396	11.0015656044706	10.9026980268896	10.8890904686878	10.9588537104299	10.911370980719	10.9317410232932	10.8901975857689	10.8936523038735	10.965400254452	10.9730933022034	10.836067243834	10.5035532599365	10.958637034683	11.4169110881703	11.5317233073232	11.4169110881703	10.1558829003853	11.0691187099296	11.0380769565686	10.9160293895776	10.9160293895776	10.9822770159861	10.5311324595661	10.7348823649475	11.1970086397034	10.5198873801708	11.3137092763707	10.7840186949432	10.8136140199896	10.9532119446349	10.8424973207672
OAZ1	10.9640335120462	10.8353867622091	10.9655285912336	10.9606259324695	10.9150186527958	10.867408378008	10.8567865140472	10.8449430253819	10.8622157916094	10.7782352734863	10.7666817665503	10.8918198542236	10.7981078300473	10.9606259324695	10.8201932345153	10.8549231998511	10.9891791266779	10.8820358869878	10.8807393824554	10.8397730894804	10.9131507881129	10.8100151604016	10.8480529148237	10.858023766498	10.8080956804761	10.9671558880485	10.8820358869878	10.8991392932205	10.7740167842871	12.3757	10.2072883071286	11.7883823288731	11.0416572483141	11.3917477820747	10.7883210536567	11.2585961923963	10.6008563287974	10.3745892809921	10.1208113594492	10.1532603675584	10.2670142491722	11.6208807867382	10.7025930373794	10.3913793965001	10.8897551059083	11.150779581962	10.9609556665347	11.1118759964659	10.301608575659
RPL27	10.4848047188519	10.5500067703368	10.4543488913544	10.5119174059886	10.5532919707605	10.5513879454185	10.5780717888697	10.5641697314115	10.5657702113671	10.488820112887	10.4520166240128	10.536374437781	10.593915031047	10.5197942080524	10.488820112887	10.4543488913544	10.514452456802	10.5235017378728	10.4602796817517	10.3663562659129	10.4687450794179	10.5133779855564	10.5467373239248	10.5780717888697	10.5430323071137	10.4543488913544	10.4592	10.5841379832642	10.4779344338245	10.5415553654867	10.6130864334367	10.5885275156458	10.3474109276305	9.90748972167277	10.5905408245024	10.1184817913352	10.8135258132412	10.7319930063059	10.6444477645319	10.6876350713092	9.63169689177214	10.5029628638257	10.8181962119195	11.137297816977	10.2536643865749	10.380437853069	10.3669194524396	10.3669194524396	10.4870503636472
RPL7A	10.7480365121014	10.7918034515013	10.7860557800253	10.794778626108	10.7845545350789	10.8150022500735	10.8787466475017	10.8875064431136	10.858299094542	10.7606362389283	10.794778626108	10.8394949303408	10.8168394022017	10.7845545350789	10.7719346704659	10.6632868012783	10.7406360700478	10.8342718096884	10.7870393074847	10.7860557800253	10.7898962863293	10.8089583788613	10.7885660282876	10.7860557800253	10.835872289644	10.7860557800253	10.7632208307899	10.8394949303408	10.7011166225346	10.6791780449624	10.8947214156483	11.1446108176497	11.2931225684109	10.300721685495	10.7284992509286	10.1383664863417	11.1276412366438	10.9623469561544	10.7489807937635	10.8290329136278	10.3421518040774	10.7658127733588	10.9110893800421	11.0424558238604	10.8377153940486	10.6962	10.8170227990588	10.7665518478811	10.6357212965433
RPS12	10.5598150720206	10.6057910753354	10.5914088093868	10.6560268335918	10.6387243435016	10.6041905953797	10.6026697049763	10.651317354808	10.6387243435016	10.6305283154385	10.6026697049763	10.6560268335918	10.6896739487682	10.4752092292976	10.558484813979	10.5881663555684	10.5062650125913	10.6320733357857	10.5533988495246	10.4445929942437	10.6467800336628	10.6026697049763	10.6167031255373	10.5881663555684	10.5506417654244	10.6282178802333	10.6681732550365	10.6914905551559	10.0586539732372	10.3757845600082	10.9255531685305	10.3067658919714	10.2487689652513	10.3728197789087	10.5737254098144	10.7373366269109	11.1250374429405	11.6129481239273	10.9434384846167	10.4696178475475	10.2677643804018	10.0140319595321	10.5095229230832	10.2775331478137	10.6447431714223	10.3066005657703	10.5030031651134	10.8202169623461	10.7977206599916
RPL32	10.9281198079278	10.9296210528743	10.8705123958451	11.0057198229433	10.9978	10.9830602031897	11.0000691652293	11.0170127806928	11.0785404606538	10.9201130800278	10.8020810702608	11.0170127806928	10.9847896514334	10.8884918955085	10.8477128933558	10.6626127092523	10.7723262831382	10.8253738877865	10.9334615591782	10.908509993119	10.9778370825373	11.0249638419656	10.961812842726	11.0107047581751	10.9816908479169	10.9270453366822	10.7289442417849	10.9538867457266	10.7874728286804	10.7820818271245	10.9729049565903	10.5622583114616	10.896553008542	10.5622583114616	10.8884412864879	10.7954651399829	11.5238431759338	10.8838411226717	11.2731827772897	10.4088252039678	10.7134309193755	10.8297166299742	11.2589689253726	11.4726966901575	10.5965540221592	10.9181430335509	10.8234726581323	11.0294611202812	10.9181430335509
FAU	10.5620785247135	10.5351009740773	10.5986880359329	10.5489221280084	10.5303060106394	10.5372546998011	10.4783145772068	10.5018337083722	10.5158961052108	10.4890546961664	10.4875941165987	10.5620785247135	10.5256834809468	10.5758586756673	10.4370503892138	10.5108148363852	10.5018337083722	10.5661841620803	10.4644968234971	10.4568618108153	10.5537484994797	10.5758586756673	10.569591741657	10.5158961052108	10.4991784484828	10.6218470215904	10.3688614336114	10.5256834809468	10.3384531813602	10.3156042036123	10.2534407354335	11.0602394802559	10.3527976635303	10.1934849723994	10.8221465467987	10.2012116163792	10.9953049582093	10.7621744015263	11.1758642509928	10.6382723156709	9.43658026365112	10.2068541972753	10.5761771132748	10.7452048205204	10.155044016208	10.113201298331	10.0094276552292	10.5946293610179	10.6809797719533
RPL4	10.0094923703719	9.94531519755108	10.0706929238877	10.0576455331964	9.93288692717262	9.95789857646578	10.010597470943	10.0660121466918	10.0529859261108	10.0377101580797	10.1344373213159	10.0609308778662	10.0244215115642	9.90306917763048	9.87685942484472	9.91968129794807	9.87873817072974	10.0048450700153	10.0589967347615	9.93288692717262	10.0884415930992	10.0688250592048	10.0884415930992	10.0364136535472	10.0455869601435	10.0589967347615	10.0206353940842	10.0725300760159	9.48435797275381	9.29591282472069	9.66772236000226	10.0055427927458	10.1347848166698	9.72870076755619	10.6470046748885	9.48190452633428	10.1857075873565	10.6279236072803	10.6196574743096	10.3288970253877	9.68960057179378	9.78568821754668	9.78069146706511	9.96870927652987	9.90569364974736	9.89441571915999	8.86497481991334	10.0596411040272	10.2816921462944
RPLP0	9.49804108622773	9.58999123401194	9.62087994208838	9.63256601651237	9.60066907029492	9.4479187498561	9.51980122644646	9.58336658020467	9.5767155724888	9.6265306425284	9.64953621019927	9.56273	9.61487855938113	9.56880108393553	9.62867296836774	9.47519726132277	9.39107403822846	9.51185627469106	9.47676041128156	9.64057486770231	9.6265306425284	9.54077966294437	9.60372374634999	9.50933964850239	9.57106491477479	9.64057486770231	9.55578540097896	9.63872365448381	9.41985146600074	9.75155640389116	9.69668779396358	10.2516949370999	9.57585518142173	8.88928739160876	9.66568186349036	8.76793468775698	9.58995219891784	9.65797736006559	9.55416919540298	10.102302908289	8.53300005289395	9.51176198681632	9.87113284258331	10.0239055524759	10.3610166737808	9.73286095863906	8.92295953383188	9.8639681577481	9.56865411943977
DDX17	9.57506758032457	9.65343	9.50666477211187	9.59021599362647	9.4756906769465	9.38672220042983	9.36263780093983	9.35717843112229	9.34091139412837	9.62308740547652	9.62873810591654	9.54016253481998	9.55626341612333	9.49611448950096	9.63652364885948	9.57327237816293	9.36592680506326	9.44607528055945	9.61708602276927	9.72388595550646	9.48870315624843	9.64093111787195	9.54016253481998	9.60032980227435	9.65174367358741	9.47998931657252	9.68354576468108	9.50533451407019	9.3182863021847	9.0923224872569	9.55022054325637	8.95636717418804	10.0759834213888	9.21107144688539	7.78264603893981	10.6722696199975	8.87329470466893	9.67287176140827	9.06152791912587	10.0151366921557	9.75536922239761	9.22944365493398	10.7974612718683	10.2012603319117	9.38200204096604	9.5439667922785	9.24576189809356	9.38731492249159	9.52910495931104
RPL34	10.9081000176163	10.8609752265001	10.802126737353	10.8742508880232	10.8802192455224	10.8863271195193	10.8849287243062	10.8991382133924	10.9203924458702	10.807779055267	10.782300740239	10.8369462514737	10.8756819243772	10.7526223729634	10.864332864917	10.6087124364664	10.561526718439	10.6760169297642	10.867626234216	10.8129853181193	10.8274226820257	10.8305007438737	10.867626234216	10.8863271195193	10.8315715956907	10.8456050162516	10.8170682462828	10.8305007438737	10.7281274711826	10.7857001278664	10.9619644158221	10.3066209664649	10.4055964637563	9.89712965918928	11.2257321564602	11.175534126394	11.5165881002674	11.2643404799881	10.9641665668665	11.2257321564602	10.4598445121178	10.5231917147756	10.8427698775495	10.7697814263292	10.4464505487589	10.8575447131308	10.8309524143369	10.9593760583272	11.4380180053955
CHN1	9.0889062818473	8.94111498371345	9.0869462069893	8.81417675885096	9.02649850395043	8.91993962363016	9.07649631500811	9.06400759794041	8.83921922408405	9.00721539860279	8.9866323839983	9.06629550480954	8.80348346261103	9.08353574713121	8.97675187411045	9.09522603233263	9.1491443796134	9.05944576275467	8.82856488139327	8.84554448282831	8.79989612323718	8.70583031567377	8.63361351877663	8.8380321719607	8.6412519293425	8.94994486170025	8.85493	8.89341953344539	8.83204853818948	10.1442650716172	7.71301783883007	9.45218526585896	9.86844513548413	9.77847349331862	8.4349767701879	9.14625124933515	7.72557019053217	8.67033153760079	8.34552865758014	7.78945385692782	10.1192213595123	9.22826783551423	8.6065037758932	8.89549731488908	9.18078322017153	9.92490734055758	10.6576701525592	9.37985302686651	8.9081364621698
RPS27	11.2969887683094	11.2987126577895	11.193793815891	11.2842676098472	11.315787421785	11.2987126577895	11.3223339658071	11.347932579233	11.374992316104	11.2004333013474	11.1946437320396	11.3198237175448	11.3771154331947	11.2004333013474	11.1930009551892	11.171	11.1346664446722	11.1854197528907	11.2818044496209	11.1996	11.2619610594959	11.2726150952143	11.3390081415715	11.3584993158257	11.3599865780694	11.2437666951988	11.2109641908779	11.3131139412379	11.3977850468433	10.9517285272113	11.2653842200953	11.172488022402	11.1938013605727	11.0243252257824	10.9258259205323	10.7688760485982	11.8711280752298	11.5474036961806	11.5292019948599	11.4920178126175	10.8769990535023	11.1373449418433	11.6287497691885	11.7263715263533	11.2680393268262	11.3818992771454	11.4362810569364	11.3349448322901	11.3010032396116
PTGDS	11.4557063719894	11.3753605844673	11.7069065254325	11.5853557671315	11.548332058736	11.5127436151701	11.5557433919886	11.505704183047	11.505704183047	11.6452029460804	11.4396841895484	11.7182332438286	11.3826051202468	11.7431746671687	11.2875816285646	11.4686994720775	11.5997914373076	11.6419095767815	11.7182332438286	11.5772395636072	11.7932681140142	11.7219038018387	11.4932154659793	11.5542090777135	11.7258538198769	11.6577959573869	11.6122696779142	11.6435368735963	11.6979691577347	11.3899744936149	12.0791292383102	11.1400121200396	11.6499698224378	10.973877767743	11.8332843172468	11.4190036382411	11.5701457639716	11.4330013785274	11.7290387045496	11.550070874377	11.5902206535662	11.6314169473848	11.9459776486318	11.7927733810674	11.9839648148418	11.7821031486462	11.1257161399741	11.6262995569514	11.9010110866058
ATP5A1	9.93616352811212	9.83584081291377	9.99464761304472	9.76625200057419	9.94408962511157	9.67745597465257	9.83584081291377	9.88647829416281	9.72132092993744	9.86647812528227	9.85170585595976	9.95859297451947	9.69897241074742	10.0045887027362	9.92210113127351	10.1182194604188	10.0998245754997	9.96706643381901	9.72803485310146	9.68854809726777	9.8098599562166	9.76785090571406	9.65150803300399	9.68463042323551	9.56793967014601	9.89987399514802	9.80641604375275	9.81105126233862	9.32025392115559	11.4201261582796	8.53547982364925	11.0085849303857	11.0550127325426	11.6839020251724	9.18048702022677	9.37698292438818	8.57211904915768	9.11414909878461	8.81375416061547	8.82764952342042	9.59053876490406	10.5735910392418	9.77219425143534	9.79694906129228	9.45639933563635	10.2507376487171	11.2595497012888	10.347919485684	9.79789044690135
RPL13	10.5383722455538	10.5476614365696	10.5495227153062	10.5610939341605	10.570638245277	10.5761982065384	10.544416116766	10.5877129612345	10.6108124358092	10.5495227153062	10.4657600935925	10.5425482520831	10.6276683360377	10.4242038306934	10.5476614365696	10.4807010451746	10.4552776674178	10.3873407176882	10.4981447044425	10.4995243436446	10.5476614365696	10.5528079157299	10.5965533520187	10.5610939341605	10.6225272702923	10.5285367571907	10.4324945367128	10.5128939305258	10.5556325072424	9.96494018396949	10.8058975369116	10.4198847789642	10.2453156731793	9.90726656811774	10.4716789510309	10.1574743108063	11.226421060636	10.4032962584512	11.0969968209012	10.8270409835107	9.65995529978608	10.3932865262984	11.1840738845241	11.2407727561752	11.0368332246178	10.2981249775404	9.09532893839653	10.1297015447849	10.6539870301088
HSPA1A	9.83911239468473	9.71384346157439	9.45600129316781	9.88665004833234	9.61168392754263	9.88258577778753	9.60971988005698	9.58204244699959	9.65145369605395	9.80685772686756	9.40102674178361	9.68515106470125	9.5735559463174	9.64745041521713	9.60090534132973	9.80892079450905	9.63072195981209	9.6653733688472	9.42032948421228	9.83017502698687	9.73199730655976	9.69315779260126	9.83649320783674	9.65145369605395	9.42172772599909	9.77411544603366	9.93786506866181	9.80392026285964	9.86804	9.96836149890617	8.46732301132802	11.8978804916063	9.91391897310604	8.06620700255885	7.29787471874871	10.4264839466163	11.5242251399104	10.8291489144165	7.93901220250877	9.32752556232525	10.423832855892	9.09260178137409	11.0062029186968	9.17577929766895	12.5560813202072	10.5598990609295	8.00333392462471	10.0849593888863	9.96537315294917
HBB	10.5351382681689	10.8608354875215	10.8284763575901	10.7680179983856	10.8356815989568	10.9921080167783	10.9435165638783	10.9572465591497	10.5275038125221	10.4704887442887	10.9361289666351	10.7758110246649	10.8785698044357	10.7140071425216	10.8436529752653	10.6933791461596	10.6720205515693	10.7319831220258	10.9298490169562	10.8211359280613	10.8397458695016	10.7736686988256	10.8909608898311	10.4894061763883	10.7011940090324	10.6706574575529	10.3584225172267	10.1346799332296	10.4332600731634	11.3278648832719	11.3278648832719	11.7249770132034	11.0367655992823	10.3415265269448	10.1414791532199	8.06915295130253	11.6273552560386	12.4717020937624	10.384443766016	12.3042005516274	9.31955541604567	9.6108221115684	10.6441740529747	10.5340881778249	9.9223130448196	11.791802945167	10.3201789577607	12.3259985615379	11.2880218172453
HSPA8	9.94249184436733	9.88497785922693	9.87851038865033	9.95041243363685	9.89958098768609	9.96061736187249	9.9383148795977	9.8867738305773	9.88816245283965	9.85794269954053	9.88497785922693	9.8830228514719	9.91770592469399	9.97938999804501	9.8927428876303	10.1205973078264	10.1177420449574	10.0470750040456	9.83175341824601	9.88016363409268	9.8706455471836	9.8429232096041	9.81692552010355	9.84801704655666	9.82267648447679	9.88875139925575	10.0137156656772	9.89518829063893	9.91425350282601	10.7087874895847	9.71157495048973	10.5307	10.4497869170147	11.0775826206508	8.65159732319422	9.11421570757363	9.93709020481558	9.96458400700272	8.85462569617679	9.6749754753587	10.671690908378	10.4854006702782	9.66155510722666	9.24171578071797	11.9977886185014	11.3925989350446	10.8658977171696	10.0681406189205	9.43001376836341
MORF4L2	9.47632183947073	9.37381773050164	9.44052548239723	9.37490784345687	9.37828706174028	9.33760771021725	9.33869677851161	9.42379198171414	9.32330595743432	9.36382991834439	9.43535554649574	9.38203317872765	9.28371617653986	9.37617284825595	9.4874	9.57102907135518	9.63057404754252	9.54983892127877	9.40559761741697	9.46299083502332	9.25106275465595	9.32148706282661	9.36708015245504	9.38422958394524	9.17048215706612	9.37279511309612	9.4577982486248	9.36789755011675	9.1011816573418	10.0734539422743	8.11317891451851	10.0652809510729	10.457547057754	10.6121078840585	8.88177337936249	9.10055208484882	8.25040822324438	8.89608	8.45584209541654	9.19547479265544	9.92488577980219	10.1865963081961	9.44519212006255	9.13980730423148	9.76767588935864	9.50264119903523	9.81382117800742	9.48745916416853	9.44218820900685
VDAC3	9.67933716843575	9.5260673411649	9.54782278575492	9.42884412285481	9.55434071507898	9.45086467248185	9.56918138034528	9.47384753977725	9.43656913722699	9.42712583661418	9.43656913722699	9.51153325279082	9.44279175648358	9.46897706975793	9.59811084262443	9.61889988199397	9.71945520945098	9.60151842220114	9.37116917842139	9.52454062036201	9.37570050870039	9.31972496201878	9.40684669871948	9.42497163572737	9.27045416377266	9.46897706975793	9.27111482310817	9.38059923165122	9.5293047643786	11.1852022857745	7.60488687548823	11.2733150993224	10.6105332310125	10.9594810943427	9.54057794832992	9.64611070284893	7.89483564986325	8.18771982351852	8.31827801922684	8.51210734706575	9.54110070357357	10.480958508775	8.99957716012051	9.40148447946981	9.41998030204912	9.78814206968278	10.1190219507038	9.23450112866405	9.35752822338083
GPRC5B	10.0741886337559	10.2201520602184	10.2244	10.226512616041	10.0870774711417	10.025421485648	10.0761239447116	10.016592702282	10.0819450089616	10.2471601080247	10.2097621921135	10.0909563946254	10.0930068822716	10.2056071975874	10.1885887971634	10.4057345747212	10.2934730074359	10.2967154612543	10.1805158811651	10.1445708234011	10.3164498161434	10.2319955488837	10.0831185034184	10.1517384533929	10.1774333402104	10.1749655731145	10.2559484172919	10.1980526165129	10.0909563946254	9.6300451568943	10.3041891068921	9.22643701213173	10.3111552943616	9.96461223193934	9.21161440604287	10.1673566927234	9.9127750715676	10.1935351154815	10.0256465280541	11.1254431487195	10.7211632468919	10.076693461279	11.0527264161463	10.6985780108112	10.6709592423914	10.5461423501435	10.178952379788	10.4654301847749	10.3357120749034
SNRPN	9.53160848107643	9.42115785356659	9.63393764542881	9.56434529294911	9.5940236602247	9.45792210020771	9.50863502371641	9.48454397795614	9.4075395094914	9.4393046066807	9.49575280349555	9.58625200385369	9.47141939091154	9.68399110423531	9.42323120415162	9.64006993813559	9.63676223694134	9.62470823810497	9.55339	9.45970191567209	9.56731370771625	9.50369386356207	9.42115785356659	9.52850284304506	9.46528585377445	9.56434529294911	9.38270193700914	9.51028373194705	9.34820562420155	10.5796950587056	9.06129136946061	9.86286208723606	9.76789421901196	10.3248033736698	9.23442174408286	8.94541165459201	8.09273217772201	9.34666579957634	9.34773836569766	9.19791252276681	8.04143049416476	10.3157707436375	10.535328309177	10.0580033198925	9.45505029786379	10.0476011023538	9.54154216602025	9.57708629278417	9.24142234047794
KIF5C	10.0397990408971	9.93753803472492	9.96831392703711	9.99423173684878	9.89784704011859	9.93262954373736	9.87118980042744	9.88929314352132	9.91767651746475	10.0094160555373	9.98156558423412	9.94593536030302	9.88756002873722	9.89102098516071	10.0227430319263	9.94185294697579	9.92550420846658	9.96902240370145	10.0029653360722	10.0663040733611	10.013587200033	10.0051174159113	9.94428665207239	10.0181298952132	9.95697148235981	9.96415447140103	10.0495012856947	9.96415447140103	9.3909346640766	9.86567122727315	9.31945231349148	9.66584168524083	10.0683835171722	10.1213694813728	8.93641287710833	10.1023520811448	9.83531060534554	9.60795302987241	9.88407249750526	10.0074473283005	11.6597754249748	9.99030321849814	10.457133138132	9.65054554219675	9.88412111736922	9.98944469818895	9.7983461250216	9.95680387946396	10.1288457351413
YWHAB	9.50262201316232	9.33972561402338	9.40201702466756	9.36551073792639	9.3913512598092	9.39960060665971	9.40788478948496	9.30425037026518	9.31978656856302	9.3683699553056	9.19450568132796	9.3537819015007	9.21710458068836	9.4146505300273	9.39739132061513	9.56236704552351	9.52205922173553	9.49492870939598	9.36953484739743	9.44705846255824	9.30802358831049	9.30171292972198	9.27496880206292	9.33507841525405	9.28269707871091	9.37957332981148	9.31710052207971	9.32491768363649	9.30227262393725	9.99088384966251	8.32820791032188	9.69193794998405	10.2529826498005	9.89435467833167	8.90004699484316	10.0144262366132	8.61172282259895	8.72201921264675	8.86908072701707	9.33581487941231	9.24441940941843	10.4374972866882	8.77160037341543	9.41820133691627	9.45824279439076	10.517949264658	9.73690746818309	9.62909732595723	9.70821078472301
FEZ1	10.4929545857605	10.5012626520057	10.6225677777763	10.6175299899143	10.5024031511039	10.6096869413597	10.615019741652	10.5623216890883	10.5757039462524	10.7681417371356	10.5738905842862	10.5869713254023	10.4967483129341	10.7469689557446	10.5311718642782	10.652358010664	10.5203067716042	10.6584903033708	10.6961034469528	10.5757039462524	10.7505357310912	10.685467854007	10.6237425877346	10.6420983470172	10.6812720254566	10.6431286033402	10.6309188210088	10.6029959015402	10.5071828323906	10.2152808425946	10.4360642436988	10.0220257188765	10.9035797724878	10.4899351405528	10.4871171685403	10.799298005776	9.97955249327789	10.4984488490166	11.0336	11.3915977156702	10.8627010600106	10.7836649876934	10.7740265797193	10.4646136804995	10.6634665250535	10.7471195517066	10.5221918391128	10.831969789262	10.7201940274249
MATR3	8.74877841344675	8.75188405147813	8.55833372530621	8.70733218262713	8.72730846725474	8.64071092685378	8.69245536681662	8.72560913079404	8.69245536681662	8.84114063967075	8.69905022539982	8.70658772092472	8.73496678729996	8.72396943396377	8.86357008607809	8.65288441688623	8.54486188386428	8.64771218455725	8.70733218262713	8.76012596156998	8.62852745287621	8.73496678729996	8.57573986510623	8.79301855568023	8.66901836261622	8.6130428159346	8.87899303393967	8.71483706777522	8.44884247186358	8.74313981394455	8.58007181487101	8.53362249780449	8.52678593239468	8.39920418437777	7.84837242720838	7.9418650248104	8.49427099597633	8.84183143745224	9.05821908375464	8.87897402418517	9.93273414455334	8.49223960230642	9.36465046300614	8.8040472950758	8.85061605036173	8.76375497202293	9.11745841196822	9.2204400836635	8.66243081616878
SOD1	10.741723409507	10.6257456041388	10.8492234864224	10.7810392049067	10.7498902220101	10.7057596824937	10.7321969699082	10.7208472256066	10.6616487887093	10.7104759298437	10.6930748522063	10.8266634923493	10.5643199663663	10.8454891465215	10.7338305825761	10.8785447413731	10.8880968284811	10.7969382842635	10.635393370221	10.6217393827045	10.7367001864974	10.7118015025905	10.6154367894037	10.6550093032529	10.4521504658428	10.8164734485767	10.8785447413731	10.8514873172617	10.3242553526175	11.989019165392	9.28139907452715	11.8913974082272	11.5482182458752	11.5482182458752	10.2500309153943	11.1471484583737	10.0968055098582	9.85841995506064	9.98957783503276	10.0400032291402	11.1255193921561	11.5482182458752	10.079556784613	10.3674159542675	10.9567035047904	11.1918039494651	11.7794341509325	11.0371953122627	10.3359830148549
PEA15	11.0394975608649	10.9881450776042	10.9664240375397	11.0098537237412	10.9906882193353	10.9457214965782	10.8973973250155	10.8498947287744	10.8588245984368	10.9677496102864	11.008938896353	10.9490229599023	11.0098537237412	10.9109574109488	11.0743255816147	11.0427349840786	10.9327401475148	11.1032395964073	11.0528863919594	11.0890571076452	11.0500544230754	11.023671477451	11.0542375935245	11.0528863919594	11.0528863919594	11.0183235078629	11.0249634724908	10.9599484187341	10.5885027215486	10.5383672012793	11.0185	10.9816828184705	10.9512267202929	10.4939443932755	11.4524135423556	11.1454420782132	10.961688941565	10.8312374379886	11.3260013709967	10.9265668639398	11.247	10.4995673691717	11.1800808142553	11.1946023463918	11.0046926966421	11.0485994635733	10.6472060018298	11.2680057845791	11.2848385183883
MAP4	9.26459212163257	9.22181600056783	9.16874627295935	9.19191756626944	9.21314736222124	9.17299993104135	9.11216456680305	9.06336120479192	9.12213315539962	9.22447408061734	9.22447408061734	9.14324775480602	9.31786759174886	9.11851051470292	9.27501563024314	8.82097582515658	8.89532583281908	9.05274870201095	9.14093731960086	9.24941550395737	9.19675017103217	9.21314736222124	9.27501563024314	9.21929482598529	9.28975569478275	9.19191756626944	9.20420999452338	9.10603227409627	9.11216456680305	8.41115585592381	9.70778156840059	8.60046433304465	8.53394046626954	8.30921490698347	9.36033987672547	8.67757564197176	9.42127052711746	10.0369211822623	10.0592201232614	10.1480655703104	9.13581699531013	9.05271007659125	9.0880231887334	8.9413750856755	9.10670020771706	8.66975592742286	7.92370950261211	9.15542077320872	9.53197643296261
COX7A2	10.1348842630158	10.0582040358314	10.056403671183	10.0018137647086	10.1151059413219	9.86159613278169	9.99498197971029	9.97796357928626	9.88764771659725	10.067906280629	9.97361710583853	10.008216263607	10.0158873981638	10.0319921949673	10.1027257947496	10.008216263607	10.0814396218834	10.0973511389667	9.92623641970521	9.9636680440314	9.96108952014333	9.91287500648813	9.99279334165815	9.99913697423637	9.82245565292876	10.0582040358314	9.85271753648387	9.9726794974355	10.1906140649896	10.7446834057384	9.53545286084764	10.0731001441823	10.2419744638132	10.4257572071552	10.0445365779904	10.1276154714686	9.63047020975815	9.56963394441734	9.64265395257645	9.5888922962217	10.0715263235914	10.3968983627523	9.9581178091254	10.0151127845579	9.65585972631281	10.0952274290101	10.7039078590343	9.96259167810339	10.1101842824888
SEPT7	9.93878058545399	9.92338434767459	9.85453573330527	9.92536234403858	9.87329485781412	9.91000150822402	9.95873685725426	9.96280448902663	10.002762041171	10.0322225602636	9.98091696731114	9.95873685725426	10.0250425532022	9.92994866241462	9.95138159316769	10.0198125934244	10.0106826304405	10.0277193436745	9.98859722597255	9.92870499447066	9.91821289634419	9.95379259992581	9.97107978716582	9.9554584874426	9.99465341915441	9.83438088936057	9.96198709136492	9.93091574398726	9.78105343735584	9.14436287936819	9.89519044582775	8.30580811504602	9.57711293423819	9.24827805249465	9.47314101281561	10.2941330772371	10.2168052042673	10.3642946219827	10.9589562836669	10.6364702136554	11.3685388225546	9.71488432005516	10.139505457211	9.88922361009311	9.7627143873319	10.1544860741785	10.1027018914866	10.0926385918748	10.4535402196855
RPS7	10.1546686225566	10.2183335919425	10.1430161079237	10.1807167574078	10.1769088951026	10.1835149539473	10.200428026268	10.1819806396723	10.2183335919425	10.1902247302543	10.240041239873	10.145885711845	10.2256589739244	10.0480765060604	10.1887234853078	10.1243457820219	10.1590757473578	10.1648051891573	10.0834779339481	10.1311160732251	10.1221281968826	10.0893781573331	10.2106454662869	10.1769088951026	10.0859775651665	10.1554561287111	10.1546686225566	10.2173033356195	10.2453933288135	9.83406179861928	10.086140167233	10.455731399492	10.0067533735831	9.70052838923241	10.1802544501005	9.69578242048876	10.7459107830292	10.3380804829407	10.2275319313445	10.2160463159679	10.6923938412011	10.0529165649628	10.1999944413043	10.0595248075061	10.3241107723853	10.5064183850569	10.0181963650698	10.6341213947435	10.0073083097081
ATP1B1	11.0233937634634	10.7807901162217	11.1510649773084	10.9200053793623	10.894438328854	10.9192278794292	10.8233858166584	10.8650012414255	10.8351173248388	10.9480762794446	10.8410142098068	10.9927091855832	10.3565092262969	11.0054881977889	10.9885751254683	11.0242313718233	11.1333917538392	11.0995908277324	10.9912486060154	10.7892545031012	10.9455753486499	10.8857421375839	10.6481579165917	10.9374222437263	10.678878360725	10.9541557444094	11.0713836718442	10.9597287940776	10.3303076524846	11.4573898104444	9.7070822683094	11.1783066229043	12.1229585401862	12.0282947066917	10.5740355504227	11.5831688361937	9.62965377719927	9.92033467925654	9.7425435050937	10.0055694809068	11.784446269049	11.784446269049	10.896771928264	10.9266525756264	11.0494943394086	11.4403018403038	11.3085900431578	11.1270895172845	10.8705677400559
RPL37	10.2389307906047	10.2319563273816	10.0821087432693	10.1416491209451	10.1862139172767	10.245040582541	10.2008414262566	10.2240621460431	10.2087182283203	10.1111240257984	10.0928223235558	10.1585786287491	10.2530937516794	10.097040812755	10.1794581809194	10.1295981996035	10.0357149597552	10.0846266758215	10.2319563273816	10.1210298446426	10.1278388281479	10.1655619266168	10.1953697491699	10.2179448324892	10.2048777220164	10.1310781845145	10.0552802861808	10.1541923014778	10.187552779741	9.66075750691638	10.8164997154738	9.61606867806274	10.0617995924037	9.53585796351789	10.0918270861598	9.45270576235861	10.7658123557621	10.8707477638354	10.3161895559261	10.6213718318263	8.81942021589632	9.90973634192374	10.9369413356592	10.9523306513404	9.8745033217622	10.0447252711917	9.63352792966663	10.2716063002049	10.2804825829439
PIP4K2A	8.73156636908034	8.8703458239651	8.9235562933087	8.86930964770751	8.63575661370177	8.81368664171626	8.7495635875025	8.82433775015063	8.85377355140153	8.88483	8.88337204454612	8.8222049678696	8.81189772936325	8.77613124168874	8.68652959389661	8.91254550200923	8.86008987915321	8.87389274700551	8.88805282174195	8.85653063550177	8.86782919777643	8.95915861956896	8.86008987915321	8.8648540231698	8.89454059536392	8.8782907757205	9.00094052198286	8.86665438781815	8.51975323936271	6.71816635197549	9.3498656045406	7.50000565637003	8.6627376636862	8.82378086927845	8.44163512140442	8.51260440326547	8.66798713989107	9.2561313540945	9.89039691194456	9.42708732162298	9.97125496129486	8.15622306246697	10.1736414711264	8.98645683610991	8.87761273430521	8.40493522463007	8.47242183288417	8.90754370722047	8.80705845394664
SNX3	9.30261359828384	9.41658269810013	9.43275209320714	9.50818508961769	9.3877486762847	9.41923304526123	9.48820931780849	9.45020756286486	9.42788162318782	9.49552875680535	9.46135058657723	9.43275209320714	9.36635958095442	9.41189837126959	9.44769304478932	9.37291888214119	9.38284018529714	9.44314585093289	9.26043580096488	9.38503659051473	9.41852456859689	9.38681703497075	9.3051955319042	9.38161507341131	9.2370500740179	9.41747075099219	9.58251391420765	9.52915678559215	9.49000968245685	9.32348759621687	8.99422671084348	10.070254741411	9.67897978881596	9.47909307434517	9.12196105844166	8.37875719603039	9.1063369798009	9.45622103882108	9.50085700289837	9.32036193698078	10.4130736299581	9.03569192977716	10.1448389954356	9.20433773275081	9.70446843050427	9.56355394096923	10.0709479757197	9.54940191470188	9.48705467667583
RPL22	9.91856338645316	9.9985030993022	9.86285583497689	9.96890460615761	10.0082904750383	10.0464807209666	9.97807791275385	10.0198616938926	10.074289674325	10.0503361765189	9.98178544257424	10.0167836320446	10.0064291963016	9.93946880490671	9.89126229644483	9.72834534429789	9.73441163963871	9.93179767034988	10.0386873480648	9.88048371023193	9.90367413138699	10.003183876498	9.97020111069008	10.0167836320446	10.0129130047308	9.92793831318262	10.0263072014925	9.9946581424825	9.90044	9.20232527227287	10.0087949648329	9.0308821175461	9.77058611521636	9.18278567777515	9.77641041194468	9.95949231523256	10.3191335450959	10.2583389357004	11.0437741087618	10.8900248689487	10.5738172625277	10.165137839296	9.65800075904017	9.55621095065165	9.73338323429665	9.87450037182231	9.4529216219797	9.95238208827594	9.91040151378416
RPL21	10.9890245883059	10.9840359888478	10.9376721298013	11.0371342926525	10.9738310606121	11.0626126076805	11.0931491591599	11.0948786074037	11.1101581211995	11.0293626362815	10.9644304864316	10.9738310606121	11.0626126076805	10.9757729311089	10.9259529191982	10.8229907703042	10.789299234152	10.8984799892325	10.9818473507956	10.821675135849	10.9972702727445	10.982961023596	11.025588899285	11.0406935363039	11.0237647057713	10.9795180295445	10.9128872464889	11.008561025948	10.9214385801266	10.6575855886149	10.9721467117226	10.8225022999137	10.8502464473204	10.6894067825635	10.7214777023648	10.5074843332763	11.4959675797791	11.2206493514585	11.3624899412801	11.3883925479591	11.0030123970051	10.9568524106511	10.9516213000151	11.1009068459645	10.591730349719	11.104558401599	11.1256352574401	11.1256352574401	11.0105850224484
RPS17	10.7477027429031	10.8135336465423	10.7135603557234	10.7815261224151	10.8150786668895	10.716144947585	10.711846307959	10.7151235056822	10.7178688370652	10.7034237891228	10.7399634242798	10.7520470072933	10.8691965060524	10.7660585021857	10.7679263668686	10.5390543408395	10.4973476058794	10.5344845015718	10.8770867488845	10.6540407393297	10.716144947585	10.7962716124703	10.8010979839417	10.8071641783362	10.8947599723536	10.7151235056822	10.5770670251409	10.7230345937472	10.8670360627684	10.1177330351766	10.7465454598689	10.514572744175	10.5877160191693	10.2481163204828	10.5486985779713	10.6734825246168	11.3129129657769	10.9899210859679	11.2080298807844	11.0208046219484	10.6598816768544	10.3869688186661	11.042344928726	10.9753995538313	10.4137382143629	10.7023136242714	10.4864069175296	10.7904153826985	10.7112800346173
IDS	8.58946440803805	8.46840904145472	8.42513517934611	8.3630744387803	8.53176212106291	8.35434760111783	8.38931354162864	8.37525299915656	8.35220101737536	8.40711609928386	8.39373566415684	8.46225665059242	8.2904079093852	8.4420292746721	8.53078572403821	8.58319396904091	8.46225665059242	8.50264801136046	8.54495053923665	8.58184869291432	8.35434760111783	8.38289034480235	8.3851732271626	8.5426930543925	8.32992282490681	8.41232245008434	8.29968153533294	8.39262822657464	8.29599625452746	9.04862275337738	8.20408550611089	8.66099061068488	8.4769206689653	8.59787831932811	8.3348892028627	8.48513200799046	8.40089682570026	8.10614212912161	7.94150858575566	8.35262418489232	7.96877403201807	8.64311996146841	8.33970781303936	8.87621346013394	8.59439351348431	9.26966494938076	8.4714763399744	8.75683359652381	8.6145294894268
MAP1B	9.21356297745954	9.00618033872363	9.15034557768478	9.10471393296454	9.17838279263792	9.20935731024155	9.2362785934169	9.19092597317059	9.21447780484777	9.16781185620729	9.12899480316109	9.27380318356093	9.08431662397314	9.28508195542803	9.17466159826215	9.30979567522494	9.33241686165535	9.32269509901002	9.22958755359739	9.26079581773588	9.09756446416342	9.15034557768478	9.09375480950696	9.16457249984069	9.14076482078799	9.07672436471439	9.11407141109571	9.08843416271088	8.94317382854593	9.95633225206118	8.56527608420862	8.79095019287793	9.4245236052481	9.67581126883009	8.59339963772004	9.55117486660186	8.70476616612499	8.35569871362168	8.84125726336834	9.46863935092598	7.4075718425547	10.214718792137	10.2873246068414	9.71958584033361	8.90777590199214	9.02281839608689	9.42231933140887	9.38236955075687	8.93171147378043
NDRG2	9.89113890558296	9.82536735601649	9.92637032171459	9.84278422038053	9.80938	9.71548960555681	9.80206142125416	9.76196960222036	9.74415345228328	9.54109201175946	9.88652576886992	9.71229938448717	9.89531407813712	9.7453532776616	9.78393648424627	9.76286588521051	9.77787789968232	9.9016304058888	9.8499614578908	9.88652576886992	9.90639454990539	9.81679900105566	9.79035965253568	9.78454481305132	9.83565598308909	9.80774136557473	9.70397257065155	9.65225312621421	9.48073383147456	8.18034407435384	10.0030301587797	8.5052044910381	9.47830817600391	9.27222751493992	9.9392954822619	10.6860205628209	10.1562344263441	9.9392954822619	10.2893860160225	10.0030301587797	10.0030301587797	10.1562344263441	10.3607644204847	9.8416737250971	10.1479129378836	10.3897252584802	10.2343581059438	10.3156091854393	8.46529643996425
RPL10	9.15265776567579	9.21819357190763	9.22301994337898	9.19824012526981	9.18662529954293	9.1647423625617	9.18798046162299	9.20344808185243	9.2290861377735	9.17568825156944	9.15940061131131	9.1647423625617	9.2075969955174	9.12534574856011	9.13704546511953	9.04828526570965	8.94114013912357	9.09033858119484	9.12864777279011	9.08013651983871	9.24829358407631	9.16844989238209	9.18984832630588	9.10070987695769	9.20344808185243	9.22715414006242	9.09033858119484	9.13979079650247	9.15686556049793	8.73164573746324	9.63901616717266	8.82484217765726	9.16301514830905	8.54038168092491	9.00824333712248	8.07107737774078	9.95290368278082	9.5810421109666	9.4240764508959	9.87665639289137	8.74704916487201	8.57479968628269	9.47258155824772	9.74470051773148	9.89019564624498	9.47791624284153	9.11992493297879	10.3422270896307	10.1598405415994
GTF2I	9.92530864232603	9.91758567566505	9.82799386087252	9.87690632414202	9.86260457135908	9.8420758996274	9.74307266898636	9.63751856162541	9.7962882598737	9.85267891837522	9.87799539243638	9.87799539243638	9.90070220749295	9.85535083818488	9.86856533920656	10.0782449693377	10.008929413576	10.0340203641606	9.90957168221478	9.92530864232603	9.84478923372312	9.84051713869033	9.86165343148564	9.92133179265242	9.95038997862487	9.90889785522718	9.93055519589085	9.9048511883097	9.88227597747874	9.49140769426116	9.54347338719542	9.47125509891985	9.63333328428391	9.80939189904127	9.51645926541823	10.5464336309459	10.0003686854057	9.68650959420916	10.4740712200166	9.59694472338185	10.702293784775	9.61697783317594	10.2204456452969	9.96510636555643	9.56430217539726	10.2224386200799	9.47136900737962	9.8821160851344	10.0952142623932
DYNLL1	10.0603958663587	10.1013158485669	10.1590147092008	10.1579340176326	10.1622245702443	10.1214455680916	10.1579340176326	10.0260876131818	10.0059656121724	10.1822426678548	10.0831026814153	10.1677976199125	9.9979511058509	10.1892326180506	10.2225381516368	10.2145931998814	10.1253772253386	10.2091013990861	10.0266329255437	9.99301155793063	10.1280742051972	10.0683492419373	9.9936511654385	10.1561451052795	9.8881886186504	10.1306613071893	10.1561451052795	10.2813150569086	9.53310404083991	10.342476253828	9.43692717905464	10.5168816281406	10.2856262990208	10.3207325485247	9.05197410112918	9.92234079171856	10.3040488232675	9.46359780492864	9.84945813266939	10.1261462295113	10.0585252877769	10.5481582390718	10.6847412530099	10.4846755088498	10.9782344301932	10.6710487146956	10.295386617224	9.91138009429529	10.2401285445838
C1orf61	10.3328579316062	10.2502553349816	10.2655614822202	10.2463959778143	10.3649383855982	10.1979821010338	10.3267481396699	10.2022970132846	10.1605914327761	10.143097635246	10.3769233343904	10.2698601218462	10.3169607639339	10.2166380487355	10.3267481396699	9.98953974842453	10.1128470230329	10.2014292550572	10.2245985377099	10.2022970132846	10.2831870982351	10.228757993346	10.1177777560925	10.2965355773855	10.3672488208034	10.1872132795745	10.0024720461075	10.1154289566533	10.2688386799434	9.96776214701358	10.9322507390291	7.96322187979926	10.0260674071394	9.62542486451655	10.5887198030755	10.1513347358627	10.2211131078056	10.5610802440794	11.0767741168204	10.5317239380293	9.30473925910946	9.74071565652541	11.0910390435162	11.6297714861905	9.94378213223851	10.4367472785661	10.0062886471241	10.0447	10.594506757669
NDUFB8	9.75638430221221	9.66644710210984	9.66319643572909	9.62741616615113	9.71711478300985	9.5555698689674	9.64663568050834	9.61627654616231	9.58916030519242	9.59573391214596	9.49339915861393	9.64851765108935	9.62741616615113	9.64446671840456	9.68255189891333	9.68709459409354	9.66644710210984	9.65150615052766	9.57439294129739	9.58294427493513	9.5833909822344	9.51605843078043	9.61490005918333	9.61736782627928	9.54104812671662	9.67408211479161	9.45580413133842	9.62852328323225	9.77345901816968	10.1094440272789	9.41148108651188	9.86273337231105	9.86439681724672	10.0200089195767	9.69164351873157	9.93017496518276	9.24156155431771	9.46594775847585	9.34839361673931	8.74989851390823	9.45860893999145	10.1858014478003	9.42117280303749	9.59940803701949	8.99276167338482	9.33929875208974	9.83225799457851	9.60410971529547	9.80335881694647
CLU	10.3703962257983	10.4398520295714	10.4984233404327	10.5110432050458	10.5354470488282	10.4091768719695	10.4295693399871	10.4693391084985	10.3164535611104	10.5414909200403	10.496599146919	10.5135279774516	10.4187907537742	10.5732730098128	10.4229779704285	10.1914700551649	10.1959052553014	10.3622034147084	10.3931540337948	10.4854108611308	10.5829925623472	10.5237839222635	10.2237171981605	10.4628348968668	10.413958992817	10.5163849562962	10.5110432050458	10.4832587812917	10.5237839222635	11.2877020895634	10.9338109634977	11.4808896535428	11.2811165298215	10.5509998896846	10.4287305676251	10.4980736825489	8.98760599009992	10.5147020351468	9.54499324450672	9.77200810662119	10.4805851672535	10.051241877252	10.5217178854977	10.2949236451593	11.0999344905259	10.1653459531496	9.5776530240603	10.095299519096	10.9429896167821
TMSB10	9.71777471583988	9.76386538045898	9.73372702236832	9.82328650890803	9.82701295145857	9.76282182571506	9.79980468023927	9.84082324425579	9.89202800521527	9.72517449126669	9.62765106274524	9.68368001100687	9.89073601017543	9.72913453033798	9.66754810092178	9.52219531896707	9.67738216168706	9.7552751553022	9.8577527520598	9.68202599995945	9.78198668943562	9.76715438458242	9.85434229220171	9.78622712390844	9.84947182218238	9.88993073576758	9.40654667521556	9.81706388965144	9.95386835494578	9.7406935545567	9.99063063057356	10.7252640066334	9.75639060059911	9.4669524440202	9.64148146034838	9.40606420937887	10.5258311057621	10.0473636978651	9.61334104660514	9.68296636601394	9.12760859592751	9.68296636601394	9.0466147006167	9.96977529962655	9.76862506297015	8.82493396936167	9.43398652961543	9.8817461747581	9.0984011929789
ATP1A2	10.3802468538508	10.4251548933003	10.2027384914252	10.2433784516844	10.4308843350998	10.4119648577875	10.3810243537839	10.3699882317271	10.2099314253097	10.3659058183999	10.4964667367214	10.4308843350998	10.4467959033504	10.4074616411984	10.3984412181479	10.0821365092784	10.0616727315455	10.321299390524	10.4884956660485	10.5170324360174	10.2844	10.4047848507261	10.1654339484419	10.5045199058598	10.5045199058598	10.1660808512227	10.3984412181479	10.3733287661917	10.4108841662192	9.88606031551216	11.3260329250648	9.67363884271728	10.5802546078075	10.441600038558	9.98709558977235	10.7043088173561	10.678262480267	10.244324592667	9.91878149082008	10.2961556377971	11.4327464929593	9.44915518019441	10.4745702572486	10.2264796368011	10.3780761349617	10.5268942498997	10.3560029843249	10.3320076274195	10.956093896239
CLTC	9.86699	9.79967242245967	9.80814201378174	9.80814201378174	9.82626695078963	9.72102027708103	9.78795494722022	9.82400583504367	9.78526242037779	9.8616238068936	9.74098942580651	9.9407514873217	9.71415159224322	9.92485240796488	9.82920779660312	9.88795102414065	9.87027238482018	9.77365317333056	9.76755763822883	9.78984792229205	9.81810561165873	9.79274876965937	9.70282656259725	9.75996537897007	9.66363205648242	9.78872466018833	9.8785533146976	9.8319468951102	9.38848876914007	10.9653451218502	9.0108504027387	10.7518667474488	10.6982128509857	10.9671644031524	9.36891296845735	8.98687901303382	8.57099702486659	9.35065198547375	8.12926374219322	9.21835952585511	10.8187108646437	10.2846145097257	9.89223073879113	9.85834043281871	9.94500346636031	10.0445726086017	10.7313757476657	9.9330033100153	9.38072566687766
ARL6IP5	9.16263285336099	9.18088353037861	9.13365242421534	9.08538345238933	9.08868090043343	9.04148059051887	9.04963212442611	9.08538345238933	9.05163717689222	9.17416334508508	9.0290838985796	9.06328611194263	8.98475291474253	9.04148059051887	9.22618222755019	9.28838835511422	9.32113063594812	9.22618222755019	8.91761113086595	9.03976918436706	9.05363834586045	8.96992903667203	8.93655537509776	8.98856011230806	8.80644026592371	9.10468478154046	9.17778296373174	9.10007241996136	9.16649221052824	9.62106481705959	8.10024624784273	9.30038017471176	9.91816110100405	10.1560366560833	8.15014129604142	9.2572123499487	8.3418021024959	8.85358941515635	7.77139625556324	9.26296834646817	10.4457996548758	9.57336650065671	8.96059197242724	8.57804619874737	9.09967931066679	8.9774106790465	9.86783344612819	8.76973486619541	9.44735762697594
NACA	10.1447522041486	10.2541636601294	10.2440512919569	10.3092692439185	10.2688361752693	10.3276687128188	10.3265350359033	10.3795969003951	10.3810773503262	10.4801352796245	10.3733843025748	10.4723247174007	10.2955945318996	10.3201886337739	10.1617178126643	10.1919967002521	10.1393213412574	10.2981816338918	10.3575582191609	10.2005492313538	10.3162940311678	10.3810773503262	10.325454344335	10.4049271229009	10.3265350359033	10.2796082382881	10.5045734373641	10.4582657821311	9.94897601858296	9.53097117910619	9.78668544234203	10.1684040770237	10.324793354303	9.59893001182877	10.2075495898435	10.7802777930412	10.9761387304926	10.1464413912787	10.718909727598	10.4564144868786	11.3013336093399	10.0510045882702	10.3184165840878	10.2230127137308	10.463600798528	10.6963209736064	10.3019853358095	10.5390923877555	10.4848706200951
RPL6	9.82973232919178	9.9003322915523	9.85632685752175	9.91057329628772	9.83380922346669	9.88567461238082	9.88434903963408	9.91559651929737	9.89472033539693	9.87193720469192	9.93105592355877	9.89580365766777	9.90422689415839	9.89704965664811	9.86451425690006	9.85748725887921	9.88992141935667	9.84033782738902	9.88903336646461	9.82539476340506	9.83552189849961	9.88903336646461	9.92376333180047	9.90607007969858	9.90520276157163	9.86694796199665	9.88221989427621	9.95491	9.68717953757828	9.66631191616213	9.68868096295442	9.47537719336765	9.58009005013628	9.36563296079417	9.50932884191002	10.4437234554481	10.266	9.89205340758613	10.1317009885827	9.89862746622572	10.1581374130256	9.58596	10.2739146520641	10.2172815906751	9.86135994529572	10.301654874076	9.94460866513147	9.92186193668227	9.67765133472871
HBA1	10.0847529485463	10.3118614601229	10.2920149118683	10.2047258862777	10.2115865540313	10.3751850921104	10.3751850921104	10.3515681836595	9.84610391632657	9.88664371623699	10.3300174685693	10.2920149118683	10.2688871073027	10.1014307659409	10.1939133305622	9.90153578652976	9.96290096564351	10.0437826383864	10.4001596365596	10.3118614601229	10.2990125096123	10.2688871073027	10.365298178931	9.99186940076257	10.3179141730624	10.1558587463733	9.69695582492272	9.56462630494056	10.1760696181668	10.8200640548665	11.0606751578212	9.82668845339929	9.65766659159774	8.96447791365958	11.0128338967872	7.5736718721608	9.98025655504334	12.9036480154807	9.93466873359734	12.404943035888	8.67280945907536	9.49023474185147	10.2427882107248	9.82489590986569	8.83385359418335	10.4183871844902	9.22777174227915	11.3204124654477	11.1951760323635
NGRN	9.32276571173101	9.22266484948479	9.26918189904899	9.24607014767818	9.28004699172306	9.04232582579593	9.11265331739263	9.09871409529217	8.99095473338661	9.13392897274239	9.14999742968919	9.15528492058841	9.2037272921604	9.25251329762379	9.23635488648333	9.35438689625036	9.32457907369718	9.3132094485582	9.07872971350621	9.16396931311585	9.18455866047419	9.18345875409935	9.13090449846981	9.25013777945054	9.12635998004948	9.26918189904899	9.2055461867681	9.14883795687247	8.32338144343542	9.76266226061262	8.69039168049978	9.99798592628295	9.92981617538227	9.87904838591984	9.51662091676534	8.44779494688045	7.61649884594821	10.0813811832741	9.20606920149928	8.9235237841201	8.79064999780006	9.9689686950232	8.42476162432494	8.23335705219294	8.99002868747522	9.26273646759254	9.52679829768925	8.99383950493589	9.25234818349034
RPS3	9.55693704439264	9.69393796508313	9.69701179143991	9.74261747789561	9.57988487199122	9.81410259175557	9.79453071551943	9.82245363498805	9.86384627128111	9.68137457012602	9.74156366029091	9.63828022031866	9.75385650306756	9.57835420885296	9.57500184257613	9.73731685331506	9.6962673297375	9.75503553016057	9.69393796508313	9.47428430961671	9.68137457012602	9.68213497562941	9.73960476018419	9.74980557038276	9.66787727942219	9.76723876023161	9.71280085941326	9.74744589860201	9.22414921139082	9.56547798855108	9.43846713031332	10.0149502124485	9.47126953801842	9.05436961259576	9.86260850895709	9.29365654931707	10.8008807411701	9.86151575487878	10.194308254959	10.0750042306833	8.22645848302556	9.3536499109833	9.95796710245147	10.1033955900303	9.86728384431417	9.73411940204214	8.41440456815159	9.77054983786826	9.7034289205578
COX7C	10.0123053527877	9.95424475258705	9.92317304776939	9.86164227024781	9.9772752384807	9.86873514695104	9.90088403277499	9.90681482317227	9.85294607897769	9.85362931650211	9.84791435586103	9.88868930566711	9.87864096579526	9.92004910706899	9.90979079060534	9.8729223636053	9.81684300848338	9.7905897580522	9.84466412175038	9.7560612165148	9.80142763882372	9.79421450785644	9.84873175352274	9.89325114085284	9.7852227287407	9.87951373316394	9.86286738213364	9.83645894151522	9.58954870745881	10.2159411676243	9.28945844237232	10.1657222236884	10.209870063708	10.4012569197279	9.5317457333153	10.3216255181831	9.88234480908492	9.55444722259956	9.94458539413607	9.28027686131759	9.56940734721548	10.0495065586993	9.74242431237391	9.73572445408603	9.70011	10.0872703131762	10.5865306348587	10.1578196628484	10.0220903694926
LMO3	8.69327509373148	8.5579886043267	8.54596174067521	8.43295558799257	8.53194244551092	8.34323549404125	8.48574317576256	8.27502065609337	8.22667265184295	8.19409902734534	8.61734168445632	8.32163032268943	8.57446920866942	8.43190998039247	8.60029113220289	8.31524001612932	8.66374329714173	8.44412477335038	8.23668868164518	8.44349878459773	8.38187446357441	8.34693128415663	8.16339413267843	8.38930177626776	8.38724164519816	8.35571396644132	8.19935692401623	8.23287024612675	7.97523619749412	9.73151493958646	7.67770739775973	8.53001020036642	8.99216826171484	9.62215761894193	8.21648909895471	8.6476616001117	6.99008166003347	7.62196465972856	7.8549661191313	6.94784313445147	9.24907076287055	9.23562503980449	7.98927053923325	8.57334120587198	8.16369588699314	8.84337890611288	9.16649993310509	8.79469395477458	8.39298939169055
SRP14	10.2343998301356	10.2527992990359	10.2310137451893	10.2056065827327	10.2579853726057	10.3241135022179	10.3241135022179	10.3017523120056	10.2864966676832	10.2773	10.3090717510025	10.3641889220454	10.268	10.3754610490156	10.2998451468336	10.1340917688501	10.073978795162	10.0374634190174	10.2047388245053	10.2310137451893	10.2003600291679	10.260448532832	10.209016684854	10.2548754831639	10.1699747388759	10.2403306205329	10.2548754831639	10.3622569243343	10.0899742418556	10.8521253707761	9.59582458653841	10.9983282604991	10.8845743788853	10.8230304229422	9.88490538598885	10.3584790200214	9.74072414584586	9.74925769403221	9.85153452301891	9.91940552887267	10.324353186225	10.4888684496372	10.1299501237746	10.0377134234399	10.2602281695638	10.5166804053099	10.4130185599577	10.2660149511182	10.0533550706599
DSTN	9.94718298671609	9.91262546891842	9.9583918122555	9.89623010206692	9.98318136283065	9.83847835455635	9.95961692414133	9.98219949130819	9.88197227074839	9.97225042950106	9.88830598402757	10.0103961501783	9.89732551349715	10.0419134429014	9.96452541512889	10.0381273254214	10.1353371552457	10.0509942945947	9.91905192030861	9.79405761137207	9.90274495903057	9.8276856721216	10.0630788914806	9.93110945614712	9.80679611538225	9.93320848352291	9.92713474687119	9.93717322928524	9.45981322134283	11.0935451612556	8.9773906693253	10.1105757385438	10.3491445384955	11.1990534116238	9.15375082322008	9.94870741286196	9.27298082943088	9.66776880024129	9.47683138831351	9.58404134207742	10.0530805237758	10.1167677517211	9.90563886828227	9.98429625336775	9.74001154242805	10.2230186742761	10.5262514766702	10.084991805431	9.78678691124602
HTRA1	10.0900976650389	10.1070107373596	10.0847836012341	10.0376987843167	10.0470978882205	9.91695939329722	9.90384804853061	9.88646527166639	9.90013313356802	10.0309284931135	10.1172281773785	9.93489456966633	10.0207504189998	10.0376987843167	10.1369703018705	10.0039019284912	9.89505775143514	9.97474228545443	10.0612513336482	10.0687590250962	10.1140577222678	10.1225308846311	10.0197685474774	10.0411334213491	10.0275697390297	10.0900976650389	10.0335788402746	9.96470380304038	9.87527476404936	9.77902179401794	10.6447285168411	9.79355717764213	10.435315463113	10.266156267826	10.1920256548032	10.3556840615681	9.85823811803081	9.8125568520495	10.2275963296796	7.7904829127147	10.4961762273723	9.6703936640125	10.9137	10.0463051443067	9.89902622614662	10.1531643704911	9.63975413779067	10.1102856848333	10.2419075392595
YWHAQ	9.80622838242279	9.82565441475319	9.8959612288136	9.86088402859778	9.86684711911114	9.78501072126607	9.83825820845373	9.84276271962114	9.81201678334011	10.0311652141523	9.81806215549443	9.87340642029792	9.72127426765453	10.0350189795319	9.91485265111754	9.91485265111754	9.90766966207632	9.87033259394113	9.85163566184693	9.79237227916685	9.9049726822177	9.94492991656529	9.81549782837985	9.90218384807019	9.79513579375942	9.84605172374458	9.95752964339222	9.89910130711549	9.75568177246492	10.1570510996391	9.59134675343419	10.0262119641096	10.3051777666432	10.8993572655209	9.18843785223735	9.80682942951302	9.61412932631241	9.66953144185052	9.92611957843039	10.0371313383885	9.85211961573956	9.85407952480301	9.73794217128817	9.30971624716923	9.45647033865088	9.72716541652722	10.1007145911221	9.73211619695186	10.4974635771292
RPS25	9.9274919903825	9.90653071615784	9.80248050252717	9.84414232801189	9.86477191317135	9.94706843193137	9.89515567189055	9.88362803778768	9.89383009914381	9.86354680128552	9.89851442597434	9.87399531640979	9.97311622028933	9.7583629755327	9.84162439545963	9.83487582291479	9.6973850305848	9.81121614320841	9.81653679000449	9.84084487996779	9.81561668418185	9.82571609799768	9.91718475187615	9.94328231445144	9.94155842497132	9.8623554951635	9.81012268223829	9.91169532164305	9.9052847171775	10.1344107601534	4.61872328539253	9.9391523231205	10.0707133999781	9.8626214336918	10.2080235004236	10.0776340708078	10.591059109295	10.3687411367527	10.5497401147849	10.4770209260131	9.87052309930305	10.1126636680873	10.4630822565176	10.6427538375765	9.83840916091245	10.1745526888676	9.60403823072452	9.79864703439616	10.1695895749686
RPS21	10.358681963735	10.4526502940154	10.3513266996484	10.4084101517819	10.4682625945716	10.437190889754	10.4553956253983	10.463190850002	10.4840547212779	10.3669639209623	10.3172068629515	10.3554035939233	10.4095568897066	10.3744688061104	10.3352766655416	10.3945985256351	10.4276644501552	10.4012271627407	10.3619321978456	10.103795543054	10.3134984020438	10.348377756124	10.3768852241182	10.3915675276629	10.2324057541711	10.4340669490536	10.2514922725719	10.444252601686	10.590768442115	10.7249967212388	10.0637654784307	10.0815433900549	10.1615828415529	10.2246509967129	10.3135500391677	10.1104707367385	10.9621140916249	10.560312248602	10.5998884041226	10.4483475571061	9.4517753596113	10.3528338908477	10.7601790419556	10.9308374806937	10.197832336777	10.3744780936158	10.3493674140172	10.2966887861102	10.3998383651949
RPS14	10.6842	10.7780492017382	10.8626052414556	10.9079906160434	10.8125660325141	10.8102063607334	10.8281858603968	10.8598070449161	10.8750626892386	10.7885496813435	10.7885496813435	10.8626052414556	10.8337589100649	10.8034360695302	10.6974159326458	10.6162120886326	10.488300973084	10.6748781267311	10.8718252660249	10.6904376637022	10.9127855794814	10.8610709271806	10.8230159244953	10.8865652986845	10.8506512130229	10.870298545222	10.7018636616532	10.8884994417893	10.4457397818806	10.6451347841554	11.0078619210688	10.7865147725864	10.9291262192314	10.8504068863363	11.0857815946226	10.3252858665445	11.229836029936	10.9706948605423	10.9966509551281	10.8028827369803	10.1242741261473	10.6051969532686	10.7084668710891	10.7121048016184	10.7242975131175	10.9621026204899	10.8802387440539	10.9449145359204	10.8802387440539
NPM1	9.86877306125518	9.9340035360258	9.87345738808571	9.90818735342157	9.8712398029464	9.84976985675439	9.96505977960327	9.97338940490646	9.90378022862046	9.85439717882738	9.8712398029464	9.83258954001195	9.93109224573613	9.86229744244959	9.97011995849445	9.78284291017197	9.74637694350283	9.84643082346342	9.82106490760019	9.88366231632136	9.8982071789523	9.8712398029464	9.90243495249387	9.88865091577949	9.81179635370462	9.92201139404275	9.96641494168333	9.89391662634054	9.27187575910904	9.90785768429415	9.72079118208347	10.3506429303845	9.64667609475924	9.61267204838434	10.0366296297577	9.69671765858006	10.143700976186	9.95399198431208	10.0996725524816	9.77434824583163	11.0433849215701	9.36506782555616	9.2404291154806	9.32620460181958	9.60233913500185	9.67244303914553	9.55474569265822	10.1003078737072	10.092507256827
SEPP1	9.71540066656215	10.0358636180478	9.89754287246088	10.1217341212941	9.89571873853109	10.2045260520163	10.0447703758782	9.99322126335403	10.0511693351746	10.1679165407968	9.90689152311944	10.0324775331015	9.8903948608757	10.0999786767041	10.0104804727662	10.1061912745244	9.9641998980445	10.0763573686865	10.232984417881	10.1785521337427	10.0417944084451	10.0720488873448	9.96615490579953	10.2641943865907	10.1122548237535	10.0155602689233	10.201774354399	10.1361440267227	10.2419217855789	9.48388582079733	10.5201082715518	9.75869965790094	9.97580202133031	9.40919946549614	7.94541111765888	9.16234872741469	10.5037274623895	9.91967340879763	9.33373	11.1653202612534	11.6209066636696	9.6420724768925	11.9426480466612	10.4845157133084	10.2247344443481	10.0423694004141	9.68458164573087	10.2773671934867	10.1573965057123
RTN1	9.10583908373789	8.82514150596963	8.97483171316969	8.83817802812343	9.03072614476708	8.81070821811454	8.82203974345277	8.87055392982042	8.8002907160351	8.93620088833473	8.68166623567861	9.02698399242194	8.6085971604565	9.00227315834625	9.05168741899173	9.15070688993718	9.18127967029233	9.11566740818119	8.94899881522888	8.9665236469245	8.76825270116912	8.71990338990981	8.49710373444957	8.93329520204815	8.35393669212453	8.82651998738353	8.75773362715241	8.80379990937893	8.86038845603769	11.3622557069855	6.82881952942817	10.7531839182857	10.7345369086197	11.0793365228687	8.40718267892524	8.52424180247422	6.57187954088021	7.07725925422949	7.43332974170471	7.76320150699367	8.14419602018894	10.4386790738262	8.86529130802599	9.08720721120408	8.92947916531701	9.26545919936262	9.58481579780431	8.34018602196893	9.11636714523226
PTMA	10.1694931344679	10.3038550336375	10.205554822294	10.3097725908165	10.1577576365359	10.361991944949	10.2864733205984	10.2933929684694	10.3885164559102	10.198822083269	10.4140108274141	10.1256180240345	10.2889236372308	10.1602568020869	10.2520695704567	10.2501476302339	10.2723409664904	10.3317696511519	10.3967605464922	10.3229610089903	10.225828145343	10.2864733205984	10.3543208103922	10.2672429952002	10.3097725908165	10.290013750186	10.2830034568459	10.2889236372308	10.2023236554607	9.53833659411991	10.9665941462844	9.14699974939442	9.24746021145603	9.00262823239113	10.8625520805203	10.7026217773258	11.0098133077825	10.6141073785343	11.1235671893963	10.7849350016253	9.8814886683476	10.0816868469063	10.7435008351927	10.4308067829315	10.6450548709259	10.4705888014246	9.58159603632624	10.4139818460863	10.2299234038938
HSPD1	9.97294273497992	9.9665674855225	9.93996518752878	10.095431429149	9.9343862106054	10.0373483594995	9.96724246698736	10.0290402932543	9.96482831965853	10.0275569549068	10.0514839881104	10.0909134698457	9.97690170270327	9.9589751326026	10.064789804676	10.1067664307364	10.1239718602843	10.040818223252	9.95443114136786	10.047737871123	9.93892830162267	9.99180562694357	10.095431429149	9.97125740109706	9.91608814017852	9.92692641725999	10.3819203948644	10.1099762917799	9.94289474702025	10.2921761744749	9.73806075835662	11.8306	9.98629695414196	10.198303572408	9.60719543272373	9.62567008832415	10.1460106653845	10.0172933786338	9.68230037190055	9.51745722801492	10.4146642604852	10.0735449423162	9.83008622082866	9.36477578368094	10.6535961931525	10.1667922306035	10.2909021389077	9.56859011394429	9.94792537625644
PRDX1	10.1227138718925	10.1815413270028	10.2473817730129	10.1600112415333	10.2041260877449	10.1845213008803	10.2015414958833	10.1998274481189	10.1499221431118	10.2345090731047	10.299204351497	10.1876452415807	10.0900635762357	10.2610141055687	10.2540396423456	10.2821296355395	10.2202512606734	10.2308015432843	10.1009311353266	10.0988321079508	10.1958120540838	10.1806619437131	10.0629705070481	10.1600112415333	10.0471129889317	10.1989126207307	10.1815413270028	10.1989126207307	9.90832537540945	10.4803352018479	9.5915302064335	10.8899843630382	10.4963142960129	10.0359023153703	10.0749280293284	10.1639400383522	9.89655796985445	9.91618178420871	10.5010453826599	9.81989187597767	10.7130948158076	9.98747341383526	9.97847459213861	10.0639676331368	10.4580964621573	10.4123438071202	10.2410256070124	10.2410256070124	10.0747085192432
MT1X	10.8076145334283	10.9933725065122	10.8759437173802	10.925414837123	10.8987730776459	10.9624334795784	11.0128	10.9335496243605	10.8759437173802	10.6046228702432	10.9079008106531	10.8206619241196	10.9298223061355	10.7315234747714	10.8271496977415	10.5023831125811	10.4280839162185	10.5518896872602	10.931673519354	10.7492757179714	10.8271496977415	10.8639587685881	10.9298223061355	10.9724369529446	10.7624297853709	10.8810898856636	10.7156584317254	11.004796082876	10.8065018493831	10.4340783394503	12.0606996063682	11.2683269082832	9.84671712669089	9.47649232028472	11.8471041196951	9.82213447827939	11.4289088545006	11.2461819331849	11.2251396015059	10.7634404094165	9.87034092713353	9.69478362720062	11.9929886071231	11.4543804346712	11.213186465232	10.465643466983	11.4668465423066	10.5776645608717	10.1345350427441
PRNP	9.8693925127458	9.86346562145283	9.81865765771489	9.81918596682896	9.86048065698394	9.79884437826402	9.86409161020548	9.88956211131122	9.83838186860165	10.0508521650661	9.82828535160535	9.96963792655807	9.64866024032801	9.92373268360114	9.90499763963455	9.98267593508688	10.0324526961659	10.003659448763	9.92068933429476	9.81765672397806	9.84161523676545	9.86904309397818	9.73587486435248	9.9191401915708	9.54763563238917	9.81531172186785	10.0592889050167	9.98857571505282	9.58519459494795	11.1867628961242	10.5967101763599	8.66540609573314	10.1959202399214	10.4245137459752	10.6373695331866	8.78433132828347	8.86357563169206	9.91671879197957	9.13695069960624	10.7716974431563	7.84809517904394	10.4912120059221	10.383194751465	10.0632531117914	10.0271376974273	10.0590792756771	10.1018604785762	10.0494216976266	10.465211653065
RPL8	9.78043572309432	9.83625490639437	9.99257913343357	9.93131356352963	9.73831767284661	9.82022959183634	9.88454089710171	9.90704520814536	9.88587975956606	9.73287987888265	9.81029918898673	9.8326414267785	9.87934831070319	9.77638193948577	9.7238684932188	9.72335665379275	9.85690560857413	9.84409604481219	9.7259385874131	9.69780208008219	9.90170345689497	9.8084917317936	9.88036975260601	9.80677344555297	9.80945100562344	10.0007102383078	9.82940516433951	9.86630331801719	9.48272762229244	9.58680782966108	9.56241920096535	10.2529201223984	9.52113254085833	9.49155786274189	10.333262370942	9.52263906346764	10.4681831618415	9.84963160159097	10.1641867123861	9.71237796857586	8.97906937740771	9.80736871327727	9.90108343929346	10.1401447263713	10.0097943571966	9.76379497985547	8.80637683076503	9.82373992742107	9.74651361682559
COX6A1	10.861914307095	10.8062745855143	10.8611481980372	10.9387338058232	10.901	10.8871846932991	10.9633834421373	10.916152335974	10.8950006020985	10.8800502869139	10.6661072895228	10.916152335974	10.7993015418438	10.9482265168932	10.7113268771922	10.7533441912366	10.791506302406	10.9482265168932	10.8638918757734	10.7660534626131	10.9153748360409	10.7854014597129	10.8880642803642	10.8835949491255	10.8686628796398	10.9442232360563	10.6498236551738	10.9034675056866	10.9602828754904	11.264063856685	10.4253569151285	10.9507177593999	11.0923754073246	11.0923754073246	10.362069948593	11.2905344498037	10.5599046725823	10.7241582858249	10.642075870742	10.5223025078757	10.5909347216205	11.1661694077256	11.1518968239344	11.030878781877	10.9043950206102	11.477324768527	11.7592874688164	11.3997297791745	11.0255928936891
COX5B	10.1599109859648	10.123244553278	10.145141731277	10.1492907120938	10.1916	10.1689615211834	10.1741269614475	10.1995138292395	10.1774284247715	10.1241627578599	10.0412137455862	10.2147073569333	10.0354268811175	10.2729408135962	10.1258027898848	10.0309509168646	10.0732624609288	10.1460023612745	10.0872300633061	10.0207042621696	10.1533373790113	10.1359	10.0802355045993	10.1824176674668	10.0950679545131	10.2086437922234	9.82959450867856	10.1804536199812	10.2653927774719	10.872378577594	10.0003615231241	10.6551436949588	10.0468169098905	10.2823457510785	10.3216392967169	9.69952388322924	9.68415833360879	9.90650013088229	9.87920821815685	9.70253225257958	8.70196778712535	10.535021013999	10.9112906431254	10.7628196385198	9.65700182662297	9.94571239278439	10.1469795754933	10.2979835567411	10.2616348972599
PGAM1	9.65150146119955	9.52768304030666	9.62480805150727	9.58044894900394	9.63407660540284	9.42278109786538	9.5713238521745	9.54908131326198	9.44012856442229	9.62024439581524	9.55666421914499	9.6762910117747	9.57743071913166	9.7143287661968	9.61734354844792	9.66740887663003	9.78129450416888	9.71757943257756	9.46676277048402	9.57249998607208	9.56021771757763	9.46464721669248	9.43594149307049	9.46464721669248	9.37327266360233	9.57249998607208	9.46718287853015	9.52414768734248	9.47446744941933	10.7545565066009	9.39494592444983	10.2918676272155	9.99504834992043	10.2728465918435	8.80350933088749	9.62306944381082	8.50257174307736	8.82377162982441	8.61773382714168	8.90363027179886	9.70634926192092	10.4315038998901	9.5478047956643	9.76529362763712	9.12984516099574	9.95243016854274	10.5558528850151	9.38249056170092	9.38783948807307
DDAH1	9.44268464170136	9.35033461494624	9.27904255204133	9.29513965159484	9.45396041715165	9.16125808753189	9.38209445453491	9.28760859178077	9.23323365456656	9.31089189714575	9.39587734750213	9.38281167479275	9.38011688585646	9.38686545840131	9.5096344371484	9.22484554371137	9.27605758757244	9.2393841224389	9.29069303015637	9.30788474723765	9.33075708308801	9.32686071099531	9.26800214620737	9.35929340186456	9.32633399859206	9.27519257654113	9.26054807934013	9.18581816336143	9.06968703680149	9.76906604734097	9.09842286407408	9.34588168908888	9.66289979614443	9.42464444789826	9.07152968988219	9.24098640972415	8.57181464354986	9.24972936953628	9.49912755632283	8.79016440086802	11.1077917942926	9.44100104218559	8.46718379868481	8.91126296485766	8.99073124935268	9.5740110904334	9.51170830451662	8.63676314976315	9.69357268025724
RPS24	10.8100882264717	10.8392540671782	10.7646437570156	10.9176734430824	10.8312552484312	10.8595460869464	10.8491115674898	10.8935834587058	10.9158639707371	10.7401155841834	10.6992861549788	10.7694445329846	10.9304816123835	10.7210105453206	10.6898402406969	10.7048896998769	10.6266302616956	10.7609553695535	10.882443838717	10.8017805807048	10.8744774833531	10.8370993358581	10.8866176597887	10.864015418185	10.9095203381589	10.871738384846	10.8120893954399	10.8479925800104	10.1762388257797	10.481151097435	10.6728204767896	10.8791205511923	10.5101332676438	10.3920778071652	10.6582813918561	11.0347341701832	11.4556255961896	10.783712641024	11.4529294353777	11.1087445822253	10.9514567652216	10.4710463656714	10.3130152896454	10.777057977159	10.6634987945216	10.8701457639913	10.9625120570815	10.9625120570815	10.8932802997453
RTN3	9.7285222204477	9.58427765164422	9.8693579154592	9.69758833405846	9.6661152901293	9.4790217876336	9.5931929522857	9.65950558394089	9.60009862078164	9.65600218060678	9.46844422045128	9.68393062776526	9.34702135654237	9.83277133724752	9.70360203388492	9.81002522662632	9.7730416077778	9.71785973009214	9.7907602846233	9.55774540507939	9.72770482278599	9.62838187068635	9.48186288540411	9.65774134647075	9.62675014801528	9.76699978768105	9.68297948789181	9.62025346472634	9.24034743517462	11.2481022987717	10.1060505876647	8.27829150974354	9.64034793776156	10.5617152339424	9.69233922466409	8.45242663006961	8.37959529389245	9.31998781630955	8.52595545294745	10.1060505876647	9.35157745319581	10.7816913833616	10.5653125511174	9.63809342643531	9.58033947059923	10.2054634906493	10.2333761596116	9.98929122084358	9.73458481442213
GABARAPL2	9.6685760205255	9.72182627106974	9.79291128814727	9.73052320023414	9.73547576571812	9.67874323343582	9.78497022808075	9.74803580778305	9.70127883737873	9.8698714979287	9.92836302659663	9.80284169099688	9.6057118198072	9.81657909868578	9.75371316269645	9.88178050524212	9.74285893975055	9.80877790713344	9.75081231532912	9.62236950415562	9.77797989174057	9.70855068657364	9.64772913385166	9.67611423883033	9.50086782826639	9.74803580778305	9.80505146458291	9.80505146458291	9.25980082923016	10.7535203210944	9.10939239334817	10.2151042702447	9.59655273585708	9.72046639201429	9.39615092815687	10.140147857031	9.5974269993877	9.30327179506691	9.92074309030947	9.42796301439748	9.67578268380396	9.4026780251843	9.89808382124896	9.74368194844285	9.90048898018954	10.0581811552069	10.3058120852272	10.0087898430484	9.8309537726287
MXRA7	8.82829855005876	8.90912702067881	8.80028984214185	8.82829855005876	8.88648246642731	8.70572479700754	8.74091239923332	8.76275254043991	8.79086453044777	8.92180122158054	8.82264834682031	8.86302501500487	8.8387792053038	8.93183383573538	8.87106069998397	8.75246935246167	8.78379503895415	8.82962980125942	8.82388453515195	8.76903937130371	8.81706757296302	8.77490935583115	8.85215932594927	8.86373738798798	8.78474	8.80084333022604	8.65826016493918	8.75503171185175	8.91998124362472	9.04525318938528	8.00401396111103	8.64445182168718	9.36559208614647	9.45611068364602	9.07243068806438	8.99656088073413	8.25514444155923	8.81416806881539	8.92728563485742	8.1400465435383	8.32900416094335	9.41532771456535	8.48501458436056	9.30172218931522	8.64959645669716	8.74070390248595	9.42184887914854	8.94918410498207	8.89844827675589
NDUFA4	10.0712233090214	10.0370451593066	10.0391766268606	10.0212654788222	10.1171036686364	10.0103662288636	10.0890386466574	10.1026963529506	10.0098524399388	10.1052391047922	10.0403	10.016795443879	10.0474617730052	10.1295626075675	10.064613602833	10.1509560726977	10.1026963529506	10.1360057575131	9.98616697750366	9.88375579113313	10.0152199317867	9.97537426603195	10.0174214326317	10.0537724315937	9.8422139725213	10.0872197520497	9.95217420069024	10.0544279361708	9.81183593194006	11.219816279314	9.52658705650664	10.2684997846295	10.3216760945548	10.7567784282806	9.81194	9.65813302055142	9.85723187931754	9.56274218541866	9.5751547384007	9.55820895554086	9.54720846329818	10.3983018612764	10.2521443335216	10.187814025489	9.86471115998242	10.2474329189372	10.6767550768921	10.1092401708132	10.3429140185002
NDRG1	10.2798005634815	10.4767238247846	10.417619403934	10.4327763291781	10.3745091009581	10.4239233616035	10.2441055068874	10.3938749499807	10.4164857270185	10.3847677230817	10.4710280414415	10.3380557666807	10.5270770292324	10.3332847628143	10.3968876676922	10.4738918559006	10.3519652187609	10.3938749499807	10.4850904382801	10.4837273442637	10.4850904382801	10.563931689358	10.5033709710224	10.4916083676041	10.4812454814604	10.4525806548458	10.5142638957432	10.4962589890979	10.2620822054251	9.27170751391379	10.6177356928045	9.77921499623431	10.0646402497353	9.97202889728934	10.1380150942113	10.2189140791424	10.7716492769461	10.6654842770563	11.2539768662191	11.0791741265228	11.0866758923556	10.1647895864449	11.2259159762951	10.0779579535146	10.7556368335729	10.0549875804266	9.44975531660056	10.0471972926036	10.4467592672732
RPL12	10.0633801909857	10.1345233442485	10.123586296275	10.128	10.1570159306263	10.0732437932656	10.0946787914038	10.0859649517279	10.1474754992442	10.1709179880845	10.1345233442485	10.0954840658116	10.1489627614879	10.0020531046571	10.064460882554	9.8052206434961	9.83091931626186	9.97748637832098	10.0158943881086	10.0655945594695	10.0816663121019	10.1020901246563	10.1428529695516	10.0901360962236	10.1145475724393	10.1292206369959	9.96756988135127	10.0849435098251	10.087688841208	9.18089699569043	9.83562017775707	9.87775765106653	10.2347863177705	9.58457164779901	10.4775903221132	9.81358888487309	10.7476188239375	10.4385219482492	10.8220469163367	10.0791730593174	9.73025655950212	9.83862854710741	9.98471786477024	10.4508207490304	9.73586824171587	9.75326200448993	9.4689903106561	10.251518877288	10.2616118813867
MYL6	9.69871916512141	9.81162352806065	9.76867696926257	9.78241342110584	9.75226618216371	9.80757259537586	9.81363616008572	9.87910797593601	9.86530510808371	9.8052129235951	9.71646499642209	9.76867696926257	9.77141606776965	9.70597289829562	9.74649685920569	9.69242249550751	9.69871916512141	9.78134647061925	9.69515881836312	9.62369427559941	9.76789032433588	9.77056788440635	9.8755610528956	9.77800593615462	9.69174482282711	9.90165984963638	9.65789395397011	9.82111623913057	9.4383937440953	10.4149701785223	9.11469058651557	10.442990430909	10.3025819897738	9.77723230888519	9.16816506497823	9.15582647735359	9.59631662123562	9.58415668092371	9.54076675455912	9.9709809960097	9.67303616579197	10.2890776463399	9.52724186970608	9.76320942801802	9.52230177064613	9.41660215884817	9.42733532507313	9.47716803393982	9.90657371802036
MDH1	10.1071513370287	9.84436291294078	10.2853475366325	9.95155569695277	10.2276763362533	10.134904955183	10.1478704504885	10.215236315466	10.1863879154505	10.0128274265579	9.99081150608714	10.340406267095	9.61498369043384	10.3827080774651	9.96539176771805	10.340406267095	10.3786302943782	10.2181059193872	9.93930616476413	9.78270704381207	10.0718680324741	9.90289007112657	9.74217510982587	9.83177699950562	9.57181124745261	10.0357752541565	9.95531213342155	10.0663540489147	9.41789455558109	12.1508093433552	8.64980060631342	11.3929108445461	11.087864102422	11.9051932699113	9.24959336330298	10.5853863296675	8.57320462102563	8.74362329446974	8.50236045167179	8.70066029689895	10.2145054832373	11.1323634256722	9.5415968025851	9.91287017887671	9.89069922288475	10.985857523649	12.1153061187951	10.3058190184129	9.62128433566398
RPS27A	10.2752738311333	10.3306413092788	10.235349661006	10.3251313023187	10.3268551917988	10.2630270940634	10.2709273576856	10.3036272331448	10.2982566984287	10.2991240165557	10.1690888974937	10.3131976500109	10.4184143639091	10.3834004952242	10.2184487002622	10.0183993152988	10.0040080864403	10.1173743664471	10.4274226600401	10.2058180273602	10.2877742722541	10.3338451419946	10.361033362027	10.4202095660708	10.4202095660708	10.2672009151351	10.3199178353045	10.3346504164025	10.2901035935052	10.3406559505691	10.1348572863474	10.110993828685	9.65577934042293	9.60649997964645	10.0195679847309	10.508130439777	10.7334761334764	10.5680810639647	10.8155585485594	10.7334761334764	10.4105629802045	9.93590796782441	10.2869936102247	10.4008713003655	9.90833637893771	10.4637958265459	10.1933849519568	10.5338610216023	10.0992757328775
NDUFB2	9.89648475091009	9.83568357407271	9.97653543614396	9.87802328204012	9.93536378323636	9.83810611868216	9.91878627533533	9.87078074332893	9.84123697402139	9.82671523177062	9.68289175984611	9.95462872523938	9.77238802315348	9.88829735153178	9.81943145259764	9.86170282320182	9.96577174895174	9.97737483586058	9.76884793571149	9.62178565001129	9.91419038828625	9.84026989244875	9.74219429340479	9.79906941797721	9.65575951844506	9.95132670100938	9.70778246239433	9.87659558281329	9.7198744650851	10.4457150764805	9.50560880704406	10.3523249697375	10.0411278874261	10.5784859005919	9.5414	9.51236747486791	9.6955873604096	9.55301827277812	9.76215660361445	9.48344000225754	8.96621487191008	10.088556694549	10.0312815087135	10.0312815087135	9.73559645971371	9.47507675036942	10.8060038561142	9.74000886877194	9.83288301273763
MT1H	10.7199558915226	10.8705689103549	10.7396032237217	10.7740539399324	10.8313105637387	10.8180761047483	10.8131734459841	10.7498591685336	10.7558699771842	10.585442465264	10.8180761047483	10.7615222950983	10.8228479595711	10.6343725311745	10.7545187756191	10.3249801814527	10.2772052054567	10.4250402966901	10.8260114240809	10.4996167863061	10.7319099199553	10.7473425423449	10.8108630107789	10.8666758622103	10.6727407480299	10.7787825567869	10.6352521182396	10.9193411951355	10.8180761047483	10.1930519715092	11.4561869295101	11.0969115537019	10.161574617101	9.78607502271854	11.2130648063401	9.95937397986487	10.9942149377228	10.9146247148804	11.277	10.6043598631913	9.87713106345646	9.89703042984542	11.8174475636938	11.5018694071043	11.3162716017377	10.4338804629232	11.1723994327328	10.5627783326515	9.78464330402305
PTP4A2	9.75760758559791	9.84752412413157	9.8412235278684	9.87224429772655	9.73451561829205	9.7601213335023	9.75803206649636	9.82135834192614	9.82648598453634	9.89803572603732	9.84518356693969	9.72923095417389	9.90748429138068	9.64354383400847	9.82889515773064	9.91335408562263	9.92970282413184	9.99205246567913	9.79283346990446	9.78466982694322	9.86890164729446	9.89655238768984	9.92268	9.92445627056702	9.92883506590437	9.88569691727465	9.81469826016956	9.82648598453634	9.56677601701545	8.83118329287294	10.3189750447692	8.78482352768649	8.79505479566982	9.19146441103449	9.96412051878528	10.2413377692611	10.6278400799017	9.69258440726382	10.9474070502896	10.8241977913235	9.26974986782922	9.70547329444678	10.4604839645215	9.82074080116788	10.0764880459484	9.40642007905131	8.8922385954124	9.77636822040611	10.2608502876504
C18orf32	8.68921344317447	8.82093950307456	8.79107909608471	8.89989953280548	8.90142625360836	8.91370240065778	8.88940803249964	8.99160687282246	8.98630773316464	8.83497892761047	8.79554842732335	8.90646404147043	8.92463944863126	8.77373601984088	8.82093950307456	8.5348182071165	8.55429285939443	8.60869298037195	8.85647626924607	8.65728371440506	8.81192804967045	8.85571066385233	8.85457698693681	8.86335989764845	8.82511646784419	8.78434151803811	8.75595814409468	8.9509858003887	8.49754990016734	9.38713370497208	7.63122858812986	8.18619629993582	8.03257456411516	8.92869029048862	9.08126733854825	9.43557174437885	8.86188249426972	9.19845523879328	9.22306566237635	8.42133205638656	8.96895010053718	8.08616985810483	9.87056591434171	8.76500960756227	8.78813241241008	8.84057925018415	8.64637323965461	9.07922466949731	8.78813241241008
BASP1	9.58487033641703	9.34403347098771	9.39983865691136	9.3423625251808	9.45568239652896	9.37523234630448	9.44159918348556	9.42501651274511	9.28945654432045	9.19643832663675	9.12202110816412	9.43486160543896	8.9704722915354	9.52660114351153	9.47887281768402	9.47563655524503	9.59506038018959	9.52557970160871	9.37850369159781	9.4714595904754	9.35204797730918	9.0271158284217	9.11511521762611	9.30354403059492	9.09333767842755	9.38544556281472	9.01672076775608	9.31077834836704	9.20044801775553	10.9682225123601	7.43730586601706	10.7692878348903	10.6415482767762	10.5895560330364	9.35737109568612	10.1965727712932	7.75973137878404	8.49143589461423	7.5698981108408	7.82100990454244	10.1342302871063	10.413201570918	8.08114900630115	9.75473080892409	9.44577159805559	9.87712417201599	10.2629215232322	9.53143873595016	8.93842624849263
SEPT2	9.01643049511036	9.07015052219041	8.98635982176613	9.07560989200795	9.06261912587773	8.98912667323603	9.06050275610823	9.04087904188695	9.06619892104046	9.15793369882716	9.19713255213634	8.99244661888399	9.04321959907883	8.95293081224099	9.10317976632794	9.20377251676423	9.00416237942136	9.1319484795023	9.00872278930991	9.10625359268472	9.12948071240634	9.05744767454734	9.08079187120321	9.07174942733027	9.09137677687422	8.99542452255584	9.02951922738885	9.01130096162737	9.05090932788124	8.98356089169535	4.33975348647379	8.93229206569719	8.72133606808601	8.23077694444028	9.19997448638217	10.1034636124031	9.53479893078553	9.42849735959402	10.4200027382727	10.1917863809139	9.96727895865797	8.81290631315232	9.54905880369815	9.50912359227339	8.73991321964954	9.14257114182892	8.62196773195699	9.65134874648268	9.33225819240476
GLTSCR2	10.1254163591978	10.1981201654187	10.0540829653525	10.0629148883918	10.1367588038751	10.2432421072054	10.2361301252808	10.2235984804467	10.2801522900967	10.2064435530867	10.0387830099312	10.1795848218554	10.0911531174194	10.0886404831501	9.9895556199938	9.98175447461871	9.82162051109232	10.0483079671295	10.111129402047	10.128	10.0918363549438	10.1268963441088	10.2064435530867	10.0952140901037	10.2651458232256	10.2064435530867	10.0824244528928	10.182032076871	10.3425300518998	9.47425400499667	10.2119988053213	9.34470465993784	10.0064939148365	9.74237070865165	10.6253262972739	10.2841346453997	10.6410328449837	10.2456001671635	10.8904169466308	10.3869238696325	9.63037991456367	9.73272010931719	10.1506769247983	10.6214276901128	9.76226877286423	9.54774011908774	9.11417870009097	10.0227884822085	10.211927639925
PRKACB	8.39394552834261	8.31396654910425	8.39143981742577	8.4243174175487	8.38529565853557	8.4665168291699	8.44202333431191	8.4511260080926	8.45827545578699	8.49571760077504	8.33570416281847	8.43854228927218	8.28565841663434	8.48505511041948	8.38794201312478	8.41208657498355	8.4016581453822	8.35637176129135	8.43527094397885	8.36729400110898	8.40344429174728	8.41073215041867	8.23960880504322	8.48740953452985	8.35590930564972	8.29589529084915	8.49008427422392	8.4511260080926	8.30773739585331	8.81531143082209	8.83665331691819	7.24504552007176	8.02331911817242	8.40096524600876	7.87539764383983	7.77754921962824	8.41891788078044	7.71393180052065	8.00845062381502	9.76689813018448	7.36861433078278	9.64673105619042	9.06117985901681	9.02559758592841	8.68402365034482	9.24891507112589	9.35197436912476	9.28603277185473	8.29521180936857
PPP2CB	9.76845113814333	9.85566398888391	9.86754884139714	9.94124650128856	9.87570037530438	9.87970659673872	9.92361862603352	9.90746021489305	9.86008288251744	9.93935558614477	9.95202508750145	9.92238360695842	9.76067064417111	9.91889813212844	9.91672876878862	9.91560978130914	9.8826122830253	9.93641474033128	9.87011316851173	9.88380096287221	9.90817743515088	9.95006104001581	9.83173347664776	9.94209468465185	9.7679918538846	9.86242343970932	10.0657838196829	9.92361862603352	9.5940693942872	9.8193891936659	10.0135382773734	9.97037236178197	9.74320365276225	10.2029544247857	10.1418615708692	9.45358658617207	9.48972642355631	10.1345758801758	10.2552376026997	9.60533974506899	10.6849493833301	9.63821023068276	9.90224120860473	9.19863019830177	10.0680654244814	10.0777079728455	10.0609563292284	9.79696023757586	10.1536904484491
STXBP1	8.75923568997592	8.34736723971385	8.68351104478943	8.38130612369523	8.5882251456436	8.23643479460073	8.25966671393769	8.3098748468954	8.05807775556823	8.39819866909654	8.2186622596052	8.60370972979647	8.09905608768346	8.6630670756934	8.59466203702678	8.75831135385176	8.77093372681626	8.74148857154226	8.48477762554432	8.50283970374467	8.38274577086118	8.1353039540939	8.04214897238279	8.28651445310958	8.13054144288768	8.56790854405485	8.25332067515462	8.37180696314326	8.34232389774094	10.3787726774642	6.71121798000449	10.0552778074525	9.80775039339656	10.4343238485921	7.75771594023699	8.63797578673806	6.44846612102127	7.39335170696367	5.47637426757993	7.29209969844887	7.79556994245114	9.92133074906834	8.74145255412813	9.34074511368653	8.85951677962767	9.2661730850862	9.55763194958691	8.65404796719812	7.69995202887552
CANX	9.42109226776942	9.44114050761431	9.37703188611026	9.46934802870118	9.46029039322025	9.35958100868248	9.36691877658773	9.3967024799288	9.3698954675186	9.3822635049258	9.46362942651122	9.3316632287784	9.42506697704534	9.41541491285602	9.50167688060426	9.34349334390331	9.42637314371928	9.34156192862024	9.35958100868248	9.48624611062789	9.41879194142079	9.41023804482352	9.33813899385059	9.39213470172964	9.35652159829707	9.35144621616418	9.4181914204021	9.33595512559847	9.4752194038034	9.12652067869216	9.05648514587449	8.88995715576351	10.1585628198786	9.97471083101558	9.05398034154806	9.71589903749796	9.26664170715089	9.36520928891721	8.95728776313191	9.14117407794184	10.2768563167457	9.6303931691269	9.37708	9.02765645390353	9.68869986166641	9.5313209469859	9.65229990075278	9.66160580233995	9.14794959378037
SPTBN1	8.19554583543413	8.23418978622562	8.07434954519958	8.14984734434084	8.22750633538327	8.24012582853349	8.25045266284569	8.18176772393064	8.2316439731017	8.10778423319114	8.34919227405747	8.21627763671455	8.30378770155326	8.24581444928353	8.26063350324145	8.2271226218077	8.23091843275445	8.20140869671711	8.45433463492495	8.25081227639284	8.05655572659315	8.32238118360856	8.23958529603259	8.42305116188268	8.42870600005248	8.01267347085439	8.22910312090213	8.26344200589917	7.95227873246112	8.46791588300243	8.63725447055266	7.24994057507252	7.52065937652782	7.27889652042506	7.5306716452321	7.58317059608808	8.14517114198727	8.59460824104209	9.72061918799862	9.12545228763448	8.24276147790368	8.66726505769473	8.32142926602351	8.3079560972562	8.65565273466991	8.04281003279122	8.23542533343985	8.47082377200252	8.6281866468907
CD81	9.6314120043323	9.7836146240935	9.80124024010847	9.75399922770645	9.73277171068338	9.60432058630071	9.61280974973175	9.59569130073058	9.61506439797916	9.69813162240681	9.7258090554642	9.59782278844251	9.81649588443089	9.71332315713714	9.79342327067957	9.60004739723326	9.60159197130673	9.72998287653587	9.7619059779565	9.81649588443089	9.8299326369816	9.77597961141173	9.75399922770645	9.75616818981022	9.80040084039185	9.77959923005839	9.69049716676008	9.66040717767109	9.40257546500976	9.81685233565572	10.7765136264473	9.48129503053556	10.2253337389986	9.44292442471016	8.90049607152677	9.76439702036953	9.79191102571673	9.57173443414439	9.03639516101391	10.0055647170952	8.87393260861261	9.21268207525793	10.2914239031743	10.378636899237	10.3980481315302	9.62424778288556	8.94723700599848	9.68922358910666	9.87076268265432
RPL19	10.6127435534882	10.6955845558268	10.6455867447691	10.715432157251	10.693224884046	10.6127435534882	10.6145525478564	10.6444966318139	10.6610677250509	10.5761695211106	10.6173290554024	10.6594280282206	10.736388238002	10.6684856637015	10.6402781426146	10.4799569695448	10.3511693288773	10.4974168866856	10.6817702660123	10.4744529563738	10.736388238002	10.7242851248256	10.7200794576076	10.7625368370889	10.7167774333776	10.7269139999782	10.4923539926488	10.7419861685122	10.5281545091895	10.3229462132323	10.4944613561671	10.3790909120986	10.5286620297837	10.2486394085222	10.3990847890041	10.6536580062948	10.974814430458	10.4426081499022	10.9962474640386	10.8564032778008	10.7117910041926	10.5628440487468	10.9855309472483	10.974814430458	10.6081488345182	10.6081488345182	10.2694171666542	10.7558436657653	10.5697287889123
NARS	8.8722415361688	8.84047803778741	8.81623892232265	8.77860646449487	8.85255075693483	8.79347986203075	8.91158574159281	8.92370820936737	8.86593087758029	8.92116545752574	8.85032727148256	8.92626644597416	8.77815561613298	8.92626644597416	8.95128194625327	8.9850910971422	8.97459061753684	8.90568885662484	8.78754148407067	8.8134141637668	8.77183035738872	8.79884808993932	8.77815561613298	8.83141457295399	8.78373599036719	8.78106754012422	8.86711389355861	8.84432375626472	9.11407246322429	9.90434302807192	7.91558749964623	9.6448849993867	9.01799443152495	9.09757920416842	8.0358412001453	9.21701368024338	7.91729231166498	8.2486202718133	8.15821	8.31343030624201	10.5317969055021	9.11649035279865	9.08700740873898	8.74830672929902	8.98018898704131	9.1830085581823	9.35574451929086	9.04738670950443	8.98126975700225
RPS9	9.3903429548184	9.41743870487015	9.35616478459028	9.36525200423375	9.39646026837225	9.39646026837225	9.35444089511016	9.35616478459028	9.3903429548184	9.32160182434882	9.34250724280237	9.35995090207021	9.46665027593772	9.29233668685484	9.37470012815351	9.10010031824649	9.19450211819248	9.35995090207021	9.34037446052134	9.36525200423375	9.37194304405327	9.39769658037816	9.4043544497108	9.36133054127231	9.42290013178822	9.4094676341973	9.3257568188749	9.32052685909709	9.50749245357747	8.96020747485797	9.45940765062733	8.97725231522309	9.33387258146869	9.15637075231058	9.69638175076889	8.36904761563703	9.59992036266071	10.1132394097505	9.91072969952173	9.57627562587068	8.5130884252104	9.42420665507424	9.72425109353812	9.59736737859581	9.48017845307277	9.47264102963352	7.86380116098752	9.18081500948624	9.90399360359392
PEG3	7.60319497909213	7.48140852128344	7.47475380900599	7.55972148752266	7.46177744640867	7.61283272318995	7.57191396396821	7.71776789941236	7.53320228208834	7.57345899272962	7.46875540600454	7.60265818800455	7.15305617701142	7.54323	7.82012489904826	7.81438711090198	7.77940065448297	7.77253587775823	7.70790592970139	7.71657921956545	7.4299346274691	7.3872173369482	7.08947265557495	7.75758556257367	7.30180337912815	7.50319979040977	7.47104684954781	7.54789273921934	7.24713829529257	8.87885950073987	6.84893935343044	6.53505993788752	7.74199777799281	7.12179465355569	6.18297582911421	8.59655045741311	7.3242447008565	6.6644694286552	8.24218609336975	8.75175389796819	6.43355080175652	9.08503055679479	7.13771893701614	7.57760221291552	7.27591925434164	7.52752362605356	7.67593508887997	7.75397886897467	7.66456771459643
H3F3A	10.0736685327821	10.1649110121105	10.0937517523131	10.1901813983147	10.0956860233998	10.3031514094851	10.2519888273025	10.2238652883396	10.3148492994351	10.1014691705872	10.0911618425437	10.1970035075847	10.0364269049527	10.0683067132386	10.1583008156259	10.0253777889747	10.0364269049527	10.1676058010468	10.1269772072931	10.212520403884	10.1910609853797	10.1692485778973	10.1575311026578	10.099991672371	10.1252658011413	10.1641449030528	9.9686872956468	10.2365659053536	10.0686784404336	9.70399642490497	10.5558271752008	9.70618567723293	9.95435057780765	9.55818514935318	9.96955587189347	10.2637068442553	10.4789581584898	10.2936776284266	10.4599808115713	10.6496258571309	9.92821976893985	10.1823080401834	10.316037586237	10.1077319911835	10.3780893264023	10.4131446984543	9.88970447331407	10.2145982258002	10.2758724019532
GJA1	9.55099990834309	9.76562666352621	9.48041712277846	9.50158386571885	9.66557439565107	9.65355055553926	9.63332031218342	9.60163731791545	9.52342617145719	9.54730296693316	9.73602250800608	9.45641815400288	9.67681386792234	9.64962909257781	9.71119868309373	9.24313791171651	9.03472287154605	9.31534018938792	9.58853550178256	9.75826526312744	9.56814933983328	9.57517633785413	9.37958598741941	9.77483562096301	9.62444523828527	9.38546941445631	9.71119868309373	9.58366623613258	9.74832417343596	9.19211678963873	10.9767497474649	8.27039363699204	10.0770805520502	8.61440567441677	9.27053931335259	9.48618352606277	9.34486937204216	10.4428789350428	9.8103365090052	9.33138807030794	11.0536155349765	8.33826444174505	10.2775429387336	9.01934583128061	9.85803877768484	9.82700299972917	9.52524579010531	9.28321964591586	10.1732614454649
ALDOA	9.85579095212548	9.79790847313508	9.98908803323211	9.89692207687668	9.86739938271092	9.80502	9.86913533798642	9.8431040461816	9.83050478326694	9.77141636567099	9.59955390097269	9.82352651432337	9.79419316625828	9.96308807298413	9.64026986315433	9.70015680273869	9.80124076352612	9.74033505295133	9.85362717835888	9.68333532697814	9.91942875837868	9.77181198327669	9.65989005866218	9.69272525088487	9.79419316625828	9.90597261209531	9.68206776673692	9.72330352207106	10.0126071643974	11.2203568981376	9.40996892401008	10.7385212187743	10.5043984301339	10.8953164210585	9.91957409939318	9.35239452655823	8.68077109639901	9.59354364407803	8.77288475979926	9.0136043021204	8.64381537023884	10.5271	9.82222524952445	9.95085568800465	10.0292728077655	10.3558023453149	9.72341034879063	9.89731378458853	9.82693265384401
SNN	8.9523762971948	8.99250602821309	8.94038730936276	9.05710653404638	9.04185522473617	8.98035991618156	8.94344716012859	8.87559505851404	8.90845772364852	8.91704656946574	9.16815776734316	8.94444729915475	9.15880011083723	8.99514927247198	8.95124498229098	8.76569012676858	8.78894597013275	8.99008637843516	8.98196908563268	8.98967612460581	9.04679920600287	8.9391766860179	8.92571029029375	9.16815776734316	9.07816684174484	8.97519438713071	8.93835312342824	9.00748845383371	9.03676025023523	8.64186899394598	9.94426641406526	7.96455872523872	9.08429578804305	8.17416774381527	8.92178451092574	9.00555457101573	9.26618431851766	9.09788156741754	9.42484419849897	9.44128357225194	9.36878239385171	8.6772379798318	8.88223995553706	8.82527958352375	8.65323530981977	8.82707310981061	8.6981301532178	8.85187793545367	9.05081223040644
SLC1A3	9.71392072540702	9.85853827580166	9.67067039763836	9.7211061832109	9.76099387593906	9.74634937873806	9.81609952792371	9.78380175909164	9.73930132568959	9.7333669211139	9.95001602656876	9.63921312035081	9.72056419681539	9.67161946275936	9.89458916362512	9.48473919951996	9.40198543264971	9.5695079000173	9.69369844197832	9.76931388638241	9.77871649800599	9.61386315971291	9.54440514662861	9.75285826351839	9.65292192682475	9.64864385094104	9.74275671963759	9.67927740495846	9.81871493447987	9.24734800982737	10.9784476225463	9.98535359283873	10.0964755836277	8.51384939862163	9.42036637368954	9.82749694694654	9.36183507066659	9.77188137272398	9.13080147579627	9.91239762994403	11.3750985686187	8.67172673568285	9.73263308039142	9.61474704114493	9.63509912665117	9.84681515954594	9.54768352511777	10.0386193698362	9.8023700265888
DAZAP2	8.9509145469454	8.99966462576715	8.90636772404817	8.89366710703413	9.00439324262164	8.84595895337914	8.88347	8.8574835857909	8.83291685945474	8.98341480612373	8.9319762986294	8.87047668587908	8.96807	8.89153796167627	9.03048266590172	8.84397933590221	8.71881880978243	8.82208215790317	8.79233129698024	8.97177841822138	8.9319762986294	8.92732899827282	8.89366710703413	8.93494471339655	8.84216522620559	8.89728058665001	8.91989136368777	8.90855636210031	8.96521390955644	8.59743349534968	8.90567090092209	8.01076	8.78459547643311	8.74479387068475	8.99436339196762	9.13380897169133	9.02003515218019	8.71882287573171	9.35611540815428	9.20190776579778	8.68767622090282	8.71485126621287	9.40377224451797	9.28787847560128	9.3835	9.69384538357364	9.22161530295922	9.45110435952248	8.78907563912792
TTC3	9.05969914792191	9.02969800715356	9.05361325893531	8.87066350057204	9.09490381220873	8.74766875077735	8.87066350057204	8.8237331698591	8.74904133296233	9.03502249282081	9.18522937348485	9.05723050788039	8.83702792818604	9.07466175522293	9.08580227678425	9.13388008275355	9.23076816380003	9.20661846881513	9.03965652202823	9.05783436128095	8.96356872176353	9.08840601435054	8.97819266583055	9.04641478447328	9.06150567205175	8.99471267212989	9.06547170692674	8.98820149861552	8.52672599410533	9.97679711866995	9.69539829075979	8.10432240920545	8.17684594007337	8.40838500037836	9.33746940574879	8.33072001340818	8.89113365179444	8.71112168043619	8.87737836936002	10.0597431659835	7.72146909713392	10.2367673514433	9.06863634555133	9.38137223467406	8.93325977989107	9.1550698707427	9.06475073853265	9.29364409675568	9.10061248124673
NDUFS5	10.0043129829328	9.94714803864189	9.95235	9.98739402232393	10.0010493251466	10.0123013482465	10.051942416509	10.1137114013851	10.0209512180535	9.88810403051569	9.85584765770056	10.0772	9.93474308556419	9.99390290710426	9.96533785767453	9.98809	10.0655479789831	10.0661555571734	9.98337745100223	9.84341881065224	9.95496536899289	9.94765312830045	9.98156372574253	9.98876220020456	9.83168903136562	10.0118153863181	9.80822224216988	9.97070822517765	9.80967575409273	10.5161342585287	9.22142044338461	10.4110002460174	10.0091855001181	10.2076083495611	10.2579109256654	10.786669963249	9.26898793895885	9.34114033498341	9.7364311622189	9.42932545273814	10.4189759338543	10.4149880899358	9.4109489695708	10.0819885693003	9.45622058134227	9.62273401354562	10.5503530584753	9.63908811601297	10.0540487794683
EEF1D	9.51357609363201	9.54903176062038	9.47848023022252	9.49409253077877	9.48639131828748	9.51253991737442	9.46302082596111	9.46431735343679	9.49976090516869	9.45603752809346	9.40491156554296	9.44447396331186	9.55440641640335	9.29693399960152	9.47950167212534	9.24026780592831	9.21182630715299	9.42627959901468	9.42705709894782	9.53452841121248	9.45081759589007	9.49700382106844	9.54580718307957	9.45603752809346	9.5396748903728	9.52806006464591	9.43424008798904	9.45512799903017	9.5396748903728	8.3578505183095	9.36453379136541	9.14477262655652	9.37728728638394	8.89100866290194	9.5389063387035	9.88344294361375	10.0450472364491	9.69620386018237	10.4789549962574	9.74313020723449	9.55587315133566	9.13509007910975	9.27658325311252	9.43401127091123	9.35044407911419	9.49421602572251	8.24929239764583	8.83610659648254	9.65166266028336
SLC25A3	9.72570005357762	9.69647504596108	9.83421229774651	9.72294834736088	9.70841086194775	9.47203553409333	9.69389238867943	9.75770927534971	9.70034504658418	9.74702313675196	9.82774482716991	9.82684854417977	9.69351275743465	9.77717832644658	9.71373078060045	9.92621002498919	9.93327173692117	9.8015352904566	9.67226861341324	9.63136157584325	9.81125512842038	9.71713206817362	9.70207852354249	9.60766215817093	9.55380945732768	9.77843323656056	9.67953741215716	9.75438555877188	9.00026631737815	10.5966068772347	9.3031381469545	9.95270775423609	10.3220259993698	10.6688320183586	9.51865181001966	9.61363745452292	9.48735796934686	9.56550089833615	9.1148138766143	9.44730373677944	9.33585055863114	9.94589577813922	9.27165707786271	9.44238607428876	9.84408687597307	10.2910752663232	10.1997377462233	9.99107912041704	9.48416832078071
HLA-C	10.183822654607	10.2730691230702	10.2818574323374	10.3273530931543	10.202251075139	10.232610209485	10.1924772625819	10.2356712071591	10.2591418163801	10.1241819495199	10.2344921800661	10.0088752831392	10.2768428600667	10.1270226556933	10.1033272504714	9.9706673647592	10.0232112186942	10.1569065722801	10.1907589763413	10.2365048120911	10.3273530931543	10.214497812209	10.2768428600667	10.2549361491621	10.2660791728744	10.3576383449847	10.232610209485	10.2617706915327	10.1044165064766	9.60479039852077	10.3674290061246	10.5321067312549	11.1907885583791	10.1291829662151	9.42889849229532	9.32649698408435	11.3966760569286	10.4252555312527	9.15669581242333	10.6658690975843	9.82460095175109	10.038120788286	10.0540350434123	10.9300138419954	10.8941805795724	9.38558835191736	10.0986456678252	9.8335630517009	9.26944152579452
FAM107A	10.1929644787672	10.3995669330505	10.3769401156943	10.4072471917119	10.2855089822406	10.4144462079932	10.3197700215621	10.4831877043004	10.4527718083122	10.3069	10.6044727697242	10.1863590928905	10.5124618253342	10.1550100098207	10.2390771335555	9.93222268591238	9.95492591483476	10.2952859884313	10.4122364344072	10.4596554367146	10.394364971491	10.6094733013736	10.3884647481061	10.289808922653	10.4697920033152	10.3332986727327	10.2754498272781	10.308934414925	10.1834987409788	8.95851146330049	11.3896941554331	9.57723616121796	9.60673396318634	8.4847095294175	10.6866371359171	9.89027520511698	11.3245018648421	11.4168993183998	11.1666401056433	10.7456861200274	10.3612650967562	9.69168391875372	11.0309268235083	10.6569062360217	10.2549624018131	9.97717807787315	8.62622606118387	9.90412407361422	10.9308672700542
ACTR3	8.34542722131081	8.31803989137101	8.30966594771246	8.31317972938943	8.32230482621887	8.33771048518955	8.39777265504723	8.3446064755001	8.3666639287222	8.23708895289462	8.24458640009708	8.25437814452449	8.08868350890263	8.28306364971874	8.2859932092102	8.32592957602311	8.42040437383378	8.30058901394323	8.11512854081726	8.2859932092102	8.22647113421697	8.12580602279245	8.21208346814163	8.18894253244104	8.03907132301269	8.32230482621887	8.27696313085922	8.28350309561402	8.34386287605185	9.18870412714687	7.38970604351018	9.46964063335765	8.94229489250769	8.96227702526901	7.23489023890451	7.63516356909015	7.32845440579968	8.13582724520798	7.58567357299077	8.01469123607313	9.69604763276556	8.5444215837773	7.92554099839121	8.0412623895113	9.05298749392889	8.92062229173135	9.54971248626935	9.29739617529709	8.41735476967985
RPL18	9.95476122748953	10.0390055765434	10.0297390714463	10.1168168866382	9.98832422158908	10.0854570852363	10.1013939646893	10.1299709540377	10.1433113196649	9.94122174974267	9.94855580701655	10.1046765995935	10.1160512812444	10.0773484632197	9.96712630619509	9.69747600196908	9.72603520765544	9.83680805376015	10.0953195450026	9.91515569175565	10.1510125321562	10.1270025392706	10.1199408273386	10.122355238914	10.1704960950095	10.122355238914	9.99098228742563	10.1129575294709	10.0152096931924	9.95499393827583	10.0745385089665	9.99379534211157	9.75266974673215	9.32005543572972	10.2483078376912	9.49835447534144	10.451589076208	10.2902262348843	10.2346031885889	10.3215137082836	9.2782731925143	9.83889789793297	10.4787057252357	10.753234482632	10.224885206649	9.8953381318563	8.96605694092006	10.3034766074811	10.2955775152341
ATP6V1A	9.13500615440132	8.96242753703123	9.12164699047289	8.88488566272166	9.06244761243425	8.91535834054081	9.04644263276692	9.10318552160293	8.83787768135143	8.92374696148897	9.04014596315302	9.13013688875134	8.88727970936186	9.09533465408669	9.05274522606767	9.21588555457378	9.29150145675579	9.1808960653733	8.92037901802238	8.95764968956018	8.86366869865333	8.74401852098201	8.80687169180501	8.95281300271123	8.73913785918977	8.9468642744652	8.90642642056293	8.90033224483642	8.64429926493127	11.1115716284616	8.04362363579109	10.5399795418697	9.90685480227776	10.2444908588283	8.21275410346128	8.6207136552174	7.68554114021821	8.08107522060085	7.45303250592466	8.19025562324845	9.79416128364555	9.72860141709162	8.39411923113904	8.61533464463257	9.0555723041938	9.69154224413441	10.1043247481218	8.74592244600878	8.9514493623477
NDUFA1	9.30165876867581	9.26907184102626	9.31352676120096	9.31352676120096	9.36533973942994	9.38285717823667	9.36533973942994	9.37517691957525	9.3278636696856	9.25188012394498	9.32517569625138	9.2856642580644	9.25918755348232	9.26300498589791	9.33304053771811	9.38784642093193	9.33469378316046	9.28752109238068	9.26047936125752	9.20177075650927	9.25006150031665	9.19071654974225	9.21642617222736	9.24836645026621	9.05594707810182	9.26965842607937	9.17860532480663	9.24355411891269	8.74769616569415	10.1490202715508	8.75550381998282	9.2795882732945	8.98823550236375	9.18849891521013	9.10742702653321	9.35387318523234	9.60587650075416	8.95674202563904	9.54133283954961	9.08900096594297	7.74309673626373	9.37546941674336	9.82862733889059	9.97166807905276	8.4124966744635	9.85695779596694	9.90964238594212	9.50710549888622	8.87432529106403
ITM2B	9.1375799904221	9.26415088774625	9.31148959248397	9.34971158991219	9.23643	9.19229023642391	9.19893224420236	9.19158223604827	9.21086806018903	9.28982030446429	9.23212328669389	9.14522919641901	9.09477222395525	9.37327004858228	9.21230738067185	9.41012036058121	9.27059490319234	9.28982030446429	9.17775999365596	9.18966806913952	9.38413514125635	9.21674146692592	9.15041655946956	9.25977231650462	9.06452922093925	9.29377927218764	9.42996375070615	9.39270349621718	9.11622304805964	10.0691280753413	8.75585374120983	8.58333465490893	9.53357577745691	10.0440705628976	8.05018594048827	10.2010770105897	8.66812960986256	9.15696078207687	8.65029851556422	8.98726015376825	9.47946350903936	9.37579134770342	9.80868083785019	9.30176818146131	9.60077578883903	9.64103907949194	9.73693464047209	9.90043048342085	8.91268917357076
HINT1	9.63686697803513	9.61901305776132	9.67617718797698	9.6738478233226	9.76260802273249	9.51353310232209	9.59865102314089	9.60260143171234	9.59865102314089	9.6486834206518	9.56443856850308	9.7571787451702	9.56609257955051	9.78242811811088	9.62345613076092	9.62812	9.70348930386563	9.64687442628363	9.54483212292968	9.53154775948104	9.64778713766166	9.58979010609285	9.58196901862203	9.6138876560735	9.47646790032025	9.66536132264041	9.52792319235847	9.64431618967684	9.59588750854832	10.7588038179393	8.72052954851097	10.0964077647043	10.1669236822508	10.765724488769	9.25213009802019	9.44302917011201	9.01091803818493	9.10198757513362	8.95584801184975	9.05443261911185	9.04465472943339	10.1911836577659	9.86453075817835	9.89486668951239	9.57237615795936	10.1620371931076	10.6754	9.89599255401196	9.47576476945748
PMP22	9.4780246625762	9.6962330281678	9.62013984988925	9.62571296031722	9.58487569981643	9.75599625332126	9.72775894814086	9.75986874044869	9.78870276226412	9.98479831972842	9.76082801427853	9.77660520822497	9.65283202058576	9.86330455657911	9.64855131182248	9.85200599430446	9.61807796609121	9.76964255300578	9.72506415920457	9.66830458100931	9.79783272524804	9.80916200051895	9.73847964511841	9.65849082161464	9.76964255300578	9.61704682144918	9.86330455657911	9.78763191504947	9.71439524562841	8.95784220204961	10.1635194868072	9.39392137752725	9.97905829513726	9.35642311670458	8.90768675564298	9.58833298804102	9.77428034769958	9.62398538572982	9.11937511698027	10.3807106312685	10.7794221380944	9.54227536834905	10.4447158962491	9.9091304837134	10.2281075842114	9.47657188313985	9.67802501379189	9.95588381645949	10.4278917062151
GNB1	8.58168707416468	8.56593413206388	8.67469055104496	8.66549281057679	8.57277685267911	8.52511924261531	8.55587061285879	8.51700116489439	8.51638890929804	8.69765648650092	8.60885178663084	8.69887424296799	8.45352298280298	8.71676979723514	8.51065097399075	8.78121413956044	8.78980036742544	8.76863362448505	8.75504835735502	8.66053369038208	8.63715170266686	8.66157469122727	8.63271650253031	8.5851054844515	8.64493844583591	8.71513315297776	8.60743081243497	8.67839104851265	8.68141432582715	9.80081562486864	8.81612268281252	8.84556090986196	8.46554943682643	8.78456318232434	7.84683711662463	8.03590142667879	7.8883094522131	8.44605675496585	7.69386429567725	9.39352446141306	8.21366636452724	9.2128134821482	9.03404318637023	9.07084091544485	8.87924107223726	9.18052681885275	8.90189780846224	8.5515442127299	8.19743906563266
LDHA	9.26437300111285	9.21694637790816	9.24812188437831	9.29072248593195	9.3008797319543	9.08177464336252	9.25501691021669	9.2791953917508	9.18564746004571	9.18564746004571	9.22454356448542	9.25929761897996	8.94580623628603	9.38724777138881	9.23284696211244	9.36246185171547	9.44773147373906	9.2884705510935	9.13829348667962	9.15303638904318	9.10374101207661	9.19079699418122	9.3078700778924	9.16184376618895	8.90759263117378	9.31540147420508	9.19199653446297	9.28488328892605	9.3057537081229	11.1310032243508	7.69692958484942	11.6712	9.99862929799578	10.4876812231805	8.97687396755979	9.2798584457487	8.07713730368414	8.41674013013836	8.16969721604941	7.98438859204843	8.57624004930583	10.0963781591228	8.89886410721126	8.90969269256647	9.80733896642973	9.82725272707975	10.0923192203506	9.41591923845795	8.90976992468156
PLEKHB1	9.20484962143486	9.18036961453291	9.34272847419357	9.34474110621865	9.1342061752748	9.17505469243705	9.18036961453291	9.06653778769344	9.16722617997898	9.25137959721148	9.28513930086352	9.1480399305717	9.34658429175883	9.30502846896031	9.12379309504787	9.20914939727006	9.12428400429958	9.38130541719776	9.37259157752185	9.30746217405691	9.45271824240713	9.40117419823323	9.43558938728184	9.38340268664544	9.48811739423363	9.42621014893361	9.33382171636323	9.23525894982084	9.0395331217605	8.5502452698738	9.44294784755481	8.14216	8.2464711587229	7.82298753758979	9.71117698031857	9.10429970367718	9.11889268109834	10.0288076266918	10.2720608142294	10.0787930672657	8.1332289068246	9.20290301882614	10.7487331397834	10.4549103655795	9.45191073072915	10.2103860956259	7.71661582171374	9.53203277763808	9.80466646168837
PGK1	9.12914034132239	9.11282321935318	9.26721385497067	9.21458647673858	9.13115580332169	8.8042356138665	9.11055659226996	9.11282321935318	8.97247278769488	9.13638924478551	9.17317311736615	9.21387266907869	9.05572861209867	9.2539660147804	9.1059994056218	9.3979449493648	9.44669502818654	9.31561617315468	8.89955669109697	8.91979886603115	9.14425244089452	9.09262512294554	9.08237204545263	8.95181184127203	8.72338135100277	9.21765	9.23141273646778	9.17827041388945	8.64169109559022	10.5933734385065	8.72376234671804	10.9741709901123	10.0040536724673	10.7685074099308	8.54122816940605	7.48711258798063	8.53375775516388	8.32527380859471	7.71872254733071	8.34936543070243	8.97939375115681	9.95350224357011	8.96135562160451	8.65739175180448	9.6509003736652	9.82900451118778	10.1408438823664	9.17572288228556	9.00453799788905
ABAT	8.47347662992956	8.47506869383194	8.31618100245367	8.25367552579064	8.47384061312168	8.38714222226999	8.39965148300163	8.37778063087606	8.27318631757222	8.34956140533094	8.50146691026564	8.47809499508304	8.45985211574716	8.4833258636247	8.49948916393771	8.47419003188931	8.52069231153759	8.48082015270786	8.38917640820451	8.52548685343826	8.25064529467621	8.32898914032531	8.14219562297122	8.56445106104926	8.4623512812981	8.19483231779189	8.33789725604507	8.3932363979965	8.59210822939725	8.0068478553413	8.78148903977935	8.11450961825914	8.70485931303936	8.49304881327452	8.2522354178958	8.43465406913002	8.15131775624121	8.51069372669003	8.59931736722956	7.8229882121159	9.80531048004717	8.16092304225987	8.18047086141414	8.11523059909193	8.63703060212859	8.1512906624076	8.50571758612335	7.84113973572307	8.33942138952396
ADD3	8.94126928873663	9.12520077198372	8.86715945969721	9.0075367709361	8.87365464968297	9.19712054963071	9.20455289578897	9.09782146182245	9.12326650089702	9.16744988584023	9.33984239134318	9.08136583895843	9.08585564483606	8.94347032956514	9.13098391917109	9.06594165353661	9.06780890112963	9.18375684711827	8.92373158394422	9.29465764328586	9.01770420934639	9.11944791673768	8.97556696236986	9.10789503771529	9.13273758778822	8.81703258923334	9.21188791352575	9.15057513972122	9.15649195587697	8.53732431250906	9.21111670069552	7.96944627243612	8.81291614719163	8.35452985918827	9.38835828638692	8.22430495379636	9.08818765169202	9.39164376491529	9.87374699922084	9.54091288946762	11.3162016630041	8.39947028855558	9.39459941846304	8.74471646500485	9.46713727422542	9.30592627136926	9.16879949381902	9.16879949381902	9.6306283748275
ALDOC	9.69830558494359	9.61410028993535	9.86894547222404	9.73988245859584	9.68753032520289	9.64111618248348	9.71545741477147	9.74293754015673	9.58101043319294	9.5358575104307	9.8017998846361	9.5627474655764	9.70988364698231	9.67785930660435	9.60993305414368	9.56550562346706	9.60117797084608	9.79039423166317	9.76133368017989	9.57829874979734	9.76496261052722	9.63382866530383	9.49382611721847	9.58898549440053	9.75864115333747	9.74293754015673	9.47497338023092	9.53980798617534	9.63825159249806	9.87949831006417	10.9025867675557	9.41480002993424	9.63853846537489	9.18554048881284	9.76007224589673	9.35581502249221	9.14289901050233	10.0300867768351	9.6890490256448	9.46602689268862	9.19072426085237	9.7965349467279	9.82187482108982	9.61575881432928	9.82095834654042	9.88500162088741	9.28509334285716	9.7849842749317	9.61219154842998
CDK2AP1	9.54202311412363	9.6299549510982	9.53196389922493	9.60976606859388	9.50231315515276	9.57456121567948	9.51372101988906	9.44347828332127	9.52173642713252	9.63162083861499	9.43959398959787	9.53941825321887	9.54945720898651	9.51686419790908	9.59081105816574	9.54998469065319	9.43890767462797	9.64724213833821	9.51570282972278	9.63162083861499	9.58873339991307	9.5435676881971	9.52213204473822	9.68949532877401	9.53600469130496	9.61945539944796	9.65801095979747	9.6245950008157	9.34010576610064	9.30405458697796	9.20624011976184	9.34645364784322	9.85509049812837	9.1821	9.93947980139075	8.87436569804318	8.90222048197941	9.34553484669021	10.313181260409	9.80650280823789	10.2384520973991	9.10545581742927	10.0401571517351	9.83873699889473	9.36630760274221	9.61407647631233	9.20856322847226	9.57856391403966	10.1422825386515
COX6C	9.96247578075979	9.90036702573078	9.97806104248013	9.97153814030566	10.0412975218227	9.94340928406882	10.0148208172406	10.0471185860727	10.0161126250158	9.87092262227756	9.85067859778129	10.0522510482529	9.86914849788122	10.1175952680284	9.94927926859626	9.90652240356812	9.93358992453001	9.96523444321287	10.093186264298	9.82916528338507	9.97806104248013	9.95482136298595	9.85301356417919	10.0475774406349	9.79213391957451	9.9988165049887	9.73184093739083	9.91004825364507	9.29301662231655	11.351006672745	9.18581975597161	10.3921634171309	9.95457285664515	10.1363902802413	9.60449554417065	10.8400960624514	8.53507942071082	9.34521215035291	9.46211806898537	9.69824381782087	9.59344654493564	10.1731339384259	10.2002119186943	10.4273737370137	9.42534841502877	10.1904005432754	10.6983566535647	10.2428920164355	10.0626975335888
ENO1	9.27837731449863	9.19087430583315	9.42860970482724	9.35804610434072	9.25098899438082	9.15978855626777	9.34895281071216	9.3312863501175	9.21693912449775	9.24030919192369	9.32830138564861	9.25098899438082	9.2907357127669	9.40870100422626	9.25431332410345	9.34682132300023	9.43374930619498	9.43433825261109	9.23353606787122	9.29162792051508	9.34738344967102	9.27021220497712	9.23613696746889	9.10893343460708	9.18610203831053	9.43910925647748	9.19201234984649	9.20983862925064	9.27165521025043	10.1902963485701	9.62920281043617	10.623850778898	9.91187240904249	9.83399606816525	9.25403243926742	8.54974433123281	7.98932413018009	9.1094946011762	8.6151490810938	8.55360591398351	9.087	9.92666702359416	8.96939244113775	9.06947774064521	9.72615645700051	9.65962340094313	8.65161993044442	9.17136648360519	9.42334941981906
C4orf46	8.12917514474073	8.06852996948533	7.99832728892224	8.11133344160488	8.12808079916145	8.11504279063263	8.06129965646865	8.11343246898067	8.11835927940416	7.85514248191381	7.94895205642671	8.11133344160488	8.08111368830575	8.17447147529413	8.02496758508091	7.99443802265619	7.92429726167474	7.96376958842828	8.14474940058665	7.94779634038701	8.04650297781919	8.13398057912739	8.01870234001411	8.21232878177304	8.10917871028478	8.14087691345921	7.91337460166991	8.11921132443962	7.76037580786717	7.94488	8.32707981236943	7.39684068635516	8.59534963567282	7.65969730795803	7.75911151116964	7.45238836626645	8.21992017828298	7.62100661285942	8.15930072500096	7.54893811238606	9.82310483857597	7.93985718076483	8.22768382889943	8.08474145841705	7.76800171895928	7.80390286092113	8.23795766411441	7.8662242813674	8.0975127183611
CSPG5	7.37325728152242	7.32194923125291	7.30539600612287	7.19732791475229	7.37427989892794	7.1669516992296	7.20201182699457	7.09842529567754	7.1419152735978	7.29695953531672	7.22089645670687	7.15495742264116	7.10424280962513	7.19758290317474	7.52079240647019	7.14276369585821	7.20918549664071	7.29934308203624	7.18141261594284	7.27828467730548	7.26317540119729	7.20724526845839	7.14586180215262	7.4205119977953	7.17040400475591	7.21048337647994	7.02988843387558	7.05344515344698	7.26606853391826	7.36545293808481	6.07743263724661	7.24140638696003	7.70898410923433	8.47372975965066	7.13234835912455	7.64478861722546	6.84322739040898	6.77190576401695	6.3891230556384	6.41959120676347	7.60761653390303	8.33481230904019	6.70695129283892	7.67315696842055	6.67917212950134	7.36031309342319	7.48957807268755	7.43894803885197	7.82942720032885
ENPP2	8.97546115480407	9.24284976444729	9.29891812729206	9.31298647735504	9.2357825551519	9.2287892219752	9.15143652737261	9.15471984039666	9.29612227959253	9.57233856743234	9.23362855517731	9.41553731430873	9.08081105329745	9.44423788330755	9.26901957869842	9.53673624117208	9.33450530633829	9.39037814003871	9.41958824699352	9.23726899058999	9.43426703163325	9.49147072358388	9.31579287341107	9.41317764252798	9.35852920991093	9.30196147659844	9.50123276960533	9.39622927721114	9.1556471048664	9.28769777477444	9.29386126215169	9.22643964371702	9.89567804545454	9.98036731947611	8.04461467788205	8.00744883008583	8.41450685581932	9.39742178477869	8.37390942457725	10.3832653134889	9.51242772134568	9.22490758187618	10.777988978838	9.93778751078089	9.37635769834386	9.61840335264083	9.36196439298091	9.74207094491266	9.78819819014179
ATP5E	10.3412870313948	10.2785342781665	10.1875453971586	10.2929983896639	10.3367894813657	10.2886260589636	10.3099610242772	10.2583953552551	10.2756954779544	10.2387984294924	10.150706008591	10.2724658762845	10.3117018759105	10.2498558979411	10.2583953552551	10.1578211655447	10.1930094007496	10.234544047531	10.2583953552551	10.0513857121676	10.1857879325099	10.2169809870848	10.2118402801851	10.3528116638066	10.2387984294924	10.2099409488741	10.0761237680504	10.2251165995055	9.81411299336276	10.7836628056014	10.1480965713681	10.0534822485079	10.0062123365831	9.5658562978335	10.0639610992498	10.7114595680638	10.191973482168	10.0148343237424	10.2897129134739	10.3705081726656	9.9348573704214	10.1791343545222	10.4334192147386	10.6037388385397	9.93720347141257	10.1170387796522	10.1401578107368	10.1401578107368	10.1993821788358
HMGN2	9.71251062002379	9.75391592575644	9.83244248682171	9.81150966640431	9.83926459609174	9.65658467071476	9.73601284082019	9.80856072287994	9.71333991391747	9.8997882680853	9.91936470963417	9.73552654705188	9.88698009878415	9.6936913118944	9.82640242601579	9.70018590750422	9.56221878356192	9.68627887721699	9.77834096958082	9.72064137763846	9.81643860571468	9.82530808043651	9.75566546996328	9.68627887721699	9.77834096958082	9.72219486635597	9.73676409592857	9.72634748223003	9.36071745953609	8.79750091777998	9.9588377188873	9.56462770110047	9.82528501119013	9.82889821965788	9.47828060329801	9.62089	10.4354981335688	9.63064224898572	10.3765560983547	9.9801391376443	10.1143281089015	9.06094252016916	9.82073208095117	9.72147169062735	10.1388828208724	9.49315460941024	9.62989138500781	9.72719341095672	9.80708360051147
APP	8.73402173924261	8.64172389629494	8.48951997377836	8.48026852127035	8.65984257810309	8.59390015811461	8.48473274006118	8.60424637166947	8.64459366885202	8.68248173468484	8.27801046192333	8.48042962511036	8.62272767754605	8.52426320421861	8.66020656129522	8.7019205353206	8.70634361981654	8.63932891172492	8.67072618832338	8.61035	8.4791621880345	8.44781898581732	8.66143464200547	8.64019662589867	8.57995959498229	8.50562221422586	8.49968669458705	8.41545257664691	8.76245199512984	9.79792288560588	8.57576559091146	9.69165872593885	9.27985253804135	8.87700307368123	7.76726591796857	7.69840393774847	7.31312698204042	7.70213069880082	8.49795588310617	9.04469897285878	7.92141201960984	9.02437469008141	9.13556435175299	8.41497913814231	7.96312105742051	8.26873698501311	8.99391501023052	8.76325622827653	9.08997142979553
BLCAP	8.79734117408193	8.63528991448768	8.78768193836602	8.60086	8.70325507754832	8.50483484520682	8.48696146666801	8.52365634882284	8.5164123322014	8.43377575457602	8.54087698223349	8.58997234369097	8.64545715155984	8.66929785487932	8.80122009756563	8.82589908583876	8.88455696484875	8.74616652475055	8.63528991448768	8.68271766869264	8.5936709219602	8.54265069453098	8.52126	8.69143993932963	8.57207177394527	8.69514413794256	8.45071237206185	8.48826	7.9219313216221	9.06682749091424	7.58889588216498	9.2262581944412	9.48552512639625	9.10250351848482	8.72928982929759	9.68100239037538	7.83298060825913	8.05954522341202	8.24935974195076	8.07277132769154	8.50547100173243	9.43023513295232	7.61627278078098	8.39892057329081	8.56973912591177	8.96400224822431	8.36639068861318	8.35279	8.47705874924742
CRYAB	10.5870830139948	10.7688634942106	10.7958269737421	11.0378316763226	10.7624882447532	10.8998175860458	10.7958269737421	10.827635792179	10.8496011525586	10.9077104129768	10.7203565247364	10.850594952088	10.8574597288127	10.9026871899671	10.5870830139948	10.7405985817222	10.5550389445515	10.7974287725408	10.9778098305528	10.8607105639067	11.0249875376749	11.1137521665253	10.9058970510106	10.9545742445007	10.9231698172382	10.9375	10.9387821177944	11.0021948069356	10.7463493972871	9.93597905939857	10.9488871302278	11.2848171453683	10.2651368375589	9.85222092997776	10.3177105543339	10.3760533931136	11.3489573631242	10.9242213300176	10.789749836779	11.3953550957862	10.7582552021114	10.6785026372343	12.6683531667363	11.1952893516261	11.9123438142924	10.7316159988864	10.4829946071478	10.8406819361506	11.0015216933122
PCDH9	8.90704181015639	9.10907524263428	9.00102634656232	9.02738435938976	8.65213226364733	9.12799471994654	9.10370470791818	9.05379280000818	9.09180945064953	9.14139042093174	8.90569608111592	9.00381682520797	9.03965717139728	8.85167696647555	8.90838991306529	8.9597993636511	8.83348186991634	9.02738435938976	9.16820065635524	9.28363087027546	9.02587427843007	9.22796801076536	9.05966056482558	8.97921051460109	9.27663782222877	8.94371169887193	9.06847510355283	9.08417655872738	9.18746732963191	7.78780232859929	9.19580304805685	7.81041325223171	8.60574522125346	8.37352035116186	9.28549727010609	9.30998413846555	9.16077306229111	9.30199621065561	9.45714555293483	9.97469737944996	9.37634342731925	8.8592551568553	9.96729854414128	9.0769671669929	9.22220039983775	8.45980379855625	7.96681114376467	9.50225267240761	9.31775174839796
MAL	9.47799301802112	9.51391047794341	9.63512414252161	9.4979961723304	9.47665332141203	9.30395303670022	9.43991750090821	9.45079225409302	9.52650974085807	9.67909978675327	9.53263233206191	9.4482746740129	9.55449604041792	9.46909032451989	9.55449604041792	9.76855934084511	9.62794690501134	9.59624308349651	9.48254284220145	9.38054818416558	9.66848462078487	9.60877066919171	9.5346103284259	9.43456801135604	9.50693220899984	9.4936792465171	9.38141039868458	9.39294469289491	9.38356249741516	8.47527367629839	10.1317016664758	8.58506867377935	9.19186516128217	9.45569311507276	9.59367004039234	9.58763581906151	9.7141721309526	9.59367004039234	10.1446797249643	9.95681540572883	8.86269847008766	9.33417682917252	9.99409215566746	10.0452053111695	9.71711933128601	9.1213341938529	9.06834862555856	9.47457843311786	9.87493080479457
NPTN	8.35758147584271	8.08086146829032	8.42881383968422	8.00853363397593	8.41624016745745	8.09787064359798	8.29874424980443	8.32531796419582	8.28583483527927	8.45754139797951	8.35769937057951	8.61989931748316	7.65477072741394	8.60110587937873	8.30432615392748	8.76696453667851	8.81439446609329	8.63206165135287	8.26163781683054	8.08125496607621	8.13370192952382	8.00853363397593	8.06884853832184	8.28290353675221	7.81492766995616	8.11847058620389	8.5005993727158	8.4311633104155	7.48908254732173	9.48186312227546	6.37588389526704	10.328471750757	10.0788877407348	10.6586665340713	7.08346409652111	7.98968717770433	7.21526346763295	7.20597861351394	6.0971852757538	6.86350552820813	8.35387433468634	9.53497755164814	8.08290401627797	8.63198294000389	8.58397049640548	9.13433002491094	9.92740770388622	9.20008646509372	8.14643057294664
ATP5B	8.86707880419615	8.80237912486684	9.04989509946994	8.80663263566669	8.89330807554459	8.76074574632572	8.90765871104939	8.96479998565463	8.81493001194846	8.90799029479147	8.82648815191321	8.94503472129752	8.77917427053802	9.03710546225911	8.81736942745577	9.19081113464711	9.24276861879557	9.06162319475905	8.69275114087299	8.6408466994941	8.87325644778296	8.72896324920527	8.7342443604822	8.65289516306196	8.72183853356757	8.94934649230299	8.7749039085558	8.78669147807086	8.7384907806351	10.7131600715086	7.8664797000206	10.5248995948123	9.88431667138974	10.6339374229702	8.66163014912131	7.54174861471983	7.28439896440019	8.82460550076276	7.58308912466972	7.95342254953566	7.93376643756615	9.66199763111314	9.03024901284103	8.81782703312631	9.03682277764888	9.51609703860925	9.93146579863726	9.06912988656329	8.5265680285997
CUTA	9.00586355405283	8.95441352085525	9.07352331248131	8.93058386727443	9.0031710272104	8.9229992976633	8.96855726835503	8.91332447968758	8.92945533817106	9.01144749215518	8.75781204206192	9.00257454992939	8.88237121254165	8.94159790993985	8.92770410257314	8.85822710978291	8.88836565608783	8.96784369980839	8.84507138513064	8.79222576820728	9.02605062061435	8.89314350355889	8.8730550041174	8.84666990754951	8.88475935634773	9.03321825060616	8.85551104573111	8.90058032548516	9.22698927810627	9.45744103533155	8.5625395620933	9.09142680327228	9.41051191006515	9.23900062736113	9.00281668968289	8.68731700206422	8.58145405596688	8.51073161951342	8.57680314116204	8.55565601269588	8.56180029014752	9.17104179463855	9.27193201839558	9.34561875799879	8.66189332505665	8.76949889817239	8.82558150807684	8.93948976189082	9.14241356453735
NDUFB1	9.32252793431674	9.28782839712883	9.15755940912426	9.14435816087348	9.37548422812329	9.17529966561581	9.33171728872337	9.2583549851743	9.25597946700105	9.15301731810699	9.00276	9.18519859302409	9.24291379429167	9.22504558061181	9.32653121515356	9.14247	9.11617117187573	9.10806163981261	9.1819231659175	9.07053301394556	9.09404377444113	9.10724326031644	9.17915965132493	9.23014656906023	9.08963157545256	9.22312364038904	8.90812051325718	9.14435816087348	8.90490714606628	10.2922462747412	8.81326107813879	9.16938040136106	9.06235700457682	9.33504927774781	9.11170376140781	9.41093215155999	9.04972116082842	8.96918934556103	8.93960691132055	8.72329047540459	8.02242953371557	9.56501515314069	9.5209072318365	9.57239274298287	8.52971564758592	9.08901893440841	9.63914578802332	9.22407206616776	9.26506833180419
PFN2	8.77513145450209	8.61949544871052	8.85785480012895	8.7406364374945	8.73233041586567	8.6733152947226	8.78308055001972	8.80980482030833	8.65855628785065	8.70113793809011	8.75351220767548	8.80727088493959	8.62496494045286	8.92060973700959	8.72461106365811	8.99611951304724	8.9312127557574	8.88443017884564	8.77893542884835	8.7305268932492	8.78567083585266	8.75111074145348	8.57559278419915	8.74744748509605	8.65430759115722	8.7224887789324	8.7627327378312	8.6648024976051	8.54847151807704	9.35367101462971	7.16960989468301	9.62541261763233	9.75262857876312	9.89053452144585	8.3169728382536	9.49780507935447	7.65230357869807	8.16287946380759	8.59465474338126	8.04563874797561	8.93110091672425	9.31206549434153	8.31385707536401	8.6133630322116	8.4811552747681	9.37135625812531	9.50808880482002	9.13646100526686	8.46845958302192
EIF4G2	9.45074818255805	9.41248978204156	9.3726219561788	9.43963131405733	9.41340025259052	9.21794798612907	9.31124947019997	9.33255815280903	9.36090945871515	9.45827248114175	9.46355090685655	9.41045461332926	9.25238281572752	9.39846033674081	9.44586	9.58543325742089	9.57244249129067	9.52894541451112	9.36348571705955	9.38099657633732	9.40317115331093	9.40655118088337	9.30731126141289	9.51919209563477	9.27198943631501	9.41444723959208	9.54674236822859	9.54046244941637	8.45040509765298	9.96407893373197	8.68970960929269	10.3435162753427	9.95739916967299	9.85246995868273	8.87967882480366	8.88056124561834	8.83355214054763	8.03333172277947	8.98962344737629	9.32650384882668	10.7341398686104	9.71227203264823	9.25906310398189	9.25036794908061	9.72453890706056	9.6503277875487	9.55897444433994	9.41495671654615	9.53438315340538
GDI1	9.60678460133798	9.51202958886031	9.61142606991052	9.58089496831593	9.53575774777277	9.39389790297759	9.34718471927536	9.33870352450043	9.37301968766678	9.42293206059745	9.38422759650719	9.42796450037303	9.56034618313755	9.6131668535234	9.55978352175938	9.85688096365119	9.74761227458108	9.85258232402517	9.69065604596124	9.64816319983149	9.63232931670104	9.59286688837996	9.62358150202986	9.56658597263917	9.64754851568718	9.58839509712427	9.31763326386061	9.43510727066792	9.53509276693494	9.55446312620174	9.33755804829239	8.86470165418178	9.78295476404748	9.36182253339673	9.99266566240627	10.1708220417795	8.67388720594818	9.6757283271289	9.09081878582991	9.45802920802084	8.78645310234372	9.88590985989318	10.1483844628971	10.4932951462136	9.2457874630626	9.56744090367356	8.51699989407942	9.66403060226407	9.93456359197027
FHL1	8.6017060160395	8.59538047992569	8.52301323580765	8.45150953306869	8.6371623614961	8.3783317665165	8.53901162383162	8.45220331654788	8.34621057586125	8.57579549641225	8.63967941712009	8.53236815242325	8.51125384480673	8.59939	8.75369118426248	8.62330625824016	8.65961247159412	8.63403511551388	8.47641764498696	8.58721347992253	8.44470432268179	8.42033566949955	8.69033466932361	8.56847159124793	8.50463751703853	8.41139148285799	8.40799288220087	8.45687057893047	8.39923872479488	8.85375167416373	8.09275191267061	9.27231104152729	9.27559305488255	9.62309142768622	8.54945262368266	7.78878042377037	7.50167958354772	8.4967435045934	8.66131442254768	7.55645457222484	8.01981774005167	8.62362044053687	8.8054012835712	8.85575411745462	8.50041671884453	8.73379510994787	9.04256011207542	8.6161541645008	8.69703485544135
RAB1A	8.73547409436039	8.77470218541007	8.81299403026697	8.76548326843907	8.76855362662216	8.69389231809048	8.80182124567861	8.84340335865295	8.73279046752122	8.83701086514048	8.85322990030553	8.88002244135042	8.63288757358497	8.81575754485954	8.8293671891469	8.93662114014232	8.86338447072127	8.72346595439461	8.6899915360172	8.67468219652555	8.68249654076202	8.70588130592252	8.66780608363102	8.75947000460681	8.52998165079174	8.82079720943628	8.91560658288902	8.88002244135042	8.35064892936242	9.64131435906446	8.13464609546111	9.00144809965122	9.07363007290257	9.60457798061098	8.32280244083099	8.3342304383106	8.12510423191113	8.40575466490553	8.14856214277446	8.51848823912441	9.69134696914179	9.07734731974581	8.61576450772785	8.67304079438003	8.90327386184521	8.84079029631715	9.36759072371199	8.40591884689821	8.49644826504807
RHOA	9.08343947237521	9.2443018287043	9.27469536343168	9.35417340715223	9.2526899395595	9.25707765918716	9.3049116902556	9.28609238212621	9.31058803850447	9.3748200301729	9.43437775209351	9.26080087916526	9.23940845137968	9.28559364455933	9.27598779301137	9.35092800797552	9.23387759384545	9.33340690716557	9.24811611993387	9.18331396697486	9.35992795988012	9.32635148294924	9.2786799474488	9.26135794502262	9.20664215316328	9.35417340715223	9.37789148750701	9.43265946585288	9.00444257379136	9.12225681942795	9.32756537264408	9.19701733772413	9.15237524109292	9.11977320519904	8.89029228873187	8.56379986271511	9.32510665324733	9.47441719360379	9.30548439200487	9.74228062335584	9.29737368166342	9.0826930130306	10.0931743262908	9.5429731015137	9.94139878365699	9.63681774275959	9.00004612041763	9.62845307083287	9.53546782634303
KARS	8.07835437861456	8.13221068355347	7.96523906956906	7.9911399811617	8.13008153819561	7.85815081266473	8.01064364207326	7.99207314289472	7.97122124556129	7.95033168882193	7.95977561860127	7.94565900017532	7.95236318392386	8.02733243576623	8.12671693627033	8.06154393900437	8.08252291242155	8.00209714752705	7.86601960537761	7.96468629146609	7.94238415636055	7.9739052084371	7.98124128131986	7.98427127497953	7.87301212097084	8.03532260250699	7.86783975246468	8.03087487349957	8.09248673272265	8.09605027668913	7.00930623600128	8.92879184556518	8.81635751441507	9.16659651553336	7.86634908390302	7.76833922162523	7.17965768622117	8.42558242080769	7.86123026108599	7.61081625057126	7.42285202266746	8.42742658839476	7.9623043449777	7.38049555407924	8.0364601243964	7.64347710034334	8.28604575663915	7.84479274975837	7.90661802010917
TMBIM6	9.65326002200761	9.67045599968019	9.69744517747969	9.72868585819593	9.65289279259583	9.56499733961447	9.43671104468365	9.48582690588801	9.54199505653959	9.87975012756807	9.66018523339719	9.68574703280444	9.67551889371701	9.71067383097249	9.69744517747969	9.62381678137362	9.6588021163973	9.67687016333509	9.73475173313092	9.70223520132841	9.80015	9.73249708488351	9.57797520109132	9.69060978129549	9.7621612127941	9.71929528648974	9.74941136616043	9.72127930645849	9.55423292766768	9.71407240200793	10.1995797166628	9.83343103275365	9.8547144124297	9.34360158496086	9.44223073969473	9.84608304757994	9.83343103275365	9.57691842576531	9.30142790106969	10.1629993259531	9.57865880532334	9.53869768640934	9.53083661114561	9.30142790106969	10.0495619724177	9.86406306732842	8.92619612536856	9.74142129868778	9.84177213254195
CD63	10.0383465623741	10.1457158921796	10.3126272621325	10.2058	10.0888842471408	10.0934961460139	10.1515599796064	10.1723008757648	10.1315026046723	10.0377427089735	10.0261680019979	10.0576646080704	9.99017760970866	10.1099445548393	10.1051228378897	10.0726873983079	10.0882287425637	10.0673488544026	10.1352307236978	10.0242837413075	10.1905778239317	10.1361978052705	10.2080441024542	10.1051228378897	10.0431858955762	10.2930831122274	10.141657175088	10.1143922838467	9.73141901780846	10.7163429778651	9.62945533316837	11.1690284315117	10.3485278646777	10.5857316910077	10.3268537578916	9.91549911992095	9.87781882325807	9.92460498039887	9.94763418150235	9.61573994526636	10.2561980741709	9.93486694929249	9.51026079489574	9.80273019069571	10.3294107211444	9.93833913131667	9.68166254715269	9.77036835882294	9.84145865046892
SNAP25	9.16638390063397	8.63101688051112	9.23394128316597	8.79538642137715	9.18720329271541	8.91128594563413	9.21983175154005	9.21483392443074	8.91869815164356	9.11030528109206	8.78486365112864	9.32252867501798	8.05164370550273	9.30584667049912	8.85537978573441	9.5050092654555	9.5103420657478	9.5050092654555	9.13220605400431	8.63156814905792	8.90440956141234	8.41870138033832	8.1945809021265	8.87467381066666	8.14611845095304	9.03403961381169	8.65802391826536	8.89993430835119	8.59054075270243	11.1448452334915	6.43023685375684	11.7790741649725	11.1276856468028	11.9712097812616	8.10717307886739	9.14250228996286	5.83340923618827	6.88956220869405	6.68381886675197	5.75932882694397	8.54893583405067	10.9115490113219	9.80455479391353	9.68385907938687	9.32142818960608	10.2860538375872	10.6086037046694	9.23142864113028	8.37187697921781
DBI	10.099308255418	10.1987608166006	10.093548827049	10.1861774376859	10.1605435380829	10.0947953032445	10.1196004108646	10.0832428322087	10.0676	10.1665066285963	10.0455875938518	10.1476042083015	10.1233088717722	10.0367166318223	10.182987232939	9.97547588959937	9.90300993432328	10.103731339914	10.0641060103375	10.1430187063873	10.1160486235255	10.1122838710156	10.0105956310202	10.1170062784714	10.1071671711242	10.163218277777	10.0798694547823	10.1557859316187	9.90877360433166	9.74226542707348	10.0551355065588	10.1384231977366	9.72535781498954	9.93837223011245	10.3587734137576	10.0571488154153	10.3375140081765	9.69566018084134	10.5969906432257	10.2536186665468	10.9084738215586	9.93503153381677	9.90374406041749	9.78435159067728	10.2498578495717	10.3283532932402	10.2134274137456	9.81227108666998	10.3465918560177
ASAH1	8.03009735535135	8.16837490702347	7.98489867835548	7.97493141563835	8.09125872117125	8.05959254125093	8.06691100120414	8.05618029633759	8.1198281025618	8.14071773867548	8.07062630808094	8.1239224686953	8.0321233633145	8.09785558890131	8.13822424258496	8.00348827162024	8.00135117572679	8.07185498247084	8.06219627881721	7.95544985178188	8.06348772587493	8.05094267144389	7.95518931220241	8.08606183640427	7.99602135701692	7.9335135001165	8.17947709196786	8.12552426749404	8.15401861209932	8.61078279921195	6.92654737213861	9.06117040195585	8.90466601152419	9.38852087594496	7.96291752749173	7.48771408211456	7.37907831568836	8.16968098984176	7.43443324248267	7.10890450111796	8.33165985282874	7.58532191066955	8.37035364719868	8.20624139954083	7.75519195442635	8.10342641570589	8.6865224147279	8.70486679027259	8.32244304738142
TACC1	9.17660327181747	9.26109161631874	9.21635685509346	9.21438183122252	9.21438183122252	9.23450101538375	9.20997338761971	9.24846275078166	9.35502163110193	9.21268206959981	9.42245263200845	9.22311068302819	9.28840025514294	9.08046414173333	9.23180253105366	9.14524555953755	9.06822093334508	9.17125811320032	9.20908941049934	9.27790544524971	9.20997338761971	9.25469485984194	9.3177214978623	9.26438031197032	9.27342093346584	9.20376676895832	9.24538467100238	9.23710343359399	8.7729885201698	9.27572783623986	10.732524934161	7.60802153823022	8.22847617350416	7.57691883356729	10.1012879783985	8.74073574690619	9.99817968859001	9.48834196557337	10.0067787239711	10.4891626876337	7.97659153131891	9.5012363945438	9.30852217013561	9.19551466762871	9.25123232660266	9.20344203418002	9.21015217613046	9.45817986502905	9.11082008293812
SYT1	9.38423539126381	8.76216688703949	9.28537653097085	8.93773467146845	9.29389485712418	8.90084290026108	9.10315795124177	8.96940292685611	8.80705164770409	8.9848213575539	8.85388439553078	9.30366265208698	8.22985116317087	9.40689501101743	9.12904655103766	9.27168758391919	9.33834427707274	9.16252190563583	9.12436861429419	8.84989676478257	9.01857677124994	8.49424458397431	8.38041607380434	8.83070756167231	8.34765367804933	9.01857677124994	8.55875745622775	8.87976565103069	8.21087154583874	11.9050928295927	8.85390176782583	9.63397858249833	9.54176047302832	9.81656892675694	8.69662708395538	8.96637602447025	7.72423146710823	7.72867827862505	6.77871332288825	8.68347003855739	8.62839604242478	10.7203390322178	7.34762821746165	8.8561762573112	9.46521579003567	10.3136457817227	11.1993966374568	10.0279510378436	8.27788852848547
CHCHD2	10.3007406394771	10.2454045012607	10.3647473417698	10.3017834187407	10.3944011726431	10.2625673732584	10.3492141488168	10.3661362601547	10.2820535726011	10.3207688470205	10.1787391698179	10.406	10.2678834679456	10.443046335517	10.2748742571421	10.3076467786236	10.4473839013037	10.3746254235857	10.2409948658453	10.1109478434188	10.3410111737538	10.2561573457586	10.1451489022261	10.1827258389252	10.105405862873	10.3096983421738	10.1225121482346	10.3295655467938	10.045319208029	11.0948749440944	9.8837206602262	11.0077978804715	10.6173157079215	10.6760392396552	9.96335216566668	10.5038428092705	9.92794466152992	9.66592176040529	10.255514453808	9.66238412299519	9.9960478552749	10.484064121538	10.0420714985618	10.397129241376	10.4252923636669	10.2519840104954	10.8771114541483	10.297917058181	10.5362137449487
RCAN2	9.90033	9.56012649798673	9.8166183923636	9.49430232819158	9.76389025274645	9.32670378144719	9.67756051251187	9.60606860240184	9.39730691705756	9.67693169363612	9.4567279438504	9.78114946215863	9.21242106626789	9.8812045283071	9.69986308252169	9.85219	9.9681896857094	9.73035642461536	9.6375455327272	9.58255215419753	9.58360351281969	9.39773738735014	9.51487590912657	9.46604773887746	9.31550084211838	9.5693164732636	9.41180744297197	9.50010494287939	9.22475621038728	10.9210714195934	8.60115103830736	10.7299936675577	10.2151834748356	10.6368653456672	9.24268612362471	10.1826177177234	8.63347663782815	8.9440303116658	8.21564238849977	8.39188162556176	10.5835842153007	10.468773398401	8.42064685438376	9.60849438843224	9.58570066582686	10.6505517321485	11.1035435707703	10.1364887294763	9.37175499993402
PSMB1	9.22400431413558	9.20469440551146	9.17938489555939	9.16646216677127	9.27017012264916	9.10449392334186	9.16995997107226	9.20814679601913	9.17729402834613	9.28124804776165	9.17685458245086	9.23560692958656	9.17409740466018	9.15912609388851	9.23839740823222	9.19355795303629	9.1444977664858	9.13675329236361	9.04086785888429	9.10702024186033	9.18862898230211	9.16949216043094	9.18925230406516	9.17468916744138	9.04201996067329	9.2219136010919	9.14499650405268	9.19893497714245	8.87209	9.26656613868922	8.8972186055455	9.31190362032153	9.38866666294013	9.40949793094569	9.6136937415758	9.49744206452318	9.04181976424101	8.69026798404967	9.1114827503521	8.86336484001124	9.1271975013674	9.20919152441906	8.92246907474986	9.12921175565043	9.18664812593449	9.4182332751096	9.78241937109824	9.07633127655949	9.26288780317775
PCP4	8.38748953892532	8.23479210764479	8.36356702529479	8.12170250205666	8.32980039726488	8.0068253665438	8.33112180617087	8.53350948837968	8.45670463499616	8.01199236941504	8.24525439050011	8.47905569301594	7.97361220157076	8.32896275282523	7.95401367599605	8.10144866432044	8.26556882018996	7.98139099600668	8.4431867949366	7.8758301037676	8.05107121870658	7.99960916441013	8.0123539875168	8.07215262160951	7.9121417271172	8.25381269204178	7.79025795607248	8.13349816165695	8.3023069456803	8.41379946997866	6.69485559170576	7.3069652347448	9.33138326861435	9.36658288714679	8.01531800869471	8.46740066465075	6.82912577809058	8.33446169416833	7.90775991102446	7.15036065763114	8.68649122943688	9.22446905918562	8.65161269336798	8.18132788843831	7.80769765080171	8.80358184353626	9.05558677255533	7.90257743609166	8.05524204351205
NEBL	8.81350984428327	8.93473259073311	8.80447976593229	8.78109324138384	8.86744985444032	8.72950434027837	8.87767361686298	8.81256430476056	8.76004562957404	8.83894682025567	8.95477075096171	8.75680343822344	8.86522712026262	8.74020553526945	8.9936721301591	8.60180749945389	8.59430556182594	8.71000774297534	8.66514012619425	8.9231350892335	8.80567227213768	8.77761961542619	8.6992719774307	8.86744985444032	8.68837136938935	8.79670613382703	8.79112866130168	8.77669619843048	8.93215406684504	8.47977430380898	8.58964403146704	8.00858933691803	8.31830221968053	8.16823577671418	9.29157871248931	8.32399015100153	8.6195754539585	8.90583608661137	10.1356492200629	8.73199708932174	9.91602567116816	8.1921776222395	9.51145926765325	8.7865504805044	8.1291790134597	9.0158927786456	8.78632728942288	8.97893368346911	8.91211862921086
MT3	10.8879501979171	10.8574923753826	10.8789623215746	10.9283950502066	10.8963734344077	10.8276684387489	10.7992022707441	10.746382043857	10.7262988243259	10.7011667927943	10.6629280039571	10.7359185933294	10.9148047714786	10.6909244440896	10.7443196157542	10.3792260788081	10.469190716204	10.5819616962506	10.8303484607632	10.7246037742755	10.7974614191107	10.8474373939109	10.6885176334341	10.8533051587283	10.7410284562723	10.883830253875	10.543900399023	10.8428116898585	10.8700199610778	10.8132178943511	11.1384740366872	10.021725891212	11.1384740366872	10.6086879002104	11.1384740366872	10.8132178943511	11.1384740366872	10.9709724945523	10.9709724945523	10.7418394898888	10.9709724945523	9.59120335030727	10.5365055050047	10.8132178943511	10.6711796879183	10.3221910929242	10.6446199662256	10.3517256172243	10.4798860494067
CPE	9.41990705406334	9.49438081337601	9.25608329068192	9.32859124129878	9.50132852938961	9.49627800512915	9.52765176989603	9.47101074595008	9.36397280362303	9.43609985099117	9.47343604695532	9.39963260234702	9.38241149926744	9.43716436454181	9.50237045710474	9.39858560178375	9.48760768932355	9.48841040224089	9.48986208771234	9.38415563551544	9.28450841485312	9.31731080703187	9.27008583623579	9.55076908287226	9.37317537433841	9.23930352301983	9.36397280362303	9.37501905345756	9.65665003447474	9.79437780781634	9.68529591362666	9.68839720983793	10.261793832433	9.99739334360705	8.94870178153033	9.35091712544574	8.35047354656578	8.82011465416563	8.55166275260436	9.11704167126564	11.085929904736	9.58185781095463	9.10171232968219	8.95902105077945	9.62162566849664	9.70152316158906	10.0937204285263	9.61803686062886	9.85184969405679
CSDE1	9.13640246193287	9.17586489302264	9.04334188566416	8.97458917518819	9.0214712799973	8.77465958336822	8.82814173637878	8.84979695574126	8.86577924999956	8.99172674390265	9.1436104117183	8.8880603407986	9.18527586399012	8.94027091778082	9.23255681600354	9.24748582658668	9.30262737962282	9.01984370115132	8.93347506503335	9.0325974586929	8.92497409504247	8.97492708226801	9.04241681823171	9.05736548762925	8.95706444031499	8.94339456697853	8.94925970841922	8.85463182808152	8.69696335229635	8.89509891493618	8.59557019030118	9.13181524709386	8.93735152181366	9.10006301555115	8.26095017893232	8.35371085001572	8.76462464138623	9.15221839350831	9.32550578045062	9.32848809312289	9.34045038997971	9.27467889660403	9.48926257188428	9.04430189674891	8.57203648247041	8.85584698939225	9.06241540884392	8.76381259563512	9.20330165307842
C14orf2	9.30611937518739	9.25582198167076	9.22502672731462	9.14708847433772	9.30806645395189	9.07530294130614	9.20083781532111	9.19942164761709	9.14945580674943	9.16793089623008	9.14667908931912	9.1730365510492	9.25997141664899	9.14158820386118	9.21644864138844	9.26796455343954	9.25018625130515	9.20421055011186	9.09465678994957	9.06501376028753	9.16156274717605	9.10289425687251	9.14303988933263	9.16951212882862	9.03097043786492	9.1730365510492	8.91984600148733	9.10289425687251	8.98475185820411	10.0896941299549	8.64480600249842	9.58039309413304	9.33028517095382	9.42659001152772	9.35992502993556	8.97288818749186	9.03012773300764	8.46204451472385	8.90461905237578	8.66248773194955	8.47712881774834	9.48668326822822	9.25215105041098	9.72190175061276	8.93818323066216	9.35958189670093	10.1779105051054	9.34168380919747	8.82138898916438
GHITM	8.79971649098454	8.66301590203969	8.81842376965808	8.67359172846598	8.91006446684874	8.66903149480738	8.72290519713868	8.82005990146007	8.69819570756453	8.84046655152109	8.86849900958337	8.90646427418385	8.76327946717542	8.94692254480673	8.8598985384678	9.01070189515141	9.08064956044903	8.90646427418385	8.60173533545496	8.5948271784095	8.63893130995023	8.69819570756453	8.56021708661322	8.83874690437433	8.42721578195913	8.68857598148563	8.70346166962718	8.72792504861362	8.29751897223825	9.68833867462938	7.76155402047212	9.89953623408572	9.69351839933063	10.1847776217976	8.35898550642136	8.59865588985118	7.90059070571297	8.32403481047684	8.10357369960496	7.67932413726148	8.94579568290934	9.12141318008196	8.51595305296355	8.46655273825306	8.8959622625361	9.42309320726857	10.2257712610847	9.23502787828296	8.70558676960434
PAM	8.88972072648905	8.67262972579327	8.75045884214432	8.57543655170572	8.76657796507267	8.38986031924936	8.53643803075256	8.68741311104786	8.53496113587481	8.56072820361416	8.70111122820443	8.83793526330822	8.6503559933292	8.85234257899405	8.78523812390597	8.97591646303677	8.85907774510479	8.71184577127558	8.60475224077954	8.66746113038401	8.5177968287627	8.46690467643337	8.71744546553909	8.63626615442104	8.53193472335636	8.68301070987517	8.49116432085844	8.56737054835486	8.78270068336277	10.2238150476295	7.8362329364449	9.32123116945838	9.49030044151002	9.60802231753771	7.56941553970605	8.95948164763504	7.29250732291362	8.02196964440894	6.96983291173476	8.12395683899937	8.95694989674022	9.37132844265905	9.03887084729301	9.25307909586221	8.52936460034109	8.96570093159342	9.56878549958081	8.63867828794516	8.7291838139355
CYCS	8.96535724819652	8.90714300685617	8.93502968690739	8.84912345472906	8.98453491292003	9.00180652629189	9.13656763013726	9.0924537552156	8.92871265131535	9.12255997068529	9.0515806658089	9.22903623544138	8.83078752439746	9.20630746413735	8.93261560754589	9.28634461036643	9.35638453969249	9.25216178465437	8.93379513085476	8.85360432678668	8.93453126729087	8.87009850219765	8.81453461215085	9.07208597993665	8.72364237469575	8.8616710477222	9.14936282605428	9.14668182921515	9.18095539638388	9.87945789764181	10.1193449734564	8.93988489783691	9.33144294650956	9.81527067261468	9.84225631811304	8.1503487253222	8.73300835483338	9.1308843241317	9.2131727145462	9.42874876947023	6.07687703935851	9.02133498939614	9.01246024202193	8.6207505322926	9.05682666516974	9.61196123976579	9.75356359837626	9.11831257334778	9.20747725957949
SAT1	9.09081701543622	9.10940380136372	8.87978158561683	9.1325309894616	9.01877825793946	8.9474335394747	9.02984301978628	9.09911218947761	9.05091431983262	9.05729020650569	9.15282314490815	9.09885141850954	9.12873884418968	8.94665258713717	9.04150187468251	9.13911062595148	8.95660024856486	9.07365073870561	8.96830426719082	9.0916523961322	9.14038990516777	9.02451061225561	9.16921851175966	8.95660024856486	9.02032328670088	9.01914472028892	9.21158426293012	9.17564496314984	8.65788109491812	8.37183339761428	8.98535984570063	10.0478180220086	8.98669707210279	8.29276370767768	9.27776388781215	8.71413712278316	9.79770577244357	9.09754960279034	9.2894377815216	8.86355344272379	9.55038214339544	8.41794754120509	8.81787874155614	9.20766606173499	8.64519334504295	8.6951313503653	9.20696386420795	8.7619381027071	9.38255027181453
CSRP1	9.5012751345306	9.55922876515428	9.63894699177411	9.60822479404462	9.56681167103729	9.60232790907664	9.65912790799031	9.62809152135891	9.62809152135891	9.6786476086393	9.40923397730536	9.5688805886206	9.62471449279414	9.56640459713119	9.44385982444215	9.36457520151418	9.25463539668938	9.4516062451693	9.61129625137873	9.48098047487375	9.69750459067273	9.6660642297246	9.58264743796438	9.67550753033741	9.65465857675167	9.66287402497768	9.40463182379517	9.59689307051014	9.61588256975477	8.75958669602275	10.0239855767349	7.73265042281904	9.45736776250796	9.12690789958164	10.0245146016712	9.74219388812114	9.31431926978289	9.92498688143443	10.1831781473519	10.5212916231909	8.47142316323396	9.53879631223168	10.5457230658032	10.1177081702222	9.41776257559066	9.45449121436736	8.78520191921773	9.93604350865623	9.66982289903086
SCD	10.0703802338023	10.1582991540325	10.1369178833152	10.2215091330337	10.2035437472275	10.0050085861072	9.88457132401669	10.0261446994645	10.0688956311702	10.5092551845583	10.2526794376574	10.2620307884221	10.2701831383653	10.2740374759629	10.2952197576608	10.451843266214	10.2810170155491	10.453632178567	10.4152040111709	10.2155509678187	10.3612708953257	10.3029609996627	10.2325028291814	10.3078461643465	10.3560940272932	10.2102246367129	10.3208891743788	10.2317046473974	9.80359401053019	7.37244804743582	10.3106863865183	9.2474021014249	10.3702791814984	10.3702791814984	10.020765098433	11.881235961527	10.3982688548868	9.75112405474264	11.2123439602145	10.1451493621829	11.9080604317039	9.35492210165612	10.3496826542107	10.7123583111759	10.0739268095936	10.4823383161521	9.46315232252559	10.5817630438364	10.7339914114424
STARD7	8.94024897028883	9.01228200814782	8.92133153818922	8.93843007568112	8.95455072307176	8.80772772486263	8.86050998546724	8.8569653616765	8.86209390821223	8.91078426188771	9.00001219544228	8.81174862811089	8.9635931669447	8.75180576701225	9.03948899558831	9.02254063027148	8.91473467045916	8.86972890243824	8.77655846865808	8.93460712268532	8.87822581829733	8.91025015867529	8.88470021320992	8.91674573547762	8.7881934947714	8.94739841798321	8.98721608114452	8.90120953717978	8.34530689132677	8.90778114308282	9.21024783416231	8.29579025354151	9.05122965669802	8.94014054672544	9.28981290198519	8.40362790851478	8.33802080407968	8.69286743745293	8.91737505609891	9.22233878414129	9.39759368991064	9.06496875563983	9.03416434767508	8.53179404571994	8.86949479305495	8.77214540426161	8.74613629470006	8.6728195259685	9.1413144548016
UCHL1	10.6268786548354	10.2484763040963	10.6875794287729	10.4380164766084	10.5274682638941	10.1956769041738	10.2822689813591	10.3744974206248	10.1281822425402	10.3211938856705	10.3122310661311	10.5510611454909	10.0832264462497	10.8887794922297	10.4787069065378	10.8416547011135	10.8497841943532	10.6621883530217	10.5999535155415	10.3834881691648	10.5648791199551	10.3538395679833	10.276747062655	10.3934521078515	10.1887395778935	10.5447959004241	10.136378626069	10.2489865968042	9.96757688182469	11.6263710328415	8.98552	11.9886556271834	11.6263710328415	11.5541886376358	9.88026332189619	11.4731667652771	8.90365483150742	9.47675027274192	8.28121831061589	9.15038882042387	10.9484447825013	11.8309010269821	10.1101206304188	10.4519366110042	10.6506345828259	11.468447799665	12.3993082424771	10.9674546094906	9.89361095476295
JTB	8.72112968243052	8.78570759885427	8.84144680344409	8.91372442752553	8.77221080684868	8.77976903898495	8.72167985831346	8.64636704231458	8.71019056590385	8.75212553707845	8.78447713838162	8.82214016436276	8.76984881097891	8.79440448156888	8.73503093907033	8.71490832339764	8.7516709717262	8.74363987788082	8.72649686405427	8.78117849136149	8.80364332638928	8.84076913076369	8.87119766436703	8.82625330473265	8.78275400345384	8.88382833726897	8.87119766436703	8.88580590594743	8.8281886156883	9.16444371113065	8.76695821919692	8.97961629053408	8.73441701374868	8.84299083363936	8.80231947531409	8.42986553079652	8.79286221670409	8.84155164260578	8.56330999848151	8.58155787208446	7.43627302089931	8.50871142411387	9.86836046194929	9.51182369093561	9.21626819579769	8.71009775175346	8.80579223661395	8.81563950633373	8.41433216375222
MAP1A	9.39350660764504	9.16811946525708	9.33269308706267	9.32468572815748	9.37648329567231	9.26615274162881	9.34999878629382	9.27986154810275	9.3603065423919	9.11726262845404	9.11330057616291	9.3197460390685	9.3072102488646	9.45581528737544	9.15594642011677	9.30399865456085	9.20711966683545	9.4378373942011	9.49424642879474	9.32167116557784	9.42363281782168	9.36624094696759	9.35988206149345	9.3812402761121	9.4378373942011	9.35036229487016	9.11183653443589	9.17590292154489	9.24486779862421	10.4319840140304	8.92452719086195	9.94037737647552	10.5287166614693	10.6921628737745	8.36247962101907	9.03894348254213	7.14587274413447	9.32695219779784	8.37044411212794	8.93320476264048	8.36356076887312	10.3475918395258	9.35162048203471	9.86454395456964	9.56769191817028	10.0053649180952	8.72246253661682	9.33517492053057	9.30275714668882
SDCBP	8.60303022480439	8.7096582584637	8.71249235775038	8.72840014713829	8.57986184573869	8.61013072005149	8.64621737925657	8.69509028235182	8.69706817232856	8.57137831826653	8.76797724695006	8.59583865132524	8.65282276513324	8.63030449187034	8.65838312304929	8.74799626321218	8.7486422041241	8.7144425257534	8.5977635339642	8.64193989053089	8.63643416920741	8.53229357051703	8.57807151864073	8.62234431332083	8.47102737017665	8.66285362464793	8.80629314075344	8.72351711772321	8.35238810071434	9.00705579116616	8.19788289628685	8.86707812418912	8.82817999507764	9.02822458113946	8.11598342692038	7.52211404330803	8.46543378576065	8.90085397545016	7.8667490584721	8.83540201630713	9.14258735542655	8.83187296677641	9.18399074994582	8.87624364468648	8.92516060409986	8.87208512786257	9.16662091225362	8.74432503410635	8.37645534264766
NUDT3	8.24077654048392	8.26848927420959	8.17908248870024	8.26967229018791	8.21879731895195	8.1779045159828	8.1575255893468	8.06632515123375	8.10072850616427	8.02345800086497	8.26904896842486	8.2127391922323	8.28325755731795	8.1857480012497	8.20987360867831	8.07271383009198	7.96370407468966	8.2873906482443	8.37277021882879	8.41957259519213	8.23844893383613	8.24865311305636	8.25392	8.23954608001126	8.35812760429682	8.26301220843133	8.18491390946461	8.1787325594289	8.20592153385967	8.0460817328015	7.98350112482805	8.68746407529002	8.19337866222907	8.32032377156986	7.20479854833149	8.65914743836335	8.86210538002652	8.28580209409173	8.46421388251773	7.74064678833868	8.05722040738268	8.24244761825854	8.48933709141727	7.9450077766733	8.55172431946288	8.68899091632085	8.14903888814412	8.03380868375354	8.46389407302338
EEF2	9.68480674475652	9.70313932872503	9.82489562759108	9.76287247559958	9.76287247559958	9.73687185903263	9.73855579461755	9.83663139366151	9.8166842394709	9.66290820827295	9.31975118910305	9.80139239277987	9.75989457192773	9.73056529301105	9.51371297531416	9.7232647614933	9.54816608207605	9.59538754462601	9.72710989906305	9.75025393929279	9.80652350785333	9.73687185903263	9.79615172609153	9.76430290292776	9.80222012797354	9.70570155440893	9.77254349419812	9.83538772571755	9.63204539743614	10.0945555312683	9.91972509596625	10.3148246884447	10.348206365148	9.94950656888704	9.88205534451171	9.2453630206799	8.85100321847031	9.8104481293311	9.23194025339468	9.93718125875099	8.81762770624099	11.1077386323807	8.87409336742516	9.40098172857645	9.83385104417176	10.0916228952546	9.20631653126946	9.63085903095343	9.9330731748249
HEY1	8.49455335145214	8.5492025823852	8.33524464384841	8.30862250882905	8.50413306738506	8.4649610612622	8.52605506467348	8.52364405791536	8.51192658267591	8.34920851395202	8.46779986147432	8.24633236271602	8.58863206412051	8.22201941738111	8.61326793572293	8.13029210791591	8.13927043546393	8.25617156088478	8.33125758426003	8.51751052077826	8.31842101521258	8.29636369640521	8.15663475465832	8.39572111429061	8.48137268731118	8.38305188846602	8.13064390990416	8.20317279365446	8.38390693523526	7.8166541102798	8.36715045599048	7.90757350145703	8.4744726666674	8.35755823192812	8.76053505140783	9.33049340653639	8.40024077935328	8.67272806442606	8.90750272657281	7.8728049516483	8.73346150702355	7.56341374696764	8.35740712479666	8.07941440610037	7.71959135084817	7.60364507092597	7.9703787273421	8.2414183423715	8.56062339781782
ATP6V1D	8.81942036186113	8.68028431622493	8.76532743601832	8.67818086444102	8.81311976559795	8.60878794075843	8.67886717941092	8.70429630223007	8.54378738863115	8.67632687884098	8.7031698678266	8.74981643034601	8.63995751368441	8.76864738166629	8.84165608437451	8.94047809418767	8.93524813440987	8.81779337321588	8.52817459169764	8.61272445413015	8.64602223626384	8.53905231904086	8.48196789279656	8.66625585190266	8.38013926666673	8.69279357695658	8.63357396490913	8.66590935069379	8.26651870503919	9.62413749376283	7.87356496211203	9.48402614801127	9.25157481443325	9.44916530297723	8.45464423954953	8.3779061536004	7.63185672064736	8.08931244827658	8.12269945649146	8.50093100479473	8.74826212702755	9.36332405793879	8.55706530424492	8.54651124397164	8.5889425140267	8.8048358887596	9.59216347347277	8.76587342330135	8.57491518264212
PCMT1	8.43375576405648	8.31118504003166	8.45489194803732	8.28941213252866	8.46216722598971	8.13583714645036	8.38180696741151	8.41640258487537	8.30243028102683	8.4570573630468	8.26179923544593	8.43233789272753	8.22446324296417	8.49003491049793	8.47762071934135	8.62277791468618	8.64434123352552	8.55865486047242	8.04750859390996	8.20575317156128	8.32423945954992	8.22673307434069	8.17030217516658	8.31449503355771	7.91905477668015	8.36257899695684	8.33517826726784	8.31920954967233	8.05383079457855	9.56565	6.79785640564169	8.89891528155513	9.33206346359887	10.1833885936781	7.49544243802687	8.68935488411602	7.03695647816166	7.30091946195142	7.40715105286355	7.50933805927771	8.51294735223658	9.24135834031508	8.38318579798489	8.62953458290765	8.27343479425523	8.61930261535354	9.43888759346563	7.98487559966048	8.72715779334949
HADHB	9.39747201995603	9.41702210153908	9.4351495673153	9.43187822202197	9.49232487881816	9.28332814625334	9.35970951757727	9.34321642382938	9.28614957733722	9.56495281109864	9.59405812835262	9.50523539554323	9.42154400484121	9.3390736248425	9.45730527843956	9.3670790585082	9.24169855641196	9.4765644171725	9.37022223652823	9.42936116639798	9.46995422068788	9.40671610669875	9.2624642666436	9.39055280638574	9.33703119403669	9.40158657321576	9.53684426614826	9.49150748115645	9.29386249876597	9.60551520842988	9.85028327011499	9.32992179661458	8.94830741627187	9.04962358584501	9.36227356389961	9.15499629882226	9.19944752306463	9.80955135411492	9.11771342950173	9.53613995036129	10.1320498860901	8.7642482858427	9.96456756731634	9.28080804294638	9.4896898868238	9.47462384309519	9.39354652843186	9.32113302631463	9.58015510395114
DBT	6.73256712273573	6.79490126459647	6.43193530907683	6.64767299589555	6.39933540458856	6.89417968196966	6.76831034942514	6.72428516550841	6.7435244297518	6.59953241389911	6.78050507653303	6.64143307583771	6.76413338465551	6.42773963483804	6.58854450215546	6.4909109744434	6.43925991951598	6.6382777560432	6.91666363664885	6.96533344811227	6.47068414339886	6.82616458385379	6.74739691687923	6.71934090817996	6.92485966471194	6.56778033359163	6.6382777560432	6.64642607195129	6.94916751050149	7.16847549828633	6.61900808877562	6.80161615450272	6.95082747753871	6.83903502315113	6.35913104731808	7.11006987498938	6.47677879415337	6.60030493774468	6.29116605441654	6.41582370753848	6.26059043732864	6.96578417027738	6.87488706854801	6.54881723543544	7.09076778989281	6.47617146427071	6.32515	7.25866789823081	5.93460045499622
CLTA	9.21237420373068	9.15130219161263	9.2238174417306	9.2421564746409	9.18109712061044	9.13517028152753	9.15317134229597	9.17174846995188	9.16564362725881	9.08754317494363	9.1189950090241	9.19182597788416	9.2007416247837	9.2007416247837	9.14788769406137	9.16840730507406	9.15949687840978	9.1527326189408	9.15661711370849	9.17871463311756	9.23044400632081	9.18046830173469	9.2174033339644	9.16784189504898	9.11599838797458	9.21849679493452	9.09292824124078	9.18046830173469	8.58975416506746	9.57181276840064	8.36794586989664	9.13440602825613	9.60342742017681	9.49921697533668	8.6787536408157	9.15580402474144	8.73079122437704	8.93978370828412	8.82990041750228	9.37960484678567	9.28966874549444	9.75929652564395	9.1204450761651	9.21189526404311	9.34543839604266	9.55703661958202	8.82510998053883	9.29858809158604	8.98668780978685
SET	8.09920283972551	8.19827654540317	8.14073334643616	8.18745350381856	8.11106051917909	8.10237702350997	8.17574441062131	8.15914570082416	8.16881919923173	8.21712597515151	8.24805626210764	8.04503190578315	8.22795985233527	8.07499079593938	8.24531791424146	8.1618638743416	8.25890214150255	8.28039230982789	8.01091649748706	8.05400746150593	8.19331570842207	8.18392590989838	8.24216259444695	8.21987287516689	8.13842981420968	8.15196864915828	8.20010266317879	8.13082961637108	7.43040510705746	8.20956156752573	8.46320471784279	7.52584414886645	7.15669175112248	7.10337066475883	8.04266698644512	7.59329499125372	7.92509467973734	8.36574530516726	9.70551940753364	9.62469092162214	6.72006114788034	9.12414989628533	8.38976739236831	8.14950418894371	7.70559073035995	8.17745902732452	8.13134711899509	8.4760168967164	8.46468212451876
LRRFIP1	7.54769152552014	7.62073896282046	7.20268607590428	7.41263176252968	7.24122204401843	7.63641430700119	7.54110015596151	7.46875376384567	7.43272817230205	7.37574998113555	7.58632761711594	7.4753730347574	7.57391765027675	7.21835341020978	7.39523558053965	7.24634674680457	7.1626401082374	7.4209640733536	7.66471970411358	7.7812674564263	7.27181598194974	7.61200283078551	7.5818244005268	7.48188994550035	7.71175034082605	7.35952411306755	7.53208117834997	7.47136681332306	7.72335750300159	7.78180263700242	7.30576440968165	7.93741848346796	8.04650371598598	7.9585979710169	7.79627460651039	7.9983588328674	7.03086248845133	7.10457649183642	6.72812715576206	7.24529973670791	7.42213011058875	7.72525263858268	6.61183407947113	7.41951142148313	7.99980596588591	7.39615225448738	6.93405802150717	7.20662514276948	7.02306675946266
RPS8	9.96460863001859	10.0365468688175	9.98268849702187	10.0689218910064	9.99079802908499	10.1329818423836	10.1031333942446	10.1110948834592	10.1388816223495	9.94173409510075	9.98513136829798	9.86334936917803	10.1183335122028	9.98091611701025	9.93968299499327	9.95797275660434	9.96949187412564	10.0161630670783	10.0276441753162	9.82323088336176	10.0416241746645	10.0565500231268	10.0469752984188	10.0841958369202	10.008932358871	10.0662006996908	9.85632593218478	10.0201843819708	10.0486795988808	9.65181229666418	9.94223980709729	10.2702435634845	10.055424270468	9.79866520393592	9.97011009522122	9.95902992260519	10.3939365416053	10.2121956444878	10.239284709503	10.0202811899093	10.0202811899093	9.66692157877669	9.94223980709729	10.055424270468	9.90251388267479	10.1037112460092	9.22015473167339	10.1529477748531	10.0242306790888
HLA-A	9.37666356874039	9.3885726006197	9.30249452592121	9.44954300468625	9.41468342298482	9.39731019176105	9.43047779249918	9.3850208132806	9.46526523925978	9.32823114573743	9.33553260945842	9.16541930520458	9.4119908961424	9.18889921089162	9.25871601356416	9.32161498737506	9.17580468681544	9.20259280873807	9.31614982874392	9.39323220140077	9.40862302247807	9.31095357870457	9.4686057737244	9.32214434861957	9.45593627236772	9.36252101680413	9.29446592528842	9.32098899862241	9.42951572783802	9.60711724536263	9.3175885053596	9.76454534352018	10.366227666575	8.53546305380056	8.75659429114356	8.89647943139536	10.442484955689	9.82833989116169	8.7471086794972	9.88134189109459	8.19519109340743	9.26552884641972	8.68355181072213	9.92724911464721	9.78993309741638	9.14708608819667	8.31964458416043	9.39085131255409	8.49014004169339
IFITM3	9.66351831450859	9.79714030908241	9.81936744520791	9.88140746371087	9.68313424754043	9.80916414919422	9.74221435374718	9.81167439745649	9.83624275455945	9.60000790754603	9.74593554812294	9.5994615870226	9.79050034445452	9.61554925180178	9.61554925180178	9.14091032598943	9.14154734335732	9.30049610324838	9.82958488522682	9.87734843070997	9.78531	9.75945459606885	9.88371789891603	9.68977373299683	9.83727301088244	9.83624275455945	9.63189803476591	9.7452270714586	9.78374460809721	8.81880359680685	10.7747941885586	10.3868084959001	9.4540776183412	8.50257111730296	10.0011545213157	8.45323475711031	11.0904339857853	10.3696769774986	9.84012756874624	9.96482501713874	7.74742461298119	9.05491006099273	10.4910128079869	10.5260380597881	10.6177107064538	8.85278063791291	9.81520515875847	9.6164503877326	8.84133611364882
PPA1	9.28433714824604	9.35449471745318	9.44621590575247	9.52684481476275	9.36879252939776	9.44941252943842	9.43808749979245	9.44897308354314	9.4065479603885	9.4519026430346	9.44287256468362	9.55125381849318	9.25292365752207	9.47302076133183	9.28355629723977	9.50891411052576	9.50481974439227	9.52684481476275	9.41374089427292	9.30055847849013	9.45150339665168	9.31850514194696	9.29895818735339	9.42794594796067	9.04940781480541	9.47176585121784	9.60100468813086	9.61040379203471	8.79826318781713	9.83220478124847	8.93936859236684	9.75394586661652	9.47291399963774	10.2100764906884	8.77053567885777	9.04725443110007	9.08714816358425	9.02020059837097	8.84721570704856	9.17878614067708	9.93231093880718	9.60196756765341	9.91187734565805	9.32274817084445	9.78263748483471	10.0350338268483	10.2458896305664	9.98676908178167	9.09344845373514
CARS	8.11349670655265	7.9944905133448	7.91763444766989	7.88767334876083	8.02612617507301	7.79463840535679	7.8785811849665	7.81397562420736	7.79856163648894	7.7586169659582	7.78383032399603	7.91763444766989	7.86008559989306	7.91970779825492	8.08483187993809	7.95011810926865	7.97850148321208	7.8070875622884	7.81820443078912	7.92117688540324	7.74671588559737	7.92391320825885	8.02497943714836	7.82106290756589	7.86889693863432	7.91122405338014	7.87504109752452	7.8386806118104	8.21898981062867	9.02086326418534	6.83849791133981	9.11621713859986	8.26503502619192	9.01539058120169	7.08198646327994	8.11093650249262	6.95198783603785	7.34569687401509	7.40889537078215	7.44533745405038	7.68529312829843	8.61339089011985	7.91191139235963	7.76846231168743	7.98809958372737	7.76744817103758	8.54016291522654	7.72394600264566	7.50333776249843
NAP1L1	8.71582925038722	8.91400529335037	8.65209142387301	8.86779329404484	8.64583709678451	8.8714828378682	8.82478576103935	8.86594435343836	8.90012717915042	8.74654668504112	8.94212989352334	8.69348181566427	8.90012717915042	8.63715651234484	8.73976341378366	8.72026576930033	8.7177254687304	8.77416366398916	8.7474073013161	8.70067019209027	8.79039736953264	8.82557916450865	8.90897612954593	8.8714828378682	8.74317268457362	8.79356994273656	8.94212989352334	8.93775	8.23509239383896	8.55148653609606	8.95366571673688	7.98254489284346	8.49913092914936	8.34061909812664	8.28786875280153	8.50212795122769	8.96498748380125	9.00320677244298	9.47674300323884	9.31014497645944	9.67631997417543	8.50741452989898	9.13504679858349	8.51153011847864	8.79140871632672	8.88521049361663	8.55111601755747	8.8421254745505	9.42607193004893
ALDH2	9.71470068575734	9.72093431015101	9.75566474601072	9.77125255887908	9.77248874721072	9.68131936423994	9.65015384739879	9.6064757689483	9.63024046889462	9.68404989929819	9.82252637982318	9.72351356788992	9.69949233192189	9.61600071010462	9.69069258043853	9.70518095267193	9.74501345603074	9.80459820510713	9.67112215773362	9.78851194646594	9.80500527901323	9.72499631178281	9.4909346857449	9.68951661129208	9.64113422731904	9.71298827656072	9.77456724382508	9.73724179714266	9.56889487282754	8.96199685272389	10.0141253275782	10.1451550483359	10.082399048095	9.99700684669446	9.67074782313367	9.80045151774958	9.3740899307239	9.72332313868602	9.69345995740345	9.02386826059784	10.5352675486161	9.64365631546538	9.52221659772806	9.36355233327068	10.0123924146812	10.1089291096626	9.68819216497415	9.69818203190786	9.63752921998648
TPD52L1	7.84644669833665	8.19819179706969	7.96175703696496	8.0723355425166	8.16102402949312	8.05672471644926	8.05924240447078	8.09346184637023	8.03533228866368	7.88379413584729	8.14567835080272	8.08692689227504	8.10348188212881	7.81431802239897	7.92931355932677	7.44091522820919	7.59928962612006	7.78077728541353	7.89884276307796	7.89733933154085	7.8855263990543	8.02061539504969	7.92594454581391	7.99085031487977	7.84741629042149	8.08915482748913	8.13205516661006	8.23461650162839	8.05766731827811	7.54705808846418	8.46728595630449	8.20244136701546	7.22301523636488	7.82563789427569	9.06113865329973	7.48301974375955	8.06184545684248	8.55198071287685	8.36975726767267	7.24949368637894	8.54222276850615	6.73938	8.43027697167028	7.85701549748356	8.60464125784184	7.81882589723579	8.21603724307858	7.83915643048042	7.41325386626159
PRKCZ	9.39460788436349	9.11320289660707	9.28233652772516	9.14941350107397	9.27185135924343	9.01240548965928	9.0694762005103	8.99798719595274	8.95979134210496	9.19693159820518	8.93472546288855	9.2871507528594	9.01866979448125	9.26812324021788	9.18959552532242	9.17628358618938	9.26012	9.22633395895859	9.11222517286174	9.09689523220083	9.15215532945957	9.18488742592575	9.04891411382397	9.11672698093371	9.05609064500786	9.21064773046261	8.92320632195011	9.0807015584023	9.22633395895859	10.0151334801765	8.4227060966528	10.1191542200366	9.70995209394025	9.75250209000095	9.46919996831212	9.37412283908809	8.07554019869786	9.07100616071929	8.5449912027746	8.15653708014199	8.96576753834828	9.56553632916969	8.53698	9.29903420652573	8.75376072663873	9.63212201180814	9.20515671256866	9.5226996323803	9.14099060554989
GABARAP	9.32764848094855	9.35865274785249	9.48127610726327	9.43588990704534	9.32546067845331	9.17903307470049	9.30214450108763	9.27177224219118	9.17294030960811	9.31564044572646	9.34166634632002	9.28871993586744	9.41213553895659	9.40007454229596	9.24411008370166	9.38357954602054	9.3757029734481	9.43845423415992	9.40725037427287	9.37832685057301	9.50371980211936	9.43773884765181	9.36351549634354	9.36468351877484	9.3757029734481	9.44499258082602	9.29409561663071	9.26658690991595	9.1226810542374	9.64412319947694	9.03165369535556	8.98931215489749	9.24280059747984	9.26087707204463	8.88066742505389	8.94819692993219	8.95537922680881	9.35327162464911	9.53847461757229	9.36195862928869	8.53178292792986	9.44951204617388	10.462698226425	10.5290480340363	9.74345649052858	9.67613446496994	8.72924479862403	9.31296746606563	9.24467620114073
MT1G	8.75546267051292	8.95467819861787	8.84493	8.84493	8.90971289607238	8.8583804426929	8.89800835511225	8.85408989008113	8.83628099898741	8.57235021451053	8.99485238915004	8.83557252232308	8.90201984832096	8.65448525208043	8.74633236906038	8.39496668044088	8.33393401780589	8.52503873171109	8.88916222749563	8.5853096312658	8.85408989008113	8.78745420159808	8.88748575994688	9.02542344016731	8.73759672837914	8.90971289607238	8.73390718455578	9.01170828937855	8.88748575994688	8.31464701301198	10.0518274253299	9.11192364475257	8.00061205336577	7.42497067899976	10.0193676269397	7.95622459599381	9.32067608957824	9.51389307704295	9.27600754687388	8.8150398015724	7.71947138497805	7.54788086478907	9.45268673515026	9.38444075827446	9.62242299151761	7.22203936808473	9.05635122585102	9.90981980635557	9.35214364205488
SUMO3	8.36029643078545	8.2303896019453	8.40863484342268	8.2385070242978	8.32504988297888	8.07673550059257	8.20644479783716	8.14563507003326	8.11081749098571	8.17297429185686	8.20682105999073	8.29717306239626	8.12651279473202	8.20074002567286	8.2571680928205	8.40034413740335	8.4484	8.2731072697909	8.00482094015684	8.10757990627627	8.20138692845362	8.01054348756396	8.10692156954339	8.17358075784723	7.86416521093796	8.35950631512225	8.17740998463487	8.17698862614047	7.59711767299046	9.15568692394967	7.42716369361954	8.28910258802137	7.86053991649944	8.51152313564959	7.73657	9.0750965415387	7.49783587921848	7.95216	8.17837666260244	7.42753793546698	7.93877973280935	8.68077508191781	8.26672452120265	8.72580771511486	8.09452652663172	8.45363663362136	9.22076674440129	8.05311881582032	7.96955410968384
STAU1	8.38875499290724	8.42091109870199	8.38273830555891	8.38615230109492	8.39882163720999	8.27118421236692	8.17780750415601	8.10168477738215	8.19121726512653	8.33065006954203	8.40653837333125	8.25826189327765	8.37201462479979	8.29820010491506	8.5159992679565	8.28900611731399	8.22491203514813	8.27226955272961	8.23964482253876	8.40213783235781	8.39601524115397	8.34025815113178	8.38341597823931	8.35737660013296	8.29039795517081	8.33728019036059	8.3456125011845	8.33152873148467	8.1826039212565	8.30563959830455	8.05091473971114	8.07239288876266	8.46927012194003	8.28860452000962	8.30043623186659	8.10095374393602	7.81064550482656	8.44301837925484	8.28851978019087	8.43175687861689	9.12180969138147	8.34721372279505	8.53042243904559	8.24533075514963	8.05358498882325	8.07728506954727	8.2312333798375	8.26169435813759	8.5164164603914
PPP3CA	7.77914286044889	7.59072500749972	7.68522051721253	7.78873066303523	7.6203568777601	7.98095285804546	7.89279791294485	7.98432451719604	7.94823509285813	7.86039857988985	7.58984289782271	7.7297728413687	7.46148327920741	7.72137726173095	7.84663876310441	7.80257608892236	7.76958177935769	7.88199778045325	7.71911260646198	7.74719541804633	7.37950061446269	7.56112601134221	7.20781807371115	7.84419876357116	7.48517838058163	7.57859651465783	7.52209406936481	7.57421232168829	7.98513955748853	7.69957012748069	7.75209592471682	7.6181481168331	8.04327217764578	7.76894000389698	7.50393293489469	8.05946085033187	8.12302220630693	7.07631150315939	7.93293853844999	7.75504544303956	7.56813684114675	7.89240588775213	7.37194195287831	7.45805054848495	8.17645535078834	8.82356082614158	8.73151409804308	8.12624369476216	7.64390990870051
DST	7.98725501358895	7.94636730747456	7.77685172869615	7.82939455759512	7.94878197230117	7.82442852092302	7.91747816076773	7.86969967640644	7.87734707202366	8.12363515352605	8.14990581634233	8.06389178868165	7.99202258667766	8.01282540638952	7.96749251635803	8.06132224816498	8.06858249641171	8.0524407957637	8.06858249641171	8.08665229900184	7.86746589392401	8.14490720860879	8.00321732479977	8.08126940235559	8.09461378821653	7.76462925241575	8.13045726279608	8.04971960444805	7.94521548967302	8.0573235349563	8.1052196299793	7.66739419521914	8.2431607835176	8.07433030322556	7.10243507255559	7.36269815318238	7.59241292704095	7.74891286486104	7.64719102568465	8.25525948224847	8.76342381900703	8.21732481200167	9.08522976341175	7.92584889556206	8.54551471555882	6.5617438455693	6.5126418289684	6.21989453868286	8.63059642034428
ATP6V1E1	8.50311	8.40870441300501	8.59791558640374	8.46983166483302	8.48978905022222	8.40833718359323	8.45143807849682	8.47726999059568	8.41386687614992	8.51398085398727	8.38568965141281	8.56562889290925	8.33468102662043	8.59023532774232	8.42420502226937	8.5228716559943	8.44687702914785	8.31670109822332	8.44177900812153	8.36503016691949	8.53349202462285	8.45489243639132	8.41562962439459	8.34652682677297	8.29857383540329	8.54629	8.38414264453608	8.45644340399418	8.33261843039639	9.70450417448619	7.30268090166932	9.22482221435467	9.86012139189791	9.86995448986696	8.10903106721333	7.5677256932833	6.67352960684295	8.51802053580355	7.17879514958522	8.22099453321979	8.97094133246468	9.6128574597622	7.75128870416289	8.10536100450463	8.86348219054182	8.72664345370433	9.45011627912354	8.84731508809611	8.07087977021733
HSP90AB1	9.66517643549676	9.44691207344425	9.94547963981876	10.0239649367277	9.61147943877735	9.84662202698049	9.71905975733207	9.83374614133528	9.79857165239108	9.44742384016579	9.47109774628101	9.77702411165284	9.45850346138937	9.9520532777223	9.53176326736392	9.93176900154658	9.88847310105205	9.79690694696144	9.8164241389091	9.63534900046564	9.85688950400349	9.82615525757806	9.78806580877983	9.69268166976806	9.67632451395771	9.92988622405938	10.0989433113395	9.90482070740519	9.16408916307098	10.655628384159	8.54485229737782	10.9475873512616	10.395310449946	10.4809349934078	8.60996072741415	9.99945959110167	9.25618575766319	9.33435880365365	8.74358487055359	8.82100227075819	9.27057462108449	10.7115382705422	10.2586892223485	10.1094648830951	10.7564793539673	10.3584999616043	9.8275360492396	9.83346436517807	9.22702077203154
IGFBP7	8.78452123885665	8.85379187504967	8.73804618699018	8.76169763131159	8.88137764161183	8.89050273844127	8.86247626757712	8.96036394451485	8.89207700059932	8.83084911050298	8.82941145293108	8.7198880138365	8.86172501246874	8.69801841150561	8.85076784610339	8.74376616198717	8.71281606775369	8.83573213991806	8.69029800036511	8.84568258501775	8.76066452899008	8.75068902012467	9.06994985968241	8.92372454734903	8.88423910939227	8.79215150884859	8.81602937267092	8.85856969267423	9.12382514702897	8.58884359111789	8.87620263217989	8.28028933902054	9.03718725712435	8.34492172382675	7.59128578353864	8.85919960455459	9.47563589255268	9.85155427116914	8.07171066607187	9.51960948489786	9.26809160873545	8.01993944353429	9.29909	9.4459124451309	9.20176696199768	8.80437744148433	8.69320413971122	8.94307582468186	9.2426631061216
SORL1	9.35916194281611	9.60217305491112	9.42209431964818	9.38540580466526	9.43302	9.46354208991477	9.46765962865251	9.39582244706911	9.56813880708714	9.46153703744867	9.42416255187296	9.49131930835889	9.39545846387698	9.3935694476265	9.46066928271441	9.38784648902383	9.23016556599749	9.45977565530553	9.28092296576734	9.51879898060759	9.52612388960301	9.51746928162808	9.3056717506911	9.37865617033849	9.41967375479319	9.45977565530553	9.53127038008711	9.55027358458791	9.47787899839942	9.34910978622493	10.2933430870208	8.82855784860245	9.44214405915253	9.22230073166521	8.92506954784655	9.83852629833384	10.174532220608	9.28384825556802	9.48467385721933	9.76644169680307	8.3523591207824	9.41906399820328	9.88062816524311	9.34356034968462	9.46186466168624	9.25977860796657	9.04794695313265	9.74332806139342	9.77222723902546
TERF2IP	9.36261766635074	9.21881072913848	9.33555662965026	9.31862016319556	9.29628513358114	9.22383339911336	9.16211019843476	9.2066947388146	9.21678856346202	9.28070602544815	9.36351232367199	9.41259923207765	9.14647924397175	9.36178837245706	9.31895906072086	9.46154782434096	9.48738194716754	9.32078663053816	9.34483232263057	9.29075427604691	9.29430137409534	9.23043523192501	9.19057716225798	9.33328838743405	9.12334165423876	9.27672175781877	9.31395434138862	9.26064283547869	8.92853348166044	10.2767208520073	7.88665172646972	10.2429448793425	10.1448172495843	10.2464440347833	8.67613182465438	9.67038544017988	8.1459	8.30575454111079	8.7111393992819	8.73901237818631	10.2237937354501	9.98380175641141	8.84081188878241	9.08627759962897	9.44152432140379	9.58188271337897	9.66259344225869	9.58082387287141	9.51078345583114
LANCL1	8.62655458429591	8.61187727213131	8.91397233241442	8.59713350488162	8.61785498292988	8.61685704307329	8.59451	8.61461825689117	8.71846281975391	8.98800846295109	8.74252681014909	8.90396257498357	8.35452629552793	8.84148976725181	8.70665800112599	8.94898883700652	8.75365115934453	8.79101042190783	8.84617968282636	8.6272446285302	8.81568556119554	8.81781702874956	8.45490883776727	8.82276101001626	8.74149382586045	8.68977272483833	8.87285049987672	8.80997945660397	8.14296003491923	8.94408883216442	8.66901921217653	8.24317951496829	9.62611856381028	9.32665367579683	7.3953729039291	8.00292	7.42270436789786	8.86685433982764	7.57402846239037	9.73334916720013	10.1598588471687	8.84753044953596	9.02397569758302	8.81140705992106	8.83282803169205	8.92122303150425	9.23137237010078	9.31833013082396	9.28010401207117
AHCYL1	10.3069620712822	10.4155516012636	10.3927010831534	10.3772006295382	10.3223101486552	10.2100324985572	10.3328967054534	10.3642558939599	10.1854706937981	10.3007532493017	10.4704124705334	10.3827737399662	10.4460400746426	10.4604432555111	10.3545275317044	10.2714409555539	10.0726579252564	10.3822059550356	10.4433681548329	10.6572667775881	10.5073953250577	10.5246545344698	10.2959722493281	10.4117169341645	10.4704124705334	10.3927010831534	10.4813588297958	10.3806549874327	10.0583843267837	9.82683876587647	10.8839613110997	10.876484313342	10.0633741136237	9.27124606024358	10.6347439366344	10.5153159574975	10.3317465947228	10.4699417071659	10.4551531730415	10.2781066998479	10.5712279342109	9.46204930928485	11.0239699145631	10.8561102896938	11.0575757209502	10.4555143030801	9.88387114600595	10.4748377880105	10.4423820220407
FAM127A	9.91229630266285	9.70404714008799	9.92681939943282	9.80229993229709	9.86749753933928	9.61248836174839	9.69491130373398	9.64831113426144	9.57440668383048	9.74474854501576	9.69832340110516	9.77222	9.69783831810755	9.85995086892643	9.7235624033607	9.87259981117475	9.87921000765937	9.89201716476816	9.75161260051024	9.69904894145241	9.89262549357321	9.79069268595577	9.72897277511332	9.71939521746099	9.78146014692698	9.89090283753267	9.59184144860938	9.67916062269593	9.74586201431625	10.5164930503133	9.52394540692221	10.053135350831	10.3177881620189	10.4355940653822	9.35289513711975	10.0142319856746	8.74241094864593	9.6017669790699	9.06085601655509	9.23658287867233	8.72610644162284	10.2928887057451	9.91920345895545	10.665649817405	9.79811340739459	10.186507571174	10.173829480266	9.9061063773169	9.58723793386432
ATP5I	9.57478335931637	9.54580706192326	9.51560396241878	9.56179259318615	9.63306166466598	9.50382956256752	9.48341711112936	9.45329490734975	9.4795387691989	9.45458002192863	9.30907954282279	9.58978983867925	9.62457176638753	9.53563361556185	9.51928600920871	9.43146890345852	9.36409667051444	9.51622728418182	9.62457176638753	9.35943765176669	9.57537983659738	9.57373980457244	9.58893992253067	9.62370400816005	9.56377058955014	9.59142132994553	9.2371016854422	9.57092289463869	9.51113769330062	9.94217236915255	9.22460312313277	9.99307487232414	8.75227174496828	8.81756760570068	10.2963462016801	9.99584437927385	9.89778051703862	9.73601249534772	10.1665720687634	9.36006363096323	8.05574623336328	8.97957665445062	9.52916990904487	9.9683653468948	8.84487857618081	8.98853233894542	9.32182228388628	9.26767865438287	9.8741222475294
PTPN11	7.79074142018891	7.87701886553809	7.76035620638731	7.83828953654755	7.78100329698865	7.89664601240127	7.86363116741509	7.93535297686069	7.95132276369304	7.91372773641753	8.0204620325231	7.86427557756865	7.93150101902551	7.81753110551902	7.87460540371757	7.80984568835968	7.88003896241945	7.88676273720164	7.96700899218902	7.86511323255962	7.79370110023994	7.94696216120909	7.89915976030566	8.06874125093521	7.94696216120909	7.66621	8.02587077833481	7.98422199374305	7.65127921940847	7.68278832089681	8.28701105960975	7.8822615736809	7.67098587895475	8.23771889068162	8.41358922492577	6.90123323036521	7.37408659170608	7.9503154088035	8.59330395937594	7.83744145858448	8.81548675875749	7.45182252647925	8.03198335346592	7.06394393982797	7.74677798539548	7.95400041529074	7.27727599144294	7.46836013276549	8.13713876158992
CCNI	9.32168091303006	9.50116507509162	9.34077911386067	9.43783551924575	9.34278029696182	8.94775387125935	9.23313075257914	9.27649896972549	9.26009136573697	9.54886052535969	9.49509877975079	9.33510056054113	9.47270099892674	9.44696476573028	9.36191547138439	9.47128483122273	9.43979407983571	9.53064867222331	9.37475744047814	9.26374443167989	9.30519257310948	9.48343094325425	9.41942179860193	9.52985058028587	9.36920942364001	9.35630245801844	9.56554931905265	9.47892202647038	8.64273354722046	9.6211284554454	9.24401744682274	9.34445796252815	9.58711376942137	9.17596361170014	9.44564544236187	9.42932183079665	9.26441471010089	9.55523766233957	9.31142076909254	8.40394508775494	9.52195583566102	9.67145309621476	9.67542189860675	9.20705368198614	9.54394406330839	10.2440886595387	9.30601676082309	10.0375866867095	9.22528048678485
SEPW1	10.3795143255302	10.2582714516131	10.5693838838928	10.5817875903492	10.3423240655127	10.4685535708754	10.4955952025831	10.4493230253643	10.4725932491974	10.3452233793704	10.4357678884585	10.5018454688709	10.3427273563627	10.5705698119241	10.2558317467015	10.5350375382701	10.6148390245775	10.6030052515059	10.5447087446051	10.3274976792586	10.5978741364324	10.5145452797677	10.450159117317	10.5577002082047	10.4422605349967	10.5934489240851	10.4076222303794	10.4951921485578	9.92572651912954	11.167916084522	10.3490204711977	10.9252135778316	10.2834418728585	10.484892845668	10.2094493670602	10.4159699940832	10.4760639014223	10.2157845272485	10.600211923811	9.92988567411708	10.1163901442446	10.2834418728585	10.600211923811	10.7070692780728	10.9249143556043	10.9137649729364	10.0548578234023	10.5832653628166	10.6068872943416
ATP5C1	7.7410969964486	7.68378599473441	7.86610499934597	7.75492513934733	7.80325	7.82281897119971	7.92492020571033	7.90268448319695	7.75470957877254	7.79009608540356	7.80791399984694	7.8645604252725	7.52090039247739	7.92740465679193	7.76354843756076	7.91996764022635	7.96387966952115	7.85488940667396	7.67522445633842	7.59986133940467	7.79221573036766	7.6533632052646	7.66833867385682	7.66000555000529	7.60503068088206	7.76144498577685	7.67335681466325	7.75862204630337	7.54927566475445	9.17988369905755	6.76518434122187	8.81963132077365	8.47787778176268	9.01240707344863	7.29153534584882	7.21347728358582	6.48944382590194	7.1654838763971	6.98020219166192	7.20631315013662	8.1847410115349	8.39234799104858	7.81203370289737	7.42195175378523	8.31199317055604	7.71879619837463	8.06705371464168	8.20445077096868	7.88620221940207
RPS15A	9.96264025300333	10.0356933136496	9.85867524774126	10.0383866771862	10.0275565092133	9.95415734545947	9.93433212053342	10.0251580236934	10.0536529990717	9.9289728080824	9.89405059609079	9.92729321865684	10.1435739070124	9.87547437107066	9.99565509798951	9.83073340973757	9.77275465206399	9.82774744077376	9.83073340973757	9.77078977894227	9.97175773706816	9.92980622696704	10.0206135052731	9.98651	9.94058193515985	9.92657937335683	9.84850141441564	10.0104302143928	9.73560451630301	9.13305234861602	10.1179038025157	9.0593674597072	9.94157641367832	9.61977995273675	9.74552576235228	10.2281683843649	10.6948924801728	10.3946476101677	10.1828827870963	10.3062576178916	9.90517674095993	9.36796541894861	10.3491824227575	9.94935583178784	9.99412880902208	9.92292824839565	9.84393251477248	10.3024042639512	10.0042345112881
DNM1	8.41858299739238	7.84562904425341	8.38798880138423	8.05833454119529	8.18347338939556	7.81321567771167	7.95369593720822	7.96868540800302	7.76843982690112	7.89386856994825	7.94564516504912	8.07775829173464	7.6197898439722	8.20611270092789	8.13743270231824	8.17662318329553	8.43250267018563	8.3075176469177	8.07993181252613	8.07164226580374	8.03253766373863	7.68910778404227	7.70974143727066	7.92437601649931	7.79885594372938	8.27663106601353	7.58441056793014	7.71297304664923	7.8264345441233	9.66628757358235	6.54519912133314	9.37156682152201	9.1982153265591	9.21142183303277	8.06400443291651	8.22594750649763	5.62522564464218	7.40781731036224	6.16760847250636	6.31418970244175	7.29391555289752	9.44042168889342	8.15120133176826	9.26625623938292	8.47940716576478	8.97963518144549	8.70878716137776	8.36011412092363	7.59383627918989
ANK3	9.22756030780942	9.09237732144712	9.10175855256655	9.12972441928978	9.02468280130039	9.1907649357546	9.12646754938626	9.1507554969824	9.25156841312823	9.2659233896505	9.40545318305437	9.24733379638574	9.25780203752189	9.11398158547789	9.05627122308026	9.49642766399409	9.29017022517433	9.37920813903117	9.18918047174338	9.17913366661067	9.08532844704614	9.16099977343957	9.14556955753501	9.14524963653971	9.2414657141119	9.05019820598176	9.19820370902877	9.15770681567416	9.13565239502897	9.10887081937869	9.87063366926186	8.38747619361986	8.92934874829798	8.3446274887061	9.58970751121387	9.61566735242346	9.23153056287284	9.21063231638816	9.25497011849729	9.62632802232156	8.70911884798948	9.59934316846902	9.20028430514842	9.16469506529494	9.08104232462584	9.77849409252107	9.7684567871901	9.35498102527187	9.55552115329131
ALCAM	8.32453281646129	8.36463245832909	8.2918705900524	8.34912429870155	8.29797543274547	8.30181009984456	8.27714095810607	8.26970064194815	8.33229857322351	8.50174149503037	8.17853125897738	8.37036100611294	8.21151033147419	8.31687680678018	8.2567659070142	8.25727368370151	8.16633196776287	8.09653488354767	8.32532423092921	8.33044963261703	8.31162385923923	8.36658746608412	8.27939830508956	8.35004440452419	8.31856478010381	8.35771452385833	8.41091303305078	8.36761732837675	8.50174149503037	9.54909071307545	8.97244197822855	8.28051389312115	7.77569373072098	8.74945433032244	9.43469650921095	7.1708770500218	7.60570656688995	7.62132769107585	8.62367364610775	9.61504459595866	6.45071746283235	8.75447925434262	8.09593010976953	7.99948640041692	7.75117878497771	8.21845807605597	8.56195608975782	8.73757111165931	8.65153580295858
NCAM1	8.06118206958169	7.83796180978613	7.91414415927151	7.72017809132218	7.93532644096938	7.50023426064636	7.61701472443885	7.51148733602855	7.52911750363429	7.87424146366791	7.82193786412162	7.87876876959739	7.65895724285681	7.92112369885769	7.87086872887716	8.07522149411761	8.05839323543418	7.88302416099649	7.96371704900307	7.92410165962889	7.82348833103587	7.87260951249003	7.58201499259465	7.69667666569474	7.92065588821637	7.85086048507236	7.7564845486035	7.75112109018143	8.09285947858595	7.21623249861512	8.22944022180787	7.5826245274019	8.14199528475562	7.73635629844074	7.16116325473405	7.37974317713466	7.64340642020201	8.27439902157616	8.02911300978396	8.44416890638473	7.90011099509281	7.60342635837608	8.34271452213002	7.67912589424332	7.57257816830237	7.72758500832983	7.48622709458301	7.75643801326325	8.13789649179428
APLP2	8.57224843022095	8.57701571238844	8.75259083376108	8.60335356951641	8.60051479110071	8.43521937169382	8.45749622788328	8.53664864893039	8.45749622788328	8.34852640300167	8.6471564733699	8.41880915318512	8.53720425099667	8.53223762696651	8.49454108053784	8.68104055973122	8.54042085077771	8.54924903072061	8.58129158050441	8.49169258753241	8.63363959983592	8.53487452453405	8.58860156388097	8.63179101909233	8.51467326214805	8.61841029374533	8.53918305523798	8.47125400539824	8.20301351555543	8.87096335651584	8.51596476944635	8.79249524377907	8.77290768736128	8.4768913367155	8.05766578615197	8.71259805370505	7.78659626048896	7.97931402439645	7.78107073927526	8.29973609552782	9.14701	8.88164005985085	8.93430325397232	9.03404417449664	8.62452829780812	9.84344432772389	8.67578021740583	8.70192219380485	8.38057740950054
NDRG3	7.69652403103949	7.58815141603351	7.62801478891433	7.52904130017719	7.61972574714163	7.6037679533905	7.60247007355126	7.63838028497737	7.58019	7.63190430751788	7.54094238053802	7.63639847514365	7.56916228245991	7.67971757012412	7.5793102778519	7.61828642665881	7.55295281612183	7.66832781753374	7.55455161291529	7.55104574853199	7.54313113908535	7.5328875753783	7.49884433717957	7.53246959447232	7.6037679533905	7.5935836579332	7.52452823142985	7.5746971928534	7.65294630442908	7.92462986933067	6.61281315964087	7.19651670651482	8.8606001816797	8.96031514814362	7.52193634413639	8.71139735167234	6.08354344943429	7.15610466114516	6.81604134097361	7.68253815263748	7.48777506080446	8.74899616207785	7.30797188220363	6.78695133317994	7.79182631641734	8.06822357713587	7.93127729770191	7.41113624902251	7.64035817904249
MARCKSL1	9.42217402252858	9.46581646752895	9.61051947580325	9.45598461304223	9.44020404726214	9.30527221247455	9.44544141643708	9.43090086019105	9.40826154865872	9.54744286625123	9.36993730345851	9.3853797360822	9.39724415665899	9.45358612752231	9.50029936866211	9.55975373579365	9.40903374263845	9.5857299252281	9.58453861910607	9.47104733607061	9.61733879583313	9.53871991394707	9.51830216283673	9.38189607928599	9.4921396071178	9.53418858366807	9.4641214174785	9.34637496355778	9.16498346538933	8.51755107862637	9.72445552779738	8.43030235668608	10.2632418553864	9.39361838016566	9.44507900346881	9.23864239466532	8.38420087973078	9.65106484708232	9.58772371386043	10.5729338502245	7.92940180669723	9.69421244947335	10.4164877226204	10.6338251182632	9.72783279188512	9.86517186341623	9.11681041713276	10.0985578404885	9.77040824141286
CIRBP	9.11261700523846	8.92340333651529	9.01654578410758	8.49611794401098	9.08020099494798	8.41324782543525	8.94082829734253	8.92092895192008	8.94917592266972	9.06127111900176	9.11798294826086	9.01567802937333	9.0522971120708	8.94429289325464	9.15990030323648	9.04981570465595	9.11673694928052	9.03971785853319	8.87664206360798	8.77960640910683	8.93174467532719	8.96253992968332	9.06322901576163	8.76824673732486	8.97044298455052	8.8547712114824	8.42827857362184	8.64418109576355	7.81092233609498	8.64814599231526	8.40986755757714	8.40712540832449	9.62347304941298	9.35030459569355	9.72924332199293	9.19335414932745	7.92579547245887	8.83021351739786	9.56006619698941	9.31964838545697	7.81278012065047	9.0996759330509	7.88433024287849	9.39633675242857	7.82787022195767	8.4109692632589	8.95945190486861	8.9202451085666	9.44322162495985
EEF1B2	9.50306691687196	9.61426872590324	9.57025964134229	9.67359026166052	9.60790212230487	9.52576708473497	9.57915594268031	9.61539158123581	9.6309006249155	9.5694255495572	9.65996707746786	9.5889474563476	9.65996707746786	9.5780549305522	9.52316463263759	9.64000104577073	9.55929417451904	9.59492481183338	9.57752662143813	9.37868358985732	9.6417862086662	9.64431652177473	9.63255463596293	9.56160565452082	9.50306691687196	9.63047138961233	9.53830514299585	9.6541839302805	9.34317206203905	9.63493866270848	9.62293490188505	9.66672956007569	9.48613792168741	9.70951396584187	9.20134632183993	9.36460185103935	9.86863108314923	9.98092558489807	9.75623	9.63985097973078	9.3666367533793	9.74549441177299	9.4964883211566	9.14905609042891	9.61978061245046	9.62732387231311	9.34797170392342	10.0335684436166	9.67345498350237
GMFB	8.72787802504341	8.82155595548128	8.68301040826232	8.8074234312774	8.72295163378602	8.8623247140485	8.84291652069895	8.83356042980279	8.82666540396441	8.89081413845194	8.93004806428549	8.70513182391496	8.93755294943358	8.64354802586326	8.80860332576405	8.67261198223049	8.62494638970915	8.74872090072192	8.73432944958217	8.83177428343771	8.78602544370523	8.81139048169854	8.80457351950961	8.88641359747851	8.79119707626161	8.64212620241652	8.89489985244131	8.83098087996841	8.75807581733751	8.56356161961339	8.63419414604192	7.72654627060316	8.19895592523666	8.04209190629409	8.06314782941908	8.56498591758909	8.95223500424733	9.17150563113442	9.81684580117837	9.60013509164951	10.3943137732211	8.27302518913669	9.23858147806033	8.58507306825265	8.22393807820562	8.85397184237231	8.35201265004163	9.32198374785141	9.26923759643359
CDIPT	7.95563795896806	7.83502268913467	7.80418440723579	7.77177066251747	7.83789615598404	7.73101795875801	7.71976224845669	7.71248264192811	7.70464331984695	7.73705766911736	7.75695375987823	7.82432333014718	7.76552174528223	7.73705766911736	7.82808139766511	7.69494335424729	7.82808139766511	7.72322706889937	7.70219218943637	7.8809279320916	7.77714716531515	7.76991645710786	7.79673756358502	7.74248196745837	7.75266849518469	7.74043040390811	7.70135646323251	7.72524253089867	7.75945544994141	8.68224984515998	7.47935838996442	8.94681708556407	8.32149947422511	9.04475440928793	7.42148062950603	7.42414128937857	7.12365587824188	7.64969448931759	7.49030816475629	7.63325484997652	6.14470824688155	8.14847083798491	7.33706121389639	7.69541867155302	7.43960535137677	7.90335524335451	8.24119191912154	7.84923007889982	7.16724786612276
ATP6V0E2	9.07989533130208	8.7387212054234	8.94214884737898	8.77168942205892	8.94341300282429	8.71171542130547	8.8625445550913	8.74810004677728	8.67143127225905	8.72177884972605	8.77711017618454	8.94712791778688	8.8743151556476	9.07848250020813	8.89169355838695	8.88517065621248	9.03460551909507	9.07848250020813	8.93559191535347	8.87841239376744	8.9827925408661	8.83123485908041	8.69045782953931	8.79329542499686	8.90108440064592	8.86220672590072	8.52497301295529	8.65178730695925	8.48966299865061	9.77111319954669	8.30924276893846	9.31175494179922	9.68264385567447	9.86166915313435	7.87484035124812	8.70753160849872	7.82690025120356	8.93609229948762	8.16616167682879	8.70599651564397	8.0130015553542	9.97710535825141	8.02931267585398	9.39556069194616	8.61594631632481	9.56971464375027	8.25505587838404	9.02770945784353	8.83255121609487
FGFR3	9.70114547871902	9.66917041055122	9.62491148955771	9.44758998022131	9.68507372608669	9.43376473354933	9.55101295315213	9.44311391198984	9.47703751587626	9.46054629046173	9.65904136526427	9.49729156486768	9.74134617805328	9.57589115309921	9.68285935760288	9.23915204953805	9.19982637514006	9.36418126935085	9.62403190249264	9.72294626728815	9.62969361040519	9.61217700220235	9.56527078447066	9.62403190249264	9.68107044524987	9.52501234672167	9.33923660591539	9.29627741614969	9.45998922460437	9.11977	10.6268811376945	7.70533600807106	9.72929755199412	8.6621370545455	9.29916676852218	10.6431817032822	9.63047196418504	9.53690169271125	9.69526045821613	9.76380109840941	10.9536837695818	8.72030800905636	9.04471778716895	9.90323856791606	8.51270484958395	9.37640001163951	8.86119024551356	9.28647796805937	10.068603054955
RAB31	8.80079137365467	8.95098522010585	8.84576619589126	8.91687702402584	8.88730424935172	8.82759826143363	8.73890055245238	8.74761456009118	8.77495200047362	8.77495200047362	8.98377459119214	8.63053917508389	8.95562043869172	8.72561183594937	8.95309943359018	8.64384884786827	8.59090733541113	8.78106716276791	8.84576619589126	8.91242008206715	8.8297973279729	8.89997358546679	8.85852854838976	9.0140272755129	8.87018988212573	8.84354158710051	8.82547950890016	8.7821374582775	8.77636203041816	8.34641189018391	9.43909307122613	8.45030847440813	8.60770829257842	7.87505068580159	9.37992312429759	7.98155832176313	8.94801926875754	9.24121629278731	9.39058547116686	8.71855115742468	9.60722533605471	8.06764267203002	9.43262779273734	8.92188870428152	8.40659016044924	8.36701400209136	8.49466139721187	8.43868504991209	9.59312697771585
PRKAR1A	8.62243748162009	8.66358749562618	8.65719542598388	8.54410305322982	8.69449930215043	8.44915502006146	8.71062326366131	8.78241470603223	8.70808845686432	8.87988679625123	8.86398862490162	8.75984894584939	8.58906	8.8481771277497	8.76890425685145	8.89528026197655	8.91959675522209	8.90563257712967	8.81365837625296	8.66767182083972	8.70619079810698	8.67832051788989	8.62781584302869	8.8759022122341	8.68715764757685	8.64571411708738	8.86328922732183	8.77211492873634	8.68320731904652	10.4648514352026	8.02379876053981	9.94165558375392	9.19655854324922	9.80857666649886	8.47768845801632	6.85577999574621	7.0591989779332	8.68403260884549	8.0490587603709	8.68868054755719	8.82437068483253	9.32478533212736	9.11773540801835	8.49194474621756	8.67721598791947	8.99130323388435	8.85240937414699	9.00023119388889	9.15299668752843
RAB5A	8.89580575841491	8.88405265324944	8.81227984589211	8.71264149382533	8.83741173180645	8.89684	8.94762383748344	8.97019360674686	8.89344698888205	8.92664925515684	8.95097585203908	8.8451238039816	8.71434508399996	8.86394945686037	8.94278116524193	8.99282817660337	9.02100477536826	8.96378713779645	8.90515134111238	8.81973898444102	8.81195408707848	8.81636111395685	8.69672406185458	8.85093352986367	8.7409438854827	8.6980959187296	8.8882814598312	8.81527013465061	8.54504001407242	8.93621009646175	8.17809262339915	9.1970134838459	9.31313596550407	9.2305701188757	8.52193838663998	8.60559588854325	8.3193838898931	8.73621062573958	8.76197248825065	8.68641315316603	9.85619469689987	8.74044437659919	9.00724259509559	8.66487775312512	8.77441729065056	8.8672557710213	8.96293977343066	8.86183706185758	8.94463654015967
TSPAN3	9.16584968020003	9.16280139497576	9.2552870124609	9.09728551014745	9.22017968494447	9.1472089827978	9.25722963299648	9.31447526953582	9.18061771427025	9.34612405893188	9.23943944188919	9.22345532427705	9.13815910279023	9.23085359182344	9.25240918335243	9.34069976059086	9.31930733280528	9.30185679919196	9.12525079095377	9.14468609289002	9.21050184254818	9.17120383718402	9.05420779976106	9.15566473865359	9.12340807845495	9.19411515073174	9.29382449460721	9.19461935147792	9.30937407409838	9.30312580729145	8.91333263741652	9.31216110274823	9.57984791633968	9.11586137035223	8.79692320264535	10.5431600167675	8.76907484746114	8.98931388649629	9.08602344386208	8.52362736446571	10.0780986377251	8.96939626285364	9.14279320712111	9.06868912197566	9.47859721381657	9.33579038147291	9.2468476442745	9.1014671642841	9.52921011878684
SPARC	10.3184459483548	10.3551986978452	10.2815775213547	10.3061531055781	10.3257242909409	10.2390403626129	10.2146505747723	10.1848668714312	10.1361266919512	10.3109520216184	10.4033357907702	10.1717781391527	10.3132813428695	10.2773903047005	10.3940465997544	10.2264530248829	10.0483901787073	10.379866847001	10.3214344477931	10.3671077051586	10.3318282055188	10.2315540133313	10.2633070916571	10.4000904709666	10.3248449076512	10.3578281657668	10.3721275283778	10.3223	10.2782384880638	9.76328477383064	10.7917835821285	10.1260278660812	10.1271418787984	9.62717843933751	10.2649259293674	10.987455875169	10.0165839150233	9.89388516494212	10.1089061939512	10.1423392110317	11.5857087927368	9.18963274402241	11.2417407353854	10.5082020212133	10.2895378239152	10.8059374595462	10.0425281565749	10.1258341507799	10.3551974919902
JUND	9.54340049592988	9.52160390846768	9.46188038989658	9.57793253818369	9.37686816633077	9.37601605609474	9.24128170590583	9.33071420671472	9.43644401218518	9.27471585468156	9.18338161128396	9.27445435082149	9.35935027693648	9.38269234427987	9.54756914463008	9.6113639259309	9.42321096006077	9.58387887390987	9.71057601043657	9.60599355842778	9.57831513631479	9.59409057025895	9.72835939086058	9.65910120788992	9.62941790095782	9.55956962172491	9.35709538905223	9.2774470348737	9.50057903296514	7.97473509612541	10.0154850681259	8.65584050253754	8.76052606753161	8.56256598929506	10.4802944792259	10.5890444855629	10.5451117151437	9.44979153859175	10.8570842487378	9.81990040140048	8.25769622251979	8.50535893375372	9.84611205335793	9.77043785809375	9.05957861559256	9.22075114267705	9.15897625663365	8.95014428212346	9.74962730974141
NISCH	8.68802825235032	8.61486490573973	8.6002918333472	8.49688395608242	8.62174204255014	8.34002071729572	8.40541091119646	8.34553019614246	8.29066057761861	8.4753648594557	8.4558394199998	8.54182067241334	8.62303001526123	8.55864807107565	8.65161428159751	8.73736817372597	8.7927738463409	8.68235190410144	8.56608405695862	8.66950983586466	8.5432734135268	8.55667	8.56577820147508	8.45477952347361	8.56608405695862	8.58789527441627	8.41604421329156	8.40250822807567	8.58568116380258	8.79355773754572	8.15086896807036	8.49054685805334	9.09445128480861	9.18766248119268	8.20458225529029	9.32911531618802	8.13109074740191	8.53022747481575	8.11364332074527	8.23501501128148	7.78779503862258	8.93709574979223	8.42477955339701	8.7808892304054	8.4696126950502	8.48237099362509	8.50730583501966	8.23822683635993	8.43584294010817
MACF1	9.05601064500608	9.07807247932864	8.87316407935839	8.97985317401982	8.99616083842605	8.84274928392395	8.84239884291026	8.86300996534202	8.84825839858932	9.02131723612594	9.27027323442417	9.03797492047437	9.17388223470722	8.94355855510281	9.14715152535226	8.94966224675024	8.92798098680456	8.99917515167563	9.08924506979765	9.22614269490778	8.94147902293905	9.22065688090165	9.0986829781286	9.15673124128519	9.18471182313756	8.89100467326367	9.17190466602877	9.05601064500608	8.64502598946799	9.04738995959148	9.83761588095505	8.9208073953302	8.74468768833502	8.17828532028611	7.53131265509718	9.10487413960803	9.45216816062594	8.74752443378798	8.69002216467401	9.51004538680755	9.10944498007936	8.9160416412726	9.89980629616271	9.58527535420695	8.99958804210241	8.97624244045081	8.7345447864195	9.23066658664282	9.11909551187092
DDX5	9.1564095669512	9.3776687996205	9.1532673677397	9.20305932063607	9.21839199483668	8.97377456331806	9.18642196605607	9.26866318385654	9.23422309723859	9.58840632522926	9.66521399685252	9.42510445846037	9.20829303199141	9.40179065815035	9.32978285897215	9.4586736954279	9.3874720006326	9.42931039738435	9.57135439167623	9.44585321951968	9.26712310071409	9.51280909801942	9.46437980001947	9.41222867336809	9.54031800504483	9.23656474926671	9.68596144197024	9.64758838083755	8.74733834823524	8.98307261031233	9.08895681152802	9.47023902061416	9.41582708821878	9.03244980200534	8.7665172813369	9.20268226138553	9.71298478437193	9.63933713149303	8.73004011418631	9.52237341653501	10.2795126547014	9.1304329856474	9.78066723998863	9.51944808665398	9.36978799260798	9.1893660713775	9.53218047059056	9.53218047059056	9.60488964815449
TSPAN7	7.69702379263121	7.52439802988798	7.82155187496873	7.49383046438153	7.78796367873861	7.22341248937273	7.45996130272625	7.68052917814784	7.36792462907722	7.6266510923596	7.78824790642687	7.65961145620988	7.39855701470618	7.78878486525193	7.71038372154475	7.91129734198565	7.84974773113367	7.87785569480354	7.64746178786806	7.54549948786661	7.60842014324625	7.50319825718352	7.45468190058372	7.62582370409004	7.3764352962717	7.72273202159856	7.61843597436745	7.64969854995282	7.05479697469817	9.22560361388484	6.32838077336534	8.88607355424033	9.27192334910813	9.88454863410704	7.52533661960316	7.06620473749951	5.75971266068679	7.1306596731252	6.57808491117797	5.97058705547953	6.29871948380259	8.36899903708355	7.7915534168612	7.95236232243059	7.79508148739595	8.21241272606304	7.75598303244096	7.26967317360599	7.5087050032925
YWHAZ	8.80377923458486	8.71083436918761	8.80166368079332	8.67619063857627	8.70504460950094	8.59928112495797	8.7155294085789	8.71949861284351	8.68457314945502	8.74223751303809	8.65582614081214	8.64440766889601	8.74007087784913	8.61853399744489	8.73235191358951	8.88396187646237	8.74442538749477	8.73094134347238	8.51435226600747	8.6282445414927	8.6342319098986	8.47932343000265	8.7023827919593	8.59862372788958	8.50550682359571	8.76220511267342	8.5790742676852	8.53342716438824	8.02833383610504	8.57020364436923	8.10744011442085	8.57856888093933	9.28462498135978	9.40377680446501	8.03037929519997	9.29141134681031	8.44706672064975	8.32790143701098	8.69670923179258	8.24902347031237	8.91435136002692	8.80445481807124	8.52082435349717	8.53612082688592	8.51771402915562	9.06521301704306	9.1860906515831	8.91605371308868	8.62681476406562
EIF4H	8.92479153413877	8.93594222788009	9.04374471139888	8.98589073367233	9.00548631088239	8.96774309745978	9.0292839096395	9.04484572352698	8.99998058955891	9.10256797685875	9.10698227367513	9.06551332199985	8.95867305674816	9.0732046788152	8.99027408377646	9.17075966692758	9.05343547732518	9.09659040576218	8.95451845290022	8.96272284613305	9.08211250672452	9.09659040576218	9.06294061317156	9.00139554339821	9.01148344675484	8.99924652138077	8.96685628055936	9.07961334117358	8.7356188919792	8.75580703731336	8.84570875590008	8.8223115348511	9.03479705912275	8.94348468348682	8.48098316094173	9.10595667619383	9.01600206820786	8.84271468126555	9.15064537024848	9.39457752179167	8.61794696997845	9.06592683122735	9.66783570913638	9.51847881791223	9.60476022113047	9.31094594426527	8.81647782393531	8.70593300083019	9.0547347256724
GOLGA7	9.07131231159957	9.20482227726441	9.13002414736259	9.17654264098293	9.16605795088652	9.13068781325603	9.20146827600825	9.17723201098532	9.25125716349182	9.18759076408215	9.19523465161459	9.18796585287066	9.24471931544094	9.17005057714933	9.19154078908459	9.31562064434332	9.2285440429375	9.15460479562918	9.11759152199326	9.07263236562927	9.20920999689207	9.2149141138041	9.20829174829762	9.25023555713347	9.24008797813402	9.04887776037518	9.23160554860764	9.16319386426571	8.69269143947061	8.74338272919749	8.92559561600454	8.85410400621889	9.00862396106604	9.00767561940929	8.82095651493658	8.79320102147971	9.23428650097541	9.32644592269376	9.40052747098742	9.74170936055904	10.6863369330222	8.7463518977477	9.32188106512872	8.88958064932795	9.14588514359579	9.12934697898154	9.24027282814667	9.01676590945654	9.25823197481342
FGF1	8.6185007537095	8.72364283773238	8.63123567124314	8.7515105222406	8.7002367012965	8.70429484063256	8.67723096661195	8.7093014020862	8.75546948996395	8.81296284222326	8.83927517860947	8.62742617076134	8.89852425350988	8.62042758988238	8.77847400177208	8.61609383683425	8.50536504795216	8.68005572516781	8.74339610691921	8.65057289009371	8.73846751220826	8.86644463533512	8.80449325090119	8.82763535736317	8.84170888370606	8.69424218142084	8.78181665220417	8.74782131926649	8.51036330753366	8.2244885136312	9.2184408503278	8.09413508593042	7.96364016487066	7.7719505177918	8.99499913438337	8.71691426347353	9.07770256903209	9.18205602072859	9.88008307498417	9.58974923534988	7.98538485069217	8.38828654731357	8.78846263320536	8.91180477751715	8.86658851755047	8.25019666986608	7.55685021331738	9.00627499647158	9.30757408991581
RBPJ	8.23157903857599	8.30414021503658	8.28765051628705	8.23410466321638	8.15141089404773	8.26855303599035	8.24748431722398	8.20541746385019	8.27364687294291	8.40966712478784	8.39871586676172	8.3786926071842	8.23221864608386	8.13568210561551	8.21428291854885	8.22341852461863	8.08638903583771	8.17537214889229	8.28175363131907	8.37382467488379	8.27631879275257	8.38624718825874	8.27703417926068	8.06948864594408	8.3786926071842	8.26855303599035	8.32409648683685	8.35065539223107	8.33237844406416	7.2975086424738	8.38975764810337	7.19482063777728	7.67272326932846	7.57892871072726	8.79282194081912	9.23912111903882	8.69767208403449	8.09422972749874	8.96692887114932	8.7924213975758	8.06065807455613	7.70210309847955	9.05562893828224	8.4875046716524	8.26417845563254	8.64514209371043	8.36969460869717	8.31339421042038	9.0286879416724
FYN	8.77971520077824	8.90633765626072	8.70260346504247	8.79991145871712	8.76250134752616	9.13789865391025	9.11846144533704	9.07503818177763	9.07634876051186	8.83189265424092	8.8989752342408	8.74127529743866	8.88531052067824	8.79640352305032	8.76959505296613	8.75171057424075	8.73668545543561	8.85116897183552	8.81348686901674	9.07945864995371	8.75171057424075	8.90713574819816	8.77170116271119	8.90075867933733	9.02707986008072	8.71252546527108	8.7770310388491	8.82384562211356	8.90966137283855	8.72407064184201	9.29861316232436	8.54300428415948	8.23259366395992	8.50299346586695	9.27089588124518	8.26479028225808	8.76128050236888	9.06738942077371	8.65950978249089	9.16674668889298	8.22247091180617	8.79864746980138	9.9462458553612	9.52155582991743	9.20073962693581	8.62094081908745	8.36827636926765	8.72278339580192	8.72278339580192
SLC25A5	8.97938779899434	8.94951949346404	9.1730581939762	9.05051391828675	9.07642023324143	9.08893129827466	9.16010413973446	9.20938510506867	9.13985442430689	9.14280801970732	9.04435854044941	9.23431856163741	8.88036293615034	9.17986940409157	8.87970553908195	9.18209881547172	9.16441591073993	9.0638275426809	8.9080018563115	8.76573119477188	9.10699901256763	8.95903683543009	8.96854188308304	8.93344761220432	8.77116029254938	9.14506791364012	9.01314001259985	9.16770707022186	8.59529517206491	9.54953869533093	8.67752662341292	8.86329431487943	9.43782432606729	9.59167254789563	8.60656131259319	8.82490176502101	8.84981698196807	8.98224799172599	8.8825800671251	8.77994402544641	8.74222821082112	9.05656185558191	9.43884845306697	9.1990745863756	8.87481080061222	9.11297189359513	9.69071302699013	9.0320970415225	8.62366167073366
APOD	8.87298805672194	8.76009957086505	9.29811582533359	9.3117733671215	9.08108938708842	9.18049651239555	8.67424063155426	9.10953468888473	9.30359875817628	9.28136540140612	8.97766260595932	9.15616362481033	8.9713478463233	8.67013728830013	8.78750526468749	9.12685402820276	8.78414867619678	9.19598696613212	9.30746488577977	9.15744290402662	9.28404219187836	9.08819591157455	9.19165440726476	9.09534953782946	9.16889389694457	9.34878350623361	9.17639100073065	9.13295887089583	9.01233276465516	8.92400426117843	8.73207952235791	8.12265622648983	8.68557334810886	8.01864678473982	8.24528702973991	9.31108521025325	7.84317437091684	8.28578183301174	9.10554013527551	10.6433880831411	8.67391481224352	9.87428579322805	12.1607310284403	9.67037830810248	9.55221119464911	9.4711116055914	9.12656438748342	9.34991373251258	9.00730106794289
SPP1	9.78704294548119	10.290601108771	10.1588813434013	10.4163014540946	10.0210281101914	10.6165639091483	10.4461317256325	10.3144629939027	10.6095257045448	10.4640546792626	10.1261836727588	10.2708852672923	9.6407847227533	10.3795832583168	9.89838581657402	10.3492934184173	10.1504085573356	10.2579092929775	10.550632063613	10.3151776337973	10.3722372567328	10.4490013295538	10.2921772431055	10.3844808212962	10.1713011640037	10.4479206379855	10.5415563776261	10.5368109096819	10.0659253633803	9.43947493191184	10.1852777998415	12.128303930847	10.3166617172304	10.3331251254022	10.280572155127	9.45225738279259	9.50120916084273	9.42122457925031	9.75709878949909	11.3103144471816	10.2336542780817	10.415173857552	11.528600417976	10.0032145893772	10.4713483221128	10.1656768968583	10.276431155722	10.4293198575347	10.0053670140233
ERH	8.87646779164369	8.89788350718164	8.87487661491556	8.7716738950252	8.83066830331555	8.7774625282378	8.90078658074391	8.87591761576075	8.78410377473964	8.66638632944126	8.83066830331555	8.57073406268657	8.8601229020436	8.6974717250371	8.90815427346465	9.04059383927765	8.90078658074391	8.9154548049824	8.82562001216956	8.83837198424559	8.79858366021339	8.70671933108554	8.85197549030327	8.76676771671238	8.75376356980213	8.7494156354695	8.64088914311126	8.63516595884538	8.75207524604699	8.99548034320465	9.24990211826367	8.22390691864605	8.54180168869695	8.16350615590541	8.28208966126317	8.58719327000143	8.93616582096936	8.71733720259383	9.13043749449528	9.33625187681307	8.48696904888836	9.00702647215853	9.32036874270864	9.07306034775091	8.63503154661833	8.88877998608247	9.01538730540128	9.20971876387092	8.6875957749937
NONO	8.47685941624864	8.56701011262665	8.47889458496094	8.55336678082847	8.45086548736115	8.45182299061684	8.4932035806377	8.49593341796038	8.4854057584753	8.43680270429089	8.58286828356017	8.44740137925671	8.50517550070172	8.44364817559186	8.52429174808965	8.47399532962783	8.45867534818896	8.50749062019378	8.54161375051583	8.63185694827195	8.4935869600451	8.51292417889567	8.58495095764223	8.50852360448242	8.57871884858194	8.53589011435163	8.53034960837365	8.47265479545932	8.41681654016874	8.60200989680268	8.6340187631119	8.56968814465102	8.6693143450985	8.3574705587716	8.61165790300842	8.67835227239883	8.35622452546304	8.30279584268463	8.46337856889278	8.36592328873243	7.17202469595068	8.74652831678844	8.88604371451724	9.15780926278611	8.58557208727154	8.61571803314932	8.10179266269856	8.64766344799661	8.45816995517176
MGST3	9.71503544872432	9.65111299980027	9.76460315188514	9.67753049260242	9.74446422897375	9.71619079872148	9.72838655335493	9.7058015670202	9.5674913220879	9.66652698751869	9.63046222487167	9.78833256409534	9.56684184169631	9.83534010793766	9.6863952882728	9.66552235263663	9.65430651806907	9.69383229404302	9.82537628763655	9.62455293900405	9.80093635779588	9.68164831989585	9.66109342881681	9.66004207019466	9.6359487163325	9.69925488294423	9.58091707025756	9.6856477854049	9.50822534577178	10.6207250328095	8.83056266046937	10.3652948506536	10.0001274489808	10.2485315742072	9.78750778198969	10.0369834659712	8.87999699987478	9.24457	8.92134158795084	9.00915507049325	9.1867250452684	10.1852741999948	9.93004628840825	10.0058195249361	9.1123310664928	9.91252891957663	10.7795118550911	10.1774636910581	9.76877550629062
MAGED1	9.16955313420698	8.98084830767643	9.1033638588843	8.86423390506244	9.1012474891148	8.82300273247316	8.92677925223707	8.98919384873539	8.80648935130832	8.89538593207592	8.97015043263038	9.1033638588843	8.93546669505528	9.05986678210475	9.05204569463394	9.15691962884724	9.17269321250887	8.97175219644559	8.90408074286725	8.8760681074614	8.98999203051942	8.89144393118687	8.90566793621259	8.84217083779361	8.83410460594806	8.99532073840016	8.65227076314575	8.7372402097044	8.65314547638994	10.5653937679438	8.35602964665073	9.63202194714122	9.54676935170065	10.0705202867965	8.85446620684123	9.15267871263271	7.29786469997849	8.11746661913895	7.48661705534943	7.97097231402571	8.19765141729765	9.755	9.26238716714033	9.88788431768132	8.34797757649462	9.27499612320826	10.2720343166113	9.12066825445847	8.7247175407765
BNIP3	9.21023400726335	9.17505951831915	9.1181309722343	9.16543165366001	9.16102925248732	9.06215702093713	9.23911210465935	9.25094221978426	9.1107852285447	9.23646575007015	9.1909387712758	9.21714770437389	9.05874035562497	9.18088999811789	9.27283139122606	9.2778710558028	9.23685845008442	9.21595626665365	8.93880521561297	9.18310202644503	9.05779481454481	9.04256275710014	8.86020236578405	9.07595639807151	8.9011162863657	9.02115662158484	9.14009311973425	9.11105902615149	9.28337866752757	9.82532283692626	8.78842384286594	9.54588001679291	9.77429665686925	9.95920743088499	9.15485739630662	8.15019110553997	8.24509297256091	8.87590452251027	8.96983104974892	8.81268832797029	9.7552521456689	9.4708745201937	9.0437455660493	8.69522937809871	9.2506543393607	9.52290922538814	9.61163009411806	9.49123123449657	9.33631008284436
SPTAN1	8.74797188715589	8.55799655464732	8.77987007562587	8.65639737495658	8.67358403882394	8.56709619032847	8.59069707370801	8.56772048529631	8.6252610391538	8.44665855554555	8.50585305212742	8.65494287173951	8.6454231386541	8.67515912501661	8.60820576251368	8.71758154197911	8.72703384056354	8.89372265764059	8.54671795493047	8.81816230122407	8.72587436774682	8.58170010051809	8.58391869533908	8.53575792350635	8.68601462558149	8.7410057239902	8.36630559136107	8.46692365254108	8.56544567978134	9.63450085447942	8.11999613520295	8.80079167445741	9.18219563673837	9.06088654002985	8.33792217215295	8.12858729625781	6.98815884523991	8.27749259496073	7.66620439717553	8.55811704682574	8.36132339759171	9.97900403898573	8.88057539985079	9.46856	8.95370536107154	9.46960625387331	8.12412818363765	8.76707813653114	9.07503773852495
PON2	9.27900733468669	9.44337022018292	9.18837683697409	9.27765	9.28560817667826	9.35009172267294	9.31405127828608	9.32008428192749	9.29003004231805	9.38261685587675	9.46680722438333	9.24002789190151	9.35256906000527	9.27215826297954	9.35620949541795	9.04042405889516	9.03456740165298	9.1713137574303	9.30818129375865	9.42633977539035	9.23336314216727	9.2846080376521	9.24369964355804	9.40064989906277	9.32873350805428	9.17490955005529	9.39513591550329	9.39328834116199	9.30669289937058	9.40451306257374	9.75973201472198	9.06156811887129	8.86179787452694	8.71815224037957	9.7801100671716	9.17287050645225	9.00324253684667	8.9857987232551	9.36328859160482	9.42589151391019	10.2497649386081	8.67716341995606	9.74622105209021	9.21776291462644	9.33457263164907	9.32278603189338	9.10560836601116	9.16583232529646	9.54447287936475
RHEB	8.09129509301371	8.07531337658374	8.16353722284181	8.08093636197265	8.15130337879982	8.07023513296576	8.10985027017337	8.15048012615877	7.95738197162313	8.13803096922716	8.23263640350658	8.25369480823734	8.00196586018849	8.12845761454289	8.04340696491047	8.19236760340787	8.22197374883688	8.13685300492187	7.94219580996481	7.98683905332759	8.06986861100227	8.07652534000878	7.92592971100199	8.06159250697856	7.80420219281433	8.04139432323083	8.22093937231173	8.21796585075357	7.84123883368146	8.9680234156818	6.73554759791229	9.78705597150708	8.73616198663546	9.23689669542836	7.29363498328514	8.14089167773715	7.47527371092572	7.5884549931521	8.21103156615249	6.93126413000328	8.62341174058785	8.32736994609875	7.73116463214345	7.4492022201567	7.8232860794771	8.67934417628936	8.66483321028334	8.14109443903515	8.03985798143803
CCT4	9.00008892413392	9.04353788116322	9.11290991655293	9.22295868352493	9.00753237517185	9.01884259828672	9.01884259828672	9.12085744901431	9.10520287757979	9.15824280658442	9.10500987583269	9.10629137518684	9.03836551265706	9.04102947279424	9.10752756385421	9.25719765343067	9.32060166624509	9.19603360438045	8.86276089542033	8.97121003985196	9.09689893622693	8.96724093296633	8.97281148499301	8.96690132959095	8.69779155953655	9.07808659051289	9.37329971880876	9.25547499739013	8.39740006544889	10.0776063176945	8.62711	10.3856316416302	9.65373137763254	9.89774228641284	8.37463808175281	8.63018	8.63138703644609	8.87305929751232	7.97297232199777	8.76555324574761	9.48607066491729	9.2531800269147	8.82817720715061	8.38138264354798	9.70118915924473	9.36217493065146	9.56516556400883	9.39986705978429	8.92886361133678
PSMB4	9.24639744284328	9.22031339416548	9.18783838268594	9.11484110382406	9.24208051702998	9.13870269225604	9.19438506676191	9.20204343637369	9.21697005309664	9.13500729087134	9.10846956581742	9.22880821181388	9.20477429846319	9.18380005888057	9.25436278552443	9.25318665162685	9.28461339773752	9.15323623136564	9.06911367487736	9.06278509004491	9.15546504888105	9.09644811647369	9.20534208339381	9.0870838483896	9.10759256935604	9.20122046294611	8.96083916541006	9.13196376792803	8.85550896042675	9.43655534760571	8.70435806068446	9.27523865920414	9.47205414918978	9.50284719581695	9.20589554428037	9.70949354960323	9.08326375587265	8.80820685920956	8.94053460883585	8.83099673310285	8.9084781539885	9.51839809959945	8.94150902166217	8.99140821096412	8.81113641872346	8.75067612793177	9.42925605565991	9.08390002805578	9.14374714682857
FDFT1	8.56754621082885	8.59713850101878	8.46456016848058	8.55024608812958	8.56234932606187	8.46118616801308	8.35786169892422	8.44141267943676	8.36236673132216	8.54106702330772	8.35677804833591	8.51639188402001	8.51783234341126	8.53977521553253	8.58742	8.56020346878907	8.52320884620894	8.48700671736649	8.48891589665634	8.45919298685683	8.49384929433866	8.49142964456073	8.35004308780846	8.59411442325117	8.46501853573498	8.52414178096289	8.48486013362402	8.58949632130766	8.46928874979316	9.26083733306747	8.17162977634575	8.94411396843527	8.92311	9.15987249249891	7.99895836655775	7.97625208880731	7.67694564162748	8.19804271901871	7.97590291133359	8.73934190671701	8.38369440849109	8.51337264281032	8.9652226352908	8.56341159542223	8.52435130587375	8.69657145580353	8.89182267709312	8.66317123946814	7.89699466228217
PSMC1	8.82066555282799	8.77788871254767	8.86387077194086	8.76253599512144	8.79608385502636	8.80811733490054	8.85860336849065	8.85612737700123	8.81321535592686	8.77928695433448	8.82843193401164	8.84440172084399	8.82976318521229	8.82457997617646	8.79421660743334	8.77788871254767	8.89115706153781	8.76871734515715	8.68325806806231	8.70727915515628	8.76705311029249	8.7313684936985	8.80382451366789	8.70759511993144	8.63254395860065	8.82609641571918	8.64839978878707	8.6620721928007	8.62069788616306	9.14663670235665	8.22671457150934	8.84616257739883	9.0114480324972	9.25798902490236	8.85384419342594	9.09596575702253	8.17343077715373	8.21686163249844	8.45658073105311	8.33420689470337	9.24293569782974	9.2130138207062	8.6555123519813	8.89925267836696	8.39903205613342	8.76955222390396	9.10429124587639	8.86367197487403	8.66865545097785
ARF4	8.27054340690299	8.3064988068386	8.31013230591506	8.27573205570956	8.24102218412031	8.08644775120409	8.27533827530113	8.23601517445425	8.12546892742675	8.3694387954927	8.41976691563807	8.33719695427424	8.12708476085812	8.20573281362067	8.41101566914495	8.26051189995191	8.26274558474059	8.20133187651878	8.08023733343126	8.19615355679881	8.26223154709868	8.15619049182833	8.30126751024468	8.21094119672445	7.92735145669938	8.33939845511924	8.32773206053262	8.36293672481944	7.68508188828504	8.2794454316428	7.25952159801975	8.12460143274177	8.56964806421077	8.76126650880694	7.55553635655709	8.2688498421879	8.12893962165387	7.87893486945752	7.96614422038725	8.23824383716168	8.82221489421958	8.22880903837036	8.73310857720152	8.58381142101634	8.46351322313423	8.24697691915654	8.45784046863457	8.19051638589946	8.62641902901034
SEPT9	9.47327608224869	9.50634514838637	9.40400795572248	9.46981518425466	9.47196991557476	9.46981518425466	9.42752208680713	9.44771093012311	9.45991237973625	9.32576929126892	9.32808578165017	9.35420678245233	9.51712373459926	9.33200200337537	9.56207957668039	9.22259128540423	9.30788263847396	9.41228545387452	9.45886882499232	9.64679398386398	9.42977402164558	9.43264748849495	9.53687024353306	9.42076263598172	9.48070842840695	9.45050140876876	9.30607276843181	9.36466778961877	9.43993126766793	8.82423094235461	9.70622681381316	9.83124265280306	9.4286795917288	9.64707929367792	9.96475912902493	9.23576951065017	9.68917265390321	9.56927631780625	9.57063531810101	8.78528848850251	9.75273642470313	9.20299627914177	8.88425294153138	9.35248137137507	9.50570006568628	8.63573940208777	9.06992315310618	9.26791	9.40335259713546
ITM2C	9.46465682239635	9.45433807569196	9.54378986297766	9.50618474792178	9.55575567996405	9.46102775794337	9.49165450515382	9.49100760237306	9.40487921799038	9.55575567996405	9.6064360072778	9.4126986892472	9.56634836804927	9.44562252409125	9.49100760237306	9.17146977273135	9.26104498166542	9.46767756133507	9.44026932691484	9.48305658555729	9.56895210561555	9.4477132855824	9.36772707138423	9.44441201155237	9.53887919011284	9.53146675543543	9.34094672690863	9.33515632010787	9.32156596668592	8.60829988044648	10.1523922130484	8.41354172970773	9.74248284294417	9.09724842447967	8.48378881142254	10.6534801942033	9.59155913278416	9.66293017787758	9.36062761157547	9.36476256611376	10.0441033214789	9.34952706346971	9.51684086021475	9.77126041420102	10.1979258970347	9.79070909097708	8.90492401738075	9.80551473940234	10.5983009731064
GDI2	8.43020013665088	8.63591834783788	8.68018756049126	8.65601472256072	8.51845632526901	8.52750813032553	8.60289390017374	8.6484002817082	8.60157751190407	8.60753970043874	8.5466370243228	8.41709402986513	8.55375377372375	8.61510869313165	8.60097365850351	8.62703971649053	8.62470275516586	8.56438550212693	8.52071895291817	8.57214327793745	8.6484002817082	8.62783380900961	8.56867380690423	8.55539231872441	8.51933332173038	8.62903	8.58468478723023	8.58796	8.54039417062276	9.02690685793163	7.96010901679202	9.05906228062653	8.98049629830984	9.2831985695663	7.91673412652567	7.92072990328317	8.37666171275733	7.96244395327519	8.02567418186278	8.69976191100081	9.3032941927458	8.80912784644778	8.84520752533451	8.5269463358177	8.92454090750663	8.73549785079035	8.68226947583561	8.60251814007383	8.58895731520758
VAPA	9.0537034988699	9.12076202489529	9.07619404061866	9.18830043991722	9.06238760356001	9.09690531502872	9.12662954664255	9.06315893424856	9.08402128230943	9.11410870458214	9.06751931933474	8.98846803174651	8.98755333762309	9.11179358509008	9.12224182701489	9.16506576002076	9.10538540262114	9.13054576836775	9.11451175860752	9.11225195234449	9.02447524267832	9.01936994406852	9.0848263543794	9.18646546207367	8.98822506553969	9.07081269485467	9.22247858963205	8.95368578027114	9.18948636794853	8.97869047001011	9.49977612091654	8.50287524526624	9.30941955881271	9.1823738460302	8.82325007161072	8.91469894191388	8.77140651917017	9.01389886353903	8.69917702764826	9.67475705447692	9.53540660979074	9.44448421084839	9.36250797941514	8.64831211928693	9.36301944481956	9.24899132285087	8.99911682635585	8.95125630330084	9.13223338366927
RPL35	10.0382767829747	9.98444097802122	10.1800696055454	10.2444563666027	10.1043356790396	10.2230143517709	10.274080734063	10.3394858068199	10.3451657511405	9.94124611924206	9.95970224904175	10.2210912544868	10.2444563666027	10.1545703432693	9.99370921862122	9.89795433606525	9.93535630043188	10.0912793783899	10.2138922321095	9.65585691126758	10.196936182283	10.2283687018236	10.2373944529059	10.2547708254389	10.2241738245876	10.2993939877861	9.98704067407748	10.2552975378421	10.2059038667958	9.76308167989465	9.85603756587736	10.3964346292537	10.0449085622122	10.0235120550853	10.1358796237749	9.76528	10.2986158350887	10.2937621110487	10.3156393700621	10.2774232220396	10.1164510942325	10.2205122728887	10.0737309990212	10.4523758480881	9.89648217070324	9.90314876349325	9.72960428236822	10.2669480162946	10.1093991159623
TPI1	9.32493950344762	9.18033883580831	9.33530499951066	9.34766110581909	9.29163701227404	8.94453256350156	9.18679182034329	9.16123682765955	9.0373483072403	9.1439542103365	9.06874730094054	9.25239370850597	9.20392821108994	9.30069266792379	9.11071005624304	9.30459332251446	9.29799654629775	9.2762349923852	9.21190967494332	9.18428861796138	9.27563939190416	9.15745164679799	9.22553421402789	9.08319908159078	9.11458850500043	9.37296023786749	9.0399656214198	9.14263622425351	9.13782342543124	10.3686388525886	8.89630277606534	10.3226790828799	9.73155838143156	10.3018828086782	8.97276178663228	8.75188930526819	8.10782996254428	8.99005642182861	8.10548888343924	7.98827032489812	8.1567452939499	10.1817145753088	9.54283311125541	9.53740289859677	9.28826515503462	9.74392698539004	9.4251147943274	9.31824372900395	8.89412974487696
PTGES3	8.98782388840282	9.1753320220658	9.18476146293223	9.44880883893047	9.21233963264926	9.2528806900651	9.22580691956807	9.30620831800108	9.31694408354573	9.33197017925012	9.41535121035272	9.36210782761594	9.12174616422611	9.39363957801193	9.25418601863153	9.4279800758898	9.34797	9.27079322476125	9.23634970215896	9.18888716794199	9.25209983905883	9.41795607125747	9.20098165909465	9.38515980939714	9.14035688333624	9.22675246064822	9.70974059227997	9.53909040741543	8.64001963354788	9.40744554513276	8.85751884280633	9.7873975475027	9.23553675681074	9.51907335979075	8.71529126640148	8.99021902042689	9.66090858043922	8.95413610872163	9.08052635412703	9.42002489642187	9.58242778116205	9.33891423739386	9.64425040315637	8.93083386556316	10.1093915973938	9.60109512522671	9.57089461382632	9.47624220390097	9.16466170145865
ATP5O	9.6911083140809	9.65114603830079	9.81296886752538	9.72575601678481	9.81686355329784	9.6061434976231	9.72599613010587	9.73617066529127	9.65239118226452	9.67323653474239	9.45218814821806	9.91526618227949	9.70208205117386	9.81810132970554	9.70591441889577	9.76171319104093	9.78409437402253	9.74728072816974	9.58265809624325	9.44889558010296	9.69525190606953	9.68517227177303	9.63784795562595	9.72325430172026	9.42956165036068	9.78012792862495	9.60124656572839	9.81686355329784	8.70886275706191	10.6575940433045	8.83308354728833	10.5429906934025	10.2581620292685	10.4834674101191	9.69102427041734	10.041301653428	9.11681324159771	8.85495007950109	9.19399400588107	9.16856325183776	9.79312031006956	8.94335727660859	9.71308127300003	9.58168508158519	9.50625178989091	10.1297002910642	10.5532685765234	9.78854496404603	9.55543559952514
HLA-B	9.55454923646015	9.71980524786383	9.82699399546799	9.91199713099667	9.67214036674396	9.75482934018865	9.70765317535662	9.81914312795175	9.82699399546799	9.57371951690546	9.76757918682232	9.45519331321756	9.75858740770658	9.63465676006779	9.56064553709527	9.59333971241332	9.43875065348302	9.65026825849816	9.73846540669714	9.66884517851297	9.94605681814858	9.73258680127612	9.83381564309166	9.76492112098577	9.78346560765366	9.87799086408601	9.7452766168125	9.80633597084296	9.18522991307396	9.41466699787818	9.79812102862587	10.589655835508	11.0564700054974	9.61194865158458	8.7238683117655	8.68107965836666	10.7925778902154	10.1329241989386	8.42337687376572	10.5718828252095	9.31755414275013	9.46001554191095	9.02099608353662	9.90994949094087	10.7626518865028	9.80460590210224	9.14533272491962	9.77634877729778	9.05464835925389
TBCB	9.24047815042226	9.15453675460414	9.43951821668079	9.36470571030802	9.19951990828958	9.28366192170979	9.25908289095594	9.21492130254382	9.33054743371965	9.22733362445035	9.00942781655456	9.28120751234399	9.09211132699597	9.31986214793218	9.2453148372712	9.32877779483172	9.23065942155311	9.22217	9.27469578339914	9.21037785449054	9.46415408828321	9.37288743362521	9.27244278395653	9.25908289095594	9.30065599509669	9.41272224030521	9.16394534402251	9.33315012553197	9.13702852314299	9.77419246986276	8.75508437004925	9.34409919483483	9.7161492151659	9.24898787090912	9.17669303556607	9.1226936347796	8.4461731527551	8.94497146608367	9.38620802677194	9.63643923372757	8.54899786804032	9.72221496297298	9.45344336116169	9.67795072755033	9.48003321843903	9.42930582872837	8.90445505214786	9.61237842945076	9.54673983950034
GSN	9.4129512263955	9.62104070376523	9.63757423344099	9.44199558816866	9.48663941435673	9.32023865768534	9.37290477490976	9.3669445176065	9.41819798941155	9.64336357695862	9.49150216284777	9.3408839175517	9.53016482480133	9.44110490468483	9.46925911422654	9.55641061466987	9.40047275399542	9.48722699867641	9.6175708400127	9.60104426930929	9.58917970546509	9.57403315992292	9.63274247248372	9.36895429916511	9.45755740205614	9.58255123963409	9.45839661811035	9.4630380866829	9.17722501540528	8.3860416681053	10.0182904991753	9.44286510962271	9.60323327067741	9.12952048885922	9.66071512294796	8.96146208465356	9.28418906909192	9.19736849896941	9.15850699659161	10.0516552537622	9.83228831568817	9.66194653976475	9.81657324496537	10.0166381900905	9.69957429556877	9.18916575605603	8.77531365689567	9.58390780189127	9.88665118939464
GRIA2	7.59775527021421	7.57852716605031	7.47696902399618	7.37345359485425	7.11886069986598	7.85947323167703	7.73447892274049	7.77428130077129	7.72211694103427	7.54378759699161	7.74254473810406	7.64376629154837	7.10536237526156	7.46935582754437	7.51707439321085	7.70602740078103	7.60319976967919	7.56266099933549	7.57608446066313	7.93572261880951	7.30766475687704	7.78361142227406	7.39217121031336	7.58034976767238	7.88760429808451	7.31087978930685	7.61180293125135	7.57076547055171	6.90500383074415	7.74513636363162	7.97132328117105	6.04201779935237	6.66539544601056	6.81137033139035	7.85212061578566	7.83862443290714	8.42653578323566	6.58692218476296	7.47058013533062	8.08489760142888	5.89572218703107	8.47383594477262	8.82752997565218	8.57937900385201	7.27957709767622	8.12768948931899	7.59453991258707	8.08786297399841	8.23094449812003
ZFAND5	9.15263661646727	9.21384749817894	9.22204246191068	9.23868079205916	9.17570744311673	9.06166648440081	9.0909025327875	9.26992759954732	9.20408641593159	9.24357918583067	9.38702488821257	9.46854889621235	9.02268985424824	9.28460491171192	9.2187394225603	9.2976442403863	9.3863884286242	9.27527543740022	9.2318496839773	9.27090419864572	9.22246201490091	9.22358154836469	8.90092019229363	9.2680194824469	8.91705219162752	9.14666573590422	9.50987431184858	9.34914385213933	8.53946265971009	9.90377088966957	8.31838980026733	10.179383453325	9.66382695990839	9.44543587645951	8.97023629248615	9.51758859431921	8.52950827825694	8.60731761654252	8.71190629504351	8.52385134050262	10.3899838014409	9.3083786479463	9.20313342688233	8.72414854493889	9.49349613182556	9.19498447466108	9.92339087340677	9.20336753964781	9.24086597940319
RPL23	9.88420095351917	10.0105031872505	9.88242912910826	10.0250467175068	9.92722142308747	10.1328377720644	10.0121753341605	10.0978361476922	10.1514638040911	9.77827331432376	9.76392729099541	10.0170562159003	10.0611252843006	9.84147709484674	9.90170275785418	9.68235296352621	9.76994070685156	9.92953369821753	10.0864347942527	9.75762880030762	9.9701197033405	10.0327141326865	9.99404245060287	10.0367448621821	10.0105031872505	9.90647771034868	9.88092531418659	10.0643326110498	9.42167813460239	9.75070979057373	9.99811246209517	9.9901790212886	9.92823218355037	9.5748460197287	10.0786755217699	9.56696165107756	10.311457196527	9.94638208361417	10.0841088029219	10.2598034687486	9.96699924968102	9.88378897128069	9.70210509951341	9.93903787216711	9.8051087517774	9.82304663337341	9.98814040333567	10.0943967264387	10.1093767691955
PFKM	8.64338803917304	8.55483918046287	8.70240766285702	8.45820528068777	8.7104282701503	8.46101565328208	8.68387234602712	8.70240766285702	8.41647054311622	8.6687262963449	8.59688721050672	8.79343677763611	8.53108596642632	8.83655075132434	8.61855457398502	8.74574971347967	8.79219925256921	8.67358189353538	8.47162448682215	8.50272958876235	8.5524290277382	8.46345976943089	8.31290425936547	8.47646930163776	8.48734777197755	8.57357876026915	8.44643334719168	8.49886907745018	8.68903639876417	8.94112936204716	8.28316381142516	8.91358717522812	9.62314521757675	9.6763004966909	8.39943320506873	8.81747520253312	7.38018623714089	8.43461719252052	7.42067540925903	7.48640760319113	8.43102623855347	9.46617771832987	8.68846017699802	8.86477815886667	8.33780607883351	9.16042529679923	9.62974923270468	8.72147066083721	8.48314117710555
ARF3	8.80771121900769	8.78174280483184	8.84332409798355	8.73177362892346	8.72156202254477	8.27473831226329	8.53578173796644	8.55383650226224	8.48969160206605	8.49971427404306	8.65103470251781	8.5369597847486	8.69804905511599	8.64487049978344	8.77038681250759	8.91631313432981	8.79626557825617	8.83761	8.69300623917509	8.77275401419344	8.73827111798839	8.55454981177816	8.73827111798839	8.5904721673679	8.64021855550415	8.85479010261378	8.50828106383418	8.51652097423042	8.20152595137039	9.25032882151953	8.18255585991332	8.53552111502306	8.80254453730804	8.63940227978571	9.07311219808952	8.53748734437099	7.89538928880642	8.48498289771486	8.3937027620376	8.51991604646519	7.76289833131659	8.93589832819607	9.14853542372204	9.61360039098277	8.18994497260018	8.86999477519057	8.59481524620987	8.83135599691265	8.67361680578867
HSPA2	9.20623308512845	9.43919634179692	9.43152288507414	9.4975008116247	9.37452315910095	9.50649911667832	9.32038090583172	9.43435965494797	9.5998380042886	9.58153630204595	9.49085246131447	9.59155382146334	9.25754185810546	9.53253049616128	9.48066627599416	9.54041446950826	9.42281123243842	9.53429187830441	9.5998380042886	9.40336867553243	9.64089364794289	9.64474946550815	9.21667985508894	9.55858721483374	9.32115913819517	9.51425549188395	9.67492789576686	9.69933937198254	8.99702592878154	8.04942957028178	9.58797583639912	7.06581290296158	9.77307519412243	9.31577170661551	8.75960623130043	10.2011563464463	9.09067288885547	9.55611424213829	10.0406754328314	10.9371734971288	10.7053266357955	9.23150887670122	10.332970599227	9.34225285796011	9.13737275406812	9.51620483505227	9.09903238366322	9.81714489598909	9.83544812926008
UBL3	8.34539687296469	8.39301898646466	8.40848682495619	8.33559858797331	8.41955457592657	8.12240011488142	8.34274144887329	8.34000852050061	8.22675512555431	8.53395166663212	8.45032140943638	8.46707582849681	8.32045649344833	8.37779723703408	8.43517285446086	8.5122212037093	8.47626580377368	8.48106067217182	8.3695663459113	8.35983105735547	8.45752028918381	8.32990724843159	8.32374128630287	8.36093628960062	8.31752730009462	8.33808805113471	8.59836594627789	8.45351770504347	8.26454792495591	8.18857789606047	8.19706504013326	8.0933349681993	8.55314726915087	8.97576714749276	7.94183025396209	8.40077253279669	7.75800608756982	8.27893661242928	8.60995350060358	8.48247400041359	10.1634326869563	8.10606966637999	8.17390655243713	7.85008802932029	8.7233564395689	8.93545724854455	9.10965829175848	8.25535898264188	8.30811576451914
A2M	9.4168054158759	9.63006084330997	9.51308261756285	9.49284029082958	9.61136680022062	9.36416234819673	9.47492931993787	9.45100303485385	9.59994435458244	9.51246793341854	9.56847131065328	9.20525796160229	9.71921578952094	9.43707041949683	9.49874326846593	9.32415825106898	9.23198656544626	9.42470293949074	9.47262226766378	9.49501781937935	9.63325375914494	9.52910616853926	9.68303052022393	9.59343609598363	9.67768553517091	9.60340531100593	9.40170353999039	9.56077234845958	9.19903701855409	8.7506331285088	9.89911651297029	8.54634739746106	9.98326513850305	8.77667228400113	9.02604083135027	8.90838570971256	10.8541803443804	10.2475	8.82750915955915	10.4373870275117	9.5146176619296	9.1050824404651	9.13265101726639	10.4003078598653	9.4523674447791	9.18574383611365	8.05256726373158	9.86135493407939	9.36813883062208
RPL29	9.05324295255943	9.15982913699522	9.14937319527925	9.28944170376225	9.14714437776383	9.26511069686151	9.22937643996866	9.27934228994642	9.34427110259755	9.21422154056368	9.11453958039914	9.1965662669162	9.23073086453354	9.12371981559565	8.95521179089124	8.89515111692554	8.94148485987357	9.07343389330121	9.23515958715602	9.02904896635988	9.23905911304595	9.19815308361688	9.29199123219474	9.23243516499554	9.27282537920348	9.1846219023893	8.9559969894792	9.28944170376225	9.35206195762524	9.06730048193899	9.22554926836941	8.95476358419406	8.66008372657292	8.59022422169337	9.53728784576305	8.29621769804373	9.35284902850876	9.62352819558948	8.98688499550735	9.50107841313891	8.72720940181173	8.98479108282271	9.95964311626566	10.0893062007603	9.45531757593489	9.29360805666627	8.15562739524659	9.51025569557976	9.19720862140412
ATP2A2	8.3299480219645	8.20431498302949	8.39377254350246	8.31763506650061	8.36346012610904	8.26804803473585	8.27985351049969	8.25990574688067	8.19001672733055	8.2833990034301	8.43222617530331	8.4973470968327	8.16304802420663	8.4543592012548	8.34030887379974	8.43151500996649	8.43349685319393	8.28898888618263	8.32804972532275	8.41912097513091	8.32776010496404	8.25416502020568	8.26228430332227	8.33056827656341	8.21444792195311	8.2708542787604	8.48213150403545	8.4432392607864	7.75169716802831	8.6484219950321	8.10258073172373	7.27929517409709	8.37395905077856	8.60244054268522	7.27616714972461	9.29259856595063	8.71192598179912	8.18799564597365	7.32745994240955	7.93220840137158	8.60606438292399	8.58847703450995	9.06041330289774	8.67342093801693	9.0334177295964	8.54842115728572	8.7648894957553	8.21372379333904	8.07016664142366
PPAP2B	8.56902880458159	8.68412022725621	8.5955567056218	8.49771182427838	8.27452500102698	8.82560906273959	8.87734447770636	8.79010559117284	8.75965787617827	8.31235120556254	8.59370776501532	8.46096883343344	8.55841988193262	8.46410595104624	8.54443988258438	8.31131703640629	8.23913185039715	8.46410595104624	8.44082301947788	8.70964009565404	8.67076106332777	8.65229959445781	8.49829357648966	8.23726481425388	8.59815083801493	8.51613477314645	8.30528702157119	8.27940932402623	8.33790136043108	8.29627917122682	9.77539124826736	8.74777393370967	8.88229308341622	8.0153727083854	8.3031097916182	8.05940914050375	8.11196198852883	8.19695166009057	8.0674170658179	8.3611297948017	10.0370647766797	7.41288764573719	8.8996914670112	8.62714932187982	9.65290967616132	9.48263801744361	8.97977849449679	9.66888783343032	9.20924638720521
VAMP3	8.56799084337329	8.73525802897214	8.67454945871052	8.72978320225012	8.74778042067228	8.6487132363552	8.65024961729747	8.70305249289517	8.74703595896987	8.77541502534512	8.75528530582037	8.66519286832048	8.78808548254743	8.6628862938321	8.68115916489894	8.54807753833958	8.38441599578355	8.62515578766419	8.67217	8.67454945871052	8.82255458332041	8.79233228952328	8.76167857350184	8.74703595896987	8.73949846344497	8.74122111948551	8.72119543708705	8.72119543708705	8.43090954309185	8.01219209234402	8.71597198048049	7.65769408855639	8.05519608220872	7.59724592660555	8.45833486682778	8.31081574928227	8.97586144777388	9.08606425378992	9.22925911045365	9.64960588388469	9.25477440409247	8.3102009269089	9.65706540095648	9.33028166424582	8.5543985523843	8.32148465430615	8.0377662790589	8.84425283599211	8.94673263468443
DNAJA1	8.80233096657995	8.76332447385303	8.81863467128047	8.94923092147403	8.80810044495512	8.87729479079659	8.79722566797016	8.78605432139109	8.74824019553604	8.89552373129089	8.82720471312589	8.86291893392619	8.7957058710563	8.84347897610245	8.8938315045575	8.97713247173266	8.9726662026145	8.89498332235905	8.6562285055277	8.71747495908791	8.68856884816212	8.74011493077228	8.64316921417999	8.81887428696968	8.55029223180747	8.67860288400119	9.11061938526596	8.92525678179417	8.71373864199272	9.33658529892015	7.62160727234829	10.6681	9.02089381631892	9.18096341571427	7.27590476983794	8.78168389771204	9.30880958688246	8.6842783633554	8.35125952745895	8.39397270469219	9.11968748974154	8.62644862128368	9.29248127533957	8.52193216616241	9.53105919174272	8.75686042492958	9.58398241005178	8.67465636013784	8.89929684065787
NEFL	9.45631969074101	9.06076039296705	9.37721337672792	9.02218597047146	9.44435896431586	8.84687939136191	9.34846464751115	9.41453597598714	9.11038711055599	9.12902148706471	8.7577336759811	9.39287929659732	8.4302587766091	9.52708378333177	9.26824201125714	9.44435896431586	9.5171151947352	9.49791032586866	9.18142842688598	9.04933644456212	9.01223014221077	8.63052314264093	8.58272278190318	8.9460087847014	8.5181874407222	9.33149640882249	8.54054122202247	8.95303306497675	9.08721081511162	11.1181268023208	6.92979724751148	11.3238702243492	11.008211022069	11.8367540048655	8.02066299979047	9.82979154842005	6.9441131473289	7.51180767095234	6.12808921533186	6.99826165614662	9.8543385837164	10.7526022782381	9.25221450052178	8.98020101789957	9.18400620084238	10.9996465491594	11.6232003227128	10.0971380488861	9.02889165489365
ARF1	9.07038960892976	9.01058731118098	9.09484728446836	9.0560765583316	9.04171537726977	9.08930519007867	9.12390324314981	9.11876253625011	9.11208535746809	9.01689496037335	9.01472074560728	9.02871799907833	8.95453836428245	9.07679844541609	8.99027809573874	8.99693	8.99547678678632	8.9907045192637	9.0471109864287	9.01321920747005	9.14923993570128	9.02327038775634	9.13431331897833	9.00434671094831	9.00284917832476	9.07679844541609	9.00508740208544	9.09677470549766	8.83717888438743	8.71945481964959	9.05501326718268	8.52860749891961	9.68915859288983	9.39151183561825	8.49441958648988	9.99358799050369	9.12793262240172	9.24241611069386	8.58999127569164	8.93307584464562	9.07616673890709	9.10373014764118	8.59806462194079	9.06355289225611	9.62790017598923	9.51775473734365	8.76215542984561	9.40052766841928	8.68883888872259
PTPRZ1	8.50934259091377	8.64130075141055	8.43767145120212	8.40163953146364	8.66170876802277	8.69933821476964	8.70770205901818	8.7395182180035	8.56331230527008	8.80728616230683	8.73752503684725	8.61486679014245	8.12066166208379	8.69997940533209	8.61076076244659	8.63369844036408	8.6075321288982	8.7548697032467	8.60407253484646	8.50934259091377	8.42225275674587	8.68578307786381	8.17018305980696	8.78336879209048	8.67920599638743	8.47538039446086	8.7657622290421	8.64420696368775	8.56964516911293	8.54381399431158	8.59311177290247	9.54697495322031	9.26732048220301	9.19016601425374	8.18332256608141	8.45854158562463	7.2961597638838	8.60078329849149	7.85107552602245	7.62063035193352	9.43314835309295	8.63158291634315	8.98012184602445	8.72975565149068	8.65599849048134	8.82404475764117	8.53580880578174	8.87398145707955	9.22039532194193
GAS7	7.70253092710445	7.76990297367288	7.8208031338757	7.85177553915316	7.72544389793107	7.70530107149439	7.61496148745507	7.66482000188168	7.76858094179816	7.83803898487948	7.70402460890568	7.68997469760578	7.82267941805285	7.68968279297541	7.6922954093348	7.72864196335542	7.70613010862097	7.85985331976521	7.95540054641256	7.78620300420921	7.95706353154467	7.97953620126323	7.89129652304672	7.80399040814831	7.94439287394476	7.76663822447454	7.77273949869379	7.71936720515605	7.84608369055103	6.22850984521272	8.52556704577183	6.10892825534929	6.41755733868263	6.60185016372497	7.44494031324711	7.91073722134469	8.0375395705099	7.91039467133634	8.82608944154457	8.81039233087332	6.68454607078021	8.03899040537878	9.95168482596366	9.28407576854233	7.09717915701858	6.67639446082164	6.59282000816084	7.9332	8.71654724264019
TJP1	8.83142142833305	9.0252829912904	8.86288845101234	8.9693520803409	8.84547828071451	9.06089953655487	9.05751950898243	8.98392527534693	9.13224989803285	9.05682930492809	9.17026551578886	8.90456817637098	9.10703676641187	8.94047991758944	9.0269703118503	9.10918760989233	8.9962765654487	9.10619755035765	9.07195715811295	9.09784763476643	8.9944337986706	9.08328137023146	8.95586130512371	9.08830204771303	9.18091387707632	8.79114246159418	9.07028946046159	8.9817575330195	8.80914179731003	7.33261931113813	10.3747989501881	6.44416578241995	9.13478908959137	8.33932126798333	8.33771471979607	9.24443802464043	9.70069801660976	9.70069801660976	9.72024875916804	10.0448045567358	9.69771712942975	8.68714141649016	9.38219144649246	9.01990745063428	9.40557392227917	9.10331893767475	8.46807441018349	9.42763774748795	9.41760044215698
UQCRQ	9.91217179654831	9.79937893722491	9.83098286145359	9.84903054895085	10.017351088699	9.56075109316819	9.73415668282155	9.71776782542426	9.60511076778513	9.71819962610686	9.6233392874515	9.81016435231989	9.81818726014239	9.85813208437533	9.76231264538448	9.81211744123509	9.83357220831678	9.85163428651714	9.76846860378157	9.66948549986995	9.79218313949904	9.75456319747909	9.77323889526723	9.84038067914381	9.6816249857057	9.89847846805365	9.48269387707767	9.7101025905075	9.41748714525289	10.6701180163766	9.36013483083941	10.3475268362499	9.99415742191211	10.2545877971028	10.0388308045049	9.49627603144041	9.6206113067297	9.29988559393417	9.34877953996051	9.07585911729632	8.65871699258104	9.99053046334565	10.0467661652236	10.1263921215872	9.62719848272193	9.79619489731523	10.3859134105717	9.88399498950066	9.74953633465392
HNRNPD	8.50815290307666	8.52952349686846	8.48457964697011	8.42223821588238	8.46404	8.56299806692489	8.63103083676675	8.57566925162447	8.61862165590595	8.49987759794085	8.54862094067523	8.52601763989853	8.50853158476232	8.45571473835501	8.47212987229755	8.48557978599627	8.38400872606516	8.48946111913517	8.45673940914131	8.53552277574492	8.44066316711296	8.49598528540729	8.52488946766103	8.41464136578285	8.53265719219092	8.51050932634403	8.43461799348867	8.52679593808245	8.37360214227492	8.41768822469083	8.01998121022932	8.34427211037393	8.97690314725212	8.80675005865832	7.75419207686464	8.70803966799702	8.20217242371008	8.35264389581292	8.75244031289451	8.57526589753613	9.20717644707257	8.8305400052562	8.3864269619747	8.12072437202083	7.91635007284245	8.8353124868296	9.03391649781183	8.73298604975335	8.57337429922413
EIF3C	9.76681020417186	9.65994731047568	9.7523323051342	9.72716113270478	9.78022610103109	9.69717001929205	9.56472927670272	9.50755045125987	9.71095546483807	9.65335237419134	9.71343620069449	9.84760602992747	9.64892215565601	9.82953622733734	9.71913003885941	9.70908126570151	9.84005935951462	9.77813523381783	9.78280565086547	9.70470519855029	9.85193858879483	9.64948293720838	9.77278777526843	9.65208169630072	9.81267202957483	9.77813523381783	9.51930471493387	9.78101950450039	9.93731702406883	10.1752788537658	9.65370552616858	9.43348587312683	10.2853647289156	10.4453218002793	10.0668562308037	9.77326414312196	9.77054750254598	9.69449556593841	9.38462848967046	8.64380557198932	9.1364460389987	9.8892023402712	9.80011276705584	9.78630775969004	10.356121795842	10.4051875438448	9.81535305596977	10.1140655164346	9.37825904809049
RAB6B	8.59972226168196	8.27512297461093	8.54483292639403	8.38667904394352	8.46220020895153	8.40742949160301	8.45673451596131	8.39149195007514	8.28015194463392	8.27480796514547	8.3161554569188	8.55281627105224	8.38003983293265	8.59688155550859	8.4437315070305	8.54436067653968	8.72433373092073	8.53610350674692	8.47837482747907	8.44817703518496	8.41944295958982	8.23867023341445	8.27836699200338	8.37556994989772	8.42053672628726	8.42654066159897	8.07348351068418	8.22998869095776	8.44526851133108	9.70479237412308	7.49877070943207	8.44440456807649	8.85863300648691	9.44400991222166	8.1780758406256	9.08214224415753	6.74740207141484	8.40668625066582	6.93138527598388	7.65391309059467	8.80045230968627	10.0894	7.72633328868731	8.64461322787915	8.07762242194403	8.57157817550074	9.05231337956943	8.01172299689513	8.13601883740153
AP3S1	8.85048342936561	8.87023976719535	8.74411257164373	8.8747387978258	8.8719636703749	8.82411881914239	8.84998671470938	8.8935683277021	8.91775633107349	8.82301069178655	8.9400565698679	8.81272684749922	8.88714468486675	8.84387897836816	8.94358909854291	8.92292492648276	8.90065119401869	8.96387066560548	8.78855939465924	8.87023976719535	8.78263277772983	8.80276518265885	8.79272338975274	8.96054486850271	8.81827700126555	8.75139859341823	8.84675986150832	8.87992367392303	8.79388893345564	8.94239309086339	8.57154179656358	8.69436616624788	9.04639850186225	9.23677348157796	8.69214958316503	8.88094460483756	9.08588822902752	8.55374453465876	8.75065487458063	8.81976359384072	9.11300560881314	9.10976314243203	8.41407729702879	8.92777801009071	8.96534692953874	9.09704621031235	8.64977693502965	9.14511581705959	8.91323777814951
ATP6V0E1	8.3202821385554	8.46709271051029	8.25179650781189	8.37441754114691	8.39068457814083	8.36141309783737	8.35745305876608	8.29414972351414	8.30869212311983	8.23562622057998	8.2375094682558	8.15502612715172	8.41962001864333	8.14952908844898	8.34798291888423	8.33458072291572	8.14829293115467	8.29469812188544	8.28193505411681	8.32519015120953	8.28671290158787	8.23275115535928	8.36539801167734	8.32772046431806	8.32990278617225	8.33894229738871	8.24750316099472	8.30869212311983	8.65955397401169	8.49454565943938	8.38040273536562	8.68137684549709	8.54539627994195	8.60045210020457	7.76375428651722	7.78942511886538	8.36326822088159	8.31157851273066	7.98998733353048	8.48332237295465	6.61622118016425	8.07763392808128	9.53647419808323	9.10054873323157	9.11566283521026	8.33511936597442	8.60057107862559	8.60744456029449	8.2704453747503
DLG1	8.48656309399482	8.51240664871398	8.52160444780185	8.47287618455655	8.44510628040999	8.33362939844926	8.37987413207682	8.31435286667912	8.32032741243727	8.39912153794649	8.58566360094403	8.47429440476089	8.5371094123356	8.36955580051095	8.50093185606091	8.54620503282414	8.63892255776504	8.63634331824979	8.5384302122206	8.47953970138127	8.57885008434119	8.5403450609764	8.57317413068103	8.50865415479847	8.54179539740875	8.43904354325148	8.53316288378078	8.40780474217052	8.36166032495283	7.86233252740667	8.59591584446779	7.21388277099193	8.13835343743004	8.04640355525095	8.1535270587577	8.36033780279879	7.97729010399231	9.07847430467927	8.96214	9.23419674897819	10.1335676518184	8.59545481312087	8.53865715230546	8.33912544658257	8.03183796456016	8.04608165072636	8.39872184421469	8.28430203206062	9.22839470270332
DDX24	8.6867009478571	8.53306192056071	8.58533678194482	8.51460072454174	8.63319986320251	8.55959449353481	8.62414660381513	8.61746950156926	8.53722334345439	8.56081397707477	8.52647113146238	8.57011102641004	8.50031138708846	8.7069564964268	8.5791170324414	8.80528550117947	8.75534862825579	8.7028464393282	8.61412710064147	8.53283845232808	8.58093254300917	8.57483674266795	8.57255427608447	8.53453881543846	8.57312815504475	8.62483361903287	8.45082587636901	8.47897953157976	8.52339942566419	8.62735673205123	9.68237242269642	7.70106516767844	6.35681468776899	5.98123237555464	9.37492548315393	9.05757705541626	8.70587116304255	9.82291091354066	9.70429941615794	9.7744023179203	7.59851263205071	9.20429320542345	8.39978169052744	8.83251077391769	8.41753343664221	8.4432347030363	8.75635788355854	8.54327021884507	8.56699775423332
DDR1	9.45692212169552	9.53306608800005	9.52211972873771	9.55998217032699	9.52316328348163	9.53731984669594	9.53203622570742	9.54224665711943	9.55073315780162	9.58807022593681	9.38359496451174	9.53124611004422	9.5983588530094	9.52722200057318	9.50605497861368	9.26313802030759	9.18159995125124	9.33858440944176	9.62858114680654	9.67641685882257	9.66433327580911	9.6209100122497	9.57378326878602	9.58807022593681	9.68625234718568	9.56959605213176	9.55380698415841	9.51215051371541	9.65384177550328	0.549619806166872	10.9473934211148	10.0857375236653	10.2426	9.81293627032456	9.92813401496551	10.7763338042732	10.4384798124458	10.3543983954972	10.1018921886679	10.1734944035896	10.6047018904178	9.32831365477754	9.94158865750159	9.68153576147284	9.99631802379195	8.89660343173199	8.53198571273865	9.35128351910285	9.6642317033728
FNTA	8.8964920717643	9.0007403321244	8.97032123410891	8.98973172093747	8.99219887784686	9.07085263926381	9.01374370694261	9.03799722752455	9.05305077215568	9.2085390115162	9.06700266376362	8.98110842272404	9.03489546500768	9.01314643759002	9.02906795284038	9.12724077792842	8.99055528352713	9.18317309565297	8.93600631587867	8.95465263876559	9.12886776657367	8.98422381663927	8.9229143953369	9.01731367338168	8.95215090399842	8.98237598296527	9.0169106193563	9.04834159524092	9.38883625218943	8.41112083103691	8.63821275930819	8.77198800121636	9.04440001737668	8.7732610488506	8.96851769324132	9.00015739747918	9.00485965395293	8.71772036037256	9.3163471702726	9.7566323426335	9.94934896396131	8.69176200928864	9.3739496340071	9.09505917918058	8.92899776130455	8.34812620497351	8.67216688292674	9.16834568162916	9.55491915988041
MAPT	8.65062573014956	8.41119708997089	8.47101890173144	8.5426215113334	8.4488496555244	8.3103516964278	8.17910975609509	8.21477233406433	8.1853486080222	8.37510421077708	8.37101576846522	8.54690681236418	8.47101890173144	8.48484188289819	8.44940888548054	8.38686812068771	8.33967155018657	8.39210646250882	8.67674916857072	8.68460774482479	8.52293267268432	8.54473768927859	8.3404587948149	8.46977506001286	8.59140049823542	8.54059737481255	8.4488496555244	8.47497068168674	8.6158255420598	9.42918689794056	8.25161791426672	8.99505959401153	8.9587760011891	8.72035029152353	8.06376891577752	8.70566219898394	7.6659693413376	8.00953898576824	7.76891793972692	7.87240975959965	8.47306937867511	9.50505557337272	8.02741440076042	8.35065595926833	8.66333575962679	8.84964784692872	7.58875741382942	8.54944884371326	8.18360050551827
BTF3	9.33576865307373	9.41789234303773	9.48151840749529	9.55112188881362	9.41543357241684	9.53000201925403	9.54035433440714	9.56326963831048	9.55112188881362	9.5233870372802	9.65827253191508	9.45577368169721	9.41414617455121	9.52693166107094	9.45577368169721	9.41414617455121	9.46102827936032	9.4886185456394	9.51257705842678	9.27152904192575	9.5173011482936	9.47050499419012	9.44534747667349	9.4912488006184	9.37821800384375	9.48088847723203	9.52693166107094	9.58614197416085	8.83965442921233	9.44262480018327	9.2309004463798	9.8850805407205	9.76890293523824	9.65469609662173	9.42692810909796	8.80351488732728	9.63124256533906	9.17338519043483	9.17919616103455	9.7354722826549	10.0257339797043	9.42171695855312	9.42855533401625	9.07389639150444	9.91921982875351	9.81776993806236	9.61876134609465	9.74787349493882	9.29932692341461
H2AFV	8.63163213455694	8.75193477370274	8.51097474225143	8.59700254587596	8.74101144758123	8.68013049010348	8.63961355196632	8.68270619896881	8.67988752389667	8.76276561351769	8.76276561351769	8.71374802003338	8.80513991236309	8.61864241889079	8.77227587237316	8.60351605468277	8.52283181005076	8.73910615547004	8.65851084679224	8.64411685936252	8.55350134655771	8.75803482193917	8.65251930157078	8.86492667217985	8.74709473953229	8.51947878730324	8.80391441070146	8.77308436022209	8.26401300339325	8.65809134565213	8.78031754027294	8.9060359349814	8.27512575574337	8.64735871130434	7.86438429587448	9.07593193717713	9.36658099239642	8.82762509931506	9.33613660157587	8.82786662516498	8.19404969663998	8.24689735575407	8.60391631081198	8.45255077803801	8.56561316799136	8.52619751558942	8.2163511762114	9.01430426973142	9.25059411796791
GTF3A	8.71093981525447	8.73545921574908	8.67062186146406	8.72006716121232	8.70128401864398	8.62343051521599	8.60435426763186	8.4661110777117	8.48614424816221	8.64750079698417	8.60019626549949	8.58071895999268	8.63890596672452	8.62204479950965	8.70628525667712	8.69373938746762	8.81143115880946	8.73437387538639	8.46056263333402	8.62946226471053	8.5856535808124	8.49406521185335	8.61210633715778	8.73251631814394	8.50780818934922	8.81576548718349	8.6893291401376	8.75219578033346	8.78348741740838	8.56365546908638	8.1035581945531	9.19334139961403	8.65589255182202	8.65133571851653	9.01252973337829	8.83672576120699	8.47124296080862	8.02246815574148	8.49735614570653	8.22554979091088	9.22883205952662	8.54792309646699	9.00313895106604	8.71915398152011	8.94748711094513	8.50960680334708	8.86179820691926	8.35120870220791	8.80233293624529
PFDN5	9.51528973602019	9.54835609022013	9.51650024855907	9.73899816494951	9.56636459734354	9.67341904597316	9.62176775188301	9.68974697148599	9.67938708233064	9.60503707466814	9.5594980476202	9.7449183453344	9.67387790053539	9.51159621674856	9.47931402407964	9.22615055129961	9.19270358011978	9.39265918073107	9.64161499297883	9.40077820154191	9.66821729097255	9.69848456262734	9.63944957796935	9.73604486041263	9.68182285344665	9.65707143962002	9.53634871354551	9.70806427856027	9.36927262182967	9.31104469952532	9.33216969003571	9.19401491321048	9.38362347201723	8.30844854458393	10.0652948934097	9.67099259973095	10.0052992076242	9.80251074361638	10.4162835122562	9.81829307358812	9.72811126812841	9.58465954249264	9.45724645167693	9.54584566572779	8.94264878092264	9.64879605121771	9.08622309441067	9.79582125458354	9.71900330223286
TMED9	7.79842548589131	7.80640651693922	7.74533271865845	7.8024209159502	7.76904725437592	7.87226106364522	7.85957190876651	7.77487476654323	7.86598230305627	7.64538102329287	7.55024365234879	7.7208721636848	7.76232347959373	7.59995927558338	7.78898155611198	7.78219178034783	7.7566349324694	7.76267804121438	7.48155725991145	7.7910130512139	7.77171781522634	7.63325107796127	7.8581233873501	7.62911060059099	7.60537398350532	7.84474951812856	7.64121209786429	7.66871268380681	7.67816630344606	6.98944573551108	7.48204742923856	9.32823701206793	7.4438872889154	8.80136550092626	7.81096607946707	7.71454031338253	7.85024768825143	8.02858318366925	7.39077145003592	6.92128734144629	6.84091228200329	9.23568902292935	6.53309164186559	7.62888145312385	7.51940249511918	7.31400010366476	7.37679772682238	7.58835525981928	7.63486333108846
UQCRB	8.59698139713819	8.64669187988322	8.53192744970436	8.68599753067411	8.68709742447566	8.81827558705589	8.75411030500617	8.83656867657055	8.80054145521852	8.68539021176746	8.64178409953721	8.74194302227921	8.70152093365258	8.62131162140382	8.54328584553068	8.77211294563543	8.68289336882746	8.74348002657979	8.69815815948544	8.52361155662111	8.5881765753964	8.66046161305676	8.6474853562475	8.70824180045591	8.54219563812129	8.56059618375557	8.67290994278968	8.69300419517134	7.72270544757821	9.1830252153768	8.65515133057832	8.01425918419727	8.46240679477998	8.47688278146823	8.38116052144842	8.6682477693931	8.48671962086589	8.33478981431617	8.90219725524771	8.95420528063458	8.77193000513718	8.77337882987859	8.62048643603807	8.88901791044285	8.40430128499373	9.04465959418599	9.07680373438235	8.55543198203935	8.42181872346333
ATP5G3	9.24142343430536	9.1232172631324	9.24392512436854	9.12571938829096	9.29538029548906	9.06056651137305	9.19212755685371	9.20715035757971	9.13484061616907	9.09189690202169	9.04041353818901	9.32236583041117	9.03225773827083	9.30595420436219	9.12885941686224	9.3305173643184	9.31048097789794	9.3027246026923	8.94108143584056	8.92234392861763	9.14689	9.03997510180214	8.93545633800378	9.01787295537181	8.96749692219532	9.23058514096196	8.92480645200168	9.08017020661581	8.71199505937902	10.4046206349849	8.07966755237755	9.92619258456855	10.0366695657389	9.74626552895148	8.68858339459211	9.62220757001391	8.16895031581151	8.44419863794451	8.6426975381722	8.43755774669419	8.2716849808643	10.085424853799	9.07529022776938	9.133	9.09179578814019	9.65992525356801	10.2787699318473	9.19951955559551	9.00217193374697
WSB2	9.08091295098367	9.13165645526855	8.99932078688805	8.99785837802492	9.12205130321322	9.0846493567312	9.15518641830486	9.15203469066656	8.99948375543055	9.21619116281036	9.16545335561939	9.05113603462068	9.0535575425375	9.22229052284206	9.15315863820963	9.21365031061078	9.28778211315895	9.24070462471865	9.14708428817416	9.16373577507982	8.99379706571117	9.13888807404695	9.04764148738452	9.32137438506057	9.12794949581038	8.99948375543055	9.21019953949189	9.12337809960469	9.32313054111715	8.85911949249717	9.31075657407272	9.78719904027624	9.74934559346027	9.81643178443388	9.02156777207285	9.54318813149593	8.55068989373454	8.71044177756914	8.91109258402614	8.61251247048166	9.82769443423604	9.17121979473233	8.63704862746713	8.52121318852219	9.25515363216152	9.49890297191629	9.24314928086807	9.75172553098955	9.42066128164548
ATP5L	9.12072431004349	9.14092887322329	9.14702782494108	9.12229456863646	9.24827086010121	8.98341151889139	8.99601629704469	9.09478967587222	9.09722302909046	9.01066017611307	9.04357668973877	9.17334824457162	9.10425696643966	9.17568376286408	9.15647175472041	8.9978601031473	9.00376909463697	9.03403188624332	9.02675895263591	8.79782191738116	9.12407024589053	9.09985456526698	8.9934113088931	9.12192733922468	8.91247256151766	9.13697679840465	8.97109820543885	9.12921978002604	8.39474231359639	9.67518151072597	8.5773951348219	9.35068582377787	9.22937702583705	9.45032277631719	9.07434183068943	9.10612250075662	9.3316861493705	8.50629363769864	9.14159486232886	8.63575417355457	8.04719145608615	8.97238413768157	9.18241474948888	9.42202989875884	8.23932140080022	8.86618567765971	9.89138347727302	9.16623189296736	9.2101104245284
ZFR	8.30682	8.45065750301262	8.20066519826547	8.26309973901865	8.24213176549882	8.49505049135297	8.38335226393775	8.40237053251683	8.38763469752012	8.48053906906944	8.53877896707781	8.31623682779529	8.40461743516425	8.34968950320824	8.42356206978187	8.42356206978187	8.4344431637139	8.46157680634655	8.3972392281247	8.36414929614026	8.24368230835752	8.32637825818317	8.27669340739314	8.53793654410881	8.35571425118927	8.20605049270646	8.36185392414973	8.42356206978187	8.35507808962338	8.44035664698466	8.19740352093306	8.47010931968143	8.63059045444132	8.5208049354229	7.79204098826172	7.63119007312387	8.07284513236943	8.14983943412624	8.86855280173147	8.70757206357289	9.52379714980557	8.22897951407764	8.59133517773846	7.7675806515904	8.26324973047216	8.16254794249205	8.16025692055202	8.44436964896683	8.29567750642976
GSTO1	8.84395782525015	8.7010632831558	8.88588923256705	8.8073001850476	8.83829116446314	8.81194	8.83754366159525	8.82942636879277	8.87373687815028	8.78635072732483	8.6852099847063	8.82551014706757	8.74999604919462	8.81113255276951	8.70604796376199	8.7771871083749	8.83829116446314	8.78439326977432	8.65338552375285	8.50983294677878	8.77143544105719	8.76712018181374	8.71844783950332	8.6565924068024	8.45609875898132	8.86653570730897	8.66302053581981	8.82588977831236	8.80530700389135	9.44572316436179	8.30686870195134	7.2453668996186	9.3374305914253	9.46456158381312	8.17516650648996	8.73364841320761	8.7507249053705	8.58256187735919	8.07000329395632	8.69093861556714	7.8357897967466	9.31957306427029	9.70086539141562	9.76505217903265	8.60307124525193	8.45569741774543	8.80065846485775	8.44656090092634	8.57076578086019
FEZ2	8.38620783312469	8.56980215644413	8.51013	8.4666028743056	8.56827869848951	8.19833826301116	8.42132111905245	8.43617700903306	8.50676100176516	8.61121652461443	8.58241373311765	8.47437216595081	8.48705506060796	8.5001601597736	8.65708602870425	8.58417928269379	8.43031186759238	8.49300989972302	8.35228355560735	8.49300989972302	8.54840061553652	8.51118286740496	8.41883213540907	8.56769111416983	8.45475558294339	8.48962580726097	8.4885633556851	8.43943949376187	8.35319032136553	8.41667399230558	8.34374209643437	8.22606680171315	8.84390625164149	8.46018457981036	8.09093839405634	8.24562473640503	8.01655925798806	8.51854878283176	8.25981982712279	9.45553790075981	9.86064399795331	8.35286676284465	8.18148470678854	7.96898863067144	8.2862009132529	8.52637435790352	8.06995856241166	8.78501703450632	8.61546818696031
RPS5	9.09484125471823	9.12995136588092	9.25932496623214	9.3416842399455	9.17895421294884	9.28563313329273	9.29916178446334	9.36732095992492	9.36636168609508	9.22044735111798	9.12530980418455	9.23110875978847	9.3383056773958	9.26233211614025	9.11178103577043	8.88624999733473	8.89212445077095	8.99067462565877	9.24776897951647	9.09563644765068	9.32607017047006	9.30868674166166	9.32148466855581	9.32494690836634	9.36364960032511	9.34969308466988	9.04966518215903	9.30868674166166	9.38579513372997	8.60865984213793	9.24816021175172	9.91552560832359	9.05396820214664	9.09322734217224	9.42769036014075	8.23293260307708	9.80212056607302	9.69865634283676	9.34127230342053	9.81493384511889	8.25942177780707	8.93784162414923	9.65962680114392	9.24923036992316	9.23029280319597	9.32036008642305	8.29418290818143	9.55375254027257	9.09914678760429
ATP5J	9.11464371051362	9.07061146903581	9.04543422106066	9.04063242388007	9.18691471878127	9.12664788243269	9.19745000873747	9.21169438728279	9.12903516165337	9.09883069458093	8.86599815253807	9.17082	8.95456645367753	9.1893132043012	9.04812367114547	9.05627355155529	9.06259879259416	9.06936984281806	9.0219848049094	8.89125596966207	9.01741340870371	9.02043194282914	8.98250310134866	9.19655535141622	8.91536216979045	9.07277810422476	9.04669429473342	9.15868473792581	8.68525297871683	10.5076151813112	8.26652641579471	9.52103056159611	9.23788494127622	9.61273611695961	8.70493192918509	9.03027420816186	8.72942605355112	8.3960916653449	9.17739497588022	8.58564696521188	8.54310652033229	9.24187393886334	9.18423411969341	9.11357499775982	9.03435281513924	9.48960523535483	9.3161212945994	8.85816095788343	9.29764275055592
LAPTM4A	8.92187367845753	9.11099323019162	9.07233333359993	9.05354851576977	9.0221453719193	8.82470330857984	9.0221453719193	9.04697290984725	8.91237549731038	8.98630524886427	9.16524444596771	8.8785316535389	9.01311688819003	8.95527823472139	9.10616116692216	9.08500526013592	9.00646217591258	9.01263801928148	8.93637199027637	8.96559727310954	9.0639211477145	8.87922089899401	9.06022862192472	9.03407557756512	8.88090458604594	9.05044129469013	9.11099323019162	9.00120235437415	8.60221062702036	9.38474460514816	9.30106572408523	8.97034840497326	8.84838175998125	8.70256262189595	8.12783527275957	9.25601405006729	9.33419238443837	9.01785339324426	8.87241	9.05804314172784	8.84838175998125	8.65200954916023	9.25687069694435	9.25601405006729	8.95822050346246	8.84233839038379	9.43381055946271	8.87143154205566	9.04796632091449
STMN4	8.88695089588983	8.83257232006094	9.18680904831086	8.93849201944669	9.00085077736658	8.92828309951471	8.73925728743858	8.98938013917764	9.0775960393128	8.95226004333347	8.41258932813918	9.0775960393128	8.9094637109117	8.85462630301383	8.99124151660342	9.06911489604247	9.11645316665382	9.09462648410537	8.93985374955178	8.98250351988112	9.08231549137119	9.11494308569413	9.09214203302377	9.06911489604247	9.08598964216148	9.11730308280239	8.3966653690132	9.01031567110819	8.76980559105715	7.37051259932865	7.86413814675852	8.75683328485417	8.02191462401528	9.1899454088248	9.71291543980227	9.52870831348775	9.36122830359104	8.34552265853285	10.0764323595904	9.39341422457183	8.61715893844922	10.4326507592238	8.43764187717114	9.22845646507842	9.03878473373315	7.04778568530724	8.39913011051552	9.98881742444474	9.98881742444474
RAB6A	8.26801787270859	8.14995505877018	8.30977085073392	8.17931459747972	8.20490359938385	8.02139819917296	8.12610843538452	8.20526974809494	8.1041084662844	8.27419371607748	8.37538217324265	8.27728222501372	8.03373222118742	8.36341025317862	8.28175821532806	8.3254768445105	8.37956436880843	8.27155990409595	8.26760005309798	8.12987071953591	8.22130039452995	8.21945671541079	8.12586755892447	8.25504151011127	8.1469901251446	8.20278225450486	8.26684095566448	8.16007294334427	7.88079799605534	9.30625125813713	7.31998327300312	8.92026724176086	8.77221006283759	8.84015771041888	7.5928063923032	7.85123740748064	7.0690186333175	7.70322338502798	7.52520996513824	7.61223197702692	8.49280904111878	8.95110511711415	8.70987357873793	8.45145701301494	8.78696389121002	8.74812479857965	9.06613439069111	8.85857701796933	8.55320579300297
RNPS1	8.43909937489735	8.33494117463976	8.29184027973617	8.29736997229286	8.26764574067903	8.21237045061494	8.22302295032434	8.21818412276338	8.15157642077515	8.1438579691859	8.17993844374024	8.13430480740329	8.31015098968843	8.23521879070146	8.29736997229286	8.24971118369928	8.20428587655129	8.34326118508312	8.32349097309501	8.32435868726876	8.25476170795974	8.2542179262873	8.36335	8.23312802921032	8.25371279442967	8.31581765047544	8.16246046810968	8.20042283742625	8.05214266750006	8.39143565238497	8.01398237913274	8.55829244127699	9.0306961743486	8.9159407345409	8.27009682393531	8.37104785270347	7.45199843914887	8.23622414830611	7.59340929590829	7.99336941434677	7.64352701384795	8.64526	8.11670123849843	8.52940815540346	8.03583026371162	7.89563323364728	8.32022602507361	8.17645055103023	8.21143500964476
STK24	8.12495223967168	8.21984174919156	8.06216425471729	8.10108899044974	8.10381924648577	7.97569896879958	7.99836953131118	8.01222655991584	8.00473057723024	7.97686275714141	8.00498827449971	8.02965052898828	8.0828656232706	8.04241078948906	8.12245173777641	8.15572269429643	7.97789448158941	8.06549065204331	7.94691791242541	8.07415489569921	7.97659538747291	7.93535273513145	8.1294	8.03906832847071	7.99417869635887	8.07506058325651	8.02124452081602	8.02937634230963	8.12645432191675	8.0984179953753	7.91354585868827	8.50622326423725	8.69644738483975	8.44788218989151	7.66201199563932	8.14689906948049	8.26250841738266	7.74203834245243	7.69809105977599	7.61876181763842	8.11539164870217	8.08461340901214	7.73040325661692	8.0055743770855	8.09227439164974	8.1015	7.97497991691348	7.91799105040268	7.5537429948538
TPP1	8.04879313968484	8.08201232456738	8.07728256408828	8.09474573147084	8.00881847363669	7.74914740869552	7.85085126907353	7.8063849468307	7.83591318103076	7.98705634415692	7.92079787521851	7.84752912507917	8.00711784712112	7.93880928504678	7.95951019474996	7.92166008973751	7.78291933074624	7.76379876118308	7.94152534909857	8.05348249631594	8.05114193912406	7.95528	7.99507175140039	7.90572315246631	7.97564847942062	8.05512685296402	8.02489614925551	8.00711784712112	8.01635669194153	8.07206525669758	8.05812397723344	8.23285	8.16450447405967	7.97668986396255	7.27454879706423	8.51516586423372	7.69772751295085	7.83183036725985	6.29403833511228	7.92897754075105	7.33715665897333	8.03142167333907	9.13640081322332	8.75773542728021	8.43343234962667	7.96843216387952	7.79633136862064	7.84473301393219	7.89736648761235
ITPK1	9.11656859408443	9.07693187744392	9.09008217926692	9.20608845818407	9.05870989849481	9.0878734905727	9.03550159302361	8.87364404583759	9.06758587580694	9.02301321570395	9.07406344141408	9.07528053589729	9.17156614502022	9.06727552430663	9.0274174546396	8.93190720727599	9.03107134353446	9.14563217062533	9.14987638517579	9.18414995234451	9.21897556584056	9.15451785374833	9.24860395028195	9.22984830390913	9.27403100669953	9.16841233801475	9.03637387881966	9.14183309451694	9.20608845818407	8.19835689710017	9.14401699176899	8.32181331538623	9.18681933064217	8.99128008900268	9.37080067598318	9.33205553744439	8.83594439678812	9.1191318712421	9.40083165931515	9.32584759569353	9.33122938290199	9.3876956603251	9.40634155147349	9.2890025476918	8.80130143806366	8.84867495273791	8.70720894319134	9.05235106435602	9.06056244329495
EIF1B	8.45380473120338	8.35189566373408	8.37804731052462	8.44039261526255	8.47538163721777	8.36441440802906	8.46811778180154	8.4675221813205	8.33067053164007	8.42059118722869	8.21689751947254	8.61543219902465	8.33868382298839	8.56627042582635	8.40690259223541	8.50253397221481	8.46870074773246	8.44453703750177	8.34732277870759	8.29864921284772	8.35103502940419	8.32007120278063	8.37406281596712	8.48116337842301	8.25554084310368	8.29034102734609	8.55639234401041	8.49902811524488	8.50214007361709	9.18370042887358	7.5014371426059	8.87276534368269	8.75169385204176	9.12021311217168	7.61804318159813	9.29605075081141	8.08234201636148	8.02252091505383	7.69182436487451	7.89460859428233	7.86393823061651	8.99820614814507	8.73025995550715	8.57233209427623	8.5396516463585	8.94719483640217	9.27479162730693	8.85959299638407	8.13893499253861
LAPTM4B	8.2690792937984	8.19132759198352	8.29275729947387	8.02117660984711	8.34825170000094	7.90073909518127	8.22243273127898	8.21164445364217	7.9672031803947	8.33141193506206	8.20863066435491	8.2892341377431	8.18812121007834	8.32498285362353	8.28588158733689	8.39454958892759	8.38372000049725	8.30304928098525	8.0808590295641	8.03990631734729	8.14616282441499	8.04695647243382	8.12968740627731	8.11502078590781	7.93899237310184	8.17853446565324	8.10841001569966	8.15503736691522	8.17081310408217	9.02030504069535	7.43050476942257	8.4217114050784	9.14809641446162	8.9236201619947	7.62472010219119	8.33310277903306	7.03011460259066	7.9270558672047	7.81003243640556	7.8686065200861	8.51484418754266	8.18624307049272	8.20292541200137	8.27082759749276	8.7796183398285	9.26618921710742	9.7697779149252	9.01446780233119	8.99882587852542
EIF3H	9.16997838718588	9.21411200667336	9.05920554108117	9.20021075003355	9.24985	9.21030651296988	9.22541861254201	9.23886157139235	9.23751030177427	9.18020748646547	9.33513218642788	9.17379129459303	9.23998468636948	9.13745038581244	9.13201053147408	9.1017556625106	9.11825958924554	9.15826271161837	9.05563722370067	9.05247955581703	9.22128443370626	9.15749275001222	9.18486204504281	9.11721897112431	9.15567260292516	9.10398646459685	9.22956141152888	9.28272439399231	9.14284120035954	9.36490338455722	8.96898	9.36800479932988	9.17727079314531	9.07391427894879	8.88131671927639	9.2836354586764	9.5177828988108	9.12989419740948	9.34239640925067	9.26521564496731	9.46994716768251	8.89030448635519	9.04273650208298	8.85442694750773	9.31408303359969	9.29891474452508	9.40317133704666	9.51182687817761	9.27958729073436
ST13	8.33957278950482	8.44023923756737	8.35977863506689	8.4088062311186	8.43830284635411	8.37232887387662	8.40623548446559	8.40373013858765	8.30357949370875	8.58494713707141	8.62017848185668	8.38367718841817	8.4613097386202	8.46185404264961	8.48992776238866	8.40238446709171	8.4084212802973	8.44385923590142	8.36988020631502	8.38226643295723	8.42038757063279	8.44639489773909	8.37952044735576	8.49347238617939	8.3704	8.23644200919512	8.62127282743596	8.51603	8.47444509488863	5.44656055560568	8.78579446273819	8.77035974262606	8.06780562361278	7.90588652543634	8.82602039238152	7.84696923536823	8.67015196792365	8.53219129127554	9.42961678252683	9.49365039925183	9.38815351750166	8.60789974791494	8.38504949556022	8.27819235890676	8.8377033533362	8.76481683558622	8.83192333765969	8.67129010889983	8.86750437507138
ANK2	8.38132383961901	8.20326138169346	8.38013078168062	8.3076389468515	8.38897498033267	8.07858605401634	8.30459435742866	8.27139120610967	8.06162223747459	8.39735188476019	8.39435921021732	8.42898075520569	8.27941452635389	8.57501139471018	8.43488364695498	8.48210011812651	8.49162995513061	8.42261062867045	8.45744652289456	8.31095417552675	8.32074287860793	8.49799889827271	7.97054764871463	8.48478040002626	8.24363483455751	8.29436825891185	8.47529884483912	8.25628065800435	7.67184200802289	8.83064651479713	7.66622593368629	9.44012222059658	8.89144733161618	9.68803216375137	7.85360442136055	8.54563498647431	7.49047202543656	8.1091	7.75186439048421	7.48746808738007	8.19971019785236	8.19891183578386	8.16201380338195	8.47841167487205	8.41007000476303	8.81600096207699	8.92567118562642	8.45833591412065	8.63657998330927
NDUFAB1	8.90443987300034	8.84410787477785	8.98584060139601	8.85831366277747	9.04547158013671	8.98885439068328	9.09108180471407	9.12447939021961	9.00496899942589	8.81509825198879	8.74322765757102	9.15818625980215	8.68778945488037	9.08463778926798	8.89200999328589	9.01645685719766	9.11302839730167	9.07457248074421	8.84058134845028	8.64434269003731	8.88294951771878	8.83002334739541	8.69942606201236	8.81258619995257	8.63487026064982	8.89540835067188	8.84080481668291	9.03490453538024	8.67541075040503	10.235574063972	7.61232487404843	9.97868579501048	9.50950873978284	10.0088747938349	8.72522557090224	9.08372759428973	8.2837702194862	8.28145963806711	8.50459050194726	7.87378415748499	8.03082760053886	9.66623391228101	8.93981704629636	8.82966783612352	8.93725988149248	9.50860094789081	10.3768015727283	8.73257669182976	8.58510675000722
PRKCB	6.81232000471002	6.69505212288387	6.79836548229892	6.75401409524234	6.70365106701797	6.56568797631913	6.66844263722061	6.59517812436877	6.60674279607683	6.8910493529898	6.83777969703853	6.80477691553856	6.63026982971711	6.73662544261969	6.78464249929042	6.67413040086069	6.72892771971333	6.70486609915388	6.84339521365428	6.92395191143601	6.78765785289263	6.74006643572023	6.77443287034626	6.76003675702857	6.76394980916157	6.72275466281161	6.75378401082435	6.77688423148847	6.57531247811111	6.72467207762396	6.55303074500338	6.48306222356302	6.62437428185992	6.89483155798379	6.57558112193623	7.8964788654468	6.96367509267565	6.62925812184807	6.94277600884835	6.76354133061928	6.23779958327173	6.84443705028394	6.21365672353161	6.72941926543639	6.36542315890091	6.52884613723622	6.82823628008957	6.6593899167437	6.63019464042449
KPNB1	8.56639965039948	8.54407982207979	8.42613919296616	8.39744865089216	8.49750876612956	8.50884110005665	8.4661490549749	8.43295215395823	8.47615395955001	8.54453910633852	8.35814336508423	8.48500039673717	8.55495375484498	8.43621213828985	8.58642317188763	8.46396118051821	8.58607	8.51089787801045	8.53468738311989	8.55495375484498	8.42676827698106	8.58344987599509	8.45611159535023	8.44063954060735	8.5651961035497	8.52057785149397	8.43181550017352	8.47806880830582	8.36145868463888	8.35712172781312	8.47896203605676	7.89059112735589	8.59560640523858	8.72967465550658	8.92924144000524	9.71882514835338	8.57050259470653	8.02228251770471	8.64761269285968	8.39833663277579	8.86539078042555	8.57613495155428	7.61928339993155	7.94298792638386	8.56114104431995	8.71915888557308	8.28193720378451	8.18793296807702	8.47817454719995
TUBB	8.91818224080535	8.56404371268282	8.98758002494642	8.78291233502904	8.79567259552981	8.6394920166287	8.83772772044809	8.88927166727051	8.77235641817051	8.6749623227928	8.68699235658165	8.83030374087172	8.6075466547555	9.00822272019269	8.7404987348289	9.13405398604676	9.18777461427159	8.9861423255011	8.88506311741958	8.63011883219951	8.97574990982151	8.79879482609929	8.91211743152744	8.71795225346169	8.76732924643072	8.98004180664158	8.57067788382188	8.63803068178423	8.54326342651505	10.3438554120364	7.76692917839204	10.2954661272184	9.96171347540649	9.91220608849663	8.45426995275436	8.71772249494992	7.70149633063401	8.11262602544861	7.90722014925682	8.14830949214617	7.88529900271532	10.0427965281943	7.9711704043731	8.91488947749973	8.76293517723719	8.84453482994734	8.60708751453802	8.9189864179706	8.11588464287693
MAPRE1	8.32257404115765	8.43294966651729	8.43138397173854	8.37740621567079	8.27784307638731	8.39147456573377	8.40199769791105	8.41576990226309	8.42395162558028	8.38678385800371	8.43406399375278	8.2834271467887	8.37887530281911	8.19154320848285	8.42049072758625	8.13612994916826	7.99090782194095	8.17421734001561	8.34161814628773	8.34750766707715	8.44048716204219	8.3292417106394	8.39242570560722	8.38044956497716	8.34750766707715	8.43052334174108	8.41209711172688	8.40416147167765	8.18779725351831	7.24550833739516	8.62638237193897	7.41984942440551	7.5641927228797	7.52112160721628	8.3841421957038	8.38293507117823	8.56996381109694	9.09826864774064	9.0992935196119	8.71002411606617	8.50371460495881	7.74766918006025	9.43529842569926	8.80488091950867	8.08465582644367	8.03683118315357	8.13684002535276	8.21854377964233	8.37428410577978
DYNC1LI2	8.91590518871992	9.00737669348939	8.88720069065116	9.02954664159363	8.62696462933966	9.13815198444988	9.10744811123807	9.14601056070395	9.09689976405861	8.83272707285659	8.96443451780999	8.92933793762769	9.07158651033544	8.80790181238318	8.8054207828933	8.96070550053673	8.93294772151184	9.07828227053161	9.05624083164504	9.02108225471411	9.01019864449382	9.09944929249111	9.08597960443208	8.91450264544032	9.14926139579795	8.89781432316824	8.98066038587799	8.94832707120129	8.50714147307498	7.99602624477082	9.06069345010089	7.55570175851777	8.62338754618224	8.39106289331685	8.42319705928753	8.5758900804263	9.19957778558167	9.59259769234707	10.0360626065787	9.70543294656979	10.6399004404599	8.86622268146507	9.21380887020646	8.6081136233617	8.85566015297886	8.71286125137425	8.32167509104277	9.24869521344782	8.85566015297886
CST3	9.70089088640481	9.7013842610973	10.0211860913515	9.96087723174415	9.84576724933946	9.47214901293484	9.63349039086867	9.64561201709826	9.59715349578787	9.63484212081262	9.44203841489914	9.80004615437333	9.66624850310577	9.92431818579173	9.64353238456331	9.46868607458851	9.5228276119068	9.72292352902488	9.89896317879829	9.69146647535247	10.034626401311	9.80651990607425	9.67551318625351	9.76906974144333	9.87282313684061	9.89443794192285	9.68736772720762	9.62857537063573	9.91642577267529	10.2462115133186	10.3951165336279	8.7923126774112	9.65041332123599	9.0105479573487	9.95953046884287	9.3056330178763	9.03243043572581	10.5407979566931	9.57171751652624	9.8887429201491	7.94537353045756	9.40657020614557	11.0073223598399	11.2540532680122	10.6957524086572	10.5540831289597	8.70734341449839	9.54786466266124	10.2127111141758
GABRB1	7.75134223461469	7.50243236854712	7.58627144584171	7.33650789553805	7.54592622118975	7.82543937183277	7.82026713950379	7.66975805021725	7.67943338821453	7.30939154499788	7.58963542074453	7.6685801295804	7.55264016930172	7.53169230713224	7.68769260719699	7.62617237930462	7.76697482109419	7.50594726899889	7.31502173213752	7.79822417756685	7.42514537229618	7.26330096092442	6.8702449722565	7.33743528408402	7.4022743787822	7.38046678521417	7.31898439143786	7.52110808948728	7.64827086391778	8.79415306715119	8.04572437733436	7.85360452396463	7.97634293313949	7.71413351982985	6.85918939546355	7.85552502321407	6.72887982734137	6.85961647777391	6.36202717150428	7.57781922865381	7.00008481491764	8.23014132212789	6.9460089896481	8.07773989963716	7.66131024443396	7.87051275220926	7.94322365585624	7.35250740308088	7.49181412422309
RPLP2	10.2516489463035	10.335553594666	10.2549936600423	10.4187722961404	10.3528675230377	10.2705016832911	10.1955763733408	10.2358742004196	10.3510904332102	10.3204495864751	10.2481020809577	10.3460179679333	10.4704113117485	10.2620224669478	10.1516676868303	10.0959429057856	10.1708839990856	10.4265129547819	10.3866086202163	10.068334496583	10.3958063606844	10.4515569690051	10.4218037778672	10.4511203751257	10.4413298574212	10.3510904332102	10.0529012966333	10.4169050485474	9.68389574105346	9.74227927911819	10.1642464437032	10.2333450407026	10.1642464437032	9.94744618757116	10.4825442422603	10.567858417507	10.8540540312617	10.5112823033678	10.8684057268009	10.3665809846517	9.93555266191384	9.8879247709613	10.1642464437032	10.3928711507106	10.0411405280761	10.0411405280761	9.31588355670821	10.4813420425373	10.4623123325797
GABBR1	7.90338478896071	7.79740430120808	7.93715498893953	7.6582637893885	7.78668734958261	7.34274813900537	7.54057698039199	7.51159669056343	7.29758209454745	7.54545596911028	7.73549434730677	7.60212510005335	7.83115954353771	7.72579688264902	7.8148077894512	7.7475337721101	7.75001356372436	7.66202291177332	7.72072374124193	7.70589653239814	7.79065844235918	7.57927797013325	7.61615877988169	7.64061032447458	7.78668734958261	7.7659072065091	7.47082839121163	7.36015765514507	7.59061010144324	8.78910873948632	7.80296830092948	8.36072926130933	8.93855436605225	8.79580977682453	7.41654786440323	7.28396116276106	6.12634681715034	7.14431573151541	6.97872355499385	6.94485838193342	7.61708301090984	8.22228734370418	7.12709553863212	7.3916060959555	7.75276789065173	8.72612249657793	7.83337712656491	7.86919900250034	8.28581181793548
UQCRFS1	8.94315619311614	8.91470123156166	9.0534069820874	8.91508720186481	9.04488105628794	8.79927846238911	8.89091079926504	8.96451936290719	8.85810979203944	8.94924931723666	8.96696282800766	9.02768258688565	8.87242234491804	9.07034461589132	8.91446922137152	9.14330450143719	9.22268499613591	9.01050665125525	8.81474724196908	8.61649	8.95444641758349	8.92974841041431	8.83032060865764	8.93749096398814	8.66976401647055	8.90471079685418	8.88094881756264	8.90384	8.40704576724309	10.0182395809509	8.70103399251208	9.43467293710349	9.1557227606189	10.1623158838441	8.7187618511754	8.52323049116889	8.51976864170746	8.59545762656852	8.55159032070732	8.24305067370649	8.52528800205565	9.24106605521458	8.7609517079764	8.50983275574896	8.67253569672862	9.30009471059216	9.80135004019647	8.88746640676614	8.92694879509558
CAP1	8.05627439453778	8.21965549694803	8.11980899998357	8.23833	7.94919830883068	8.23214496721103	8.20047605489026	8.13489681190374	8.19027884838394	8.30535099908575	8.01473305526902	8.19877138981196	8.0142286285956	8.27075942683104	8.05934927471295	8.08699463907612	8.13286407837701	8.14806436637651	8.21965549694803	8.16780617866538	8.16431361222153	8.16961157837616	8.14233822543919	8.12969971155691	8.25945598238347	8.1849115784876	8.16780617866538	8.3069203601269	8.45965380533924	8.6903623457818	7.49289810868583	8.9928517625006	8.8531362597294	8.92354151151177	8.16309718112828	7.77065882481079	7.38918381637637	7.94261844098395	7.61578529097516	7.98693470705809	7.55122076001346	8.35099081481625	8.39348691315859	8.44065734309113	8.45652131095993	8.12728373165753	7.76647941581709	8.13550878777726	8.16542983818572
CCT2	7.99445569741327	7.98077373083509	8.13962564063485	8.13807517372061	8.13422148662487	8.13726668587168	8.14561726395333	8.17116503046302	8.12194670443281	8.17741529675079	8.12302563543769	8.2122975414371	7.9157149187327	8.2146685764273	8.13474421923059	8.1103567707254	8.19675465993997	8.11067273550056	7.82145808558421	7.94459934442585	8.09940247645546	7.95618560719901	8.0264016554588	8.01301629083668	7.9472034797743	8.16362985120477	8.20405432974803	8.25413277659458	8.01011638153945	9.32159843131424	7.24832710760309	9.04488481909484	8.5991462953622	8.70188123371654	7.75843174453729	8.20748691004241	7.28191804081072	7.6767650919884	7.25311338343345	7.83192807141005	8.81645514049131	7.91631237818291	7.85792639155666	7.8281342950865	8.70403545998482	8.41040606660214	8.43646997430869	8.36232504662829	8.02283333359079
HNRNPH1	8.4715654655523	8.69584151842965	8.33178045992752	8.35529641246071	8.45725642902078	8.58025098019759	8.60546539751579	8.59393449424274	8.53005425496988	8.57851785104137	8.56875724626759	8.38421656292201	8.5613715882552	8.47679917690764	8.58769594219742	8.51327477392788	8.49397829686181	8.66491316512462	8.71379157950529	8.58700549841969	8.15109262365576	8.63205563191829	8.55216960419558	8.61606872906703	8.64654140688618	8.42120084388764	8.67978081776887	8.59805467323848	8.96613071345115	6.84908300780629	9.07791869904294	8.21881686138324	9.00360283158004	8.63560476072507	8.22794256687056	8.5868881857056	9.27694769725415	9.16201985438186	8.95790361519989	8.63560476072507	9.43357541245023	7.88864184964795	8.06150137572536	8.26749790313089	8.50774415341528	8.36958732999891	8.24403896122226	8.19301768248087	8.99424769191287
COX8A	9.53220537365387	9.44200031874069	9.67724258018556	9.57477191073738	9.53600118460063	9.46787521341279	9.52606924079993	9.48646214806512	9.49927835726326	9.28249433506093	9.35494342396147	9.52918463471516	9.51978707822971	9.59516379074259	9.42073663431558	9.49766108713644	9.62916456197031	9.51092166709861	9.45942363618447	9.36382003911249	9.63309966582034	9.46347061712293	9.45997152454202	9.42527281195195	9.39214944987952	9.59901874626122	9.2112775221592	9.40347610519986	9.1771892794835	10.4361014314768	9.39610415583953	9.99394236326326	9.50676	9.92912634488377	9.3494563238577	9.17616273259054	9.49751532111783	9.22887618121655	9.42692211302598	9.16890863821917	6.98390746407914	10.0477032769343	9.94214759330812	9.98712327160388	9.36705084198612	9.56080781439647	9.68344958303711	9.67850516088377	9.80545096105514
SRP9	8.63112342808133	8.76902252726675	8.73353459167136	8.76118696904429	8.82811732373166	8.80127951575714	8.93686655708283	8.99683395520834	8.90085934615102	8.92972963832648	9.03271897451065	8.8999446520276	8.75225441637038	8.99069782235439	8.84522336997536	8.97991063373926	8.89343765257298	8.9589943180273	8.87692459894319	8.65426694469747	8.84654205182391	8.84185542535992	8.55193279110649	8.99110153287402	8.68032424553778	8.73268214886414	9.14447385355235	8.88745868811924	8.09756346958222	8.43088703516002	8.29527624537854	9.19697359135261	8.81758409195672	9.73564300024198	9.70600661097942	7.68939138024556	8.47687252516533	9.05628600179366	9.70493375669396	8.22200406390546	8.30432288114961	8.33618014566083	9.67303020141668	8.74091611149957	8.96406650665706	9.11287308190671	8.75416933212754	9.1079801150752	8.89634785613885
PITPNB	8.35817739010874	8.32282352764055	8.35770514025439	8.36462435382468	8.36873890708441	8.36996758147431	8.46648750602693	8.36616073476695	8.36783168057386	8.22236114866306	8.35651506379275	8.3534725851989	8.2975415201269	8.27654759460407	8.32361679109449	8.2333204084496	8.25566784317254	8.22806086095637	8.31116548690066	8.40230190118396	8.32013137320312	8.26855388346978	8.39707028236842	8.28301127735895	8.28973338160714	8.32734224018107	8.35429289534106	8.28910345134388	8.26438185081134	8.81174440891617	7.55371372640121	8.7479835617927	8.5879055631884	9.06228954495758	7.97911756429236	8.93898383160324	8.06724697858073	8.09568242875062	7.50281162753459	7.73785178770868	9.10223905612438	8.64537776777902	7.88348213575676	8.14393656570809	7.7186029500303	8.56733947421723	8.95677017244392	8.54619341578925	7.99196408430606
UQCRC2	8.47107530623598	8.40285653698896	8.45793297795572	8.17765336705001	8.48517127462869	8.20407013214257	8.39822534567573	8.5137602757628	8.36429553916889	8.45350557563822	8.4884677091666	8.53904926155978	8.31971355710425	8.57593933325564	8.40480636716809	8.60684892575356	8.62770479196075	8.48125461786659	8.23912956591886	8.2398496202488	8.27534459711505	8.37505673813675	8.18436644963092	8.26217607512837	8.20769257229631	8.30284372736238	8.3744564822254	8.42701549787134	7.90644717786878	9.32603	8.2080359572967	8.31448094867317	9.10310837856263	9.10723899538164	8.07561032840567	9.30221341376051	8.43320502039993	8.69290484311416	8.30829606734904	4.21056794522612	8.60979356293809	8.82057361622989	8.6332398873061	8.42368685415963	8.36538895958973	8.78907197515353	9.1362911720382	8.55483516081803	8.71724168856411
APBA2	7.9471819574955	7.96529400598033	7.93656413881785	7.83384829084219	7.93774785657337	7.70880859955716	7.64489502561239	7.62881945274495	7.67730467728242	7.79710722829855	7.80333409638892	7.78337009998664	7.84807429974105	7.74751306364742	7.91407389096242	7.8294208885247	7.98924000371222	8.00313381107892	7.85530884094516	7.84103939347619	7.85641405102504	7.87272789497301	7.79710722829855	7.98453519880237	7.84506573648349	7.93728857231463	7.7741406585622	7.79877651350351	7.69219048343513	7.67940742683871	8.18411733205353	7.95932876699169	7.9897458797116	8.26342116380556	8.52637971347106	7.46140009187363	6.94461101877698	7.99422681086235	7.68526617554686	8.10648081878434	7.91093110692123	8.28694033735461	7.08639692864852	7.4646184761523	7.21982727557844	7.5133795561558	7.45035176665042	7.4109017567978	8.24450334866604
TUBB3	10.0739860736885	9.48790465865791	9.99827506133324	9.85451246949794	10.0170933098489	9.79893382725675	9.90083374014691	9.92825268672043	9.76259138490021	9.69045276786503	9.66352807881858	10.1004284876708	9.70332721163882	10.3234744972255	9.87223770491407	10.0350266098777	10.1429279090615	9.9826284059694	9.92138863122595	9.78997740307668	10.0081015307332	9.89485733095374	9.82211012270112	9.76259138490021	9.8060949796333	9.97206196853507	9.53009058037266	9.71401397939806	9.68082472554367	10.7484952891952	8.45841299219649	11.2019184827753	11.4834531774156	11.7870402044681	9.2820841673611	11.8688333283696	8.34108072552816	9.00108484099292	7.83719649863742	8.22629492913194	9.92111421035663	10.8872210804154	8.78469962671539	10.2254812337678	10.5606552114088	10.8438893306338	10.6913376161054	10.1909624339174	9.58575950735581
SH3BGRL	8.24499405548474	8.4381058752757	8.33068745015276	8.28893310540524	8.33192234628641	8.32577966980675	8.37494024893231	8.37031550587382	8.42372022087315	8.51150503902955	8.42124715195203	8.3369235676718	8.26643155101966	8.41600915517207	8.34978973931644	8.50507582401411	8.48498196569555	8.49437874420899	8.25567320467088	8.2408149267404	8.34746577948532	8.27126642335992	8.35424015884284	8.48042200730191	8.29158541839981	8.31009527270586	8.46199194294186	8.4454102164076	8.43547815740356	9.00715839899688	7.75663502851152	8.81852225760483	8.64918508428284	8.53086069534156	8.4725168578848	7.20621563656679	7.46354792834526	8.52668396350856	8.43400756159102	8.38162022107447	9.69189744400173	8.10723301024086	8.34957480102493	8.19581596848826	8.74510717849583	8.82476139403538	8.70942696774661	8.69818315832335	8.58842832597911
TNS1	8.05794085035408	8.1196249237051	7.92765755735004	7.97980550546288	8.00774961750446	7.98620148457057	7.95203091228065	7.85478901296133	7.97980550546288	7.99546510318404	7.90473126774096	7.88112645868432	8.1140865714293	7.75157385492275	8.04977951122318	7.9288880178227	7.87348079690282	7.9855939063802	7.91670054071814	8.18547277757746	7.99163927853452	8.02326	8.18463516921755	8.02970354517368	8.09741765050011	8.0215218218565	8.01247937798356	8.0215218218565	7.46238465746581	7.5707911469306	8.76670724097889	8.03669964952175	7.55988329717806	7.68891122191453	8.0241031696702	7.49608124431127	8.41251966609706	8.41447093340022	8.23545602386935	8.46717874038634	7.51177954019359	7.74778090589376	7.81202343976873	7.89202685365716	7.30580624934617	7.47874559928756	7.12787148243587	7.78984683208352	8.31457711963067
COX6B1	9.2108376126195	9.09655256828411	9.2164026417458	9.24046663214098	9.25878677906228	9.28530980848703	9.2967001408426	9.32602908964375	9.29180015566751	9.17026496176089	9.07548296181291	9.32070083200815	9.14909152545506	9.26357775061108	9.07982986659803	9.08447939249588	9.14103282754308	9.13412950498319	9.1837660182754	8.96584482140204	9.21307831202317	9.12280334066894	9.12773	9.16874573194945	9.08816928407359	9.19787978390237	9.03223020956917	9.19356452465892	9.54438828889951	9.91629234083526	8.81995430012474	9.6282282218462	9.23126314095753	8.98977417838598	9.35300164939953	9.00295175842881	8.97437215747353	8.66553219167105	9.03207956463921	8.85205498629046	8.48203420210064	9.51920220346822	9.60064920790165	9.76692389105383	8.87214760051316	9.19044777634029	9.44277288806983	8.99564682112947	9.15946931132726
TNPO1	8.39242	8.4863769280397	8.00592180853199	8.31499190771767	7.89110543474373	8.73201434859826	8.67629354434041	8.60024647316114	8.66565078872186	8.08728047146065	8.12964992082578	8.06427823263373	8.37609528760375	7.8670489281168	8.26447237195688	8.22101230457602	8.12017232100628	8.29470522072656	8.28506541841442	8.57913187375473	8.10901399999472	8.29067541447212	8.42144555835152	8.07827470557748	8.37251549244102	8.34466854149308	8.14438843776458	8.13813411067608	8.62103551253068	8.47582366409266	8.49993926911577	8.27826897916149	7.80413430163703	8.44549559760014	8.6218420778111	7.82749685514782	8.30858424865878	7.8448359767222	7.80624086365331	9.02426709849545	7.71792001101995	8.78162740983195	8.57841367078009	8.41998388210349	7.88026375086121	7.67206053255991	7.29437216680908	7.7759302202577	8.77950507427713
SERPINE2	8.66583812710259	8.78143225528587	8.62375062268972	8.60522506417462	8.78143225528587	8.86369288696723	8.9454423918939	8.94811918236614	8.84818472733969	8.59487173840776	8.84166781659675	8.62279405044616	8.5823169785969	8.77158302159072	8.7663695322575	8.48039208312434	8.42400353556569	8.41781266643543	8.64369990865687	8.67832575579366	8.66202721121285	8.58936254837969	8.29463887508833	8.69134278965766	8.51763108370821	8.61264152864391	8.61452340669696	8.5242839401141	8.41009981719347	9.06663299855298	9.27260875316708	9.21179179075905	9.28915953015661	8.68856564553733	8.14269133681852	8.9133424056064	7.29745986437815	7.80891204205122	8.09445185888686	8.21770875690603	9.62851886433376	8.34747628542578	9.18269935371188	8.56393179022867	8.82589043856901	8.5704510321224	8.52538678472962	8.55303701136377	9.08411254832357
CYP46A1	6.67648866852549	6.56987740412253	6.65969177631103	6.52942360784089	6.64162864624697	6.14415836495598	6.31867036864748	6.35928625356169	6.26774181736074	6.32180804464336	6.45350683186095	6.45716930702337	6.56304867991697	6.41138179924396	6.51343356367907	6.52594154261678	6.60166109728418	6.58739842766951	6.53094858170979	6.58674462193334	6.62244458133068	6.41865199367468	6.31976000514779	6.48238934093355	6.3878088517259	6.59561234728352	6.25256549138924	6.34002020683157	6.35697886803022	7.3887084483561	6.35796995340473	7.02153985567244	6.85120852040845	7.08308218481822	7.25770866495098	6.83542816971495	6.33709751368692	6.36448774151327	5.36827598904438	5.93588948904256	5.29840243714419	6.65804154706241	5.98880671009713	6.23416713275652	6.04560474998011	6.38604528302934	6.34151111367641	5.77188513991028	6.5581960795367
OAT	8.62170500804991	8.47335957808037	8.67515641998956	8.49959161811973	8.67454192167721	8.55490389507046	8.66080908333025	8.74083509318885	8.66244197617354	8.79182990449399	8.74919389104656	8.86567487611586	8.26700610272251	8.82659752214059	8.59520040161269	8.87850784826857	8.88887963003037	8.82659752214059	8.5751137094012	8.48838276296999	8.73186484714125	8.63967259556779	8.42076560101857	8.64256733609007	8.34736923291262	8.53714773965644	8.82091191679459	8.77677318026507	8.03301181339686	9.55861223733345	7.44529619049235	9.4708900865648	9.32442210227196	9.63147262311289	7.41371028233756	8.91988878846491	7.76497023922056	8.19901472601821	7.89646914107714	7.91105474227037	9.37267123332857	8.99075877930889	8.70571939988639	8.84319409769091	8.55451194901904	9.08141163474498	9.56235657037375	9.13706541282518	8.8010661342197
B3GNT1	8.69509863617073	8.51251741545762	8.6066347999168	8.51871102896839	8.71726545170157	8.35850858200238	8.40571211169815	8.44468708231851	8.28513794002558	8.45232780279035	8.34367343166839	8.59158635958122	8.53319662140488	8.58328213644786	8.6702588625801	8.57826101921631	8.55119310497505	8.45868116022287	8.56874844855573	8.35196576795467	8.46465426041339	8.33666596876009	8.30534349445814	8.48107991642121	8.37221539383032	8.57727820113614	8.29750287355444	8.38437095258136	8.53293980095548	9.56916297846645	7.7540701702822	8.95382657282536	8.91169479816386	9.36622853153898	8.27644579656155	9.58672518942806	7.43144482219903	7.59864515104351	7.45365524912905	7.18234333344445	8.82923566919141	9.21725547430415	8.44374526129877	8.65629615338233	8.03457330966653	8.74984626697559	9.28033122556642	8.54977300529842	8.48869879897376
HNRNPC	8.55377416068464	8.60950439860196	8.64584744828968	8.74899058228845	8.55306	8.60041349579909	8.52902145903881	8.65335826397329	8.6165812990855	8.50685314682331	8.63467826293187	8.45975476879995	8.57812371497725	8.46519734702451	8.5591741499533	8.60846610349687	8.36978315240553	8.42248847973076	8.49149345592344	8.55526168242247	8.66760264251862	8.61004118968954	8.61183433070855	8.58218	8.53561181005257	8.70665058238289	8.61332004831322	8.58982493641244	8.6261958334055	8.05897077125112	8.34279748694078	8.99238531297699	8.65598865277256	8.37826946252907	8.34962709305193	7.95745693631964	8.74039921740087	8.59921222208664	8.58647201118391	8.8364386401006	8.63662362334099	8.52524652999636	9.17023320123464	8.81044124418292	8.71647370637781	8.31650882939917	8.8120701845149	8.5766645110684	9.12186823770531
KIF5B	7.7537740058224	7.88930819466762	7.6581455031931	7.88863250148859	7.67401467457935	8.27650601709085	8.15531987070505	8.20361164038115	8.20226636425457	7.86871912298443	7.97667445174792	7.76079873312535	7.96838728001065	7.56811604244132	7.68060079955917	7.88590623937111	7.80562939066935	8.0026640036735	7.85786346240405	7.92558834850664	7.84312494546524	7.96376789923379	7.99008139027053	8.03849093698946	7.99698705876647	7.76397530619558	7.8612937495146	7.9374304535108	7.80631660251561	6.98903456390458	7.52811255761442	7.54428404806407	7.48723317494898	7.65215342334633	7.65291898691427	7.33171784844889	8.17346981842266	8.54909338390266	8.82511529508801	7.76729581233751	8.72246168719328	7.37035231011325	8.77165732608765	8.1888902752367	7.86710715240878	7.94433346300427	7.25539434108282	8.12218257635894	8.37588475706254
STRAP	9.01872930958779	8.95772461424693	9.03578098602427	9.02954581521649	9.05232718859715	9.05129490282148	9.18281762111382	9.16689665419651	9.07894480443063	9.02995933199651	9.13914892855321	9.10120488532674	8.96254940506788	9.15860194049027	9.04760147233924	9.22934871977954	9.27040407922901	9.15353705109552	9.02353287649395	8.9886861353532	8.94097710221186	8.97876234954995	9.01650963506812	9.09221709742804	8.94556870478714	8.93949927926871	9.11500714153742	9.10892384958637	8.67279987046557	9.19720396787591	8.4836244046481	9.47827237310991	9.53906896464078	9.89091437582647	8.75886891914071	9.15105476614672	8.78888417278266	8.67269698615385	8.84050930176056	8.73927735296271	10.4232584327592	9.02840489509944	8.36483358995993	8.41324909292423	9.00461000575927	9.32574351160982	9.93909028029011	9.3155719453146	8.98191619104475
GLO1	7.66907192141269	7.72923532078026	7.71350256111988	7.6593219379268	7.74970513102874	7.7019301550327	7.76238182629065	7.82497435158735	7.68511635291357	7.81581748501118	7.88546406113688	7.81008313713061	7.65664842061849	7.81698456091561	7.8162176606548	7.77539752235551	7.85533372599077	7.84952839062098	7.72902377071748	7.65448173422635	7.69567	7.65331541897652	7.57016912033476	7.72729480343719	7.52147070584114	7.65976584714567	7.69294461535417	7.77390005433151	7.2559195473374	8.29630965694685	6.8746589238491	8.13472029900321	8.10341196369711	8.36691015847851	7.59339877657819	7.54767200318325	7.03926522011203	7.77362102483925	7.62583725490878	7.18476790202269	8.32155122160943	7.57148454074319	7.8649734344351	7.41383427392101	7.61810013915513	7.91218858964545	8.3891974369955	8.00550342180304	7.54985485661223
WASF3	8.78921775369277	8.76630817831035	8.85098884320045	8.65415815865838	8.84142833067498	8.65482214804652	8.76717079850797	8.68321024570734	8.5212866124114	8.76672337159754	8.99602785664531	8.79251041669434	8.77329487683904	8.8429282292406	8.86424611125853	8.8284091968114	8.88824944750143	8.91046141016451	8.70883393780341	8.8254555295544	8.74620410481122	8.71005040751216	8.62931500322984	8.79290431217878	8.59301560687437	8.6659893690675	8.80670669479753	8.79056989935128	8.4879154010596	7.93151846190828	8.56852234491819	7.16722787580115	9.23076267950909	9.0253056327616	7.9800203717333	9.31830285954849	8.38282059318296	8.90555166172873	8.93432924366267	8.71546539843421	10.5898856061897	8.92309485408268	9.22170565424881	8.45810861687784	8.66587703779177	9.42933699336456	9.43375948629782	9.13256990395389	8.53125677113977
TXNL1	8.88974041967341	8.77921660206681	8.77266412244778	8.83163214867775	8.89611841212083	8.62415724891675	8.78474469082752	8.76513064565675	8.65923889034534	8.80429827154605	8.79283456371528	8.8441143466913	8.78238487599807	8.92298599869423	8.82966571207801	8.89534011393692	8.9074179586116	8.87222280096069	8.64615736792229	8.66043220846546	8.67470287783255	8.70589063284553	8.67986067882422	8.80964773407153	8.68714921957852	8.73831177366212	8.78396383982124	8.78564486032969	8.9141484368544	9.58049113949938	8.08340028642471	9.3460487935959	9.39583852471434	9.71467908968398	8.32311001232449	8.45158727630767	8.08642117950374	8.55317317931129	8.31186787570822	8.2903254037616	9.11673339015887	9.31629524931702	8.67051122404262	8.52149192039058	8.83228385317139	8.72140524160367	8.92827493121352	8.58388340899819	8.79867699124502
PDXK	8.36553132320146	8.29481437550223	8.33229191231877	8.18461657467381	8.34593310942128	8.05548087912933	8.05548087912933	8.07159013896207	8.04245164021518	8.0823968904275	8.11152186964052	8.17892688147349	8.3143572927605	8.20280682370041	8.28435547409613	8.22849038623204	8.34381346445719	8.26426835647395	8.23633	8.26182194484348	8.11152186964052	8.19902527936046	7.99783124134068	8.21580476040246	8.18727078515708	8.29524303509222	8.06911205405281	8.06181486512926	7.97548300641942	8.73704021411387	7.89596933678103	8.65846243493413	8.80409981016723	8.67019270091301	8.25303744940206	8.60998785466058	7.38135967826157	8.08039713539444	7.70330089345884	7.49130683436276	8.2204362043446	8.61991086036226	7.68779352169418	7.96448951120046	8.12116753124763	8.31341705758451	8.48949718378675	8.21840382408424	7.79722871328546
CTTN	7.78930921638321	7.74750046110695	7.67818869390314	7.65150976602344	7.6935930753221	7.51055313018525	7.54252938165513	7.53809840988335	7.51417368046609	7.72100130974233	7.72402879583832	7.7029310325207	7.82014436631088	7.59881787580915	7.76889233249309	7.75451219117609	7.79407	7.83781316309747	7.74233640836991	7.82812771096909	7.66176004801908	7.77175398168889	7.85066	7.71275270955717	7.79356898759419	7.69226948790767	7.61914270269108	7.61711925367948	7.61552697125277	5.87348017551169	7.66187279169828	7.78497616593335	8.02771205824468	7.99087523230004	7.29802076620663	8.96647954903428	8.13257247261417	7.58188193881186	8.67554177525744	7.37683143514472	8.85775617429234	7.03548415587401	7.02000289928906	7.21272861084664	7.35829788301393	7.15369050232417	7.13350232200417	7.65874709172423	7.9273682581542
CD99	9.27150018755274	9.32168592160284	9.33815600950097	9.45498409405368	9.38945283104993	9.29937370646873	9.36008176412297	9.30032770698418	9.26019168455924	9.41162176868074	9.12440875133639	9.1308193518843	9.38179682136882	9.20955949460737	9.39626093286618	9.17051381849489	9.12603127085179	9.31932392573307	9.3283791427078	9.41717516862943	9.34036592264426	9.20784443296357	9.20659838711955	9.2745229165342	9.23447883596171	9.33395225313577	9.20759918239759	9.19213764131067	9.43679110166127	8.9483373125692	10.3336262892872	8.88608782716282	9.52361238087553	8.7217301566866	9.87639087337292	8.64508999674887	9.12059668529598	9.80630351887149	9.7899836980908	8.79761704236136	9.23981235997549	9.21150650079973	9.01009174197423	9.45780069874735	10.005587332693	9.18543912448632	8.58709938830547	9.44425883150958	9.85799472830756
PSMD2	8.04581390516905	7.88634529759596	7.99032909984365	7.9305959529691	8.00529831240463	7.85572436381236	7.92345096509748	7.85572436381236	7.83549294912423	7.82776620884002	7.89313447500332	7.97007362913894	7.95502529620561	8.02740049560752	7.92972633195639	7.92047790918972	7.99398169562353	7.87444592812715	7.83725970364772	7.86171285917245	7.9771240845879	7.80052635631364	7.91783606399854	7.87843068814933	7.78477309763483	7.97367983404134	7.75314148591413	7.86818712444228	7.76145111641047	9.84567153283911	7.98420715224705	8.48136103072111	8.04389456181391	8.94781449680148	7.85977823590596	7.2157763543545	7.01443813754461	8.05400771628604	7.54493183318118	7.9730940672507	6.1061363837773	8.93464881026646	6.91427857198262	7.59802814632126	7.5518032983811	7.64573912703763	8.08952355565661	8.01351003871361	7.81200453628671
PI4KA	8.35473090647768	8.16064237741121	8.18578188874922	7.92531925465656	8.30134026858969	8.05200182966827	8.17280523401826	8.07551636044835	7.98255533991944	8.23302875697103	8.23562142595073	8.38347231766426	8.12476577349054	8.2102690002681	8.10903135667939	8.26229950089011	8.38106540078901	8.35068663524734	8.11982	8.17305176760119	8.03892844879479	8.20987793635372	8.17487388545383	8.03171240520441	8.07109812934318	8.18236866138206	8.11078712573529	8.14862463879174	8.3329649533465	9.34335593008714	7.85794178730417	8.98222972156634	9.10166089623259	9.13894129529411	7.81879991336726	8.06322427158666	7.1814456400591	7.55019391994849	6.92884484020689	7.42067188281861	7.75972410037158	9.21957798138387	7.94943872303708	8.31931550438204	8.00113450584299	8.81055383825119	8.60012548154856	8.56781937310414	7.85000541909754
PRDX6	9.01334000379457	9.11376832655159	8.96832632149115	9.00487981880157	9.07416851203137	8.87878461271893	9.01114069024273	8.87954591481223	8.86076550239486	9.07470807509386	9.13909483615117	9.03720159222656	9.1076953209619	8.94040254872344	9.23412427636837	8.79590601214763	8.76972087504376	8.94751832246622	8.89148930996557	9.00889345975665	8.9933566212125	8.97900714243759	8.88753023363086	9.15168555159737	8.85095993644513	8.92681945218194	9.08921265596162	9.00995591133252	8.60325175804651	9.39679360988269	9.18908163917336	8.75376464883446	9.25202267656587	8.72710339767828	8.82179084325445	8.97479102343851	8.85001358346759	9.41541540598145	9.08579601763432	8.90966763584755	8.40907132339388	8.51407981330575	9.16902074317096	9.14016708384845	8.5817459751985	8.9006556294769	8.5687101292625	8.6575455580264	9.1336418456655
HIF1A	8.33928343727956	8.48901433739282	8.25383729631468	8.29061304128596	8.34244665977445	8.43988096683531	8.54800741410457	8.6292937937415	8.51691588765145	8.36038834442038	8.57938428867248	8.34859542539086	8.44818490818817	8.2883011897962	8.47087017710253	8.3224570324261	8.32683715791035	8.27812452898488	8.31680860283802	8.36753749410682	8.13695142371488	8.29996449508727	8.35970132920264	8.41959504168812	8.26839317771559	8.18827034713281	8.3563385550355	8.31419207046034	8.43111659382654	7.69665489175071	8.69715203289844	8.17948733495517	8.2395391676116	8.01135639515742	8.17808968191777	9.14794122927859	8.60129740950337	8.27823313999856	8.58115313085181	7.91476124298626	9.61344493684332	7.33159261173898	8.84268197709661	8.23728982676358	8.31396037366572	8.0120752655858	8.14425133723082	7.95433809571018	8.69662525251607
SPOCK1	8.57213554525628	8.59980348502786	8.76707919889562	8.80924001489311	8.58548910512401	8.63571261035075	8.56666999084628	8.65475677587794	8.73506853359333	8.76848995435656	8.59262822602376	8.63912640904517	8.59707193908987	8.56709116245823	8.51093755929084	8.62628944600446	8.52114311855911	8.70820007132293	8.8017514919808	8.6269833750532	8.69765463284645	8.85515246778563	8.65081314306629	8.65941136961374	8.66534222935037	8.74797493072485	8.75819017706066	8.71908330795782	8.47931828965041	7.54133778258476	9.04880815449978	7.67391215661564	8.66241573285854	8.21935202191018	8.09309980858476	8.49664	7.9120164434631	8.69797164922386	8.85533482564584	9.61277493711951	9.34361233637094	8.14131843977044	10.2927134854626	9.29763096697922	9.39973645935104	8.67898554442308	8.56911	8.78271345399001	8.65020948478421
ADAR	8.74459019632652	8.66926577631124	8.67556369951829	8.65677981240287	8.66163686186323	8.68929653786525	8.63645962423796	8.59027167502125	8.6830655369746	8.6296635322975	8.73282788745775	8.70935111889344	8.67018047043465	8.68186728726612	8.71166963537871	8.6954060755493	8.66548059544968	8.73438016489036	8.63787314212637	8.72665245717883	8.69191455671778	8.66620458954114	8.68528083712527	8.67155242739404	8.73518160690815	8.68837	8.64335635107523	8.67176435406789	8.60634742085478	8.83723015587269	8.58326360889664	7.93107617788816	8.88692904067157	9.0468415446579	7.79794217067794	8.86297440862433	8.55199429196569	8.4641705779715	8.40196718171426	8.84794503742145	8.75186949016154	9.03632695312875	9.02645265401933	9.14314705921864	8.54186510932072	8.80244570859472	9.03066255653673	8.69679696036992	8.67437113675872
PUM1	8.52890836151595	8.55826908455345	8.40116053859237	8.51097380453621	8.46109549440621	8.5240268893509	8.50789183387286	8.49439065004725	8.50907661278307	8.45313809688384	8.55771434453534	8.52024149823782	8.55189987139191	8.37808266289937	8.62282911104485	8.3988514349225	8.45364734394638	8.37507480631816	8.51226895282048	8.63127979431827	8.4170061412744	8.4346028534704	8.3950942590379	8.62030348640446	8.42855597712715	8.4416031944189	8.67047807914754	8.55495287387777	8.12354006399072	8.83172768329495	9.31601165029386	7.56223562198327	7.94147827228934	7.84548603588528	7.9843683689839	8.56499626172014	9.03893400435721	8.67099409263372	8.76824036659305	9.25655050939342	6.76595943569736	8.77269806222032	8.91640962932026	9.02440558243372	8.31688431376973	8.70731123601249	8.51604478162998	8.54970376907411	8.46428894227947
COPS8	8.28416161347129	8.1932977220811	8.2622862752706	8.16151374341422	8.27026035683148	8.10258019280702	8.17303197145508	8.1828778033108	8.02219093338439	8.15902276527102	8.18320389743367	8.1876	8.17141805254225	8.20292169629191	8.32184925793695	8.35213439328237	8.3075599085722	8.15865808586584	8.09207653247774	8.12547786575223	8.20749999261037	8.0452361952149	7.99531280804334	8.14511230806873	7.95072669965009	8.15464416089177	8.10279348410321	8.08617411102575	8.03858225609104	9.26480279497602	7.27766796123999	9.62658777843883	8.88307122733044	9.74947917189836	8.1300814243968	7.44870005853887	7.08108630156972	7.90133435065571	8.02755056444735	7.29246361623889	7.60855414557291	8.35179658934006	8.18841219409941	7.56851817575738	8.28569492475734	8.4942091906224	8.89208853661764	8.34237217966616	8.0851108468414
ATP1B3	8.78388630996259	8.70005916283758	8.76575790752139	8.86992606408752	8.68409315457407	8.71434441358604	8.64468952013826	8.7234788492838	8.72403807923993	8.61469409308986	8.57668142765581	8.72498714436093	8.62767088765308	8.64439839444183	8.66673565626821	8.85974355122255	8.80291135599589	8.79168845970684	8.5785728580358	8.75748260238558	8.68642978765405	8.5365272791688	8.80622594511997	8.60676480216865	8.46713692081585	8.87263939818323	8.85518852075545	8.76241276089567	8.14479287548185	9.59786335899877	7.79663728216559	9.29101208841052	8.84002633962107	9.29829090696213	8.43677745398778	9.0582176527408	8.57789398649077	8.67113900399179	8.03902913920506	7.94957157576878	9.02269802924334	8.93575251715779	8.45012076571715	8.37667240762017	8.43124287471819	8.56687968170162	9.38961975505248	8.25511462669358	8.42089969669036
MIF	9.79492427763045	9.7316791607903	9.92377626374036	9.93631700611446	9.82501799708925	9.70752420456601	9.74835110347892	9.66931569374787	9.71815402179926	9.8573462196997	9.6275201977782	9.88547727238652	9.53982547445863	9.87772800257384	9.78969767106597	9.76281	9.88910610504452	9.8713877902518	9.74004349579218	9.62039303338073	9.95874266232526	9.69237966786478	9.75639844062576	9.76391228902083	9.72724829901385	10.0513685331467	9.43183797220739	9.84116947003871	10.1946183728366	10.6999798728675	9.45327973485045	10.2667077029367	9.99036107382248	10.0467858346643	10.2436268961302	9.3677857484095	9.1014567619791	9.73989265427901	9.56469158690051	9.29737272757542	9.18288158067986	10.0721841692314	9.85888540532841	9.97655606645669	10.2870357854246	9.97631363746886	9.45476757645108	10.024907814109	9.91641542655066
PGRMC1	8.33325337845416	8.19073133388208	8.36353107330871	8.2908516081469	8.34316894398497	8.27965932710405	8.30593694432224	8.36678015379839	8.32644649881467	8.53220984774161	8.32307733888238	8.4583392691117	8.13144460307542	8.52994571950816	8.33760131278679	8.54813943399195	8.46314431304405	8.53525232633547	8.41360127062485	8.20299984435471	8.39101379521748	8.31147269241542	8.25630349998484	8.37039898804238	8.22266973308549	8.32045118515576	8.33935340113114	8.37750069652819	7.91779631871321	9.08006158088515	6.70154071912122	10.0779288821102	9.43086818946945	10.2528895726267	6.74209259432293	8.69257473154166	7.50360223031163	7.38073193830449	7.21067881150832	7.56572027205062	7.78534340667104	8.41680972215899	9.05953716780108	9.15983131122718	8.10282311289191	8.60776770628825	8.84797220713461	8.36748179139487	8.39510764780276
SERPINI1	8.45347186235569	8.17497755192882	8.40235913260867	8.33925030513361	8.43135826422817	8.2247900808352	8.28943162271249	8.36894134412598	8.23511502631547	8.61823761645179	8.36008984650497	8.59771800543911	7.66647299638785	8.59206780220066	8.45381801328429	8.70692985000259	8.73353998461022	8.55752532337503	8.53425436824419	8.30067178884803	8.49993529400968	8.41598393487752	8.19179560270059	8.54240399099787	7.91345776977399	8.32840140642746	8.55415709616334	8.61329363518509	7.48679974528403	9.33043581951563	7.47276203643697	8.97232829475709	9.89630027457974	10.4317427896949	7.32125131672836	7.40266900417619	7.46564597844132	7.16320357165939	7.6543341718506	8.67461898182365	7.48878115215044	8.70290455064553	8.63733225730595	8.86185321110275	8.21114225836912	9.06431903068348	9.51286560220769	9.05076615931951	8.24949812988959
RGS4	8.11027527341404	7.51357251898371	8.11430507966848	7.38399801201625	7.9468048213625	7.43072843702357	7.89331552932738	7.3918653421786	7.33855647375326	7.75147934719759	7.71637661333459	7.9950583761181	7.11753583987522	8.07794534123402	7.65805847161446	8.23323718392063	8.36007897769294	7.9535562291913	7.3534698583343	7.33171814266575	7.64079013087789	7.13111559434163	7.24732856270007	7.3762092116944	7.26506670213837	7.33899370673853	7.30490396307055	7.47577262144997	7.12934082906771	9.53510422243926	5.37373552026839	9.13786389515119	9.19747470860981	10.1322826713838	7.81968787484243	8.88256837684565	5.95648132616228	5.94531946236839	5.33780404826735	5.36726499645055	7.2532456206187	9.38240546382822	6.48038573470616	8.29223324580911	7.43849261737912	8.86309333373011	9.89576266628686	8.68524213793097	7.16823162336441
SEC14L1	7.83472272846415	8.00673210633521	7.89171784346597	7.93146268556667	7.80932903251124	8.06473000741741	7.96960987319753	8.08406812979348	8.05704825514303	7.64739656391197	8.13894174231641	7.7757351163706	8.12626754141468	7.70982351234191	7.91869015607588	7.64357194802764	7.58175522944119	7.72429101909638	7.9400498164281	7.98655857372524	7.91936584925491	7.93085510841513	7.93146268556667	7.9400498164281	7.9770091965357	7.91936584925491	7.97371726134903	7.93121793914483	7.27083334980187	7.28912857257153	9.73842839266289	7.91122247890879	7.21712826722979	6.78845196837667	8.42807059355345	7.09756189584695	7.98487696669646	9.11309747326512	7.95521220949188	7.75209876736956	7.00338827628302	7.1222116025946	8.92992251452672	7.92939602241351	8.4212848441274	7.63646544303896	7.73015900661844	8.12670588737723	7.63764584042901
TXNIP	9.0248268227155	9.48230277899983	9.25366750646815	9.29125320659571	9.08571090601075	9.36991800050268	9.19263520488871	9.28127440681744	9.44287329726452	9.08886447232592	9.51965980906449	9.0298459931282	9.40381748209084	8.97691917604709	9.25650635006824	9.08347138388945	8.99101274400818	9.09180324231252	9.26037431510584	9.29991728527196	9.29340840049162	9.34953536548462	9.34681094332413	9.26680197609371	9.31252886194547	9.16928396362504	9.28636034744316	9.36264671025122	8.84154735191899	8.03695814387772	10.688084358481	7.4494485750709	9.62008821083131	8.81290890509219	8.01666408528739	8.8457673394354	10.5063509454151	10.0552302710015	9.59429318548244	9.71517281983754	8.87694504148098	8.58299998044423	10.0109859383901	9.63064270202076	10.1192340771447	8.77663573614343	8.69644265785248	9.76778227289072	9.18612968491067
TAX1BP1	8.86201649662744	8.83082604136763	8.85465541466042	8.77866165705192	8.72873140987901	8.85189323800832	8.89063820943109	8.88702361824208	8.90161857984325	8.86171155819822	8.81271367855274	8.91614707973546	8.83184781578439	8.87147975453181	8.84463984656321	8.84463984656321	8.85340290599295	8.95347994975828	8.88752839756539	8.91702342512877	8.85673345051462	8.93388284291432	8.70604214233464	8.8502229491061	8.85561153552124	8.85861396991161	8.90161857984325	8.92595337232637	8.62559400085789	9.3362688303513	8.30336026161349	8.70625845337102	9.0096380183102	8.76071862648165	8.70392331128604	9.13840292135663	8.39890273660008	8.5891282231025	8.40029047538158	8.68582848446879	9.83414130294336	9.21360221440419	8.96500434757885	8.72778270662037	8.68791096007726	9.17490796022997	8.55885226585369	8.59172541137209	9.10899879868268
MOAP1	8.24492842031874	8.04163694684464	8.1871759291925	7.96303572118936	8.33974499652495	8.10723927257431	8.21469751822401	8.27724950789639	8.08805006946405	8.14141753872006	8.0819386699656	8.40997603457433	7.99128438431763	8.40298147586754	8.11647609967725	8.37650477128546	8.34311440076188	8.28970118357688	8.1105404797363	8.01172997934571	7.95394503056797	8.02500422717978	7.8289047534627	8.07526472868066	7.64708029308145	8.07377522892088	8.06175272386145	8.08302601936986	7.72382802193986	10.2777233667004	6.81895742604994	9.50918362499796	9.59305155680449	10.6731723889942	7.80171999314106	7.49492995931199	6.33378605564211	7.5842490766447	7.04806428772928	7.03928263293014	7.42560188610443	9.18349974242732	7.54124898221847	7.33691062053919	8.01424229348403	8.9403399024835	9.61678907947609	8.5463546515007	7.97028658033974
HNRNPK	8.37870576468631	8.59292070942813	8.46175243673856	8.49092010620137	8.4568389084152	8.52802115331567	8.49734800405593	8.54155338710221	8.54754216068036	8.39957449030357	8.66939203428857	8.42968506621126	8.53354026450717	8.42084857729414	8.56311492353249	8.54143289978407	8.48729720293913	8.49028948100373	8.58452198947005	8.48761518059839	8.49420255886658	8.52626440471603	8.51825336735072	8.57500130886449	8.4278169240094	8.55889784432407	8.63570913816994	8.56138288900203	7.97781957303887	8.83138553072323	8.36179018551735	8.72087940954598	8.64926680800375	8.47467828184086	8.42273279029806	8.7088077125627	8.24382500957491	8.2040553565454	8.26427852252357	8.7674862644051	8.71646422528679	8.49315600121044	8.39173503971569	8.18649131857292	8.52475725451914	8.71495580759545	8.89764352006734	8.78528397250827	8.84294710077589
GPX4	9.04570649699854	8.96466567896766	9.1355353458008	9.03711742836202	9.11832412026446	9.11017030780749	9.22505841637003	9.13907069876499	9.14220301528255	8.93221531285904	8.81787167213797	9.14768741830801	8.93880952363154	9.25419292838776	8.89924382040176	8.86410391109913	8.95264642060545	8.99750229115441	8.98956832566068	8.83718669915787	9.10934033386942	8.98956832566068	8.99675684633275	9.0048850390036	9.04510003100818	9.18701489051262	8.79261679947132	9.01286253890905	8.97199933938913	9.60505724338422	8.96245051519242	8.95320180799597	9.30197691152481	9.29335436089947	9.38714013479601	8.96487305324401	8.40324020275379	8.9994005047002	8.69127636775653	8.92581174547579	7.8438448629239	9.91358744633497	8.75171265378432	9.34394665967084	8.38248437736032	9.60525183372904	8.89782542128976	9.40532488081751	9.1442733759824
TRAK2	8.13366181466461	8.17174681379307	7.98548203780981	8.25701737346448	8.13498703095462	8.17686383073338	8.09555730761309	8.03842338050166	8.11184893130937	8.23269730797203	8.35414662634735	8.04565691828076	8.36016331369568	7.95376550234569	8.24322246341862	8.18276521903074	8.23269730797203	8.40395440539747	8.14177	8.25434681261406	8.14404936089483	8.21704476664567	8.40395440539747	8.26180627595924	8.30170897156284	8.10704907686211	8.15869090918969	8.0999187581051	7.79447065756021	7.05064776549757	8.48491144585009	6.21250278745181	7.07327811396559	6.60707535022943	8.43288979867111	7.95947992356889	8.80651383667731	8.44605915150257	9.14668812739528	9.28203178723492	9.78698953726291	7.87787129550219	9.24867965026363	8.17032	7.64074117860179	7.60195517730586	7.09071849598098	8.57270282141404	8.86438120746494
PPT1	8.75691886589731	8.89807388042493	8.83885701533849	8.8644504573294	8.86559187434963	8.67044196710248	8.84786515520886	8.82894144980769	8.79010018797959	8.91090528299054	8.79737097392593	8.9024861948526	8.69251311210047	8.93198939541196	8.81586541506787	8.81817451873773	8.85861717456426	8.81898798148698	8.72322012170708	8.61694995776586	8.89297454955923	8.75547034746707	8.62565422586549	8.82213457016819	8.70664724784316	8.86912950719534	8.86271066349375	8.86422494416694	8.76766799386986	9.63204217285855	8.5636762330268	9.52013255086313	9.01099161115214	9.22212825058938	8.18400844495154	8.5873300821601	8.38477194543097	8.4874768939298	8.10258368553066	8.75956258345049	8.77363818479464	8.96064761679834	8.92771652958538	8.99446650712557	8.70671574086173	8.84233845580614	9.25364934606974	9.05172737072711	8.86172638009181
DUT	7.98318842194529	8.10090684235993	7.7200223331598	7.92534302146314	7.77889583069904	8.2477394210009	8.13989403535938	8.19749712600611	8.27362802079679	8.0815529937165	7.87269598064357	8.06122725196381	7.78790753748264	8.00821968677165	8.06520313285733	8.04069311724266	8.0753409260518	8.07376771911931	8.12237994459736	8.17274839195172	7.85921841607482	8.22227478157758	7.85950735233897	8.11422255290085	8.11984553828976	7.91120624376528	8.00247052162748	8.15674204913664	8.13737024718629	8.17881681813634	8.54358337570732	7.33879548058914	7.52212322661682	7.2052829492553	8.36531872416138	8.14273748017351	8.23464606352047	7.46644679232715	8.51334582737287	8.74857804932979	7.22495300512877	8.5752423429058	8.2561340731832	8.25901791474018	7.79038143252495	7.7683750459142	8.12389170098811	7.95356204495584	8.18011162309968
PPP1CC	8.3868197036598	8.57866609267654	8.43706119856704	8.52708270966144	8.3894727537556	8.51130277589877	8.50279602195527	8.51204822072042	8.46464210733553	8.59103165307872	8.49309021106769	8.57984405698182	8.44417229708704	8.53075446131797	8.50077406294498	8.42693616010361	8.51502409968472	8.44049585576218	8.46596839682966	8.46139551180317	8.3868197036598	8.4279929598417	8.38145647739196	8.65008127536682	8.46911093434335	8.46510776249977	8.60258883993891	8.64126052202258	8.64177787773979	8.47181819605762	8.37708309587004	8.48478975787142	8.61362242888902	8.66675657388559	8.76154796940034	7.54924205272096	8.07154877536844	8.40802431625098	8.49543976779743	8.46364868841104	9.44004983234259	8.23577983088929	9.05002528808656	8.37212758324307	7.95306210428451	8.50211247303005	8.82700457904101	8.60395338194704	8.67450045049812
VSNL1	9.02415696782595	8.56234340390759	9.08075128363471	8.76258794438655	8.9982345140145	8.62683910679634	8.91763812893394	8.8985438712607	8.54078491780333	8.96850414911894	8.65353496849043	9.07255847254476	8.25415169573998	9.01219869210693	9.03774223495598	9.09477	9.22864717930456	9.22540975609086	8.84769152278897	8.86471686562117	8.82782529666899	8.32996879209143	8.21289275059956	8.75249947734446	8.18945567589075	8.82666031062567	8.36476596928999	8.66433255930896	8.40879458512927	10.6839140859825	6.9175491214511	11.3296229471697	10.0576088184542	10.7982516924715	8.59436002064133	9.19984268677628	6.93633398778494	7.88819350462421	6.30690814753382	6.25937286930433	8.22843703088375	10.0482043064256	8.79989725461339	9.45960783850799	9.14544033997272	9.82283149709723	10.5164555619054	8.65379806423369	8.24288880859075
PTTG1IP	9.12661925020868	9.27300575689269	9.22354112657414	9.31589227135894	9.29759068828262	9.15748536657753	9.19862217083569	9.23556257591787	9.17249392505109	9.25956654910555	9.33592544789972	9.14936149177827	9.30862482676482	9.18713647675516	9.29105352896406	9.15635139106698	9.13362861578907	9.19804632121318	9.19175368199581	9.25245139215181	9.22553899171521	9.29395660252633	9.33592544789972	9.28697429033813	9.31006229196937	9.27197150218324	9.21076859708335	9.2546850769405	9.36014073881592	8.79089634656439	9.92565119623166	9.44269473473474	9.40192988829446	8.30783971256012	9.0470368212073	8.97079404094531	9.31539785324717	9.51713172685808	8.7591622520223	9.47678760394295	9.70612279865408	8.54123031494213	9.81860319262052	9.6070334454448	9.60740679804202	8.66841514402249	8.56326046449508	9.18221782691731	9.03280320971551
XRCC6	9.07442433293057	9.08152871843636	9.09742228954678	9.07508046340036	9.09564816515044	9.15892838579202	9.12139	9.16842055694997	9.17385411565185	8.99032871186052	9.03202764601463	9.19441324045231	9.0211602408031	9.13679613037668	9.04378377416281	9.08492198700968	9.09637404175005	9.10336870616016	9.00730321219844	8.96432369561514	9.12981568893216	9.06350987045776	9.11002	9.00799763263897	8.94733730592085	9.11849545740269	8.95482821218287	9.1011944913941	8.78869503587514	9.77636301793225	8.91300232646842	9.67966345985969	9.41119223295942	9.38208148979734	9.04093579857964	8.64230879538416	8.80944880441513	8.70034657707775	8.56069267564467	8.79552868219485	8.81096751763109	9.32880174497996	8.8292654436939	9.32460327203906	9.30600330141923	8.74226837547083	8.55561397571502	9.01664444217667	8.89644906425897
TROVE2	7.73462253441056	7.84208207310244	7.62643556931989	7.76616192423872	7.64892667004916	7.69825316925399	7.68791914473406	7.77154699053587	7.79785050543346	7.66950031278587	7.84208207310244	7.6775816331283	7.86642979306955	7.48528204070904	7.83179009159106	7.64550142646135	7.57489287363842	7.72593713866002	7.72552743631995	7.94245586596654	7.84113653357973	7.89995173994408	7.82694303723586	7.82562778141383	7.83305199475146	7.68042688984983	7.73940353438417	7.7853756670426	7.3129615546512	7.12227458278612	7.98417228120352	6.61156111664109	7.13600157038265	6.66334683675071	7.88224572735075	7.90647446370629	8.41296457248522	7.62796449389085	8.64323284351362	8.61939515694752	7.25409097625986	7.57112254142828	8.42691228300011	8.15840848435859	7.34887465452848	6.98331064501518	6.92409941957656	7.6827648479048	8.12583178767733
SCG5	9.13262372446747	8.65736328691666	9.08315027036418	8.86279473452493	9.08315027036418	8.52870454883263	8.78701	8.85207534201886	8.67962900510933	9.07264585348449	8.62636469230009	9.21757763554048	8.1278804433791	9.15650187261814	8.87245580412507	9.17250821543322	9.21073505856832	9.13262372446747	8.91012679967017	8.59949515188205	9.06404826221542	8.90912872021196	8.63760570328711	8.94620676944166	8.48254857837344	8.91389730319533	8.92236535670247	8.99447732527171	8.01418298386216	10.1950690228409	7.43207160891834	10.3983925219387	9.88351165467845	9.97020098133777	8.06317595279963	9.85895012207823	7.28396419007658	7.61504698921149	7.25171396150204	8.18660298215031	9.62154208187691	9.66368353816751	8.46012185114051	8.86589071963763	9.00462025421765	9.50061992073043	10.084149805663	9.26172451267114	8.77312736641429
GNAO1	7.7178773761456	7.56032216426022	7.5682929060887	7.49674200204917	7.46119308730637	7.64370554098022	7.52809484569647	7.50112481798481	7.55364238229633	7.29803800740548	7.41507743058744	7.29647603068829	7.13043852915416	7.46815694624443	7.57654295241283	7.62094182758176	7.7402666189015	7.72571669822677	7.72307342707502	7.65863837401043	7.37656867361781	7.42493186407018	7.22975091940911	7.45871500239711	7.44809188235738	7.49182847372581	7.18377097441486	7.25538039830124	7.70817741054594	5.86731499766449	8.4293946267475	6.44337845425196	6.93952655213826	6.66309932514688	7.11757918745075	8.58839513995328	7.02393000444767	8.31474471247766	8.18658	8.51498890119458	8.10279902490194	7.84119482517733	7.57745809017398	6.76629437704816	7.0826184983677	7.99873309601953	8.30041899272671	7.53612127546561	7.13097524012815
NDUFC2	9.09955419893598	9.06460694173452	9.08691	9.02125094901072	9.13214012265843	8.81294465948347	8.98087306064192	8.97377630362918	8.86356088918108	8.90835470753412	8.80195426840342	9.1050881258249	8.90669434949149	9.0898752994971	9.05564597171052	9.15663242399886	9.1011714690628	9.15161174651729	8.92028705196197	8.8705718733644	9.05885386273952	8.94581672633124	8.94138773149328	8.97997664196859	8.7445861817505	9.0176305159554	8.94803053969163	9.04544848683524	8.34175135607906	9.59555419298806	8.55494811079452	8.86222733799405	9.41948473961676	9.61121819378934	8.56549047492353	9.63937055239258	8.86906571345718	8.57230907932755	9.04077639734379	8.68766817532889	7.95497307819916	9.24234470571362	8.90166184092546	9.03134616357121	8.9215554938623	9.18055707195627	9.27065849273619	9.31009671127851	8.89989886536061
LPAR1	7.72097546807699	7.71336892513988	7.65373459275541	7.7975201633996	7.68260131699622	7.78215470912203	7.50280949145482	7.72199284915624	7.77909721453154	7.7241678081144	7.96648748903181	7.52171196291533	7.98796448823317	7.48397756285824	7.75122369561555	7.64715426929306	7.67783424780403	7.77481173425915	7.72737940241815	7.51655893513816	7.75167458362297	7.85196760605548	7.85133878717972	7.92797002406989	7.81787951756378	7.71592624716081	7.77677235642332	7.76614372879604	7.22634328219799	5.93043754384561	8.17122965761245	5.49025747311378	7.2570069350117	8.03019649435761	6.73234086708084	6.22191539652633	7.63746008090238	8.52433307322958	9.44890958242172	8.68832122257392	8.47487218859376	7.24169506232005	9.38663430155568	8.53311897915659	7.4877939785631	8.31351591836386	7.91856940012999	7.46040308644668	7.47973485458699
ADAP1	7.92513472010303	7.88055142638454	7.89296691857389	7.93446467110393	7.85334026561397	8.01418424128172	7.93351067058847	7.88031877274401	7.97157957166096	7.98142880535611	7.72295034000472	7.9117928118442	7.82980129223049	7.94385503830484	7.81842783840082	7.51055163950061	7.53387630392685	7.6676561356445	8.04661693215097	7.9117928118442	8.02358979516967	8.06255400278067	7.95795505747857	7.98246318188125	8.08557639596179	7.97542529013828	7.8151014410748	7.88771232091078	8.18101266436154	8.15056062917057	8.17160974732235	7.66302049239675	8.30495741191837	8.00447325912724	9.24353085513903	7.31897135618789	7.50911331795826	8.24239681358658	7.82365679296376	8.29876541311237	7.17608386135805	8.32144045382259	7.03856933808423	7.25156992527627	7.45884194097813	7.08759694564806	7.25379045736895	7.90157555136266	8.34969204125079
NTRK2	8.49126244928138	8.69833620245272	8.44142735489445	8.5483124787368	8.61342252252199	8.83502451857884	8.73203896061619	8.70590519514562	8.79974334372349	8.42700817988809	8.85202321412629	8.27256460127366	8.52596034325337	8.46228180670242	8.70001135956384	8.17688057015214	8.03104928529182	8.33598991955899	8.67095398331473	8.76931102105116	8.51229585561805	8.61923189680925	8.0457250841365	8.56669225061928	8.46451742573661	8.52706847060922	8.37144370048684	8.43025393545634	8.06791551802352	8.76609222808884	10.5501808845189	7.63923698738928	7.49492980438436	6.86572651309615	8.46881838485889	8.17851656019656	8.67041429129841	8.6206245765743	8.58174843749794	9.67992426433776	7.3735736990219	8.26110325100105	9.76843388181734	8.68135801917179	8.21268964168756	8.01639389033009	8.26967363087655	8.5721833054693	8.43368987845525
PURA	8.2134900305675	8.28795435360241	8.19478232295997	8.29822287840384	8.06409879752031	8.08929412244284	8.01088302466946	8.01730561474921	8.02454688477329	8.12128182488685	8.36079158735509	8.29783647046767	8.31590181460588	8.11227117524503	8.31737208663035	8.17478820313409	8.2122621265505	8.31102039320161	8.35439652932417	8.40690706160915	8.29081932091115	8.3140055962627	8.30624748655914	8.33275111085257	8.32758100656232	8.24662308268768	8.40954621005561	8.32189343792435	7.20294662285682	8.46722306301436	8.51174857371794	7.37438933818048	8.04852474870397	7.50754765146324	8.73309463081493	7.66514511277365	8.14777740070595	8.60187422738938	9.09284487145408	9.18037862588653	6.36835410371722	9.05544073299103	7.96740362293144	8.3495401121376	8.16705577037311	8.41608490644475	8.10696826504836	8.59075201155813	8.38950691525375
INA	8.93403205052877	8.3982301891864	8.91283413513477	8.60173867080887	8.84696279322814	8.27472818821564	8.6435499608723	8.65273607736415	8.36435880104138	8.49019586756543	8.33160253910414	8.83525844099781	8.04206377910584	9.00411787875669	8.7268284399344	9.05866535841061	9.04929043168115	8.99120736203162	8.63503967320721	8.55086153742421	8.64270395874782	8.17161824204548	8.13609996166494	8.52540764422725	8.16771452563194	8.75196668556771	8.05832319749102	8.45423621567782	8.72027606779352	9.96685103716844	6.65185384756811	10.1331693662407	9.97052919081861	10.3046362329326	8.42149963522444	9.30295150479276	6.37485556051415	7.67861413904612	6.85799653203329	6.78573816513439	8.82616944915327	9.65256355510628	8.4277869951413	9.42374099952909	8.70622167377563	9.62707622953053	9.80959659568214	8.65792175210781	8.35950782454208
NDUFC1	9.07279460583769	9.05495418051889	8.97773	8.90079964698557	9.10986531934708	8.96112357240878	9.00671034560469	9.01045651409121	9.00638458679107	8.94293906050705	9.00512315225935	8.98955102431984	8.9366566833248	8.94941075132956	9.05045069489974	8.99520986878086	8.88805216466909	8.95263104666814	8.93455040326796	8.92386806970111	8.96559623544985	8.82957209699038	8.89674331523577	8.83417034585622	8.69848805875264	8.96154069666116	8.8440062659861	8.9599437584644	8.48368404970081	9.29975076474899	8.92475385085772	8.66849226256577	9.21758634286488	9.30776748401636	8.1374600891849	9.18011022042576	8.90890954842487	8.81300085580491	9.22536709300842	8.7992307216345	7.78413075228878	9.16106570922541	9.3650209944415	9.24684124567894	8.80191235933041	9.12123761717365	9.6437710230407	9.09814731097617	8.92678772543421
[truncated: 7,520 more rows]
[truncated: 41 more columns]
