# Supplementary material for: Integrated New Approach Methodologies Reveal the Potential Role of 2,7-Dibromocarbazole in Parkinson’s Disease via Monoamine Oxidase B Inhibition and Dopaminergic Dysfunction
Source: Environ Sci Technol. 2026 Feb 23;60(9):7159–70. doi: 10.1021/acs.est.5c14167 (PMC12980844; doi:10.1021/acs.est.5c14167)
Supplement: Supplementary file 9 [file es5c14167_si_009.xlsx]

## Sheet: Table S8
	logFC	AveExpr	t	P.Value	adj.P.Val	B
L1CAM	-0.875734	5.85712293817933	-5.69676	1.40070844791725e-07	0.000683422214754959	7.17412945812872
SLC18A2	-1.66066	6.32796645508316	-5.59045	2.22064185399748e-07	0.000683422214754959	6.75156573990853
ACLY	-0.448085	7.77701585940006	-5.55709	2.5641153630126e-07	0.000683422214754959	6.61972192858013
PCSK1	-1.46963	5.32607171771155	-5.38422	5.36818272232514e-07	0.00104961539806467	5.94266552399215
ALDH1A1	-1.08995	8.12361391258822	-5.33675	6.56337792686763e-07	0.00104961539806467	5.75856759438036
EIF4B	0.352115471644705	8.40671033176226	5.26164835485483	9.00494211094714e-07	0.00120005861865222	5.46901585137958
GBE1	-0.895815	7.98062450205476	-5.12146	1.61557478029841e-06	0.00178011031975981	4.93424309871559
NDUFS1	-0.410107	7.21337532350705	-5.07035	1.99535157716914e-06	0.00178011031975981	4.74120254359384
DCLK1	-0.470368	8.23603175319551	-5.06935	2.00362592269113e-06	0.00178011031975981	4.73741957843448
VPS33B	-0.354	5.96676516995182	-4.97844	2.90898733406739e-06	0.00202056454014619	4.39670231527313
COPS8	-0.380202	8.16000709030005	-4.96954	3.01660693920078e-06	0.00202056454014619	4.36351831832495
TH	-1.57281	6.43984659837329	-4.92608	3.60016437036541e-06	0.00202056454014619	4.20201037765743
DDC	-1.51564	7.04315951431354	-4.91343	3.78983725710193e-06	0.00202056454014619	4.15513134279955
PCDH8	-1.16909	5.74133271000412	-4.91126	3.82337056990108e-06	0.00202056454014619	4.14708856420539
SERPINB6	0.350317043591716	7.1929278602991	4.90698184365613	3.89021142367194e-06	0.00202056454014619	4.13126592131404
CBLN1	-1.00924	5.33108461466998	-4.87096	4.50021559577517e-06	0.00202056454014619	3.99830614346467
RELN	0.546437686348657	5.75656526192363	4.86883435914257	4.53907118244695e-06	0.00202056454014619	3.99046007784387
DDX25	-0.482589	5.8892343161355	-4.84472	5.00234990009999e-06	0.00202056454014619	3.90177541514495
EN1	-1.02468	5.44638047384496	-4.8307	5.29246611051768e-06	0.00202056454014619	3.8503392153099
AGTR1	-1.09256	5.49866092542503	-4.81934	5.5394891074667e-06	0.00202056454014619	3.80872380836181
NKX2-2	0.508944251921933	6.47653883664675	4.8101248229909	5.74819257853842e-06	0.00202056454014619	3.77498886684009
ACHE	-0.834487	5.58289542757358	-4.79579	6.08806956040841e-06	0.00202056454014619	3.72259473734295
ARL5A	0.28330408585327	7.2240793835345	4.79030047695627	6.22320933915736e-06	0.00202056454014619	3.70257255273709
CLSTN2	-1.06854	5.24442186146185	-4.78786	6.28429644262661e-06	0.00202056454014619	3.69366457096991
GYG1	-0.270373	8.50159040300878	-4.78654	6.31742289940656e-06	0.00202056454014619	3.68887016086813
GHITM	-0.448385	8.74950695692348	-4.74881	7.34421647134738e-06	0.00212899654241273	3.55155947059193
PRKAR2B	-0.681176	6.86030697706556	-4.7468	7.40321685411471e-06	0.00212899654241273	3.5442656098168
DLD	-0.413024	7.5431532146736	-4.73533	7.74873891321677e-06	0.00212899654241273	3.50268708962089
MOAP1	-0.644825	8.11075877334904	-4.72621	8.03477516738394e-06	0.00212899654241273	3.46964973811665
DLK1	-1.32475	5.90555842668122	-4.72461	8.08586585460314e-06	0.00212899654241273	3.46387307712547
PBX1	-0.554746	7.34777526346949	-4.7124	8.48755017398346e-06	0.00212899654241273	3.41969138372248
FGF13	-1.18085	7.73710424975931	-4.71143	8.52024629279731e-06	0.00212899654241273	3.41618787760346
FKBP1B	-0.631419	6.94834082269188	-4.6973	9.01069473263882e-06	0.00216093287159852	3.36519368244217
RCAN2	-0.630112	9.5864065738255	-4.69236	9.18855898378558e-06	0.00216093287159852	3.34738532804883
TPBG	-0.766759	6.82259469752618	-4.66635	1.01828621988205e-05	0.00227956914358707	3.25379283347255
SLC6A3	-1.11623	7.4794956012137	-4.66436	1.02631927425131e-05	0.00227956914358707	3.24663620586737
TCF12	0.382043063890615	7.76112179067492	4.64722445963991	1.09798428441823e-05	0.00233903427256761	3.18516889943919
SYT1	-1.02377	8.9254625563148	-4.64409	1.11159707800862e-05	0.00233903427256761	3.17394917629384
COPS3	-0.351008	7.0978029332211	-4.62976	1.17602653886291e-05	0.00241115594993534	3.12264990454595
SLC2A6	-0.564679	5.16272808686011	-4.61625	1.24003734066287e-05	0.00247883464398507	3.07440252631942
KCNJ2	0.514232423565037	7.47337493349764	4.60660572308824	1.28781138533393e-05	0.00249479696181578	3.03999434933115
SRRD	-0.403508	5.73931799073152	-4.60216	1.31042361676166e-05	0.00249479696181578	3.02415237696747
KATNB1	-0.336918	6.46909476522203	-4.5841	1.40632343859525e-05	0.00259747815793355	2.95987993918336
SYNGR3	-0.937593	8.02653983359676	-4.57994	1.4293276506888e-05	0.00259747815793355	2.94511667327472
LSM4	-0.404809	7.33995536114623	-4.56637	1.50705283964863e-05	0.00263242646146078	2.89694152967153
APAF1	0.405811805273328	4.45063946896311	4.56082936180214	1.53991721312352e-05	0.00263242646146078	2.87731715175277
BDNF	-0.785652	4.29166754845583	-4.55929	1.54917276761643e-05	0.00263242646146078	2.87186614949245
RNF14	-0.34248	6.61826226610556	-4.55094	1.60035899050518e-05	0.00263242646146078	2.8422981291734
GABBR2	-0.833041	6.87320924867334	-4.54889	1.6131677915405e-05	0.00263242646146078	2.83504746076577
SCN3B	-0.838887	6.04123648752727	-4.54186	1.65787851571123e-05	0.00265127932232541	2.81018312182397
MAN2A1	0.396109874551324	7.4120312385916	4.52990388193454	1.73662927609957e-05	0.00269195066825868	2.76798146000628
TWIST1	-0.458056	4.67025757828287	-4.52783	1.75064325599614e-05	0.00269195066825868	2.76067320733762
TSSC1	-0.331586	6.90492818564105	-4.50801	1.89039326952741e-05	0.00284762000854215	2.69084741942611
RUNDC3A	-0.60691	7.53727021732541	-4.50234	1.9322603161348e-05	0.00284762000854215	2.67093473041746
CCNA1	-0.656838	4.86205849128993	-4.49883	1.95871811493019e-05	0.00284762000854215	2.65857294652173
VAV3	-0.652333	6.74617516592414	-4.46806	2.20553750432402e-05	0.00312964571810852	2.55071947135868
PPFIA2	-0.321972	6.52330601510857	-4.46467	2.23452502760975e-05	0.00312964571810852	2.53885595051227
KDSR	0.323812340985048	7.47493021599189	4.45840957808932	2.28896136066282e-05	0.00312964571810852	2.51698870464611
MAGEL2	-0.625738	5.48545116288391	-4.45611	2.30926835128068e-05	0.00312964571810852	2.50896471261499
BAI3	-0.357441	6.98487878791238	-4.43311	2.5224267440904e-05	0.00336155404095781	2.42877037245438
RGS4	-0.988571	7.60625714451675	-4.4058	2.80027149268814e-05	0.00367065095992366	2.33389037526874
TRPV2	-0.44542	6.2976540047531	-4.39827	2.88189385915215e-05	0.00369744620108438	2.30780907230864
ATP6V1A	-0.501712	8.97480728616054	-4.38564	3.02408089656962e-05	0.00369744620108438	2.26409767412226
CACNB3	-0.629678	6.3434725850168	-4.3784	3.10861520436275e-05	0.00369744620108438	2.23907751656761
GNA13	0.618333368409043	5.88716849087479	4.37831929998276	3.10952499047708e-05	0.00369744620108438	2.23881197223316
DRD2	-0.548774	5.63064889154431	-4.37808	3.11237213174605e-05	0.00369744620108438	2.23798146489314
RGS7	-0.565424	6.16528684106025	-4.37638	3.1325046253303e-05	0.00369744620108438	2.2321305143177
ATP8A2	-0.770678	6.84182050529839	-4.37203	3.18485219000334e-05	0.00369744620108438	2.2170920544895
ZNF226	-0.530989	6.51061312507788	-4.371	3.19724958505942e-05	0.00369744620108438	2.21356686240996
ANP32A	0.456784553758829	7.87824437034461	4.3677634392019	3.23688386788278e-05	0.00369744620108438	2.20238823207497
RPS6	0.214883078490404	10.8137499351942	4.36038304175642	3.32890522591895e-05	0.0037490036882321	2.1769551550628
PTDSS1	-0.383008	8.36802483149834	-4.35597	3.38516296397307e-05	0.00375401417270984	2.16175184421263
NDUFA9	-0.328617	7.4116441698852	-4.34761	3.49411249475104e-05	0.00375401417270984	2.13301693032831
CALD1	0.455130636660902	7.51735114985891	4.34622683365451	3.51252457251867e-05	0.00375401417270984	2.12824983303153
VAMP3	0.303663104171431	8.68670425856073	4.33729905961001	3.63331008229046e-05	0.00375401417270984	2.09758574913638
MAPK9	-0.63266	6.23803969291115	-4.33674	3.64099897980721e-05	0.00375401417270984	2.09566854345875
C12orf10	-0.440615	7.1672544868529	-4.33549	3.65826211840613e-05	0.00375401417270984	2.09137879278377
CNTNAP1	-0.414866	7.40317279232816	-4.33522	3.6619948158e-05	0.00375401417270984	2.09045392006048
PFKP	-0.464888	8.31126144866847	-4.31746	3.91626728257715e-05	0.003963857366011	2.02958162249287
NHLH2	-0.40822	5.37442940871122	-4.31221	3.99453667723757e-05	0.00399253940889895	2.01164101326246
KTN1	0.341230837251855	8.65326607084647	4.29889064210314	4.20020278936192e-05	0.00414627425972073	1.96613077450249
VCAN	0.353143324951121	7.44092693435993	4.2938451929431	4.28072754631935e-05	0.00415779978445819	1.94891890006448
TROVE2	0.351456886071841	7.73467786204701	4.29167155825428	4.31587521398236e-05	0.00415779978445819	1.94150789518495
SSSCA1	-0.617633	5.44731966955082	-4.27295	4.63025813919204e-05	0.00440756477154519	1.87779357358576
TIMM17A	-0.315202	8.25914551230489	-4.24779	5.0879138976139e-05	0.00478623053239067	1.79241274221436
PIAS2	-0.547358	5.42041541888164	-4.24197	5.19976026291035e-05	0.00483456779793386	1.77272032603452
RTN2	-0.440449	6.50969654571822	-4.2364	5.30897639695499e-05	0.00487937646782208	1.75389730759011
BAZ2B	0.406214635534117	6.90122314794011	4.2307367238987	5.42242683331166e-05	0.00492701419990455	1.73475194316433
ACOT7	-0.780081	7.73764793717905	-4.21591	5.73035202140631e-05	0.00513631263906415	1.68474875841013
PDGFRB	0.429773914620214	6.68975747796541	4.21353721912613	5.78124234011723e-05	0.00513631263906415	1.6767455107047
ASMTL	-0.350732	7.40845979267424	-4.21	5.85785504564771e-05	0.00514718779615374	1.66482951691466
DCTN3	-0.315539	8.27669085241474	-4.20121	6.05246050082873e-05	0.00522750202328371	1.63525154237001
RET	-1.0064	6.92675307254109	-4.19998	6.08001110762112e-05	0.00522750202328371	1.63114151793553
CDH8	-0.724176	5.47466397794166	-4.19435	6.20845815877891e-05	0.00525629390745665	1.61222335244682
ATP5A1	-0.473353	9.82143470423308	-4.19277	6.2449715008552e-05	0.00525629390745665	1.60691726478183
SMARCC1	0.372020401367207	6.37100753845627	4.18932978402222	6.32518031434436e-05	0.00526380876838227	1.5953699854981
TSPAN13	-0.645516	7.23375898916647	-4.18677	6.38556091211956e-05	0.00526380876838227	1.58677391421023
SLC25A3	-0.292672	9.70575773537966	-4.1828	6.48024666338979e-05	0.00528735227759845	1.57345706076937
FRY	-0.369528	7.07297290163548	-4.17301	6.71935108016685e-05	0.00542697218656106	1.54068001330306
CHD2	0.313137400786376	6.15494233742786	4.16911341713979	6.81684637730782e-05	0.00542697218656106	1.52765
MDH1	-0.618285	10.0228494942637	-4.16652	6.88244661573471e-05	0.00542697218656106	1.51898791448004
OCRL	-0.349416	7.18402589923343	-4.16494	6.92285096334702e-05	0.00542697218656106	1.51369385950219
SYNJ1	-0.693146	6.72140585887101	-4.15948	7.06375939736899e-05	0.00548367185838471	1.4954709498885
ABCA8	0.49759507667934	7.38203581127326	4.15374765462882	7.2149089323305e-05	0.00548733502155842	1.47632522685963
STAT6	0.329544048234064	6.69752379396959	4.15197436511307	7.26225982789259e-05	0.00548733502155842	1.47041023423426
SNCG	-0.568781	6.85730768804342	-4.14986	7.31922139110429e-05	0.00548733502155842	1.46334582519224
NDRG4	-0.762851	9.33066268315284	-4.14898	7.34298208237557e-05	0.00548733502155842	1.4604153218352
ATP5B	-0.502605	8.86103523190383	-4.1377	7.65432109026703e-05	0.00560993018779807	1.42287322177992
IGFBP5	0.643899770213175	6.3291121006493	4.13674962593214	7.68126814573553e-05	0.00560993018779807	1.4196963448652
NTSR1	-0.627445	5.17561488553607	-4.13473	7.73860932187784e-05	0.00560993018779807	1.41297331007103
SRPRB	-0.288581	7.47834607573024	-4.13301	7.78767197155559e-05	0.00560993018779807	1.40726051925201
LMO3	-0.419361	8.39199148257072	-4.12497	8.02121837852227e-05	0.00572657697809501	1.38055327035025
DYNC1I1	-0.693255	8.50572238504765	-4.11283	8.38687982896012e-05	0.00590146631217135	1.34026854774621
PDXK	-0.26263	8.18518562933674	-4.10902	8.50473037289926e-05	0.00590146631217135	1.32766035428594
CTDSP2	0.336891837044018	8.79733929023876	4.10581061486091	8.60543371452622e-05	0.00590146631217135	1.31702498775568
PIP5K1B	-0.751758	6.64319495519965	-4.10499	8.63133644597743e-05	0.00590146631217135	1.3143095998466
PTPRN	-0.597452	5.63296895709763	-4.10487	8.63521208759439e-05	0.00590146631217135	1.31390402010661
KCNJ6	-1.10149	6.51529270555259	-4.10032	8.78036494243266e-05	0.00594981339658403	1.29884427895699
NLK	-0.272698	6.24722243722728	-4.0979	8.8585018040647e-05	0.00595231768279843	1.29084077229357
SLC25A12	-0.464538	6.82458123685303	-4.09473	8.96182014229775e-05	0.00597155948815107	1.28036618866752
MDH2	-0.320573	8.22315709424839	-4.08906	9.14948411438515e-05	0.00604160290411483	1.26164723245054
GPR161	-0.5107	5.93218613012332	-4.08593	9.25469802018575e-05	0.00604160290411483	1.25132054180582
BRCA1	0.374511410312566	5.16591675026057	4.0847794901719	9.29361127071191e-05	0.00604160290411483	1.24753108883633
RRAS2	-0.309095	5.53959895573413	-4.07445	9.6507753373187e-05	0.00622319351590325	1.21347652873657
PKP4	0.447623627714732	8.53869339775445	4.07149232902501	9.75528726664964e-05	0.00624026215873044	1.20375094584046
GFRA1	-0.748574	5.05086935655152	-4.06166	0.000101108365650195	0.00641636898205522	1.17143147869698
MAPRE1	0.285677806625745	8.34088299703069	4.05570051851402	0.00010332621822149	0.0064812449428074	1.15184474475651
FOXA1	-0.772771	5.21189051469158	-4.05457	0.00010375179498241	0.0064812449428074	1.14813467468457
DKK3	-0.359729	9.87256047326157	-4.0498	0.000105566938054673	0.00654351346267568	1.13248061599494
SULT4A1	-0.733474	7.1483715723896	-4.04363	0.000107959679670328	0.00664035075879955	1.11225368022993
SYNGR1	-0.458295	7.46332762681088	-4.03766	0.000110324409558671	0.00673399983840558	1.09270154391417
SEC11A	0.255084118848655	8.48585003998508	4.03521187372033	0.000111306330731605	0.00674246530704483	1.08470629142168
NAP1L2	-0.581404	7.37264626989965	-4.03278	0.000112290356677287	0.00675093001497432	1.07676472177104
DNAJC12	-0.403492	7.82119131734193	-4.03054	0.000113206208045064	0.00675520029498756	1.06943596567969
ASL	-0.428274	5.65873598773395	-4.02788	0.000114303298817793	0.00677014205442273	1.06073497668868
RND1	-0.441763	5.11325790132492	-4.02352	0.000116122117875809	0.00681091888395272	1.04649330935069
ENTPD4	-0.365188	7.18550520030735	-4.02216	0.000116695333554468	0.00681091888395272	1.04205137650621
PLOD3	0.317092496918606	7.75121033476838	4.02000906088345	0.000117605959279193	0.00681432790142339	1.03503971131103
VSNL1	-0.797315	8.76720695417498	-4.01137	0.000121336644577533	0.00690734195504617	1.00687285723797
MAGED1	-0.439285	8.94358143767291	-4.00834	0.000122670834507165	0.00690734195504617	0.997010579914419
PPP2R2B	-0.250333	8.4298583402649	-4.00611	0.00012366396376202	0.00690734195504617	0.989739176452132
COPS4	-0.431628	7.7773747989616	-4.0032	0.000124967325283273	0.00690734195504617	0.980284928986817
BASP1	-0.587981	9.33235009013936	-4.00149	0.000125739932492409	0.00690734195504617	0.974727328799633
MAN1C1	-0.410816	7.49483791283632	-4.00114	0.000125900134428494	0.00690734195504617	0.973579245909579
HNRNPM	0.240497231652153	8.47238520585264	3.9994309860283	0.00012667900163645	0.00690734195504617	0.968018364082197
FABP7	-0.547367	7.57847601543927	-3.9992	0.000126785775982289	0.00690734195504617	0.967258707500349
SLIT1	-0.578587	7.32398454913133	-3.99654	0.000128006945619975	0.00690734195504617	0.958616039781022
PNN	0.291425521959319	8.32054723008417	3.99374689448794	0.000129300997429163	0.00690734195504617	0.949547567778633
HIST2H2BE	0.355880912476241	6.98357627316072	3.99286699567002	0.000129711498864978	0.00690734195504617	0.946689908581048
NEB	-0.512642	4.88583515603784	-3.99221	0.000130018052899447	0.00690734195504617	0.944561792408716
RASSF2	0.322917424848784	9.36112424643348	3.98950711830317	0.000131290499326355	0.00690734195504617	0.935782000705177
SNUPN	-0.185887	7.24266425882327	-3.98948	0.000131305149720738	0.00690734195504617	0.935681413019122
DPP6	-0.30572	8.05325662989049	-3.98066	0.00013553913939366	0.00704883822108619	0.907074378785262
ME1	-0.356295	7.3353044860307	-3.98021	0.000135758014763291	0.00704883822108619	0.905620072815137
PGK1	-0.444573	9.10473143500329	-3.97401	0.00013881535663492	0.0071031534669726	0.885548636727095
BCAS2	-0.363532	7.38316284292728	-3.97299	0.000139324803154997	0.0071031534669726	0.882247385429539
INPP5D	0.253669426862674	7.26551249444895	3.97270043936195	0.000139469121350012	0.0071031534669726	0.881314399140173
RAB3A	-0.589199	6.99945801656394	-3.96465	0.000143555891142495	0.00726501838971766	0.855289671216957
SCN9A	-0.556091	3.73927879048099	-3.95613	0.000148009884073835	0.00734840696740981	0.827761717650011
ARFGEF2	-0.399789	6.25742112296409	-3.95594	0.000148111105550102	0.00734840696740981	0.827145843734223
GAB1	0.505291908352352	5.65417001825037	3.95509559461362	0.000148558041100507	0.00734840696740981	0.824431551808064
CCK	-0.740666	6.53169632106203	-3.95362	0.00014934735344248	0.00734840696740981	0.819657964468329
PI4KA	-0.323235	8.17569109384306	-3.95277	0.000149798691306628	0.00734840696740981	0.816939762197448
NRXN3	-0.644474	7.04650755383074	-3.94577	0.000153599280771006	0.00744820758300144	0.794371986858786
INSM1	-0.783552	4.98469536892571	-3.94534	0.000153834186595498	0.00744820758300144	0.792995610974905
BNIP3	-0.256343	9.13778651793247	-3.9439	0.000154627621157859	0.00744820758300144	0.788362245180505
ADARB1	-0.570306	6.42812366589462	-3.93727	0.000158334361104772	0.00750335312462543	0.767028342835592
UBE2K	-0.389664	6.90291244145622	-3.93675	0.000158628893121688	0.00750335312462543	0.765354784774224
ANK2	-0.28591	8.31957796667982	-3.93536	0.00015941783583758	0.00750335312462543	0.760887292385942
PAK6	-0.303894	5.64299145692799	-3.93401	0.0001601914365142	0.00750335312462543	0.756528218465482
RPP40	-0.336468	5.6862979630546	-3.93229	0.000161177741710736	0.00750335312462543	0.751001206805305
KCND3	-0.546588	7.00544982788302	-3.93067	0.000162111127112021	0.00750335312462543	0.745801987140626
GOT1	-0.653005	7.36197295443151	-3.92717	0.000164149539535812	0.00750335312462543	0.734551370791301
NDEL1	-0.385672	6.83930872630203	-3.92706	0.000164211963988752	0.00750335312462543	0.734209053108659
PRKCZ	-0.363447	9.13854435791459	-3.92705	0.000164217958580472	0.00750335312462543	0.73417618738681
ATP5O	-0.307581	9.65821254448729	-3.92228	0.0001670357389098	0.00756534997262141	0.718859627338406
TBL1X	0.360267127869372	6.78320680325433	3.92155203340309	0.000167467101695096	0.00756534997262141	0.716537841092292
MXI1	0.389219811041883	8.88966931057722	3.91758927440488	0.000169847245054519	0.00762976725537043	0.703834057910877
PROX1	0.553610602954402	4.37389425460073	3.91473014116159	0.000171584559582635	0.00766474937666342	0.694673871205993
RBKS	-0.240581	5.93474497272807	-3.91185	0.000173354274789918	0.00770078211788992	0.685438281261744
YARS	-0.425259	7.22299360842069	-3.90997	0.000174515406441218	0.00770953143593357	0.679430086921513
HPRT1	-0.581806	7.47928042620331	-3.90209	0.000179470536397227	0.00788487037929797	0.654234208024695
IMMT	-0.293719	8.03831257385587	-3.90025	0.000180644306780376	0.00789307036620703	0.648368364970831
STMN2	-0.820812	9.42549497213012	-3.89475	0.000184210955864631	0.00796436975295971	0.630776739785126
AP3B2	-0.537183	6.15647461142674	-3.89397	0.00018471871399839	0.00796436975295971	0.628300250698264
NASP	0.316314062709144	6.90860358998621	3.89313768315299	0.000185264228870749	0.00796436975295971	0.625647230958893
GAB2	0.28392886980919	8.38366962667164	3.8906831191092	0.000186883644314853	0.00796925389709979	0.617817528295365
TRIP4	0.217364623074578	6.3979367029471	3.88925306233822	0.000187833356899247	0.00796925389709979	0.613257461630793
NEFL	-0.960332	9.09925612796415	-3.88702	0.000189322758243598	0.00796925389709979	0.606152577132375
CDK5RAP1	-0.329448	5.83327357371688	-3.88696	0.000189364462287264	0.00796925389709979	0.605954446850528
MAD2L1	-0.450301	4.33597007787231	-3.87943	0.000194485594022699	0.0080649914297634	0.581952448029663
DNM1	-0.675203	7.99661857055588	-3.87878	0.000194932825884173	0.0080649914297634	0.579886616926912
NR4A2	-0.597223	5.85236729872046	-3.87687	0.000196250439905807	0.0080649914297634	0.573827968058633
NKRF	-0.336242	6.57660356988482	-3.87411	0.000198179663705643	0.0080649914297634	0.565030454991362
ALDOA	-0.340713	9.80302110790137	-3.87331	0.000198735475471079	0.0080649914297634	0.562511866371815
PDCD2	-0.306018	5.94812691830692	-3.87292	0.000199014734079146	0.0080649914297634	0.561249116276934
SLC9A6	-0.361101	8.40057093262093	-3.87143	0.000200065939452678	0.0080649914297634	0.556511716640887
DOCK1	0.374292992405919	7.37006517533013	3.8690317496736	0.000201765752779779	0.0080649914297634	0.548904020807042
AUH	-0.399001	7.26005514959485	-3.86841	0.000202211299051889	0.0080649914297634	0.546920598009192
FABP6	-0.552646	6.27538141293658	-3.86791	0.00020257025196251	0.0080649914297634	0.545325855861214
NDUFV2	-0.403105	8.01039924686376	-3.86768	0.000202734276811211	0.0080649914297634	0.544598078929876
MSX1	0.426666135228887	5.15348839161882	3.85977407081165	0.000208468451721462	0.00825204821764756	0.519521171341458
SNX10	-0.67395	7.76287054069722	-3.85623	0.000211093941281668	0.00826387429327589	0.508270073767406
UCHL1	-0.603077	10.4191968273748	-3.85532	0.000211765431440461	0.00826387429327589	0.505415127528252
SGPL1	0.241666840741392	6.16904209251964	3.85518707486888	0.000211867712621506	0.00826387429327589	0.504981062651259
ZIC1	0.378997749482873	6.9047772200107	3.85202602367394	0.000214240965202966	0.00831587746486854	0.494968139999412
BSN	-0.472467	6.28416978654089	-3.84836	0.000217027486269549	0.00835159788930299	0.483353114351988
CEND1	-0.409894	7.33092890723653	-3.84722	0.000217897166626378	0.00835159788930299	0.479758748980124
BYSL	-0.379251	5.63119046949113	-3.8467	0.00021829464217913	0.00835159788930299	0.478120797807572
ITPR1	-0.516619	6.70439519178099	-3.84498	0.000219621681688716	0.00836235698468084	0.472673877859824
CYB5R1	-0.340877	7.65803795309663	-3.84231	0.000221695938020925	0.00837379711963133	0.464225958716596
SMPX	-0.946287	4.96858323712139	-3.8419	0.000222016631986223	0.00837379711963133	0.462926958027401
FBXW4	0.311618044284654	7.71320365475761	3.8359464722219	0.000226711002812338	0.00851070975815708	0.44412516159189
SARS	-0.307274	8.34336605863733	-3.83275	0.000229274462830768	0.00856672245231224	0.434022777938112
WDR61	-0.269962	7.26215103385407	-3.8261	0.000234686111378483	0.00872814021666208	0.413064137361451
ST6GALNAC5	-0.620997	4.9986085594595	-3.81965	0.000240055578548788	0.00885626627902017	0.392744217303166
SCG3	-0.555133	6.14513369943034	-3.8193	0.00024034639601643	0.00885626627902017	0.391656761995018
THY1	-0.490272	8.41084647317925	-3.81665	0.000242590150260649	0.00889793963983556	0.383310942813006
HIST1H2AC	0.462202904148985	6.96786242773219	3.81447390974262	0.000244446033108905	0.00892507068830503	0.376466346809042
FXYD7	-0.510542	5.58498449359027	-3.80989	0.000248399586354184	0.0089672897964003	0.362058192051411
PNMA2	-0.49797	8.09609335944656	-3.80953	0.00024871063217462	0.0089672897964003	0.360934443451204
S1PR5	0.321206882012428	4.74017778373166	3.80923819647908	0.000248966775237727	0.0089672897964003	0.360010109626958
FIBP	-0.268311	7.68478022071248	-3.80765	0.000250353948393953	0.00897681691191952	0.35502084177148
GTF2I	0.209304256602278	9.88496480745889	3.80340664078442	0.000254095754028101	0.00904667182536347	0.341700161278515
PSMB7	-0.242435	8.5562104928374	-3.80127	0.000255996973350632	0.00904667182536347	0.335007361552576
VAMP2	-0.385325	7.49513344487005	-3.80076	0.000256456562340987	0.00904667182536347	0.33339699585262
MMD	-0.2553	7.57418067400682	-3.80035	0.000256827726908143	0.00904667182536347	0.332098581918573
TLK1	-0.281118	6.01789621121736	-3.79347	0.000263068421192651	0.00922585568358088	0.310545739888349
VAPB	-0.2483	7.26823492547857	-3.78875	0.000267434593386337	0.00933802187212728	0.295770625819716
IARS	-0.506865	7.72647683315655	-3.78553	0.000270455025063022	0.00940242774088664	0.285690924978993
PABPC3	0.391617846999202	7.40469255490792	3.78324160687421	0.000272618286522897	0.0094366052772168	0.278541161339903
ATP5G3	-0.338983	9.11753413997484	-3.77818	0.000277462799062864	0.00952688727668036	0.262734670126736
CACNA2D3	-0.57051	5.27695257898236	-3.77754	0.000278088616205138	0.00952688727668036	0.26071307262857
CAPN3	0.396522705251126	8.67041211386559	3.77680051121532	0.000278800853269535	0.00952688727668036	0.258417875782484
RPL22	0.22202174820951	9.95971434298953	3.77382197399412	0.000281704764512474	0.00955144888225602	0.249120677421091
YTHDC1	0.315982898740174	8.39439301643199	3.77361390129778	0.00028190869637474	0.00955144888225602	0.248471397439289
LIMA1	0.268398670474918	6.83972555241284	3.77057688431033	0.000284901316377135	0.00961211361076613	0.238997483076841
LDHB	-0.256168	10.7815016067625	-3.76832	0.000287148347386387	0.00964721926765357	0.231949558037488
SRD5A1	-0.542028	5.24974435058181	-3.76525	0.000290219941691178	0.0096481299787838	0.222404668874487
AMPH	-0.73513	6.66590299541687	-3.76479	0.000290690600996243	0.0096481299787838	0.220951102532494
PRKCH	0.351043256815657	5.98305365874803	3.76468322501295	0.000290795313267496	0.0096481299787838	0.220628035407763
AP3M2	-0.276938	7.54029580677471	-3.75685	0.000298807063351438	0.00984225210721338	0.196250624694521
PGAM1	-0.282957	9.56230018877888	-3.75656	0.000299107961737475	0.00984225210721338	0.195347952017954
SLC25A4	-0.49658	7.66150896221934	-3.75458	0.000301171597958117	0.00986954138226681	0.189181730035742
TTC1	-0.406562	7.38561629351332	-3.75233	0.000303528760299948	0.00990618762187095	0.182190285225516
MAP2	-0.39096	6.47343213890082	-3.75001	0.000305973701312025	0.00992292669040189	0.174996018734772
VDAC3	-0.415286	9.47707792858216	-3.7495	0.000306523623377847	0.00992292669040189	0.173385842942014
HMGCS1	-0.404753	6.92935475378026	-3.74547	0.000310826118283282	0.0100013022280308	0.160887622265261
CDKN1C	0.373955826637136	8.97312766689781	3.74489396152234	0.000311446254974946	0.0100013022280308	0.159100580899377
PHF2	0.327658136516407	5.82202943800559	3.73840655605611	0.000318514532128608	0.0101873687956014	0.138981501507685
CHGB	-0.824553	7.11237599811821	-3.73415	0.0003232397532461	0.0102641424371692	0.125780909061653
CNOT2	0.230073818167114	7.45473390086635	3.73392852805319	0.000323482227884772	0.0102641424371692	0.12510877352448
HIPK2	0.329971041617489	9.00012481388407	3.7327253477558	0.000324829479540254	0.0102661522466556	0.121383432981732
EEF1D	0.251872087114407	9.46151308149514	3.72803548219854	0.00033013202180894	0.0103738217716267	0.106870788214235
GLTSCR2	0.257038384834885	10.1325641002413	3.72742263070594	0.000330830984462831	0.0103738217716267	0.104975317698143
RPL7	0.242293601651182	10.7508799931496	3.72488261692124	0.000333742920472853	0.0104034611694325	0.0971217986447419
SNCA	-0.685158	8.64069057269909	-3.72388	0.000334894594214637	0.0104034611694325	0.0940347537370982
SNAPC5	-0.26157	7.4503058198655	-3.72271	0.000336252693434097	0.0104034611694325	0.0904080986682834
KCNS3	-0.487625	6.11664678105547	-3.72126	0.000337936805383476	0.0104034611694325	0.0859312993862309
CHN1	-0.402215	8.92786595687212	-3.72044	0.000338890705632948	0.0104034611694325	0.0834055476396278
RGS5	0.41771912154975	8.80242929465627	3.71985157603263	0.00033958271200874	0.0104034611694325	0.0815777203757913
CACNA2D2	-0.43793	7.01201603976484	-3.71762	0.000342201274423821	0.0104162420028123	0.0746949918934723
ENPP1	-0.439465	4.70485346832905	-3.71728	0.000342605258471691	0.0104162420028123	0.0736378708645438
CCNH	-0.285033	7.27410128301496	-3.71343	0.000347175040757078	0.0105151955526273	0.0617666188515322
MYO10	0.421419014672455	8.17312739897785	3.71112000285656	0.000349949143623494	0.0105592201977866	0.05463666974501
ATP6V1B2	-0.646167	8.57890980633114	-3.70982	0.000351523502605246	0.0105668493489908	0.0506155626521645
UBE2B	-0.233075	7.33499942176871	-3.70691	0.000355055323870185	0.0106330425830187	0.0416604622568846
TIMM23	-0.451568	6.95566453683507	-3.70518	0.000357167593219843	0.0106377222535233	0.0363474860106514
CTH	-0.409706	5.38301191037616	-3.70461	0.000357872346948195	0.0106377222535233	0.0345818637436821
FA2H	0.351687736308538	8.37018718270152	3.7034803210091	0.000359265252384161	0.0106395739187546	0.0311024917678431
GNG3	-0.900863	7.41040554544427	-3.70113	0.000362174621017697	0.0106499126488626	0.0238787380772107
TBPL1	-0.370843	6.93288352872148	-3.70105	0.000362278169145902	0.0106499126488626	0.0236227140708012
HEXA	-0.236303	6.7592352894417	-3.69899	0.000364851643749654	0.0106860747856318	0.0172833396794303
PABPN1	0.292979636354744	7.18927657811736	3.69754579108489	0.000366664139772224	0.0106860747856318	0.0128455013072815
CNOT8	0.278679313380156	6.42665286796939	3.6964662582545	0.000368025515759627	0.0106860747856318	0.00952672570199109
TAC3	0.35113037388312	5.65576683794991	3.69429828772241	0.000370774013408625	0.0106860747856318	0.00286393840452437
DYNLT3	-0.373347	8.69934838456823	-3.69375	0.000371467145108451	0.0106860747856318	0.00119153535143379
NEFH	-0.820869	9.69261366935102	-3.69303	0.000372392416427402	0.0106860747856318	-0.00103609
FAM102A	0.283394429905773	8.53947060493439	3.69197525018869	0.000373740733632217	0.0106860747856318	-0.00427224
UBE2V2	-0.440733	6.14831850102751	-3.69162	0.000374199717355789	0.0106860747856318	-0.00537119
UQCRC1	-0.409045	8.19516693858589	-3.69053	0.000375600732436205	0.0106879126567968	-0.00871725
PTBP2	-0.262358	7.42761881820019	-3.68884	0.000377777264181565	0.0107117269659425	-0.0138906
NANS	-0.415066	6.32618655970372	-3.68389	0.000384245181611776	0.0108566235765645	-0.0290888
LHPP	0.329173262353478	9.13936425637571	3.68254966259521	0.000386010926004439	0.010868110437787	-0.0331932
INA	-0.725936	8.58526374736024	-3.68099	0.000388078904694436	0.0108879962173218	-0.037976
PDZK1IP1	0.542775754106104	4.03001953092442	3.67794113973609	0.000392148591918606	0.0109313496154939	-0.047314
HMP19	-0.707747	7.8632017203645	-3.67759	0.000392615906540211	0.0109313496154939	-0.04838
OLFM1	-0.277083	8.18522122886028	-3.67575	0.000395093193001656	0.0109313496154939	-0.0540097
PDHX	-0.334642	6.97941668313071	-3.67361	0.000398002776375663	0.0109313496154939	-0.0605766
PSMG1	-0.319077	6.56169653960002	-3.67354	0.000398090655757761	0.0109313496154939	-0.0607742
NELL2	-0.612118	7.15874100650306	-3.67319	0.000398571171244864	0.0109313496154939	-0.0618538
ME3	-0.382079	6.79750053556125	-3.67273	0.000399193857894473	0.0109313496154939	-0.0632509
ELAVL1	0.289970143739242	7.24194795135405	3.66902673661869	0.000404284730784858	0.0110329716974598	-0.0745914
TRAK2	0.380889287330622	8.17239558591395	3.65910838066922	0.000418206366576993	0.0113740751943865	-0.104884
TMC6	0.307737486362564	6.96621042534873	3.64703795456676	0.000435762551826422	0.0117985217051748	-0.141667
KIF3C	-0.426828	7.40970413926005	-3.64577	0.00043764818585693	0.0117985217051748	-0.145529
CDK5	-0.565225	6.68967322901483	-3.64537	0.000438239237923574	0.0117985217051748	-0.146736
POU2F1	0.324995469423538	6.34355820704648	3.64245950824286	0.000442602887654631	0.011841706042883	-0.155597
PDHB	-0.336951	8.07292896931657	-3.64233	0.000442805165935719	0.011841706042883	-0.156005
SDC1	-0.76279	6.17267703084534	-3.6406	0.000445416058345657	0.0118679136341279	-0.161262
S100B	0.302471369132192	9.9582487625128	3.63971389455916	0.00044675362729771	0.0118679136341279	-0.163943
RAP1GDS1	-0.319458	8.26329664224044	-3.6363	0.000451973622885554	0.0119668247966652	-0.17433
FJX1	-0.331551	6.27455215450538	-3.63455	0.000454664493396985	0.0119983408884564	-0.179637
UBE2N	-0.253095	7.71134304797054	-3.63172	0.000459049717474129	0.0120085769732514	-0.188219
ATPIF1	-0.329215	8.50604830990329	-3.63064	0.000460738012129818	0.0120085769732514	-0.1915
NR3C1	0.299676924376266	7.17081549211472	3.63059526726353	0.000460805339534179	0.0120085769732514	-0.191631
PTK2	0.290609729139223	7.63922612084462	3.63043266409845	0.000461059671184116	0.0120085769732514	-0.192124
GPR143	-0.372289	4.8425000204941	-3.62812	0.000464692827415808	0.0120436384880932	-0.199141
ATP2B2	-0.348877	6.54534398165594	-3.62766	0.000465418245725461	0.0120436384880932	-0.200535
SF3A3	-0.209267	6.80784959457913	-3.62367	0.000471758684956013	0.0121253391618482	-0.21263
IDH3B	-0.326462	7.65516551225174	-3.62312	0.000472639786392961	0.0121253391618482	-0.214297
DYNC1LI2	0.383973074456106	8.96584504527819	3.6228150734855	0.000473124789706932	0.0121253391618482	-0.215214
KATNA1	0.204202420025375	6.2620064419969	3.61966880042551	0.000478194818520554	0.0122161206673813	-0.22474
RAMP3	0.360888731951897	6.20564387408505	3.61797191711254	0.000480950572427304	0.0122473910099641	-0.229876
SEMA4D	0.310325449832624	7.17506844481958	3.61425153494184	0.000487045263661324	0.0123454648313455	-0.241128
BCAS1	0.39480766582915	8.45480633816464	3.61308468231416	0.000488971815602754	0.0123454648313455	-0.244656
ATP5C1	-0.354521	7.76083428993751	-3.61281	0.000489433760822477	0.0123454648313455	-0.2455
FGFR1	0.347210489907885	7.00035879565119	3.61185975138397	0.000491002025694361	0.0123460760926167	-0.248358
DLL3	-0.41888	4.67367437554842	-3.60696	0.000499200200424201	0.0124524317247131	-0.263152
EBP	-0.291807	6.38293814901131	-3.60613	0.000500605135429102	0.0124524317247131	-0.265663
ASNS	-0.448518	7.89984334541462	-3.60533	0.000501968112493887	0.0124524317247131	-0.268092
YY1	0.202151471954081	7.93304981145862	3.60433857499544	0.000503643808015327	0.0124524317247131	-0.271069
IQGAP1	0.313991341741724	6.65679502149087	3.60383547387726	0.000504500342138343	0.0124524317247131	-0.272587
NR2F6	-0.311536	6.04106673904039	-3.60365	0.000504819186452386	0.0124524317247131	-0.273152
KCNMB4	0.366796983578706	7.8484710987029	3.6017834310205	0.0005080082748633	0.0124524317247131	-0.278777
PPIG	0.346457668104195	7.30145134787788	3.60125917549587	0.00050890817876258	0.0124524317247131	-0.280358
KIF13B	0.288603784026114	7.83024020830063	3.60106156817206	0.000509247770632963	0.0124524317247131	-0.280954
KIF5B	0.300802976461457	7.90358603410821	3.59821831183534	0.000514157781253604	0.0125032068357828	-0.289524
CDKN2D	-0.403628	6.51927519169768	-3.59805	0.00051445160692503	0.0125032068357828	-0.290035
TUBB3	-0.523245	9.87029405248847	-3.59371	0.000522037868483338	0.0125998217123352	-0.303108
PTPRK	0.2761336379206	8.17836685360865	3.59299193321896	0.00052330036109744	0.0125998217123352	-0.305266
ATP6V0E2	-0.34228	8.83792846022731	-3.59252	0.000524132011379788	0.0125998217123352	-0.306684
PYROXD1	-0.337863	6.23238932114016	-3.59218	0.000524729943747826	0.0125998217123352	-0.307702
STXBP1	-0.572069	8.41282830581552	-3.59074	0.000527287488684896	0.0126233256273186	-0.312044
TERF2IP	-0.297213	9.27870554162449	-3.58958	0.000529356571683517	0.0126238780492283	-0.315541
CRMP1	-0.417976	6.97223211098053	-3.5887	0.000530922510343376	0.0126238780492283	-0.318178
UBXN8	-0.403465	6.34764330066542	-3.58807	0.000532046886266874	0.0126238780492283	-0.320067
NQO2	-0.372349	6.87833653697666	-3.58533	0.000536988311424531	0.0127034276276644	-0.328322
KIF13A	0.367083567341155	5.30354433102003	3.58330305805825	0.000540657867614513	0.0127525082874503	-0.334402
GUCY1B3	-0.584794	7.10654469296952	-3.57898	0.000548572350440806	0.0129011309238961	-0.347376
NDRG1	0.268691343020494	10.425858698579	3.57612863527818	0.000553860437370738	0.0129872963554734	-0.355939
SPTBN2	-0.505599	5.22579086550486	-3.57358	0.000558614768712916	0.0130488820711128	-0.363569
ZDHHC13	-0.444903	5.40290854037886	-3.57273	0.000560221112087017	0.0130488820711128	-0.366131
SPTLC2	0.438843419689747	5.86977064094229	3.57131972237531	0.000562880096367914	0.0130488820711128	-0.370358
TUFT1	-0.26336	6.09616171339527	-3.57096	0.000563555072917033	0.0130488820711128	-0.371427
TPI1	-0.309479	9.19707029769102	-3.57039	0.000564646472812035	0.0130488820711128	-0.373154
ACTR3B	-0.294667	6.12155811061538	-3.5672	0.000570723276484602	0.0131208350042839	-0.382707
SNAP25	-0.826279	8.92118299375778	-3.56467	0.000575578106646203	0.0131208350042839	-0.390265
MAP4K4	0.608913343342572	7.99588093405164	3.56437907523285	0.000576143417628793	0.0131208350042839	-0.391141
ZNF281	0.27123022382269	5.77067138662742	3.56432529025386	0.000576247343837781	0.0131208350042839	-0.391302
IL7R	0.368111911017657	4.34514653201281	3.56382300228129	0.000577218747968927	0.0131208350042839	-0.392805
PSMD12	-0.432786	7.03683615619049	-3.56362	0.000577605542959973	0.0131208350042839	-0.393403
SMTN	0.250265423705293	5.75967969640394	3.56157964754635	0.000581576242926328	0.0131580471966609	-0.399516
B3GAT1	0.256714656979941	8.78826856169242	3.56052029452507	0.00058364473028856	0.0131580471966609	-0.402684
NBEA	-0.346929	6.3772364323674	-3.56025	0.000584180434569112	0.0131580471966609	-0.403502
GPRC5A	-0.481275	3.8734515636292	-3.55905	0.000586519750277548	0.013173628997807	-0.407068
RPS27A	0.219265459079468	10.284094169885	3.55575744574073	0.00059303091694834	0.0132825636188205	-0.416917
TMPO	0.31836715519429	4.97185494429811	3.55432945781068	0.00059587276564602	0.0132826439446674	-0.421182
CLPTM1	-0.360776	5.79108419332488	-3.55409	0.000596356825429665	0.0132826439446674	-0.421906
NPTN	-0.535585	8.26550640300375	-3.55303	0.000598475008367362	0.0132927949080706	-0.425069
CHRNG	0.439467190210028	4.06300262034779	3.54887533528279	0.000606846023475549	0.0134413872678961	-0.437458
IDS	-0.224506	8.42916707076329	-3.54603	0.000612639717277112	0.0135032919675129	-0.445933
FYCO1	0.337660705317486	5.77163930142822	3.54584828091456	0.000613018382217008	0.0135032919675129	-0.446484
KCNMB3	0.406421567756135	4.00517005138779	3.54499375875657	0.000614771521477364	0.0135047062794863	-0.449031
GNG11	0.397153753255973	6.89575316941669	3.54385767084038	0.000617109662292029	0.0135070254050623	-0.452416
SNCB	-0.584816	6.42513198019441	-3.54324	0.000618376439722925	0.0135070254050623	-0.454245
ARHGAP1	0.23036518493355	8.59688133537991	3.54248555917198	0.000619944762838651	0.0135070254050623	-0.456504
PNMA1	-0.282664	8.56946735674598	-3.54081	0.000623431121368396	0.0135374013348452	-0.461504
SLC1A4	-0.413504	6.88698144320548	-3.53898	0.000627239386050726	0.0135374013348452	-0.466935
BIN2	0.355887648417639	4.16512849402068	3.53832268876724	0.000628621748443928	0.0135374013348452	-0.468898
ANXA6	-0.551894	7.23512605754976	-3.53728	0.000630821640157854	0.0135374013348452	-0.472012
NDUFA8	-0.249245	8.87620767300977	-3.53632	0.000632837965046178	0.0135374013348452	-0.474858
UROS	-0.2565	6.6851710313184	-3.53629	0.000632910040150108	0.0135374013348452	-0.474959
SCARB1	0.27274299624762	7.46504156596797	3.53615274828787	0.000633190107457744	0.0135374013348452	-0.475354
EIF2AK1	-0.247788	7.64552860229217	-3.53473	0.000636193641839919	0.0135653449604053	-0.479573
CHD1L	0.257927772796169	6.42414576057177	3.52839999765661	0.000649769531606294	0.0137702309432282	-0.498396
HK1	-0.361524	8.34470343897705	-3.52692	0.000652979970026713	0.0137702309432282	-0.502789
SLC25A32	-0.335224	6.12107917341111	-3.52669	0.000653477307370851	0.0137702309432282	-0.503468
RNF130	0.326936260167111	8.58528104169658	3.52644550622909	0.000654013531939225	0.0137702309432282	-0.504199
LDB2	-0.413195	5.25993639834006	-3.52558	0.000655892492624212	0.0137702309432282	-0.506756
ENTPD6	-0.300999	7.37782955702726	-3.5248	0.000657599782620414	0.0137702309432282	-0.509073
FAM127A	-0.243937	9.76396989366225	-3.52469	0.000657857456267279	0.0137702309432282	-0.509422
IRF2	0.319461419741381	6.08672540212542	3.51914434843329	0.000670100112968913	0.013974032360599	-0.525855
SS18	0.329773216377988	5.70202208653812	3.51870090180153	0.00067108909785768	0.013974032360599	-0.527169
PPP4R1	0.219720676031679	6.49372917150255	3.51614718443478	0.000676811341211242	0.0140565804787665	-0.534735
KCNA5	0.457124576021687	4.23717871870922	3.51025021442762	0.000690201542216919	0.0142975428278924	-0.55219
C14orf2	-0.217019	9.16011503637016	-3.5068	0.000698161368994937	0.0144250602234716	-0.562405
ZIC3	0.489053829705884	3.95820743895919	3.50498690909231	0.000702363802145482	0.0144585713371972	-0.567751
FPGT	0.313676227266916	4.97270586893243	3.50454258870817	0.000703399731136782	0.0144585713371972	-0.569064
BMI1	0.297082011671821	7.46141334681805	3.50362704885356	0.000705538854291059	0.0144653555869521	-0.571768
NFIB	0.345433771313902	7.68283606977807	3.50224871368284	0.000708770866749716	0.0144944548606924	-0.575839
RUSC1	-0.280676	7.10617733333923	-3.49917	0.000716032483445811	0.0145822765354971	-0.584918
DNAJA2	-0.317632	6.53293172419929	-3.49784	0.000719203228957161	0.0145822765354971	-0.588853
PCDH9	0.303274309302049	9.03622	3.4975866169034	0.000719806758132088	0.0145822765354971	-0.5896
RFC3	-0.308433	4.79862905060443	-3.49735	0.000720360083982158	0.0145822765354971	-0.590284
AMPD2	-0.31301	7.21047786226146	-3.49596	0.000723687410645923	0.0146126377159717	-0.594388
PSEN1	0.272090069759076	7.5221053025897	3.49441544135593	0.00072740588003385	0.0146507239716641	-0.598952
NDFIP1	-0.348026	8.32097	-3.49343	0.0007297861803704	0.0146568706659413	-0.601861
HSPA2	0.345266092741987	9.46596818791766	3.49277063191648	0.000731377113020333	0.0146568706659413	-0.6038
SLC30A9	-0.260941	6.82763661526731	-3.48927	0.00073990775017778	0.0147776581936838	-0.614125
NGFRAP1	-0.252885	10.9994308393311	-3.48878	0.000741100667292048	0.0147776581936838	-0.615559
FABP3	-0.435106	6.20529280300952	-3.48526	0.000749783499538197	0.0148708010064151	-0.625929
PRDX2	-0.321761	9.11310737287307	-3.48488	0.000750723805429824	0.0148708010064151	-0.627045
PRDX3	-0.341486	7.70294081028789	-3.48462	0.000751351126387154	0.0148708010064151	-0.627789
SEC23A	-0.450934	5.72377697636355	-3.48344	0.000754297324344989	0.0148920139106802	-0.631272
ABCG4	-0.374363	6.06253120179177	-3.48229	0.000757171926130694	0.0148920139106802	-0.634658
CYC1	-0.305283	7.42133053491731	-3.48195	0.000758010212812259	0.0148920139106802	-0.635643
KRAS	-0.252962	7.53268834187992	-3.47989	0.0007631894404609	0.0149512721263198	-0.641704
STOML2	-0.330754	6.09139128832886	-3.47927	0.000764766170543371	0.0149512721263198	-0.643541
DDX41	-0.334283	6.91091428853927	-3.47774	0.000768619529866979	0.0149792109727296	-0.648015
EFS	0.305861131295871	7.58739107574794	3.47722207244068	0.000769941934691328	0.0149792109727296	-0.649545
EFNB2	0.304304846777846	6.23250540661297	3.47522207767664	0.00077503948335919	0.0150417857013109	-0.655417
MTHFD1	-0.177632	6.90354197135187	-3.4742	0.000777650491480507	0.0150559160529737	-0.65841
TNFRSF21	-0.431484	7.63620165621086	-3.4732	0.000780234229232914	0.0150685054625424	-0.661362
PSMD14	-0.210457	8.41273975186455	-3.47207	0.000783140540823424	0.0150685054625424	-0.664671
IER3	0.437403957723539	6.55015434536413	3.47175404862742	0.000783954261182798	0.0150685054625424	-0.665595
C17orf85	0.293905715476206	6.06045833169642	3.46565685938104	0.000799862350361621	0.015328056706599	-0.68347
ATP6V1E1	-0.347677	8.44470855060784	-3.46473	0.000802319864153216	0.015328056706599	-0.686199
CDH10	-0.353131	6.36545020359967	-3.46439	0.000803208574295269	0.015328056706599	-0.687184
TFPT	-0.223096	6.86715377590717	-3.46139	0.000811167509312715	0.0154120835138904	-0.695955
SOX11	-0.448347	4.91687029504987	-3.46069	0.000813050588123164	0.0154120835138904	-0.698018
AMOTL2	0.259800234304851	7.64562240434379	3.46012683386619	0.000814553420979155	0.0154120835138904	-0.699661
CYCS	-0.310467	9.02101622650302	-3.45924	0.000816933032356798	0.0154120835138904	-0.702256
ANAPC1	-0.22646	6.41334656980923	-3.45853	0.000818850935834298	0.0154120835138904	-0.704341
VDAC1	-0.439319	8.21895140150435	-3.45841	0.000819176524937894	0.0154120835138904	-0.704695
TCF4	0.340460408286729	8.24596973122092	3.45459839308248	0.000829494264822795	0.0155695684073311	-0.715828
UQCRFS1	-0.264309	8.91073221873728	-3.45091	0.000839614610433133	0.0156837018813237	-0.726612
CARD14	0.349108248275902	5.11967565949568	3.45006824180828	0.000841929341106962	0.0156837018813237	-0.729061
FLI1	0.396950373185947	5.74488921816441	3.44983936167333	0.000842562246199425	0.0156837018813237	-0.729729
TCEA2	-0.338884	6.89084108587012	-3.44953	0.000843420686464379	0.0156837018813237	-0.730634
UQCRQ	-0.230068	9.75527820260563	-3.44827	0.000846903634653548	0.0157119291477721	-0.734299
SLC24A3	-0.390956	6.53419842509266	-3.44685	0.000850879790494747	0.0157491546407315	-0.738464
GADD45A	-0.570061	6.88338768032481	-3.44526	0.000855327247789504	0.0157949114857387	-0.743099
RPLP2	0.188936133072069	10.2855256085291	3.44381206904059	0.00085939131497861	0.0158333939045368	-0.747314
COL4A5	0.311321223241714	7.54135921259509	3.44282819270476	0.000862168326488364	0.0158480412381631	-0.750182
LARP1	-0.198475	9.0381309409961	-3.43919	0.000872510692588594	0.0160013658209596	-0.760783
P4HA1	0.338153579031926	6.27675756240903	3.43480727525069	0.00088512499108605	0.0161955593334647	-0.773542
PWP1	-0.185955	7.62817081868134	-3.43207	0.000893081000071035	0.0163031565002437	-0.781495
CACNA1G	-0.441607	5.61518855063932	-3.43139	0.000895083254578163	0.0163031565002437	-0.783485
PTPRN2	-0.400133	7.55836707506282	-3.42849	0.000903623712653619	0.0164213072872235	-0.791924
RAI14	0.404624693501153	5.71543130424389	3.42377531311722	0.000917641264736937	0.0165797455026565	-0.805603
DDX17	0.251786168969902	9.52981641935888	3.42352925263172	0.000918379181231083	0.0165797455026565	-0.806317
SEZ6L	-0.466761	7.08747055775937	-3.42347	0.00091856268855388	0.0165797455026565	-0.806494
PFDN5	0.190106677010755	9.57492255184161	3.42213851866175	0.000922560398225669	0.016614398523001	-0.810353
KCNAB2	-0.347393	6.8332079543941	-3.42019	0.000928454684000534	0.0166634782275444	-0.816011
PHKA2	0.234131281002785	6.21478673725739	3.41980782210746	0.000929607803435437	0.0166634782275444	-0.817114
SMARCD3	-0.22182	7.86396739369246	-3.41917	0.000931537614771431	0.0166634782275444	-0.818956
ZRSR2	0.21124646378614	7.10725737631888	3.41706577907518	0.000937963887773078	0.0167409804612356	-0.825063
ATP1A3	-0.74381	5.94416063379536	-3.41423	0.000946676874153469	0.0168588603245682	-0.833276
SCG2	-1.02546	7.94256722453336	-3.41325	0.00094970894162708	0.0168675305819517	-0.836117
CACNB2	-0.424561	5.40968811947535	-3.41223	0.000952863221508421	0.0168675305819517	-0.839062
CFH	0.395238381987693	6.65810108656168	3.41148523649099	0.000955188822667533	0.0168675305819517	-0.841227
NPC2	0.224097173026507	8.90989930813536	3.4113024616594	0.000955757979717716	0.0168675305819517	-0.841756
PARP4	0.2920980577095	6.57097061190158	3.40954	0.000961273407863413	0.0168675305819517	-0.846866
TARDBP	0.195914244982541	8.29142326629467	3.40903425648621	0.000962847729782584	0.0168675305819517	-0.84832
RTN1	-0.47773	8.87137338164269	-3.4085	0.000964527715106197	0.0168675305819517	-0.849868
CTBP2	0.269149100725706	8.56324876613861	3.40815747284958	0.000965601538996988	0.0168675305819517	-0.850856
XK	-0.603181	5.42272934045634	-3.40798	0.000966149200416941	0.0168675305819517	-0.851359
CHCHD2	-0.219913	10.2785347415197	-3.40682	0.00096980384596412	0.0168944478264251	-0.854712
CD22	0.473395323545611	6.28018581205785	3.40552612187079	0.00097391066832934	0.01692910805209	-0.858465
MRPS35	-0.154691	7.66663900998744	-3.40463	0.000976767720384634	0.0169419407639816	-0.861066
CLCN6	-0.292104	7.64952175378734	-3.40018	0.000991006693006925	0.0170504111361285	-0.873916
IFT88	0.22960886201115	6.56290252163949	3.39990156755411	0.000991897663544665	0.0170504111361285	-0.874714
ZNF222	-0.425321	4.74587687231517	-3.39912	0.000994424893529463	0.0170504111361285	-0.876973
APBA3	0.29853017792654	5.54581865687462	3.39888169367655	0.000995192445792439	0.0170504111361285	-0.877658
CNTN6	-0.703873	4.87356103956167	-3.39725	0.00100048012280513	0.0170504111361285	-0.882362
RAB13	0.360945499247557	7.41180874207474	3.39722909777546	0.00100055314968722	0.0170504111361285	-0.882427
KPNA2	-0.240868	7.52822351069391	-3.39687	0.00100171129560517	0.0170504111361285	-0.883454
TRAF1	0.450714191457437	5.23311779629099	3.39676127772959	0.00100207559338698	0.0170504111361285	-0.883777
NDUFAB1	-0.322163	8.9042714896044	-3.39672	0.00100221276062786	0.0170504111361285	-0.883898
KLHL2	0.337850388005198	7.91670533341388	3.39480297660192	0.00100847224410731	0.0171204757194948	-0.889425
TESK2	0.226863091482799	6.28559111626577	3.38798560300128	0.00103104151099925	0.0174386717570239	-0.90907
DLG1	0.246431342377981	8.48197752491313	3.38697360656705	0.00103443198321905	0.0174386717570239	-0.911983
MTX2	-0.38312	7.13074466210188	-3.3863	0.00103670605042462	0.0174386717570239	-0.913932
DNAJB9	-0.287882	7.83631634605066	-3.38629	0.00103671900629699	0.0174386717570239	-0.913943
PFKM	-0.319491	8.58843754702864	-3.38588	0.0010381200295577	0.0174386717570239	-0.915141
AP2M1	-0.370222	8.03643514917153	-3.38183	0.00105183532328181	0.0176320235743425	-0.926788
TXN	-0.268548	8.29707890577635	-3.38071	0.00105564703189679	0.017658898885035	-0.929998
POP7	-0.245837	7.59491341345847	-3.37877	0.00106231435811067	0.0177333311220312	-0.935583
BLVRA	-0.372041	7.0847129040724	-3.37485	0.00107587882439721	0.017896104049484	-0.946839
ST6GAL1	0.309398617749782	7.27283610519421	3.37465800750196	0.0010765415267386	0.017896104049484	-0.947386
LDHA	-0.440383	9.22475657722278	-3.37174	0.00108674126135556	0.0180243200945845	-0.95575
MYO5C	0.354110716080712	5.99207586391183	3.37116847437627	0.00108876270706407	0.0180243200945845	-0.957399
ACO2	-0.325877	8.7729804936066	-3.37041	0.00109145028137562	0.018031480268346	-0.959585
PSMD2	-0.290097	7.90120446875288	-3.36809	0.00109966711670667	0.0181297696189412	-0.966237
GRIA1	-0.552692	5.87488204121205	-3.36724	0.00110266400671923	0.0181311008082463	-0.968651
CHGA	-0.372231	7.15706521119948	-3.36679	0.00110428290315357	0.0181311008082463	-0.969952
LAMA2	0.294056319734675	5.46622699164688	3.36436059177417	0.00111298171557305	0.0182364790936928	-0.97691
FLNB	0.249051467271578	7.08836659645684	3.36324386993536	0.00111700244357004	0.0182575168220333	-0.980108
CSNK2A1	-0.279242	6.54659063480033	-3.36274	0.00111883232151029	0.0182575168220333	-0.981559
KIF2A	-0.297456	7.0651010641373	-3.36204	0.00112136738960701	0.0182616163896083	-0.983566
SRM	-0.229609	6.71232466979322	-3.3612	0.00112441407347331	0.0182695480562948	-0.985972
PLA2G16	0.207525200039058	9.46316902385426	3.36064180450215	0.00112642411102468	0.0182695480562948	-0.987556
SP100	0.363153830726121	6.71724159876123	3.35916977210576	0.00113178711372571	0.018318973169134	-0.991767
MTCH1	-0.171944	10.5856538138376	-3.35855	0.00113405349158596	0.018318973169134	-0.993541
GLO1	-0.194044	7.71416111028851	-3.35708	0.0011394508932709	0.0183690510939397	-0.99775
HCCS	-0.328138	6.16761411746645	-3.35595	0.00114359211609968	0.0183987174252173	-1.00097
DNM2	0.334378293783816	6.16425543202364	3.35229166755638	0.00115716519966798	0.0185778838823256	-1.01143
MCC	-0.243023	6.49257394129289	-3.35107	0.00116172391017253	0.0185778838823256	-1.01491
KCNB1	-0.401709	6.53763186991975	-3.35072	0.0011630532320289	0.0185778838823256	-1.01592
ALAS1	-0.295517	6.20320053785603	-3.35046	0.0011640219891252	0.0185778838823256	-1.01666
MKNK2	0.419604338413532	8.32743345762181	3.34878770959645	0.00117029823820941	0.0186408460412797	-1.02143
CREB5	0.363788156162872	5.67564113476038	3.3460432908104	0.00118068206721732	0.0187592017040305	-1.02926
GOT2	-0.292222	8.03442605325895	-3.34559	0.00118242091781283	0.0187592017040305	-1.03056
UBXN1	0.197648952917239	8.12669806137355	3.34445299793595	0.00118673864227895	0.0187904201656683	-1.03379
NTN1	-0.490734	5.92901785015891	-3.34102	0.00119992301112322	0.0189339320952945	-1.04358
CLTCL1	-0.351087	5.81394893198223	-3.34069	0.00120118440781828	0.0189339320952945	-1.04451
ZNF146	0.253687183115683	6.8121603768316	3.34024486945789	0.00120290614112176	0.0189339320952945	-1.04578
RPS17	0.149205199957995	10.7355418809344	3.33872071529383	0.0012088127204973	0.0189895216367316	-1.05012
HINT1	-0.260133	9.62146470996512	-3.33723	0.00121462699394682	0.0190434459678407	-1.05437
VAT1	-0.284918	8.69103762384634	-3.33509	0.00122300135232967	0.0191372188125794	-1.06046
NDUFA2	-0.189809	8.71647936230476	-3.33398	0.0012273766031248	0.019168170544113	-1.06362
PPP2R1A	-0.314889	7.29499563060106	-3.33207	0.00123490476561159	0.0192481452355366	-1.06904
IGSF3	-0.268252	5.66058843028181	-3.3301	0.00124273875672999	0.0193083080121582	-1.07464
PTPRM	-0.283274	7.08152937152156	-3.32988	0.00124359412534535	0.0193083080121582	-1.07525
GSS	-0.273035	7.06665880091078	-3.32698	0.00125524743441022	0.019451469933225	-1.08351
TUBB	-0.355352	8.80906467596815	-3.32583	0.00125988266267925	0.0194855353400064	-1.08678
RHO	0.442222675225293	5.34131473030556	3.3246830206897	0.00126450760114074	0.019519310383632	-1.09002
GPX3	-0.617225	7.54437132321087	-3.32301	0.0012713157898631	0.0195865916295672	-1.09478
ZNF277	0.248929035462189	5.58921	3.31790255130927	0.0012922631279972	0.0198710307143569	-1.10925
ENO2	-0.449822	8.35723879360661	-3.31568	0.00130147105682107	0.0199742083883709	-1.11553
PCF11	0.327191870460712	5.91693884794629	3.31371975335854	0.00130966905751862	0.0200164031942856	-1.12109
P2RX7	0.424625526923979	6.31171217930146	3.31356969448813	0.0013102975652118	0.0200164031942856	-1.12151
PSMA5	-0.331072	7.36826222987103	-3.31323	0.00131173027436289	0.0200164031942856	-1.12248
MAP7	0.283689676706982	7.91498535401548	3.31091358436807	0.00132146934659479	0.020126607419756	-1.12903
OXCT1	-0.245971	7.17163066659813	-3.30924	0.00132853789126966	0.0201957965372476	-1.13375
GLA	-0.280054	6.98543239147213	-3.30595	0.00134258308986528	0.0203705775836106	-1.14306
RAB2A	-0.259378	7.74793792991365	-3.30435	0.0013494737103373	0.0204363480830626	-1.14759
PCMT1	-0.351178	8.33227104677095	-3.30165	0.00136111682033846	0.0205737052843597	-1.15519
MAT2A	0.180024064026361	9.26510141667707	3.30058524688378	0.00136576534443166	0.0206050182907085	-1.15821
RUNX3	0.293134165858651	4.89093384939833	3.29872784636654	0.00137387749214648	0.0206419678284059	-1.16345
DYNC1LI1	-0.492528	6.40180488496018	-3.29863	0.0013743166396773	0.0206419678284059	-1.16373
MAGI1	-0.323736	6.4848586741204	-3.29825	0.0013759590861106	0.0206419678284059	-1.16479
C1QBP	-0.312373	7.63610243861377	-3.2969	0.00138190375374084	0.0206923266196849	-1.1686
DCTN2	-0.254609	8.43863627750818	-3.29399	0.00139478754340583	0.0207859504688461	-1.17681
EGLN1	0.287833476680667	6.75519871882111	3.29336864290353	0.00139753746378547	0.0207859504688461	-1.17855
ATP6V1D	-0.264483	8.67166543185597	-3.29317	0.0013984383526281	0.0207859504688461	-1.17912
CDK5RAP3	0.17885392255356	7.95467361489191	3.29285455645302	0.00139982702217962	0.0207859504688461	-1.18
TPR	0.249329409407021	7.54564157032334	3.29255696596093	0.00140115398983342	0.0207859504688461	-1.18084
KAT2B	0.324238260045025	7.56285614294399	3.29052336184979	0.00141025349936718	0.0208561416245189	-1.18656
LITAF	0.263232852525492	7.81788178234672	3.29011809448847	0.00141207350018185	0.0208561416245189	-1.1877
PABPC1	0.285455472321926	9.08551	3.28963056777235	0.00141426583195791	0.0208561416245189	-1.18908
ADAM12	0.420021949874742	4.48210945647978	3.28917468009844	0.0014163187721503	0.0208561416245189	-1.19036
MPPED2	-0.490839	5.65027033543501	-3.28443	0.00143784592033377	0.0211342205496119	-1.2037
ARNTL2	-0.438938	4.67647916508794	-3.28013	0.00145762790282514	0.0213512332586846	-1.21578
ABCB9	-0.467142	5.10299629971791	-3.28006	0.00145795064522784	0.0213512332586846	-1.21598
SLC24A2	0.271749775045153	5.9216156169222	3.27750019923206	0.00146985168098369	0.0214693003628985	-1.22317
STS	-0.365462	5.14739309203619	-3.27717	0.00147138276624166	0.0214693003628985	-1.22409
CAMK2B	-0.468348	7.00159	-3.27612	0.0014763100298489	0.0215019581032273	-1.22704
ROCK1	0.325895560909986	7.01254066104324	3.2736734061504	0.00148780762975606	0.0216300178318718	-1.2339
IDI1	-0.306608	7.86658681317126	-3.2726	0.00149287202122657	0.0216415176113352	-1.2369
GRM3	0.294196771376738	7.4960080932125	3.27236122743893	0.00149401172104265	0.0216415176113352	-1.23758
RPL19	0.139354122678466	10.6354397645299	3.27143119382441	0.00149842365381967	0.0216661763760255	-1.24018
ACTL6B	-0.515204	4.41870998138516	-3.27019	0.00150435056625562	0.0216740991677233	-1.24367
S100A4	0.489178168932492	5.78039636322473	3.2693636984487	0.0015082752515693	0.0216740991677233	-1.24598
SUMO1	-0.206958	7.29637478115115	-3.26907	0.0015096566663439	0.0216740991677233	-1.24678
BFSP1	-0.440826	4.34140054506998	-3.26904	0.00150981406158353	0.0216740991677233	-1.24688
TUFM	-0.214087	8.53516781719114	-3.26761	0.00151669308988211	0.0217338314456941	-1.25089
E2F4	0.252279743643729	7.61529455091376	3.26570532051837	0.00152585608227802	0.0217872578888302	-1.25622
PVRL1	0.326855887912755	5.61717886470909	3.26570223563196	0.00152587098771197	0.0217872578888302	-1.25623
ACTN4	0.288485815438063	7.08794573474264	3.26331931081913	0.00153742550276799	0.0219131093050496	-1.26289
CAPN10	0.361668338095777	5.79344776544611	3.26251393771024	0.00154134913562482	0.0219299425061496	-1.26514
TIMM8B	-0.190783	8.67712839128935	-3.26181	0.00154477293898855	0.0219312111741419	-1.2671
RUVBL2	-0.347648	7.01971138606381	-3.26137	0.00154692384970185	0.0219312111741419	-1.26833
SNRPA1	-0.290843	6.64606247076693	-3.25978	0.00155472500384649	0.022002798461516	-1.27278
BCL11A	-0.346557	5.66524698065567	-3.25819	0.00156256222884987	0.022074642370819	-1.27722
PRCP	-0.220318	8.40125354575127	-3.25502	0.00157831837104823	0.0222579077511492	-1.28608
LYPLA1	-0.318848	5.99326762793004	-3.25134	0.00159673761954465	0.0224647876506241	-1.29633
PTPRJ	0.253907509008862	6.33962542937743	3.25097423031986	0.00159860732531329	0.0224647876506241	-1.29737
SUCLA2	-0.330484	7.07620315792152	-3.2501	0.00160300560626555	0.0224870751363146	-1.29979
TAOK3	0.238894175031052	7.15848870449274	3.24769445629892	0.00161524051108563	0.0226190247401764	-1.30651
CHRFAM7A	-0.514416	4.98366459357758	-3.24624	0.00162268966437272	0.0226836128607068	-1.31057
SFTPC	0.32915836939499	7.00768604646648	3.24443038119779	0.00163195464681334	0.0227733147572765	-1.3156
CDC42EP2	0.301011231043716	5.56628627503843	3.24294782001014	0.00163959958515784	0.0228129764718728	-1.31972
PRELP	0.303270137860016	6.29162069782829	3.24277306303833	0.00164050293538355	0.0228129764718728	-1.32021
CITED1	-0.450378	4.21312099163981	-3.24219	0.00164350588927843	0.0228150574490804	-1.32182
GAPDH	-0.257088	11.2411709968812	-3.24057	0.00165194857517953	0.0228925143971154	-1.32635
TLR7	0.473155527608471	4.80503768908669	3.23930316734437	0.00165853607825135	0.0229440388956709	-1.32986
DVL2	0.232758079661012	6.17737260216909	3.23841920414513	0.00166315958539738	0.0229682625990284	-1.33232
ARFIP2	-0.18111	7.05020832025468	-3.23715	0.00166984264231061	0.0230207961515786	-1.33586
RGS6	-0.402155	5.33017149986952	-3.23565	0.00167770334411005	0.023089356178148	-1.34001
MEN1	-0.209828	6.01261371603358	-3.23332	0.0016900836739117	0.0231735982375193	-1.34649
FXYD5	0.32565088208416	6.58985889319778	3.23292370491344	0.00169217476117581	0.0231735982375193	-1.34759
HS1BP3	0.208265090755358	6.66786760561852	3.23285904896463	0.00169251893080431	0.0231735982375193	-1.34777
VWA5A	-0.346417	7.08301764300749	-3.23189	0.00169767293717133	0.0231767039039538	-1.35045
GABRB1	-0.332826	7.52539937144675	-3.23129	0.00170090576211816	0.0231767039039538	-1.35213
A2M	0.298120073083409	9.49397723616032	3.23118714710728	0.00170144136963743	0.0231767039039538	-1.35241
C3orf18	-0.208532	7.02072813458858	-3.22872	0.00171466997426584	0.0233171787656966	-1.35924
PSMB5	-0.252629	8.46635068798112	-3.2262	0.00172832322918256	0.0234416956736614	-1.36624
ASS1	-0.267872	6.27559111425345	-3.22595	0.00172968990088297	0.0234416956736614	-1.36694
PTPRA	-0.299597	7.53790040499037	-3.22499	0.0017348901775604	0.023472388933626	-1.36959
MORF4L2	-0.242205	9.38654541854455	-3.22261	0.00174789835615812	0.0236084379321628	-1.37618
ARHGEF5	0.365994410700086	4.79293024828133	3.21915746072059	0.00176694779953876	0.02382548837287	-1.38574
SERPINI1	-0.368043	8.36507756072456	-3.21621	0.00178335613834622	0.0239670743988656	-1.39389
NRN1	-0.30906	6.97265417653188	-3.21619	0.00178344287985556	0.0239670743988656	-1.39393
MAP1A	-0.323044	9.30819880545845	-3.21144	0.00181022727545276	0.0242496080318268	-1.40708
NCAPG	-0.489358	5.01025595978862	-3.21138	0.00181053226550783	0.0242496080318268	-1.40723
HPGD	-0.492335	4.6620524765245	-3.21033	0.00181651127458278	0.024289003597933	-1.41014
PRDM16	0.388889154918695	4.81269597020299	3.20828287132295	0.00182818424938534	0.0244042758899585	-1.41579
CTNNA3	0.523932023583986	4.85756006622364	3.20159507986151	0.00186682221195422	0.0247146715969736	-1.43423
TRIM36	-0.567911	6.11703205688727	-3.20103	0.00187014835293731	0.0247146715969736	-1.43579
GAP43	-0.608506	8.1373410743622	-3.2001	0.0018755610394922	0.0247146715969736	-1.43834
SPINT2	-0.410508	7.16326457376574	-3.19994	0.00187651991336571	0.0247146715969736	-1.43879
PTP4A2	0.256708665623329	9.8316957744549	3.19984750161151	0.00187704352060037	0.0247146715969736	-1.43904
NAP1L1	0.211780711152382	8.78018916893738	3.19970114112655	0.00187790192595606	0.0247146715969736	-1.43944
CDKN3	-0.340754	5.09889069455446	-3.19948	0.00187918943979763	0.0247146715969736	-1.44005
OFD1	0.261642781601175	7.45727632844409	3.19903166021626	0.00188183310924468	0.0247146715969736	-1.44128
FAM107A	0.348213719921057	10.3325538065028	3.19901971967305	0.0018819032936202	0.0247146715969736	-1.44132
MAP2K4	-0.375324	7.68826728398025	-3.19887	0.00188277638666219	0.0247146715969736	-1.44173
EPS15	-0.20935	7.69509619916452	-3.19842	0.00188543642748297	0.0247146715969736	-1.44297
PIP4K2A	0.287765086784242	8.83586498193813	3.1977072283076	0.00188963279145317	0.0247291387896228	-1.44493
PRL	-0.556097	4.52197988762092	-3.19586	0.00190054117883988	0.0248115005324813	-1.45
SLC4A3	-0.546391	6.06712138218347	-3.1956	0.0019021322944486	0.0248115005324813	-1.45074
IMPA1	-0.336762	7.67826962139563	-3.19499	0.00190574895585456	0.0248181899853632	-1.45242
B3GALNT1	-0.481536	5.45542689672322	-3.1905	0.00193263410690313	0.02507527375976	-1.46476
ARHGDIG	-0.41946	6.00518006387131	-3.18964	0.00193777630947258	0.02507527375976	-1.4671
NCAM2	0.275400874338751	5.45938848674735	3.1887466199355	0.00194320016984448	0.02507527375976	-1.46956
SPHK2	-0.213935	7.8705014064682	-3.1887	0.0019434860508051	0.02507527375976	-1.46969
PIN1	-0.386555	7.61193869561028	-3.18856	0.00194435497244451	0.02507527375976	-1.47009
PLD3	-0.464433	7.07099621207256	-3.18833	0.00194569584125508	0.02507527375976	-1.4707
LEF1	0.335133028138254	6.54415374616048	3.18804696482593	0.00194744184652463	0.02507527375976	-1.47149
TGIF1	0.344754952346778	4.95393464100344	3.18294832975802	0.00197861422310782	0.0254356902378942	-1.48548
COX6A1	-0.192971	10.8577209877628	-3.1807	0.00199250482586238	0.0255579182667863	-1.49164
MOBP	0.457941629427767	9.76244108692504	3.18037636150392	0.00199451488225046	0.0255579182667863	-1.49253
RAD51C	-0.405676	5.81687710558586	-3.17936	0.00200081819352968	0.0255976676407413	-1.49531
HECA	0.202276355832002	7.56033523246207	3.17816267901747	0.00200829584457088	0.0256472798447022	-1.49859
PCCB	-0.238923	6.53746820493458	-3.17667	0.0020176358215544	0.0256472798447022	-1.50268
SLC2A1	0.316660891108243	8.0225075255695	3.17656055706329	0.002018324947498	0.0256472798447022	-1.50298
SEPP1	0.318842638106617	10.0578696410731	3.17588827144364	0.00202254727168838	0.0256472798447022	-1.50482
ATP6V0C	-0.305143	9.92541255616422	-3.17558	0.00202447135396967	0.0256472798447022	-1.50566
YWHAZ	-0.191042	8.65085715238743	-3.17541	0.00202556683113714	0.0256472798447022	-1.50613
SART1	0.171437151588203	6.75559477758945	3.17515711540441	0.00202714868207251	0.0256472798447022	-1.50682
INPP4A	-0.48767	5.72625923037307	-3.174	0.00203441968172486	0.0256652898644798	-1.50997
TCEB1	-0.228574	8.19974933813699	-3.17391	0.00203499171761884	0.0256652898644798	-1.51022
LPAR1	0.397470889815149	7.71791525722013	3.17154489766729	0.0020500251341735	0.0258141747603958	-1.5167
RAD23A	-0.329549	6.88315987021886	-3.16971	0.00206174065126408	0.0259208777476534	-1.52172
AQP6	0.351908454820489	5.77936571675274	3.16908006616895	0.002065772979764	0.025930801799361	-1.52344
GPNMB	0.452484546859933	6.72990685440767	3.16714141809941	0.00207823816745332	0.0260463830516564	-1.52873
DDX1	-0.266486	8.39799765346418	-3.16575	0.00208722965488721	0.0261181350868203	-1.53253
PMP2	0.359962200835827	9.20096862707323	3.16402117285446	0.00209844812807745	0.0262146116305556	-1.53725
GLMN	-0.367662	4.45183416749438	-3.16355	0.00210149650515084	0.0262146116305556	-1.53853
SHOC2	-0.33466	7.14953756163538	-3.16276	0.00210667363899597	0.0262382592171523	-1.5407
GAS1	0.42070742018698	5.11193787670368	3.15984689261844	0.00212577157156834	0.026426225619797	-1.54864
SCG5	-0.40288	8.85	-3.15945	0.0021283753500687	0.026426225619797	-1.54972
PSMD1	-0.206886	8.47157326322234	-3.15726	0.00214290160012176	0.0265468960506629	-1.5557
EHD3	-0.290663	7.14710323366639	-3.15677	0.00214609372193063	0.0265468960506629	-1.55701
LYST	0.204809450565989	6.60800071539312	3.15619	0.00214998229609592	0.0265468960506629	-1.55861
CALY	-0.643312	6.72061992358572	-3.15598	0.00215137426723731	0.0265468960506629	-1.55917
ELK4	0.301299980809692	4.27411593026469	3.15537951152033	0.00215538050691781	0.0265553505906237	-1.56081
ITGB1BP1	-0.349885	7.47362299255351	-3.15328	0.00216939642685063	0.0266706035183438	-1.56652
RCN2	-0.32661	7.4132883310101	-3.15299	0.00217140606433739	0.0266706035183438	-1.56733
KIF3A	-0.406775	6.66645806854013	-3.15131	0.0021826851909802	0.0267191407378709	-1.57189
ARPC5L	-0.237057	7.81242017401886	-3.15091	0.00218539616793573	0.0267191407378709	-1.57298
CTSW	0.225881785258469	3.59508002964607	3.15054580354465	0.00218784980097461	0.0267191407378709	-1.57397
HARS	-0.355362	8.00537304627211	-3.15042	0.00218872400991814	0.0267191407378709	-1.57432
ITGBL1	0.467758281583465	4.23648975653218	3.14912578993011	0.00219747462409808	0.0267850717900736	-1.57783
APBA1	-0.526188	5.36349258006198	-3.14818	0.00220389864999558	0.0267908492074545	-1.5804
HHEX	0.339925847757311	4.90352549756299	3.14807097096221	0.0022046496721492	0.0267908492074545	-1.5807
AATF	0.215413716898833	7.03180111245427	3.14723940097598	0.00221032151624886	0.0268190149376721	-1.58296
CDK8	-0.347664	5.27953254892996	-3.14633	0.00221655707865194	0.0268539248498499	-1.58543
IGFBP1	-0.362371	3.98416118679667	-3.14418	0.00223131273734725	0.0269917952312081	-1.59127
SEZ6L2	-0.358655	7.11367564737881	-3.14353	0.00223578125608659	0.0270049953529734	-1.59303
ATXN3	-0.295978	5.46566641199331	-3.142	0.00224639086380639	0.0270922192262382	-1.59719
PRKACA	-0.270396	6.57296056407839	-3.14085	0.00225437080234593	0.0271475134571657	-1.60031
CHL1	-0.450731	6.25090377984329	-3.14004	0.00226000289889308	0.0271744107963143	-1.60251
GOLGA7	0.180615118335501	9.16671061791699	3.13730519203079	0.00227913813020885	0.0273633460798048	-1.60992
CTDSP1	0.303916444985427	7.53851030997428	3.13592935559273	0.00228882457976043	0.0274334621927583	-1.61365
PAM	-0.324935	8.66913294003552	-3.1355	0.00229184001310187	0.0274334621927583	-1.61481
GPR183	-0.385585	4.14683264615635	-3.13421	0.00230101724333247	0.0275021433149275	-1.61832
HNRNPA0	-0.219205	6.84490117891971	-3.12854	0.00234152515212097	0.0279445300244169	-1.63366
NIN	0.357839735955617	4.99285769052918	3.12717750039468	0.00235134374304922	0.0280198875848309	-1.63734
SERINC3	-0.323711	8.06945190479539	-3.12629	0.00235777151956915	0.0280546742120162	-1.63974
SYN1	-0.459314	7.41922838832112	-3.12552	0.00236336788567634	0.0280794793668173	-1.64182
ATP8B1	0.342484655806416	5.47514211960337	3.12246900773657	0.00238563273335615	0.0283019574716851	-1.65006
SLC12A3	0.344010442347945	4.26576029894546	3.12056785995704	0.00239960894510849	0.0284255898149444	-1.65519
SIRT1	0.239742041262898	6.00464029679305	3.1182915058862	0.00241644363860752	0.0285167124226276	-1.66134
TAGLN3	-0.642057	7.97785445670621	-3.1182	0.00241709140170528	0.0285167124226276	-1.66157
LGALS3	0.340959756478568	8.08980776351436	3.11772060165446	0.00242068293278778	0.0285167124226276	-1.66288
SEPHS2	-0.219765	6.88234009128084	-3.1176	0.00242156675024564	0.0285167124226276	-1.6632
GMFB	0.248419139575985	8.78834657677852	3.11711679513282	0.00242517407004745	0.0285171939177933	-1.6645
RGS16	-0.477346	6.99909085841682	-3.11508	0.00244036186038966	0.0286536467484225	-1.66999
SPAG9	0.185756942768561	7.6865267221816	3.11337900508315	0.00245314878981004	0.0287615509139605	-1.67458
DRG1	-0.22274	7.55618345058199	-3.11021	0.00247709025554155	0.028979563516989	-1.68311
HBP1	0.241202526690681	6.71491498912914	3.10996103864928	0.00247899217679095	0.028979563516989	-1.68378
TUBG1	-0.444095	5.49153749034074	-3.10694	0.00250205645224619	0.029206486703884	-1.69192
TGOLN2	0.184990150774548	8.29153883541885	3.1023995501982	0.0025370667213736	0.0295719905307629	-1.70412
MEIS2	0.308630347417894	5.88738455606633	3.10154482941339	0.00254371017828456	0.0296062686834983	-1.70641
PATZ1	0.226028516082322	5.98379768548519	3.09919333388443	0.00256207106635544	0.0297279123771824	-1.71273
CBFA2T2	0.197684539285993	6.74282227989601	3.09910286679204	0.00256277990300572	0.0297279123771824	-1.71297
RPS19	0.180065855853478	10.3728267773904	3.09877949593176	0.00256531510008202	0.0297279123771824	-1.71384
DRP2	-0.440187	4.38151610525517	-3.09603	0.00258698737982842	0.0298728737393639	-1.72122
CKMT1A	-0.529491	7.49874622446449	-3.09595	0.00258756563622997	0.0298728737393639	-1.72142
TAL1	0.332112081213271	5.89823191733296	3.09576861752244	0.00258903220377429	0.0298728737393639	-1.72192
ADD2	-0.370962	6.33987900602746	-3.09401	0.00260299384788404	0.0299906899246121	-1.72664
PSMD4	-0.211822	9.16053056585405	-3.09347	0.0026072774610663	0.0299968209765268	-1.72808
ARHGEF2	0.270598535564508	7.17798014781882	3.08761669684599	0.00265427222122868	0.0304936216680238	-1.74376
MKKS	-0.226871	7.18373240032766	-3.08661	0.00266243374153478	0.0305435010004478	-1.74645
TP53BP1	-0.226865	7.09723597263462	-3.08587	0.00266847373667126	0.0305689340951625	-1.74844
PGM5	0.421020885802283	4.32484192890366	3.08452852994654	0.00267938315704338	0.0306115628160779	-1.75202
ATP1B1	-0.296376	10.8894436546398	-3.08447	0.00267985167224294	0.0306115628160779	-1.75217
SNTA1	0.268139926873785	8.0921269283973	3.08384259508318	0.00268499058309225	0.0306265117010066	-1.75385
TSPAN7	-0.375414	7.60258332283038	-3.0807	0.00271083595198902	0.0308772710428835	-1.76226
NDUFS3	-0.183616	8.4017105353996	-3.07928	0.00272255669325562	0.030966661905081	-1.76604
EEF1A2	-0.566733	7.66602189174701	-3.07749	0.00273741257763205	0.0310914076289003	-1.77081
STAT5A	0.225384443840385	5.90282654363765	3.07661748920805	0.00274472029292345	0.0311111110423154	-1.77315
HIST1H2BK	0.261954213474269	6.40765192202473	3.07635312272765	0.00274692901399133	0.0311111110423154	-1.77386
TAF4	0.221272388427718	5.55115891304749	3.0737868696179	0.00276845536155293	0.0312642109921404	-1.7807
ADAM10	0.268524848390226	7.07512634560801	3.07295913192197	0.00277543194676349	0.0312642109921404	-1.78291
LILRB1	0.367007574108001	4.62732468762107	3.07277171339004	0.00277701386704557	0.0312642109921404	-1.78341
PARVB	-0.320924	5.81691435054212	-3.07242	0.00277997895360171	0.0312642109921404	-1.78434
CADPS	-0.767687	6.9249152445962	-3.07242	0.00277999675030163	0.0312642109921404	-1.78435
ITM2A	0.374312369477693	8.33623130173965	3.07110173870853	0.00279114640307995	0.0313455149424541	-1.78786
UBB	-0.173561	11.6773477393566	-3.06938	0.00280581405911759	0.0314087882692712	-1.79245
ABCB1	0.347778325002119	6.13542643474329	3.06893240089729	0.00280960457244745	0.0314087882692712	-1.79364
PXN	0.245443584856569	7.42413603830411	3.06844983805501	0.00281372590735727	0.0314087882692712	-1.79492
MAPK8IP2	-0.27358	6.70938903293877	-3.06819	0.00281598456229363	0.0314087882692712	-1.79563
SCN8A	-0.411204	3.8907923225035	-3.06787	0.00281870484932139	0.0314087882692712	-1.79647
OPRL1	-0.375932	4.5182467963308	-3.06768	0.00282034892162791	0.0314087882692712	-1.79698
NOV	-0.393422	5.72604390307148	-3.0663	0.00283215290767443	0.0314963764252639	-1.80065
CHN2	0.29289670224914	6.30529085696912	3.06484727240457	0.00284467136352261	0.0315916558648983	-1.80451
MTMR4	-0.203374	7.72278299803947	-3.06376	0.00285411197792804	0.0316183423159028	-1.80742
GNB5	-0.500173	5.7114084505418	-3.06328	0.00285819295106116	0.0316183423159028	-1.80867
ALDH18A1	-0.218583	6.14526162108694	-3.0624	0.00286589208697915	0.0316183423159028	-1.81103
GJB1	0.287133404467856	7.24621028094412	3.06215487788881	0.00286800441583786	0.0316183423159028	-1.81167
COL16A1	0.331771915317409	7.96965225374303	3.06207503995216	0.00286869901633096	0.0316183423159028	-1.81188
SEMA6B	-0.301517	5.40832716767223	-3.06183	0.00287079996515076	0.0316183423159028	-1.81253
SELENBP1	0.237343167611549	6.9284494262558	3.06027730538246	0.00288438091459574	0.0317242225489787	-1.81666
KIFAP3	-0.472242	7.8565296251323	-3.059	0.00289559403596359	0.0318012865089566	-1.82006
ADORA1	0.280299409084066	6.54245654682673	3.05857064343087	0.00289934190408071	0.0318012865089566	-1.8212
SRRM2	0.29290977076325	8.65254786309837	3.05625395418662	0.00291976569422498	0.0319814335493465	-1.82735
SENP7	0.381944887586374	4.7813968022739	3.05438324873833	0.00293635498677474	0.0321191442876208	-1.83231
PITPNA	-0.232243	7.96666217724076	-3.05283	0.0029502332486311	0.0322268648306753	-1.83644
CRYAB	0.262143431293712	10.8492992688929	3.05167572478585	0.00296051995056777	0.0322635230537119	-1.83949
CCNC	-0.213768	6.66217561452821	-3.05155	0.00296165906971293	0.0322635230537119	-1.83983
CCT8	-0.264152	8.23378846736983	-3.04987	0.0029767698511002	0.0323675434408817	-1.84429
ZNF24	0.229081620744616	8.56902396215693	3.04958525156429	0.00297930364838531	0.0323675434408817	-1.84503
ATP6V1C1	-0.33953	6.84449754043793	-3.04787	0.00299480281725846	0.0324917819902288	-1.84958
NDUFA4	-0.175599	10.0334825866127	-3.04428	0.00302748344004837	0.0327601389053872	-1.85908
PODXL	0.352670827819884	8.25453135790259	3.04425143472703	0.00302773169723376	0.0327601389053872	-1.85915
FGF1	0.254428632126652	8.71920654928211	3.04260876491428	0.0030427925111977	0.0328786066480227	-1.8635
CHRNB3	-0.628546	5.35931494861282	-3.03949	0.00307157177335833	0.0331447879888978	-1.87174
CXCL12	0.341359099578235	6.1277128149733	3.03721175244487	0.00309276511286637	0.0333238970023239	-1.87776
SLCO4A1	0.606111196821923	6.98413850430249	3.03664760867113	0.00309803235408346	0.0333238970023239	-1.87925
UPF3A	0.198423290287989	8.46982325659735	3.0363651445765	0.00310067275759492	0.0333238970023239	-1.88
FHL1	-0.220462	8.53176785486076	-3.03494	0.00311401842138826	0.0334224044260678	-1.88376
BTG1	0.270499138482383	6.89111350655141	3.03012946794256	0.00315949593037862	0.0338415917552085	-1.89645
TIMM8A	-0.380381	4.98329666829661	-3.02931	0.0031673375201929	0.0338415917552085	-1.89862
ALDH1B1	-0.278969	4.63411027880929	-3.02923	0.00316807309842528	0.0338415917552085	-1.89882
RPS8	0.160947372365841	10.0132060060822	3.02876542258319	0.00317250042076852	0.0338415917552085	-1.90004
RHEB	-0.250442	8.08235901782718	-3.02858	0.00317423634522341	0.0338415917552085	-1.90052
ARL4C	-0.349725	6.20671224285618	-3.02792	0.00318060982056019	0.0338643889816236	-1.90228
ERBB2IP	0.30571311201015	8.53073	3.02610926972154	0.00319796590952869	0.0339973492773535	-1.90704
CAPZA1	-0.220365	8.27344738273435	-3.02573	0.00320160130138159	0.0339973492773535	-1.90803
DAPP1	0.332476346506144	4.53522629741854	3.02442579163558	0.00321420387219427	0.03406986194965	-1.91147
GAS7	0.395155541989342	7.78545355121748	3.02404598403048	0.00321787783890722	0.03406986194965	-1.91247
DDOST	-0.184763	7.2938506434319	-3.0237	0.00322121256052219	0.03406986194965	-1.91338
RNF141	0.297598120107573	7.34448804698221	3.02127238794748	0.00324482556750322	0.0342742737618967	-1.91977
STOML1	-0.210532	7.9519276121664	-3.01947	0.00326240543560373	0.0343569758475019	-1.92449
STMN4	0.437981878431438	8.95583156021867	3.01935455641517	0.00326358085174073	0.0343569758475019	-1.92481
RFX3	0.344351201197315	4.44977942328801	3.01877141172036	0.00326930353298533	0.0343569758475019	-1.92634
PLA2G15	-0.24891	5.20831749628993	-3.01815	0.00327540744562603	0.0343569758475019	-1.92797
PYGL	-0.379652	6.31603485538653	-3.01801	0.00327675152384314	0.0343569758475019	-1.92833
DNM1L	-0.286789	6.70526385777471	-3.01682	0.00328847319302585	0.0343569758475019	-1.93146
STX18	-0.18977	6.89066207043354	-3.01675	0.00328922105316688	0.0343569758475019	-1.93165
ELOVL4	-0.590651	4.97156414292979	-3.01666	0.00329012192583098	0.0343569758475019	-1.93189
ARL1	-0.17868	7.34856330912582	-3.01654	0.00329132610044853	0.0343569758475019	-1.93221
SERTAD3	0.314994389350578	5.40506507707165	3.01471561385615	0.00330936269552865	0.0344858995544173	-1.93699
AFG3L2	-0.29042	6.84032383656571	-3.01442	0.0033123025084783	0.0344858995544173	-1.93777
VBP1	-0.216819	7.98709617468955	-3.01355	0.00332097795353017	0.0345312610096583	-1.94006
SUPV3L1	-0.236929	6.39898034999401	-3.01211	0.00333534285765044	0.0346355863503544	-1.94383
HRASLS	-0.353881	5.65924998482908	-3.00996	0.00335687722293478	0.0348139951680759	-1.94946
INPP4B	-0.510681	4.73697566751257	-3.00865	0.0033701006529175	0.0348592670469653	-1.9529
SLC31A2	0.310515757111292	8.04940926526692	3.00864027806541	0.00337021933019714	0.0348592670469653	-1.95293
ITGB8	0.39654846464173	6.11921561816813	3.00823444272121	0.0033743212474176	0.0348592670469653	-1.95399
NEFM	-0.527985	9.65771134422132	-3.00728	0.00338397896174356	0.03491393003626	-1.95649
SON	0.155867660173536	8.35791991214536	3.00656960949439	0.00339119666948062	0.0349360902862213	-1.95835
PRRG1	0.30567684541463	7.05502048768686	3.00620870724488	0.00339486520165006	0.0349360902862213	-1.9593
HTR2B	0.409944442831141	2.61690995572022	3.00470077209148	0.00341023294554714	0.0350491293478084	-1.96325
CROT	-0.234129	5.61595398223204	-3.00251	0.00343271027795012	0.0352348541495368	-1.96899
RPS4X	0.163008006674078	10.6921401008784	3.00119962513802	0.0034461624698448	0.0353275834729218	-1.97241
HAPLN2	0.343644409706982	7.12419883413834	3.00053982197406	0.00345297259102493	0.0353520727757174	-1.97413
BANF1	0.223385913344752	7.47264985300031	2.99725326587354	0.00348708035827072	0.0356556196224203	-1.98272
ZBP1	0.346299730275514	3.45111783891085	2.99619093258217	0.00349817166285453	0.0357233468916792	-1.9855
VRK1	-0.444328	5.52307481424604	-2.99519	0.00350865684102125	0.0357847195163341	-1.98811
JUP	0.318851	5.55968464354141	2.99424322471758	0.00351859149263951	0.0358403281212045	-1.99059
PLEKHB1	0.363503621203352	9.27057470230126	2.99212315049394	0.0035409436307077	0.0359754081858871	-1.99612
SESN1	0.223335313298985	7.02755011576287	2.99188564198402	0.00354345586387167	0.0359754081858871	-1.99674
ARHGAP29	0.338069407046643	6.23109081684722	2.99170663571472	0.00354535038150063	0.0359754081858871	-1.9972
GNAL	-0.317899	6.19043629035481	-2.99066	0.00355641991880812	0.0360419945130415	-1.99993
SSRP1	0.166302858340188	7.37379688885826	2.99002227335225	0.00356322278421025	0.0360652270665129	-2.0016
ITGA6	0.285262514946506	6.24420276470742	2.98899258192968	0.0035741895916453	0.0361304930149125	-2.00428
AKAP6	-0.244325	6.33380627791298	-2.98779	0.00358708278577225	0.0362150428725188	-2.00743
SOS2	0.27434228305552	6.97707959585306	2.98561380183967	0.00361039504997617	0.036404437351336	-2.01309
ACP1	-0.304595	7.29394593521342	-2.98271	0.0036417434167851	0.0366742825700424	-2.02064
LRP1B	-0.253494	5.67136418136891	-2.98201	0.00364937740470037	0.0366759940980843	-2.02246
RNASET2	0.300328810373466	8.24111804237419	2.98185350413312	0.00365108695623751	0.0366759940980843	-2.02287
LSAMP	-0.361309	5.57272501862005	-2.9811	0.00365932836917957	0.0367126595231616	-2.02484
SORBS1	0.337540976265754	7.61547190142233	2.98050154856599	0.00366582035012199	0.0367317036586158	-2.02639
NECAB3	-0.218521	6.46971082593836	-2.97676	0.00370684200791802	0.0370962561893773	-2.03611
VIM	0.410067866287001	8.94374043065279	2.97558826408557	0.00371982826753989	0.0371796835340612	-2.03916
MYO5A	-0.276029	6.43869017695543	-2.97478	0.00372873394399707	0.0371829107434547	-2.04125
HSPA13	-0.250262	7.18167649945745	-2.97472	0.00372945152779523	0.0371829107434547	-2.04142
NCL	0.224027760276059	9.01288	2.97336236758388	0.00374453689280027	0.037286820666041	-2.04494
MALT1	0.304970742156954	4.18245120002909	2.97077614369753	0.00377343565854	0.0374926404344324	-2.05165
CD34	0.353854999554129	6.31595910991729	2.97067373294942	0.00377458423583268	0.0374926404344324	-2.05191
PBXIP1	0.285300041823995	8.13272665031161	2.96906622270045	0.00379265545662155	0.0376254007830595	-2.05608
PSMD8	-0.279091	7.54279819691008	-2.96774	0.00380762866312412	0.0376737479261246	-2.05952
HIP1	0.423593865472869	5.70409648481621	2.96772825344513	0.00380775744288698	0.0376737479261246	-2.05955
OXA1L	-0.268411	6.59761201218651	-2.96738	0.00381166359082477	0.0376737479261246	-2.06045
NEDD8	-0.188376	8.63330795371679	-2.9653	0.00383525207142136	0.0378600932877595	-2.06583
B3GALT1	-0.311841	2.85661303691295	-2.96335	0.00385759854311508	0.0380337336014158	-2.0709
DSTN	-0.210513	9.92623823416907	-2.96248	0.00386753218177768	0.0380847134550422	-2.07314
CACNA1A	-0.26672	6.37494886499216	-2.95959	0.00390085430112983	0.0383655977759337	-2.08063
POP4	-0.225037	7.02651184533698	-2.95866	0.00391160232960713	0.0384240445055757	-2.08303
LAPTM4B	-0.466394	8.18084735777956	-2.95723	0.00392818054086963	0.0385395479813418	-2.08672
LRP6	0.35683843366874	5.93878853038836	2.95011919622441	0.00401175683933353	0.0393112839305281	-2.10508
PTS	-0.303689	7.82056823516906	-2.9466	0.00405366358537218	0.039638709835015	-2.11414
PSMC2	-0.220136	8.11266074297808	-2.94633	0.00405694376370873	0.039638709835015	-2.11484
LCK	0.318626649070561	4.06387969630882	2.94607228846292	0.00406004294083008	0.039638709835015	-2.11551
MAP4K5	0.258024523034174	6.52360321528894	2.94296868506328	0.0040974364163774	0.0399550019333581	-2.1235
COX7C	-0.187872	9.85962246854215	-2.94071	0.00412487756160243	0.0401735943758502	-2.12931
ATP6AP2	-0.277786	8.11411214756716	-2.93927	0.0041424539667233	0.0402644521564516	-2.13302
NQO1	0.267931099468058	6.24313857279058	2.93911756998254	0.00414427765442217	0.0402644521564516	-2.1334
CKAP4	-0.204328	6.20491068306338	-2.93833	0.00415388904428624	0.0403088553375155	-2.13542
LY75	0.317324856646836	4.06698737912833	2.93706985526523	0.00416938462238727	0.0404101811401316	-2.13867
MPST	0.24505446376038	7.49087066489204	2.93578373153096	0.00418522535116699	0.0405146027941056	-2.14197
SNTB1	0.362205430236314	4.67431242370218	2.93390613864597	0.00420845061600131	0.0406901706475774	-2.14679
SUMO3	-0.211903	8.18157853066012	-2.93212	0.00423060521958187	0.0408549750432085	-2.15137
RAB36	-0.191076	6.10955230133334	-2.93143	0.00423923171706707	0.0408670859758819	-2.15314
PTHLH	-0.420832	3.48510373191112	-2.9311	0.00424343756340236	0.0408670859758819	-2.15401
PPAP2C	0.285521332220851	6.40583484176209	2.93079531526717	0.00424719215182064	0.0408670859758819	-2.15478
LGALS8	-0.311102	6.50328419463619	-2.92886	0.00427151659718462	0.0410517388354426	-2.15975
G3BP2	-0.284955	8.13024694166523	-2.92809	0.00428117207597726	0.0410951403595608	-2.16172
CARS	-0.243948	7.90532680964279	-2.92695	0.00429553327273294	0.0411835540153148	-2.16463
ACBD3	-0.159245	6.97269231076608	-2.92538	0.00431543364682367	0.0413247993293438	-2.16866
RANBP9	-0.232163	8.16645504025945	-2.92377	0.00433594852735195	0.0414715842400791	-2.17279
WIPF1	0.253241834712328	6.74329044582266	2.92311145503459	0.00434429790094436	0.0415017993022116	-2.17446
PTMA	0.234396410942402	10.2758065868139	2.92266414738213	0.00435001331480351	0.0415068096243065	-2.17561
AKR1B1	-0.240195	8.34922829516605	-2.92185	0.00436043902737331	0.0415252331754002	-2.17769
HDAC6	-0.222043	7.27414365090603	-2.9217	0.00436233064874139	0.0415252331754002	-2.17807
MGST3	-0.239274	9.68351103263332	-2.92105	0.00437072418621031	0.0415303537135948	-2.17974
FLT1	0.381023056852923	6.33135242184784	2.92085062728634	0.00437325635653412	0.0415303537135948	-2.18025
RAPGEF6	0.382954611905418	5.49283941094939	2.91991737006667	0.004385262003922	0.0415949643930727	-2.18264
ATP2A3	-0.471778	4.9116057314205	-2.91899	0.00439728153683128	0.041654905446854	-2.18502
ATR	-0.209375	6.54645252088187	-2.91862	0.00440200038801796	0.041654905446854	-2.18595
H2AFY	-0.190704	8.27165443987317	-2.91756	0.00441571137951048	0.0417352579084702	-2.18866
UIMC1	0.176775434868787	6.85603541270313	2.91715620885479	0.0044209602204122	0.0417355347372089	-2.18969
CFTR	0.379956319916259	4.04142471025031	2.9121	0.00448703392262708	0.042271408963094	-2.20261
NME5	-0.331555	6.17912652660126	-2.91197	0.00448876063460604	0.042271408963094	-2.20294
PTTG1	0.294761954322819	6.22086788543254	2.91160175010895	0.0044935839943259	0.042271408963094	-2.20388
PEF1	-0.230587	7.27965682027685	-2.90851	0.00453444195688098	0.0425643340786507	-2.21175
CMAS	-0.449396	6.14047918784471	-2.90844	0.0045353692640083	0.0425643340786507	-2.21193
EIF3E	0.167358327649902	8.79772967081492	2.90638927982199	0.00456273358104783	0.0427233800817133	-2.21716
TXNL4A	-0.164651	8.8796562027329	-2.90637	0.00456300232488534	0.0427233800817133	-2.21722
CHORDC1	0.378818233896363	6.7817539023888	2.90568933331616	0.00457209341664137	0.0427584315315373	-2.21895
ICMT	-0.351001	6.33101054261271	-2.90508	0.00458021996643648	0.0427843911818062	-2.22049
MCL1	0.280943816937242	9.00261978604865	2.9040919097732	0.0045935207211386	0.042858566728383	-2.22301
NKTR	0.279535898733915	7.35203132937087	2.90270360603535	0.00461221797051268	0.0429498316273307	-2.22655
PSMC1	-0.154301	8.77537036289372	-2.9023	0.00461768044832496	0.0429498316273307	-2.22758
TRIM17	0.305452561701897	3.22619334716773	2.90217047475899	0.00461941660824218	0.0429498316273307	-2.2279
POLR3C	-0.311719	5.22737682276368	-2.90045	0.00464275683806133	0.0430684428672161	-2.23229
MKRN1	-0.172821	7.83243550928011	-2.90043	0.00464294619203856	0.0430684428672161	-2.23232
CREB1	0.262384059698288	5.63375966490154	2.89902902641514	0.00466204453494953	0.0431954902681998	-2.23589
ZBTB33	0.374991289007881	4.93570619013336	2.89774435337651	0.00467958093945125	0.0433077884164956	-2.23916
TFAP2A	0.305615132242725	3.59851244324005	2.89718938235019	0.00468717531146358	0.0433279234571824	-2.24057
KCND2	-0.367771	5.73812588298829	-2.89567	0.00470795778986809	0.0433470064528596	-2.24442
FOXA2	-0.420584	5.34342966292193	-2.89567	0.00470802784134314	0.0433470064528596	-2.24443
RPL13A	0.172412750367744	10.8422622966003	2.89537212195608	0.00471212259589383	0.0433470064528596	-2.24519
PCDHA1	-0.354813	5.89954241087126	-2.89522	0.0047141804335361	0.0433470064528596	-2.24557
GALNT2	-0.220237	6.88295547008416	-2.89507	0.00471634512431064	0.0433470064528596	-2.24596
TUBGCP2	-0.251688	6.4491480103955	-2.89369	0.00473536302968018	0.0434534419793777	-2.24946
HAGH	-0.178402	7.33564302110591	-2.8933	0.00474066903694295	0.0434534419793777	-2.25044
GEM	0.419764402885634	5.96438985664242	2.89304634236788	0.00474422897048483	0.0434534419793777	-2.25109
PREP	-0.264577	5.93096852903305	-2.89193	0.00475964475734205	0.043534125967131	-2.25391
ACSL5	0.302983082862239	5.59939	2.89162657564326	0.00476392699115053	0.043534125967131	-2.25469
SUV39H1	-0.271341	5.43854071352323	-2.88929	0.00479648290251455	0.043740513048272	-2.26061
HOMER3	0.283470397670223	7.44820691276739	2.88922253795639	0.0047974524691514	0.043740513048272	-2.26079
TYRP1	0.176966140486222	3.42556407773374	2.88849297944007	0.00480766933952878	0.0437722254116271	-2.26264
CCDC6	-0.218646	7.13929745586514	-2.88819	0.00481187920670588	0.0437722254116271	-2.2634
PIK3CG	0.344569139409947	3.22440031350475	2.88766796456897	0.00481924709700185	0.0437894315768486	-2.26473
HNRNPA3	0.197715824442657	7.96437611142697	2.88561372574937	0.00484818649281909	0.0440023827429983	-2.26993
SLC1A1	-0.248797	6.94456176919145	-2.88403	0.00487062047768067	0.0441558745346198	-2.27394
TGFB3	0.341909313254924	7.31969493121799	2.88340234933656	0.00487951806358205	0.0441864399053251	-2.27553
AKR1C3	0.384192646726373	6.53821483587772	2.88151301813039	0.00490643409166253	0.0443799174173457	-2.28031
PRKX	0.338062901117673	6.27971941931126	2.8804600145396	0.00492149467515467	0.0444658434152958	-2.28297
LIN7B	-0.31376	6.82210728626034	-2.87693	0.00497226561342284	0.044829944199673	-2.29189
SMC3	0.181625295484768	6.53218926925674	2.8768806617545	0.00497300656642196	0.044829944199673	-2.29202
PHGDH	0.187441177746702	7.75420743462061	2.87550295172697	0.00499296542846355	0.0449445519382953	-2.2955
FKBP11	-0.350185	5.29775597528679	-2.87487	0.00500213229127266	0.0449445519382953	-2.29709
SPOP	0.209845667044255	7.09649866852399	2.87484090153204	0.00500258269448259	0.0449445519382953	-2.29717
SPINK4	0.293496592823406	3.86030872255506	2.87434009212623	0.00500986900019131	0.0449574018369798	-2.29843
SMURF2	0.285851393587469	5.39885239603304	2.87397012500107	0.00501525793379014	0.0449574018369798	-2.29937
UCHL5	-0.259005	6.12060986327169	-2.87337	0.00502399265185843	0.0449852690305263	-2.30088
HRC	0.337976658154866	4.48885172387562	2.87187708947522	0.00504584545382351	0.0451304029628331	-2.30465
CHST1	-0.425917	6.54928136762956	-2.86947	0.00508129397085258	0.0453966777552372	-2.31073
MAP3K11	0.268579420918267	6.90247344805727	2.86739746179537	0.00511188714559455	0.045577545570162	-2.31594
RPS3A	0.149079978237483	11.0294124159622	2.86732656089659	0.00511293876643763	0.045577545570162	-2.31612
GABBR1	-0.354209	7.66266639643739	-2.86628	0.00512847852475603	0.0456651606725492	-2.31875
GALT	-0.223393	7.08608980580255	-2.86427	0.00515844054303484	0.0458808571547348	-2.32381
MRPS15	-0.423444	6.46575228214304	-2.86319	0.00517461935801776	0.0459736182074556	-2.32653
USP8	-0.213443	6.20750790146185	-2.86275	0.00518126516418394	0.045981571867719	-2.32764
INHBB	0.262331829926685	6.50197392016203	2.86203098190751	0.00519204806265333	0.0460261821607273	-2.32945
CLTC	-0.254923	9.79149335546899	-2.8596	0.00522875758174717	0.0463002720084722	-2.33556
PLEKHA4	0.282922512428074	4.71425369428268	2.85907638738813	0.00523667283945875	0.0463190663985754	-2.33688
MUTYH	0.183159171837313	6.75682289682059	2.85824165462312	0.00524934387067126	0.046371815554352	-2.33898
UAP1	-0.237858	6.14927908969175	-2.85792	0.00525423522914494	0.046371815554352	-2.33978
GALE	-0.207836	5.07040269981734	-2.85661	0.00527411846462115	0.0464959771147858	-2.34306
PIGH	-0.341682	5.87618049073707	-2.85416	0.00531168224536669	0.0467354232256694	-2.34922
RHOG	0.207148272776744	7.59420507628705	2.85407796211817	0.00531296894849093	0.0467354232256694	-2.34943
GREM1	0.408711037523593	5.67650071219544	2.85361714981602	0.00532005391025698	0.0467463198532031	-2.35059
ZFP36L1	0.266533091861599	7.86604465127812	2.85257986269383	0.00533603387045618	0.0467981797257114	-2.35319
PDE6H	-0.378969	3.14090782795931	-2.85208	0.00534368759773658	0.0467981797257114	-2.35443
ZFP37	0.339785452064237	3.75210663226253	2.8517270164233	0.00534920539946833	0.0467981797257114	-2.35533
DDT	-0.191812	6.96506487908434	-2.85172	0.00534936671702103	0.0467981797257114	-2.35535
HYAL1	0.275976241549304	4.41268674187374	2.84975129699831	0.00537983348386008	0.0469733588259968	-2.36028
ASAP2	-0.218295	6.8158696497597	-2.84967	0.00538114015565446	0.0469733588259968	-2.36049
RAB6B	-0.305145	8.41406951445102	-2.84902	0.00539126445017407	0.0470104149875593	-2.36212
MYH9	0.251372684625244	6.6601356982125	2.84756774719495	0.00541387050589465	0.0471561095480758	-2.36575
ST3GAL1	-0.332369	4.65406674108898	-2.8456	0.00544478737480019	0.0473536972086735	-2.37069
CACNA1E	-0.380161	4.37812539015878	-2.84537	0.0054483993786868	0.0473536972086735	-2.37127
ISCA1	-0.292514	6.51449479775433	-2.84444	0.00546289781201378	0.0474281551627168	-2.37357
PTPN1	0.184642729973908	6.24864050337551	2.8415435140203	0.0055088026533968	0.0477748221437753	-2.38083
PEX19	-0.293061	6.67617957681772	-2.8394	0.00554299241999425	0.0480192496102643	-2.38619
SLC35B1	-0.360782	6.55050856132349	-2.83676	0.00558523819777179	0.0483328621530122	-2.39277
SH3GL2	-0.262779	7.38925065470645	-2.83528	0.0056090782144395	0.0484658775265098	-2.39647
KCNA3	-0.20581	3.09190978240834	-2.83506	0.00561273168953828	0.0484658775265098	-2.39703
CCT6A	-0.206993	7.44256355084295	-2.83467	0.00561903766085167	0.048467988280658	-2.398
EMP2	0.354636097589468	6.70498525973353	2.83373050323611	0.00563419650992088	0.0485463742384993	-2.40034
RANBP3	0.302563881463761	6.68264190850914	2.83226562198498	0.00565799616698069	0.0486768438086769	-2.40399
CASP7	0.281611583650816	5.60620600406465	2.83170014152601	0.00566720804702437	0.0486768438086769	-2.4054
ATP1A1	-0.281796	8.2478871836941	-2.83168	0.00566760149898427	0.0486768438086769	-2.40546
GGH	-0.367493	5.57996203226025	-2.83069	0.0056836726387417	0.0487624961581316	-2.40792
PPBP	0.466950744574191	3.36459026689714	2.82743082007865	0.0057372016816718	0.0491085991861216	-2.41604
VNN2	0.405989379084144	3.67599169918074	2.82688204026524	0.00574625590717517	0.0491085991861216	-2.4174
MAPRE3	-0.38505	4.70461676603108	-2.82629	0.00575608232221555	0.0491085991861216	-2.41888
ATXN10	-0.251834	8.41967280539725	-2.82623	0.00575703805014497	0.0491085991861216	-2.41903
PLAT	0.332502838665746	6.74642950939626	2.82622391409807	0.00575713148337173	0.0491085991861216	-2.41904
VPS11	-0.161174	6.88980781391627	-2.826	0.00576086368641597	0.0491085991861216	-2.4196
PTPN3	-0.410592	4.85186670842443	-2.8243	0.00578900199174522	0.0492711250084705	-2.42382
UBE2A	-0.152532	7.79580530344365	-2.82411	0.00579225331515286	0.0492711250084705	-2.42431
MAP2K1	-0.286468	7.19711325179511	-2.82345	0.00580313003364864	0.0492873241668772	-2.42594
PPFIBP1	0.325855852166772	6.49141201657182	2.82325152765167	0.00580648566348153	0.0492873241668772	-2.42644
ZNF638	0.196067990125965	7.42724000383257	2.82241452200983	0.00582045326323825	0.0493534934176597	-2.42852
TUBG2	-0.203355	6.21179551886372	-2.82173	0.00583195853331307	0.0493986657122578	-2.43023
BTN1A1	0.265658163167144	3.71267566439397	2.81853916033907	0.00588552566683977	0.0497915265750764	-2.43815
EEF1E1	-0.324818	6.76226427316487	-2.81799	0.00589486646335632	0.0497915265750764	-2.43952
HIST1H1C	0.352061783379272	6.44564063790061	2.81785867308594	0.00589702046855895	0.0497915265750764	-2.43984
DMBT1	0.271866591014676	6.0194690537472	2.81679091927067	0.00591509842601378	0.0498914841924116	-2.44249
SRPR	-0.238364	7.55670671202812	-2.81621	0.00592499801721445	0.0499000656834329	-2.44394
ARID4B	0.228611697307554	7.09961980565158	2.8159955825476	0.00592859709845689	0.0499000656834329	-2.44446
NUPR1	0.310617545224423	8.41189540984445	2.81438132019359	0.00595608156102282	0.0500786836613443	-2.44847
POLR2G	0.158636801535474	8.36154096386127	2.81331832207293	0.00597424383716404	0.0501729941156297	-2.4511
UNC119	-0.364518	5.50542426953439	-2.81299	0.00597984784794836	0.0501729941156297	-2.45191
CNGA3	0.236951192540981	2.55011879856224	2.81252781265369	0.00598778325719487	0.0501869129187948	-2.45306
PDIA4	0.254142294902901	6.73184457242702	2.81166032452111	0.00600267344917424	0.0502296635353282	-2.45521
SP110	0.223917629050441	6.32852856031517	2.81149892778086	0.00600544751622984	0.0502296635353282	-2.45561
UGP2	-0.228896	8.20744454251004	-2.81069	0.00601939757272456	0.0502937335334437	-2.45762
COL18A1	0.249935364971673	7.12038584707343	2.80920330462499	0.00604503165963147	0.0504389380970561	-2.4613
SLC4A10	-0.352446	3.36490536858462	-2.80864	0.00605476804051715	0.0504389380970561	-2.46269
POMT2	0.299115898775449	5.88773054738675	2.80798802354267	0.00606608366888664	0.0504389380970561	-2.46431
MPI	-0.186671	6.70047356487118	-2.80788	0.00606789595644406	0.0504389380970561	-2.46457
HTR2A	-0.379943	6.04688640100833	-2.80743	0.00607569599340053	0.0504389380970561	-2.46568
PSMC6	-0.252663	7.12889620899623	-2.80741	0.00607617855729048	0.0504389380970561	-2.46575
DNAL4	-0.253935	5.29970877228285	-2.80713	0.00608093250694873	0.0504389380970561	-2.46642
KCNJ10	0.303473552663148	7.01561	2.80551817029001	0.00610907520832602	0.0506198604826682	-2.47042
EXT2	-0.142214	6.62564199156731	-2.80466	0.00612402629700165	0.0506912156012684	-2.47254
GSN	0.201356169067266	9.48141962353104	2.80247920271001	0.00616235556768084	0.050955734352819	-2.47793
ASCL1	0.269826372566759	6.1764837980109	2.8015	0.00617953820348573	0.0510207302297842	-2.48034
MITF	0.246070285499774	6.4651776300978	2.80130943639608	0.00618297743780151	0.0510207302297842	-2.48083
APEH	-0.339119	6.33934388893714	-2.80051	0.00619715321189018	0.0510849866827566	-2.48281
JAG1	0.312510681664049	6.40294219110802	2.80011011952538	0.00620418578491533	0.0510902878848434	-2.48379
CHAF1A	0.376137469335456	5.6589216531032	2.79523816890768	0.00629102584339396	0.0517521014853684	-2.49581
U2AF1	0.169191277642925	8.83862983444334	2.79466178967065	0.00630137271558577	0.0517839426863554	-2.49723
PDGFB	0.238367683080218	5.24235866552398	2.79266655614808	0.00633731044474713	0.052005565046744	-2.50215
PDE1C	0.297172570242746	5.94073602900319	2.79244299064143	0.00634134891452919	0.052005565046744	-2.5027
CELSR3	-0.214031	6.46357881271417	-2.79009	0.00638398266468926	0.0523015628963682	-2.5085
DHRS4	0.213564508395549	6.32518920346429	2.78688379004402	0.00644252970773703	0.052727192981643	-2.51639
RUNX2	0.371140759913487	4.81485365399462	2.78543776449102	0.0064690889960194	0.0528904249613202	-2.51995
SMS	-0.278816	6.95370355839145	-2.78397	0.00649617116466691	0.0530575941089648	-2.52356
KIF15	0.304333562310239	3.94093041905488	2.78297516333235	0.00651455025526882	0.0531534120827852	-2.526
NNT	-0.249761	5.33876845300015	-2.78255	0.00652250538209282	0.0531595948116789	-2.52705
WNK1	0.288738433351034	9.12810352339196	2.78173987935879	0.00653746420794479	0.0531595948116789	-2.52903
PSMA1	-0.288402	8.1145262230476	-2.78137	0.00654438065511025	0.0531595948116789	-2.52995
SPTAN1	-0.292447	8.6296207545516	-2.78133	0.00654502925991686	0.0531595948116789	-2.53003
CASP8AP2	0.325995030325196	5.46639753787729	2.78114370028207	0.0065485493858809	0.0531595948116789	-2.5305
HDAC1	0.238080214247017	6.76329617523926	2.77964241616838	0.00657653994343621	0.0533326707786165	-2.53418
B3GNT1	-0.288353	8.48205167675061	-2.77773	0.00661235567776584	0.0535687902729642	-2.53888
AKTIP	-0.34953	7.36217700566802	-2.77623	0.00664052411140343	0.0536223542950757	-2.54255
PARP1	0.137454181989395	7.92160016287143	2.77622183796736	0.00664072332355856	0.0536223542950757	-2.54257
FOXJ2	0.187209392912279	6.22619696487773	2.77620640466292	0.00664101420474143	0.0536223542950757	-2.54261
UQCRH	-0.202468	9.40776345562627	-2.77595	0.00664579203431966	0.0536223542950757	-2.54323
CALCRL	0.308360674399452	4.46417720602359	2.77523672361587	0.00665931374869262	0.05364970602253	-2.54499
MAP2K2	-0.234501	7.55954822965794	-2.77506	0.00666260106057682	0.05364970602253	-2.54542
GFER	-0.352802	5.06452925223183	-2.77431	0.00667685576237665	0.0537104010824584	-2.54726
POLR1C	-0.222163	5.80198484810269	-2.77288	0.00670391579566984	0.0538514818305423	-2.55076
ACTR1A	-0.241537	7.60144190161822	-2.77268	0.00670786341961232	0.0538514818305423	-2.55126
PPP2CA	-0.284277	7.97533092800502	-2.77214	0.00671808492533434	0.0538737074171467	-2.55258
ENO1	-0.21057	9.28754032033027	-2.77182	0.00672410705381596	0.0538737074171467	-2.55335
MYO9B	0.238658684480852	6.79306634916556	2.77111951318939	0.00673752664936999	0.0539271902786411	-2.55508
FXR2	-0.276307	6.73638919899492	-2.76969	0.00676495741082774	0.0540920968102139	-2.55859
OR52A1	0.298721358915116	3.47211081133472	2.76871079673591	0.00678367205994454	0.0540920968102139	-2.56097
HN1	-0.437117	6.78595367340988	-2.7686	0.00678575211592186	0.0540920968102139	-2.56124
PITPNM1	-0.408332	5.65964566610381	-2.76831	0.00679139101792949	0.0540920968102139	-2.56195
SOD1	-0.252322	10.7173965613112	-2.76828	0.00679195412674521	0.0540920968102139	-2.56202
UBE2G2	0.187399915795186	6.72258569436197	2.76785354577688	0.00680016450085626	0.0541035973620364	-2.56307
ZEB2	0.417650585569557	7.35246341037762	2.76634176763522	0.00682933846305666	0.0542817001497028	-2.56676
PSMC4	-0.305705	6.38460891777829	-2.7647	0.00686124041024765	0.0544811105465146	-2.57079
B4GALT6	-0.492739	5.14445757823735	-2.76424	0.00686999890908166	0.0544877803553847	-2.57189
OMD	0.291227632098049	4.22652365536667	2.7639509550054	0.00687570915189884	0.0544877803553847	-2.57261
STRAP	-0.188069	9.05134143971942	-2.7635	0.00688454773621605	0.0545038056423599	-2.57372
HOXD1	0.288190116764539	6.20516396895297	2.7621805494807	0.00691023183012606	0.0546445185384305	-2.57693
STK38	0.17450382006458	5.67833608668222	2.76188606357463	0.00691598958990641	0.0546445185384305	-2.57765
PAFAH1B1	-0.198911	8.58174919525042	-2.75921	0.00696850933645878	0.0550051339134496	-2.58418
PTAFR	0.288519190039035	5.90944160335943	2.75754694134424	0.00700133678857476	0.0552097524274594	-2.58824
FGF9	-0.394043	6.01078043366648	-2.75692	0.00701379067105774	0.0552534681830322	-2.58977
PRIM2	0.287110174266898	3.85743818631822	2.75312788440132	0.00708924298893109	0.0557531287874408	-2.599
TLE2	0.173793069757949	6.65085934899382	2.75264953052225	0.00709881880174604	0.0557531287874408	-2.60017
RPL34	0.15351322787116	10.8216461833538	2.75217979793137	0.0071082335116182	0.0557531287874408	-2.60131
HNRNPU	0.164026142101775	8.2330833802147	2.75209423208038	0.00710994970818339	0.0557531287874408	-2.60152
POPDC2	0.269695136631929	4.30668437715916	2.75198804851263	0.00711207996037889	0.0557531287874408	-2.60178
STX6	0.263070913132198	6.28488520496321	2.75132175049905	0.00712546050890493	0.055803312663275	-2.6034
ABCF2	-0.156828	6.2860133178089	-2.75086	0.00713476665925885	0.0558215207509136	-2.60453
ANXA4	0.221605150163055	6.60937547105497	2.75011530796516	0.00714974664232204	0.0558648295785683	-2.60634
PLSCR2	0.258300477823515	3.30628353281636	2.74989075389104	0.0071542753237186	0.0558648295785683	-2.60688
PSMC5	-0.196375	8.05017415988769	-2.74835	0.00718542321419289	0.056053311239694	-2.61063
STAG2	0.318223170170051	7.5472150294605	2.74787041211247	0.00719513825918347	0.0560743913454493	-2.6118
KCNQ3	-0.376303	5.22697427751122	-2.74662	0.00722051083862254	0.0562173365780193	-2.61483
CTNNA1	0.20018	8.27860998396201	2.74596143260502	0.00723394425845857	0.0562671384150143	-2.61643
GABRG2	-0.559896	6.2949547325072	-2.74428	0.00726827681803588	0.0564792433790232	-2.62052
NGRN	-0.214984	9.16463537843507	-2.74357	0.00728288922184639	0.0565378468134794	-2.62225
KRT8	0.242742811476388	5.81597341219484	2.7411835114846	0.00733190847010989	0.0568492094915289	-2.62803
FUCA1	-0.245321	6.46309226810572	-2.74093	0.00733721663272358	0.0568492094915289	-2.62866
SLBP	-0.315191	6.72789543749573	-2.74046	0.00734685338664811	0.0568687702610245	-2.62979
DYNLT1	0.158526911005045	7.93329362230272	2.74001531748617	0.00735604382642554	0.0568848418144087	-2.63087
DNAH9	0.269955422659676	4.5861410498649	2.73919932042364	0.0073729455875235	0.0569604569254472	-2.63285
PMS2	-0.260819	5.84471429908612	-2.73867	0.00738388067257799	0.0569898743802448	-2.63412
TNFRSF1A	0.359165857661459	6.61135604938762	2.73743970072412	0.00740951313983646	0.0571325622624227	-2.63711
COX6C	-0.214244	9.92662427908637	-2.73688	0.00742115954181449	0.0571672367016847	-2.63847
SLCO2B1	0.290143387554664	7.84320015484676	2.7356955632927	0.00744592198181777	0.0572645172426196	-2.64134
RPL31	0.193035491597845	9.83214916870037	2.7355909337173	0.00744811129718915	0.0572645172426196	-2.64159
MATN3	-0.455781	3.12784973378357	-2.73457	0.00746943564158138	0.0573598186312836	-2.64405
WNT5A	-0.337488	5.16789187469278	-2.73404	0.00748059827234118	0.0573598186312836	-2.64534
GABRB3	-0.367718	4.67059057514046	-2.73397	0.00748202736773747	0.0573598186312836	-2.64551
PRSS2	-0.321327	4.72095037192795	-2.73084	0.00754824641096131	0.057812048182037	-2.6531
PARD6A	-0.209169	6.16816067768716	-2.72985	0.00756905592406293	0.0579159532715858	-2.65547
PDX1	0.247322954758407	3.3115360244403	2.72870606150923	0.00759346916526027	0.0580448861096164	-2.65825
SIRPA	0.207526653945153	7.70621533358782	2.72837963233517	0.00760042468193702	0.0580448861096164	-2.65903
RAB26	-0.235972	6.27268942139651	-2.72754	0.00761832545618607	0.0580745399501672	-2.66106
HSPB2	0.245681559669467	6.35895162349527	2.7272962451109	0.00762355098711905	0.0580745399501672	-2.66165
NDUFA6	-0.171427	8.47986273219443	-2.72718	0.00762609641666778	0.0580745399501672	-2.66194
PIM2	-0.251895	5.91127998598307	-2.7258	0.00765557981546738	0.0582435929633465	-2.66526
RARS	-0.365841	6.55401428884808	-2.72457	0.00768193294435167	0.0583885321511749	-2.66822
IRAK4	0.236994416200901	4.39553529128858	2.72361864992651	0.00770253283789552	0.0584895086152066	-2.67053
CRADD	-0.107715	6.44024300194863	-2.72311	0.00771361396103209	0.0585180808656666	-2.67177
PTPN2	0.25813605680194	6.52581073032216	2.72129334761329	0.0077528559240352	0.0587600340934459	-2.67614
PTGIS	0.324995675672705	4.58707043699616	2.72021479506613	0.00777629890782972	0.0588818996846652	-2.67874
ROS1	-0.208246	3.63209199132267	-2.71893	0.00780421132527798	0.0590373450869656	-2.68182
JMJD7-PLA2G4B	0.189211694778824	7.41826159610279	2.71784102086745	0.00782812177302182	0.0590669917094271	-2.68446
BAZ1B	0.168375168294499	7.11590456980057	2.71780930101515	0.00782881638585714	0.0590669917094271	-2.68454
HDLBP	-0.262942	7.19044759275668	-2.71774	0.00783029154727273	0.0590669917094271	-2.6847
TFG	-0.201671	7.73480750949481	-2.71722	0.00784168237524479	0.05909716519553	-2.68595
TACR1	0.197449727292228	3.80541451828684	2.71589754528616	0.0078707844345642	0.0592606330873591	-2.68914
VEZF1	0.22013657921311	7.51215697993779	2.71489959201122	0.00789277336907412	0.0593702877320006	-2.69154
ABL1	0.265656059665044	7.25065947836467	2.71337823254714	0.00792640264411601	0.0595260603098997	-2.6952
PPP1R13L	0.193824370937855	5.64032219547955	2.71328936950419	0.00792837096423752	0.0595260603098997	-2.69541
SIRT2	0.228084177052349	8.25583621627514	2.71079214353756	0.00798386681724517	0.0598577974120768	-2.70142
YME1L1	-0.19392	7.40718658280234	-2.71063	0.00798752749358254	0.0598577974120768	-2.70181
FGF12	-0.454909	6.18254244849122	-2.70909	0.00802189917108419	0.060059087801488	-2.70551
GCH1	-0.407453	5.75873553403219	-2.70788	0.00804899522529504	0.0602055807497279	-2.70841
KCNK1	0.269076616858227	7.4502511025703	2.70534749922643	0.00810609034154788	0.0605619425274464	-2.71449
LXN	-0.432343	5.00759084325716	-2.7051	0.0081117859488363	0.0605619425274464	-2.7151
CLK1	0.268887554419194	7.38489529538411	2.70061998189328	0.00821359318316883	0.061221851310932	-2.72582
ADSL	-0.171661	6.46863081142603	-2.70021	0.00822287451269246	0.061221851310932	-2.7268
FZD4	0.237150246334971	6.60447926067253	2.6996045141266	0.00823685318456482	0.061221851310932	-2.72826
SEC23IP	-0.184669	5.93713785143576	-2.69929	0.00824410129152733	0.061221851310932	-2.72901
NUTF2	-0.198512	7.16854779871707	-2.69928	0.00824429642598517	0.061221851310932	-2.72903
DKK1	-0.329882	4.54768533845316	-2.6992	0.00824611479012929	0.061221851310932	-2.72922
GYS2	0.3750450962698	2.65409115619626	2.69584883893604	0.00832340080699584	0.0617383236110749	-2.73725
CENPA	0.239412106011847	3.92293234944902	2.69502999524739	0.00834238005640822	0.0617956600335028	-2.7392
HLA-G	0.223701736939613	8.89467572148255	2.6947237751401	0.0083494877592943	0.0617956600335028	-2.73994
NDUFB5	-0.198432	7.78960581948905	-2.69437	0.00835777785509293	0.0617956600335028	-2.74079
PCK2	-0.260048	5.91397396986294	-2.69418	0.00836204404155203	0.0617956600335028	-2.74123
SH3BP4	0.22056102551577	6.6712600525475	2.69324180122097	0.00838396382642533	0.0618964737916405	-2.74348
FEV	-0.263464	3.51971862771117	-2.69293	0.00839116778265862	0.0618964737916405	-2.74422
RNASE1	0.238091555086912	9.07870452156327	2.69167462223745	0.00842056277025853	0.0619718391122668	-2.74722
DDB2	0.226598755665654	5.79827677400327	2.69152972166768	0.00842395401158291	0.0619718391122668	-2.74757
AKAP12	-0.366683	7.99441889822575	-2.6915	0.00842463595735793	0.0619718391122668	-2.74764
CAP2	-0.392656	6.45930183899044	-2.68957	0.00846996984495407	0.0622480504414088	-2.75225
NET1	0.251727533558343	7.11213955254175	2.68874098674536	0.0084894635912953	0.0623340228429727	-2.75423
RPL18	0.156270342943223	10.0326505860752	2.68787591681677	0.00850987862117723	0.0624265958302139	-2.75629
HMOX2	-0.249798	7.2137218082507	-2.68671	0.00853749030778987	0.0625717438140126	-2.75908
FDX1	-0.268935	6.05033588631479	-2.68593	0.00855598887359607	0.0626498965506174	-2.76094
SMAD3	0.227801477256715	5.99029122643986	2.68427438223675	0.00859535247953504	0.0628805475081081	-2.76488
PPP2R5B	-0.176476	7.19330923362831	-2.68369	0.00860936474472948	0.0629254849166882	-2.76628
POLA1	0.247904393848392	5.90179884410527	2.68279982928768	0.00863057190787949	0.0630007116238072	-2.7684
SLC22A17	-0.26264	7.30384245408145	-2.6826	0.00863541520006162	0.0630007116238072	-2.76888
TXNDC9	-0.221676	6.84729488876292	-2.68117	0.00866969280393557	0.0631931300458239	-2.77228
RPL36A	0.141279099335124	10.1265	2.68077457934803	0.00867915826052391	0.0632045076968572	-2.77322
LAMB2	0.203211300935881	6.6110745578897	2.67668507970642	0.00877802445701732	0.0637998837082413	-2.78295
CTNNAL1	0.194379978727184	6.35915299629205	2.67653262862886	0.00878172974615204	0.0637998837082413	-2.78331
DDX10	-0.184286	6.83501138239842	-2.6764	0.00878485142105724	0.0637998837082413	-2.78362
DGCR14	-0.171381	6.28375944412946	-2.67495	0.00882017644355184	0.0639947068967513	-2.78706
APOB	-0.247527	4.0481593591395	-2.67465	0.00882768405541729	0.0639947068967513	-2.78779
HIC1	0.311436448827172	3.57410994521993	2.67410636208134	0.0088408910333945	0.0640323955643319	-2.78908
MAN1A1	0.254142854593145	4.74345748328611	2.67344714809644	0.00885702746897503	0.0640912141555877	-2.79064
SRP19	-0.193789	7.03624367012066	-2.67247	0.00888111073654499	0.0642073792490179	-2.79297
DLEU1	0.198554785453413	5.52137737809926	2.67111670462864	0.00891428727195495	0.064389016284148	-2.79617
TM7SF3	0.258976470778242	5.54365849130196	2.6707008468701	0.0089245402921027	0.064404895465391	-2.79716
LGALS9	0.343002948193398	5.13409168861784	2.6703718715319	0.00893265879642659	0.0644053559388882	-2.79794
PLP1	0.198705645012959	11.0889934484181	2.66896020724044	0.00896757219974052	0.0645434353362023	-2.80129
HMG20B	0.308632079533359	5.69433819051728	2.66894481517422	0.00896795355909464	0.0645434353362023	-2.80133
OPN3	-0.266538	5.47879949998669	-2.66801	0.00899109308575354	0.0646257902989923	-2.80354
CDH1	0.415739573644412	3.82496759378796	2.66776194620975	0.00899730480078891	0.0646257902989923	-2.80413
PSMD13	-0.220226	6.67396092690516	-2.66751	0.00900364312069502	0.0646257902989923	-2.80474
CRKL	0.283894816024666	6.48862216206924	2.66528472279223	0.00905905621731945	0.06489931072665	-2.81
AKR1C1	0.298914384101302	7.73387736112625	2.66509868962646	0.00906370907584021	0.06489931072665	-2.81044
CPLX2	-0.493057	5.58038190964065	-2.665	0.00906609930986344	0.06489931072665	-2.81067
FGF4	0.170354490184893	4.78563165233327	2.66395123193289	0.00909245598933584	0.0650086100709331	-2.81316
IL1A	0.336626896786666	3.67576656038085	2.66374513016827	0.00909762814774565	0.0650086100709331	-2.81365
RPL13	0.167888199101073	10.5336201062175	2.66181685338138	0.00914614801514781	0.0652969638652874	-2.81821
COG8	-0.25346	5.83901764298554	-2.66072	0.00917396399253958	0.0653834097204701	-2.82082
CYTH1	0.161638596447276	7.52235261130999	2.6605164305607	0.00917900201424431	0.0653834097204701	-2.82129
UQCRC2	-0.298667	8.37126584134089	-2.66037	0.00918278753327763	0.0653834097204701	-2.82164
MYBPC1	0.283166556751592	8.32733728753906	2.65989902902309	0.00919463753841449	0.0654095389298597	-2.82275
FBXL7	0.208000536996863	6.61774955287513	2.65823198347246	0.00923697572697351	0.0656523181447824	-2.82669
PRMT8	-0.504915	4.97899213001818	-2.6518	0.0094019233887663	0.0666866268837263	-2.84187
SLC35A2	-0.203853	5.57104621560236	-2.65163	0.00940641054129741	0.0666866268837263	-2.84228
SLC25A5	-0.16522	9.03217478382077	-2.65159	0.00940751814968025	0.0666866268837263	-2.84238
SNX4	-0.226188	6.77831410713627	-2.65029	0.00944109459008556	0.0668653607992242	-2.84544
TPST2	0.310340091154417	6.15248871865637	2.64960678185701	0.00945886754199905	0.0669319512086942	-2.84705
CDC42EP1	0.246555758124695	6.14882935676637	2.64893799553868	0.00947627290733434	0.0669958250813841	-2.84863
WRB	-0.206377	8.23476053507612	-2.64781	0.00950558123714812	0.067143663933071	-2.85127
MN1	-0.227154	5.59848084421813	-2.64638	0.00954324096189457	0.0673057257472338	-2.85466
MED6	-0.345143	4.72925224931617	-2.64629	0.00954535930432255	0.0673057257472338	-2.85485
B4GALT7	-0.190176	5.77889302719453	-2.64522	0.0095734761382853	0.0674445067856645	-2.85737
OCLN	0.318247012315234	4.60349992962518	2.64413796107081	0.00960204929963591	0.0675340196144317	-2.85993
PSMB4	-0.129969	9.15528252997466	-2.6441	0.00960307407473847	0.0675340196144317	-2.86002
PSPH	0.397921832255335	5.76145417601318	2.64367260909581	0.00961432308300372	0.0675537147378715	-2.86102
HNRNPH1	0.204594830152436	8.55223662544194	2.6425631691471	0.00964364220852518	0.0676822231227881	-2.86363
NINJ2	0.220832702196647	6.8360520311431	2.64234030589395	0.00964954156578019	0.0676822231227881	-2.86416
P2RY10	0.365265112634524	2.81146347866745	2.64059514124167	0.00969585051439903	0.0679163858572881	-2.86826
TBCD	-0.216088	6.76690365087021	-2.64044	0.00969991403814695	0.0679163858572881	-2.86862
GRB10	-0.148944	8.42218559321036	-2.63945	0.00972621747820408	0.0680409754643218	-2.87094
PSMA4	-0.210267	7.43601454008442	-2.63644	0.00980688415045621	0.0685453196390279	-2.87802
MORF4L1	-0.192993	10.4040375402686	-2.63608	0.00981662826960441	0.0685535018722767	-2.87887
PAQR4	0.224189151210451	6.87241678753702	2.63318179600755	0.00989481950958797	0.0690239123617006	-2.88566
MRPL3	-0.201686	7.52751459592924	-2.63294	0.00990125406188977	0.0690239123617006	-2.88622
ATP6V1F	-0.274225	8.79299863927156	-2.63188	0.00993015670300328	0.069132580899971	-2.88872
PLCG2	0.210461014010598	5.98465914893648	2.63173297172644	0.00993413399875771	0.069132580899971	-2.88906
CDK7	-0.31008	5.85082361371473	-2.6307	0.0099621294878976	0.0692671194654167	-2.89147
RRAGA	-0.215508	8.5075441478729	-2.6303	0.00997323060594607	0.0692840590140267	-2.89242
PSAP	-0.24747	9.36029347733306	-2.62984	0.00998563447750948	0.0693100115296578	-2.89349
UMOD	0.29324086637094	3.80177561620929	2.62749227753782	0.0100500209791231	0.0696964160876566	-2.89899
PDHA1	-0.145797	8.04630604657783	-2.62491	0.0101210598612281	0.0700649093018341	-2.90502
RPL36	0.212044576674995	8.73691587513759	2.62484056148615	0.0101231055780757	0.0700649093018341	-2.90519
PLAA	-0.204914	5.68523368414584	-2.62432	0.0101375312890673	0.0700649093018341	-2.90641
RPS23	0.136713986101043	11.0126201084043	2.62429481320423	0.0101382066110833	0.0700649093018341	-2.90647
CBFB	0.246144787315211	7.70927697688377	2.62361010464428	0.0101571815417445	0.0701212339951446	-2.90807
AEBP1	0.284425772600677	6.99227401414205	2.6233681011937	0.010163895722908	0.0701212339951446	-2.90863
VNN1	0.251423557558031	2.92089082802484	2.62225944229871	0.0101947058808994	0.0702731622617858	-2.91123
RAN	-0.32798	8.46551543596553	-2.62099	0.0102300051840079	0.0704557462974396	-2.91418
PPP3CB	-0.286938	7.32059489446822	-2.62018	0.0102527413666898	0.0705515662375656	-2.91608
RCBTB2	0.209588514566503	6.66497603421351	2.61790116678218	0.0103166448926494	0.0709302601561692	-2.9214
SF3B1	0.146665751524582	8.62418444157743	2.61343350871262	0.0104430117527423	0.0717092303176501	-2.93181
SNTG1	-0.296732	4.99457601889334	-2.61269	0.0104642752265279	0.0717092303176501	-2.93355
EPX	0.231183160845264	4.36712370080827	2.61264275914222	0.0104655231445258	0.0717092303176501	-2.93366
ME2	-0.284102	7.10090979472468	-2.61263	0.0104658168810277	0.0717092303176501	-2.93368
APBB1	-0.210432	6.74398011468936	-2.6122	0.0104781011931852	0.0717319324834839	-2.93468
RAB6A	-0.242622	8.20785613709586	-2.61056	0.0105251194433032	0.07199217713315	-2.93851
EXOG	-0.369428	5.16380612966895	-2.6093	0.0105613134815154	0.0721710259969976	-2.94145
TCF7	0.257830441227951	6.19787356834438	2.60848192701922	0.0105846996917983	0.0721710259969976	-2.94334
SLC7A2	0.333831394877385	3.7540838309977	2.60814480302532	0.0105944092625361	0.0721710259969976	-2.94412
MRPS7	-0.183256	6.77010007352784	-2.60812	0.01059520801308	0.0721710259969976	-2.94419
SLC6A12	0.244411475479801	6.41059185050481	2.60807584720298	0.010596396263191	0.0721710259969976	-2.94428
PDZK1	0.323612185422077	3.65788110779516	2.60692276664509	0.0106296728609138	0.072286681224806	-2.94697
MYLK	0.28160933089093	8.41122474334609	2.60686100584152	0.010631457868981	0.072286681224806	-2.94711
HMGCR	-0.315559	6.6241107544971	-2.60601	0.0106560289910069	0.0723921901547079	-2.94908
HCP5	0.377647236193262	4.29151989181653	2.60514516302017	0.0106811574949149	0.0725013033356022	-2.9511
ECM2	0.247848731960986	5.44587193791468	2.60465083286672	0.0106955147324039	0.072537180492198	-2.95224
PVR	-0.343478	5.37786720166971	-2.60343	0.0107310945625805	0.0727080007709723	-2.95508
OAT	-0.250609	8.62987631129193	-2.60316	0.0107388880578437	0.0727080007709723	-2.9557
LAMP2	0.264935882454097	8.27143811465978	2.60282479668552	0.0107487010787544	0.0727128712569542	-2.95649
TSPAN1	0.233245712063435	4.48040415926092	2.60215734605513	0.0107682012353404	0.0727832097022668	-2.95803
NDUFA7	-0.339239	7.33930948633133	-2.59815	0.0108859137421623	0.0734739319951415	-2.96733
CAV1	0.379623699702357	6.37149198959504	2.59790663971294	0.0108931408958608	0.0734739319951415	-2.96789
DSPP	0.243604074034711	3.5846670210312	2.5972651699403	0.010912108671736	0.0734739319951415	-2.96938
CDC16	-0.178788	7.34275725039058	-2.59722	0.0109134467254612	0.0734739319951415	-2.96948
PTN	0.288558201774315	7.80170288929748	2.59703078880336	0.0109190465802352	0.0734739319951415	-2.96992
NPC1	0.187094938816223	7.50578741309032	2.59681202122819	0.0109255259057308	0.0734739319951415	-2.97043
MAN2B1	0.237160247518291	6.52606895684628	2.59592744865421	0.0109517600523192	0.0735884650238185	-2.97248
BACH2	0.204226376196946	5.1239550204331	2.59475758954589	0.010986542406692	0.0737601957043741	-2.97519
CFI	0.335913189136908	5.59647602334184	2.59437829858382	0.010997840909269	0.0737741073074791	-2.97607
PSME3	-0.239328	6.37799233821088	-2.59227	0.0110609163868621	0.0741122734472266	-2.98095
ZNF117	0.31928599485561	4.97259919726775	2.59207126363044	0.0110667902071021	0.0741122734472266	-2.9814
HSPA14	-0.220807	5.92507547900892	-2.59066	0.011109225243998	0.0743341966954041	-2.98467
PEX11B	-0.273707	6.77009373098072	-2.58962	0.0111403797645987	0.0743905923746709	-2.98706
HEY2	0.301470016458382	5.74984815909845	2.58945641885589	0.0111454104236759	0.0743905923746709	-2.98745
PCSK2	-0.438832	5.81205433480193	-2.58945	0.011145563990102	0.0743905923746709	-2.98746
CDH7	-0.331561	4.36768705826884	-2.58881	0.0111648370699348	0.0744570785748114	-2.98894
RIT2	-0.421131	5.23272529463896	-2.58762	0.0112008395473753	0.0746349275173439	-2.99169
MBD3	0.221657174959615	7.53187124767567	2.58567288040146	0.0112600620412712	0.0748836929913386	-2.99619
SLC20A1	-0.317364	7.58445473020376	-2.58567	0.0112600921661226	0.0748836929913386	-2.99619
ACTR3	-0.296313	8.2729730396202	-2.58547	0.0112662684678064	0.0748836929913386	-2.99666
GABRD	-0.265249	3.78468435420613	-2.5831	0.0113386407738939	0.0753021359037008	-3.00213
GBF1	-0.225761	6.67341655138832	-2.58123	0.0113961502606255	0.0756212593227897	-3.00644
PTPRU	-0.278122	5.65579282586297	-2.58058	0.0114161539149862	0.0756911830051654	-3.00794
RPS21	0.134679798167626	10.383123218564	2.58008187714149	0.0114314333192301	0.0757296941346841	-3.00908
ZC4H2	-0.1883	6.18695743709183	-2.5792	0.0114588121184653	0.0758482298834841	-3.01112
PEX12	0.169929157126378	6.33074262100189	2.57800064443563	0.0114958241145191	0.0760302809095904	-3.01388
NME7	-0.31377	6.64203514924901	-2.57653	0.0115415718131323	0.0762697588576911	-3.01726
ROM1	0.214598054795803	6.76088711756111	2.57575538637981	0.0115656562256733	0.076365802791481	-3.01904
S100A1	0.236085199088143	7.69450225339806	2.57498438331303	0.0115897240658144	0.076461578902848	-3.02082
HUNK	0.245386764708118	4.05605345026733	2.5733728388169	0.0116401763524993	0.0767184021358748	-3.02452
CACNA1D	-0.233557	4.90336955395135	-2.57313	0.0116478414448414	0.0767184021358748	-3.02508
SCN2A	-0.460849	5.33153612045369	-2.57237	0.011671622753577	0.0768117658745692	-3.02682
ELAVL2	-0.520546	5.48876827241241	-2.57202	0.0116826694710834	0.0768212377391309	-3.02763
PTTG1IP	0.185397341901471	9.24188746188467	2.57086968391758	0.0117189347557035	0.076996386447498	-3.03027
CELSR2	0.287583015958558	7.19312597494553	2.56961944056021	0.0117584515500192	0.0771925932626878	-3.03315
VPS54	0.185060514734062	6.13975029107387	2.56922446446075	0.0117709606088098	0.0772113215980663	-3.03405
RPL18A	0.253673765014597	9.22683509812462	2.56765816366404	0.0118206841664086	0.0774733818609445	-3.03765
IGF2	0.288012673693612	6.47353412583361	2.56735626101533	0.0118302900515524	0.0774733818609445	-3.03834
SH2B3	0.186135269328815	5.42941349202099	2.56573985149496	0.0118818404248297	0.0777472962659071	-3.04205
SEPT4	0.247918129806903	8.76354772007155	2.56521482894997	0.0118986278822941	0.077793482049733	-3.04325
OPTN	-0.264722	8.32801666408839	-2.56468	0.0119156800940595	0.0778413219216498	-3.04447
GPRC5B	0.183440626617092	10.1747980599958	2.56254998581154	0.0119841654547079	0.078224805694567	-3.04936
TOM1	-0.222781	5.44349516709234	-2.56188	0.0120059191260071	0.0782718735841347	-3.0509
PFN2	-0.216421	8.74883317315106	-2.56162	0.0120141002715726	0.0782718735841347	-3.05148
CSRP1	0.206768442761387	9.56564223204732	2.56132596670929	0.0120236399906591	0.0782718735841347	-3.05216
PDE4A	-0.201864	7.25292265469137	-2.56102	0.0120334894332093	0.0782718735841347	-3.05286
ZAK	-0.281105	6.28626800219887	-2.56081	0.0120403207239227	0.0782718735841347	-3.05334
TBX2	0.371119384955394	5.99545175934302	2.56035152968015	0.0120551492018683	0.0782904523982317	-3.05439
TNFRSF14	0.263069616939383	5.41074825918781	2.56011647375181	0.0120627610498526	0.0782904523982317	-3.05493
ASH2L	-0.126767	7.46495001244778	-2.55956	0.0120806633990124	0.078343053153693	-3.05619
SLC12A5	-0.480691	7.23400294350759	-2.55895	0.0121006355057131	0.0784059160323406	-3.0576
C21orf62	0.283906111904903	4.83972449608445	2.55866167786515	0.0121099682716284	0.0784059160323406	-3.05826
IL1RAPL1	0.256202357624679	6.02966254480596	2.55780629314892	0.0121378025736861	0.0784958470620761	-3.06021
PSG11	0.213155039471402	4.35481371860947	2.55763166402326	0.0121434920980225	0.0784958470620761	-3.06061
MRPL12	-0.215408	6.18711778664975	-2.55696	0.0121655228147437	0.0785471061719215	-3.06216
COL13A1	0.351115262817163	4.35459995203445	2.55651472358034	0.0121799395369292	0.0785471061719215	-3.06317
VCY	0.309074172203953	5.04051598417294	2.55648557847117	0.0121808919025991	0.0785471061719215	-3.06323
SOX4	0.301414721399771	5.67120254258703	2.55591942714647	0.012199405158668	0.0786030972189437	-3.06453
EGFL8	0.201846082872945	6.73881228401324	2.55400243709779	0.0122622793476021	0.0789445939319056	-3.06891
HMGB3	-0.162614	6.48609344960227	-2.55055	0.0123761331388179	0.0796134839726368	-3.07678
RPS9	0.178743272732564	9.36077458607439	2.55001193960569	0.012394097697305	0.0796649559386262	-3.07801
ATP5G1	-0.198441	7.86987970459757	-2.54957	0.0124089158793184	0.0796961376474136	-3.07903
EMP3	0.244947273080392	5.91880639033675	2.5490271363082	0.012426824330293	0.0797471005979315	-3.08026
SLC25A11	-0.255829	7.08565479707283	-2.5485	0.0124443644392177	0.0797956199326263	-3.08146
GLRA2	0.321741062172021	3.96580740313388	2.54707876333013	0.012491801163299	0.0799806065935526	-3.0847
ICAM2	0.307394182299978	7.5642889939842	2.54703635588234	0.0124932188138253	0.0799806065935526	-3.0848
UBN1	0.187821533558065	6.43149036602114	2.54607160869157	0.012525508746809	0.0801231743515877	-3.087
EIF2B3	-0.291095	6.1099435627681	-2.54566	0.012539208535042	0.0801466918035141	-3.08793
POLR1B	0.293968799922894	6.11922541788657	2.54497832774143	0.0125621914201054	0.0802294589418231	-3.08949
STAU2	-0.240328	6.45258549471374	-2.54364	0.0126070799730083	0.0804166674921498	-3.09252
NIPSNAP1	-0.227043	7.56549778078893	-2.54351	0.0126116184386138	0.0804166674921498	-3.09283
ADORA2A	0.274531339969431	5.59153529090973	2.54310507256649	0.0126252691463863	0.0804395634219163	-3.09375
POLR3F	-0.236208	5.2332040523851	-2.54153	0.012678488635494	0.0807143273323327	-3.09733
HRAS	-0.211858	7.18660762784132	-2.54058	0.0127108754347152	0.0808561336324445	-3.0995
ZBTB16	0.360396011199207	6.91729217272217	2.53966665437222	0.012741792056278	0.0809571653508007	-3.10157
TSC2	-0.34064	5.57748881860297	-2.53951	0.0127470074007827	0.0809571653508007	-3.10192
NUDT2	-0.315237	5.63514331341655	-2.53764	0.0128108880893407	0.0812983025098163	-3.10617
SLC43A1	0.177794110383168	5.41520979762241	2.53424825821117	0.0129273770053939	0.081972487339516	-3.11387
NPY	0.417847735506149	5.87119691403523	2.53210615295184	0.0130014136915873	0.0823766274785515	-3.11873
AKAP2	-0.332588	6.72543047847171	-2.53169	0.0130158919648046	0.0824030658357699	-3.11968
ADAMTS1	0.418684601057886	6.64990396936979	2.5308515202284	0.0130449537847721	0.0825217171384789	-3.12157
ZNF45	-0.263737	4.61178560285761	-2.52875	0.0131183005997628	0.0828451073205723	-3.12634
CP	0.53009735513245	6.13875287201698	2.52873183527734	0.0131188119442617	0.0828451073205723	-3.12638
CLDN5	0.263610636958097	8.47880352725992	2.5284929989229	0.0131271574506209	0.0828451073205723	-3.12692
POLR2E	-0.235204	7.31184844089328	-2.52793	0.0131467768354525	0.0829034917793993	-3.12819
RPL9	0.0941212843230179	10.6656627404219	2.52742091997893	0.0131646772111839	0.0829082020120266	-3.12934
CDO1	-0.256992	6.85685700465048	-2.52724	0.0131710630810527	0.0829082020120266	-3.12976
PDK3	-0.243749	5.70919768265415	-2.52702	0.0131786299096155	0.0829082020120266	-3.13024
LRRFIP2	0.159146192610967	6.89101741611651	2.52671755545815	0.0131893453097344	0.0829103813652802	-3.13093
ABCD1	0.24760214889933	5.10666925097223	2.52598239171548	0.0132151730326117	0.0830074812009136	-3.1326
GTF2B	-0.297333	6.81605951860131	-2.52429	0.0132746543571104	0.0833156485396031	-3.13642
RNF7	-0.220091	7.38347	-2.52363	0.0132981926813604	0.0833979205334573	-3.13792
TRIM8	0.161567302053144	7.55292226518349	2.5219933652836	0.0133561089164953	0.0836954912980379	-3.14162
SGSH	-0.161538	6.78372931398194	-2.52127	0.0133819848562459	0.0837919740881302	-3.14326
COL5A3	0.22184087390918	5.92115071420395	2.51859240051311	0.0134773324390662	0.0843229657142201	-3.14929
QPRT	-0.320607	6.04317657407949	-2.51772	0.0135087565182551	0.0844534926661203	-3.15127
PLD1	0.245806876580194	5.92038918616229	2.51535087853985	0.0135937912861237	0.0849187149405037	-3.15661
EPB41L2	0.236949779749671	7.75960513751091	2.51474510807198	0.0136156548357638	0.0849888962269845	-3.15797
SYNGR2	0.244448768449841	8.08977031230383	2.5128689740433	0.0136835689017087	0.0852865301872522	-3.1622
FOXK2	-0.163278	6.24631998866564	-2.51284	0.0136846696135874	0.0852865301872522	-3.16227
AMACR	-0.27099	5.26606144322222	-2.51221	0.0137076508053999	0.0853632210591728	-3.16369
HMGN1	0.182830240625879	8.19423368146205	2.51184253602644	0.0137208533881944	0.0853789445073947	-3.16451
QPCT	-0.448767	4.56728548920461	-2.5101	0.0137843908189903	0.0857076119662882	-3.16843
HIST1H2BD	0.282208528784915	6.08693478273487	2.50857782751915	0.0138400479849035	0.0858865587227196	-3.17185
HLA-DMB	0.274554076099985	7.00651606616331	2.50844509625708	0.0138449135990456	0.0858865587227196	-3.17215
SLC24A1	0.322146183961287	4.73496505853942	2.50843198059673	0.0138453944714339	0.0858865587227196	-3.17218
ABHD2	-0.207278	6.11515686258185	-2.50758	0.013876595723735	0.0859822337981957	-3.17409
CDC25A	-0.337987	4.17702866594857	-2.50723	0.0138896648082206	0.0859822337981957	-3.17489
ITPKB	0.253621521537829	9.00937464949975	2.50695987522931	0.0138994630373914	0.0859822337981957	-3.17549
ATP6V1G1	-0.269562	8.42684427223556	-2.50684	0.0139038304528598	0.0859822337981957	-3.17576
SLC7A7	0.278869675185774	6.16030730607425	2.50513785579994	0.0139666457418814	0.0862321079105036	-3.17958
TBL2	-0.150912	6.60375131498473	-2.50487	0.0139765531718245	0.0862321079105036	-3.18019
TRAP1	-0.251056	7.13781359028698	-2.50487	0.0139765897763898	0.0862321079105036	-3.18019
COX8A	-0.210748	9.47138389442784	-2.50406	0.0140063684673362	0.0862661385204056	-3.182
ATP6V0B	-0.232942	8.54255053734401	-2.50385	0.0140144662279645	0.0862661385204056	-3.18249
LGI1	-0.461132	6.70665547287714	-2.50357	0.0140246744747423	0.0862661385204056	-3.1831
OAZ1	-0.166702	10.8722050999794	-2.50355	0.0140252601396357	0.0862661385204056	-3.18314
NIT1	-0.156454	6.98844545369381	-2.50215	0.0140775262966385	0.0865210609284562	-3.1863
ZMYM4	-0.254169	6.44116631786125	-2.49925	0.0141858304040434	0.0871197387947241	-3.1928
IDH3G	-0.232417	6.78712924685727	-2.49709	0.0142669644537401	0.0875507657498893	-3.19764
PROS1	0.272575232117918	4.97058624641396	2.49592764710603	0.0143107277974718	0.0875974666035111	-3.20024
ACVR1B	-0.232526	6.22847751098304	-2.49578	0.01431622510197	0.0875974666035111	-3.20056
PIK3CD	0.1982733881524	5.90762830781652	2.49577523198227	0.0143164851913748	0.0875974666035111	-3.20058
CASP10	0.285077676153767	5.44510078698958	2.49572467782774	0.0143183953040006	0.0875974666035111	-3.20069
PANX1	-0.284173	5.33540197694168	-2.49467	0.0143583872569811	0.087774972864542	-3.20306
FXYD6	-0.24802	7.84388694111704	-2.49415	0.0143779840870153	0.0878276247209888	-3.20422
PITPNM3	-0.267738	3.3005197760519	-2.49309	0.014418110758432	0.0880055065835285	-3.20658
FOXN2	0.336330112904743	6.0176252589613	2.49269230299501	0.014433387596556	0.0880315539451272	-3.20748
HEPH	0.230903463463594	7.25266363330097	2.49156034507055	0.0144765248285259	0.0882273571104368	-3.21001
PITX3	-0.200164	4.25024072158618	-2.49028	0.0145255348801314	0.08837969317364	-3.21287
NDUFA5	-0.253109	7.99446247253831	-2.49023	0.0145274137197311	0.08837969317364	-3.21298
EEF1A1	0.169163956015352	11.5614224806772	2.48993075817707	0.014538828807881	0.08837969317364	-3.21365
RABGGTA	-0.306582	5.40392412607211	-2.48975	0.0145457323932604	0.08837969317364	-3.21405
MRAS	0.357681078767323	6.9443457024281	2.48674809996858	0.0146612044664684	0.0889642144067676	-3.22076
RPL11	0.198667641222544	10.0300120017875	2.48667084493332	0.0146641864167233	0.0889642144067676	-3.22093
HP	0.385233025641167	6.18598639872956	2.48478845309634	0.014737012511323	0.0893242122896407	-3.22513
BICD1	-0.365752	5.21227298413975	-2.48456	0.0147458679617716	0.0893242122896407	-3.22564
FAH	-0.167215	6.00391702968969	-2.4838	0.0147753499270684	0.0894061138750722	-3.22733
CACNG3	-0.332843	3.99332970519209	-2.48357	0.0147844060802973	0.0894061138750722	-3.22785
TOMM34	-0.162913	5.86460979059683	-2.48315	0.014800571704822	0.0894061138750722	-3.22878
MOG	0.228195651376947	8.40272539708701	2.48306139114816	0.0148041139032761	0.0894061138750722	-3.22898
MAN1B1	-0.165795	6.20501523846815	-2.48207	0.0148426930389094	0.0895714517276373	-3.23118
CNGB1	-0.336712	4.00269293451081	-2.48155	0.0148629876224762	0.0896262813192459	-3.23234
HUS1	0.246792024551068	4.91460103047835	2.48073132865922	0.0148950770961967	0.0897520998200366	-3.23417
PRKD3	0.203790654148787	5.59616803576075	2.47984003207257	0.0149300044688907	0.0898948160641944	-3.23615
AMD1	0.450797685386566	7.61944816237586	2.47778544088013	0.0150107974734501	0.0903132705776575	-3.24073
MPV17	-0.292103	6.07198053724524	-2.47466	0.0151344554475773	0.090988801322427	-3.24768
TERF2	-0.308732	6.5598116824306	-2.47349	0.0151810701423606	0.0911984819417449	-3.25028
PPP2R5C	-0.182884	7.55946477145156	-2.47321	0.015192143314958	0.0911984819417449	-3.2509
SNX5	0.144159319251253	7.56915805361839	2.47212435803154	0.0152354372389615	0.0913897645631927	-3.25331
PRPS1	-0.312761	7.27923131083643	-2.47132	0.0152675000185702	0.0915134408909202	-3.25509
GMPR2	-0.243077	7.27129925827176	-2.4695	0.0153406332319943	0.0918094830466942	-3.25914
NFE2L3	0.204438793762938	4.21319070056354	2.46941975997193	0.0153438173875053	0.0918094830466942	-3.25931
IL10RB	0.187723185817835	5.04724150345846	2.46911111316734	0.0153562293874119	0.0918094830466942	-3.26
PGM1	-0.126326	8.01137565610745	-2.46892	0.0153639255023842	0.0918094830466942	-3.26042
HLA-F	0.244772183228099	7.82112186667096	2.4684281331989	0.0153837268411849	0.0918094830466942	-3.26151
UGT8	0.310957509842421	7.49056271315108	2.46837714850554	0.0153857813009718	0.0918094830466942	-3.26162
TYMS	0.285615999061009	6.1936047488399	2.46719524681428	0.0154334755865605	0.0919560597630677	-3.26424
CST6	0.309482586532054	3.44620957648031	2.46696117923105	0.015442936784767	0.0919560597630677	-3.26476
GPR17	0.355764773224098	5.40180969821209	2.46691396238831	0.0154448459557028	0.0919560597630677	-3.26487
PRCC	-0.291009	5.02862308301763	-2.46642	0.0154648112887258	0.0920064219231039	-3.26596
TSPAN8	0.25813237899692	6.27360031097067	2.46494898491656	0.0155244854627997	0.0922927775171349	-3.26922
CACNA1B	-0.302452	4.65974455112951	-2.46243	0.0156270655434988	0.0927746198990724	-3.27479
TRPS1	0.271049121163362	6.93582105680574	2.46239022325621	0.0156287409960043	0.0927746198990724	-3.27488
GLS2	-0.422672	5.27196883455598	-2.46061	0.0157014581829028	0.0931252171680417	-3.27881
RPS3	0.185072206511784	9.68493197389221	2.46037975186793	0.0157110952926073	0.0931252171680417	-3.27933
PSMD10	-0.217755	7.74797601434201	-2.45964	0.0157416586014022	0.0931943377557542	-3.28098
BLCAP	-0.196619	8.60305725480963	-2.45943	0.0157502836180901	0.0931943377557542	-3.28144
CDIPT	-0.193885	7.76952489837961	-2.45832	0.0157958096802322	0.0931943377557542	-3.28388
CLDN3	0.234509692381667	3.72739811733308	2.45830943930718	0.015796305980081	0.0931943377557542	-3.28391
FAM129A	0.278296259767725	5.89906552514096	2.45823081421964	0.0157995501849218	0.0931943377557542	-3.28408
ASB1	-0.169148	6.64168420952021	-2.45822	0.0158000395542942	0.0931943377557542	-3.28411
RBM17	0.2736330863217	6.07943676847277	2.45811469814018	0.0158043424208107	0.0931943377557542	-3.28434
KIF3B	0.172464658776653	6.9738	2.45753730251817	0.0158281914545235	0.0932661892928297	-3.28561
GAR1	0.168856408963696	6.70981370329612	2.45711981535591	0.0158454555772084	0.093299162588629	-3.28653
SEPT2	0.311804143238779	9.06164070883506	2.45566459649428	0.0159057640748335	0.0935853491849658	-3.28975
ID2	0.26849800337807	7.44604643525477	2.45452679217363	0.0159530607607286	0.0937896461094889	-3.29226
PSMD7	-0.148434	7.82458974416197	-2.45422	0.0159657088864953	0.0937896461094889	-3.29293
RXRA	0.305640994693653	7.46229089523082	2.45398382963254	0.0159756750876843	0.0937896461094889	-3.29346
HLA-E	0.219036005780691	8.57675817863017	2.4523435147137	0.0160441680506087	0.0941226469058454	-3.29707
MAPK4	0.329548640757161	5.04357185555272	2.45155931958905	0.0160770054655752	0.0942286428602612	-3.2988
LAT2	0.251431447524299	6.83118652662702	2.45134941750751	0.0160858050905774	0.0942286428602612	-3.29927
POLR3G	-0.230083	4.92333268943684	-2.45079	0.0161093002251134	0.0942340556424065	-3.3005
HS2ST1	-0.28331	7.11977309922565	-2.45077	0.0161102994076	0.0942340556424065	-3.30055
PELI2	0.309282517819276	5.8879240293988	2.45009818420615	0.0161383492524732	0.0943291232622628	-3.30202
SNRNP70	0.222135990919805	8.58298240201425	2.44937023771927	0.0161689890395948	0.0944391792261507	-3.30363
TRPC6	-0.324906	3.85419391776832	-2.44906	0.0161818966358505	0.0944455806571246	-3.3043
HIST1H3E	0.193230004987141	5.70133624897261	2.44826180044314	0.0162157437303075	0.0945740969128658	-3.30607
TRAPPC2L	-0.190693	7.35594277729965	-2.44797	0.0162280293738407	0.0945767659425874	-3.30671
IFI27	0.271948063356986	7.82564977960758	2.44751656035837	0.0162472463276386	0.0945774777246622	-3.30771
CLGN	-0.494353	4.41909581222106	-2.44734	0.0162546756851211	0.0945774777246622	-3.30809
CA5B	0.300757398175859	4.97231324139601	2.44712935340912	0.0162636358018272	0.0945774777246622	-3.30856
RBM7	0.214304578860016	5.68228553023898	2.44643739778287	0.0162929612659676	0.0946791557286896	-3.31008
EPB41L4A	0.324589854150399	4.24306027553514	2.44557452192878	0.0163295965579513	0.0947781122605419	-3.31198
CRTAP	0.177140842431036	6.31064318805529	2.4454780586495	0.016333696685221	0.0947781122605419	-3.31219
MXRA7	-0.152841	8.81680844324862	-2.4452	0.0163456622618719	0.0947787639201795	-3.31281
GLRB	-0.451721	5.78815801152351	-2.44338	0.0164228959628128	0.0951575913903267	-3.31679
RNF25	-0.182764	4.31410263658852	-2.44303	0.0164382163241071	0.095177391547835	-3.31758
EVI2A	0.261822449320693	8.15940289287725	2.44252528321172	0.0164596484901965	0.0952325248390822	-3.31868
FCGR2A	0.31662675421506	5.32831693411532	2.44047221466432	0.0165477330963141	0.0956495273809179	-3.32319
ERLIN2	0.215328478010622	6.02822374762306	2.44028825770904	0.0165556460599288	0.0956495273809179	-3.3236
IRF8	0.235923423749519	5.51643958341879	2.43895210503801	0.0166132224676569	0.0959128713728406	-3.32653
YWHAB	-0.220518	9.36554642117803	-2.43837	0.0166383640854642	0.0959224060741363	-3.32781
CTSK	0.145926857317922	5.75714951220382	2.43819847812438	0.0166457758898101	0.0959224060741363	-3.32818
PARD3	0.198139086218097	6.12567970882686	2.43808083062029	0.0166508628853053	0.0959224060741363	-3.32844
PECAM1	0.316456105128437	7.41888901772443	2.43750233757934	0.0166758967011101	0.0959321633433937	-3.32971
FST	-0.451431	4.86751592340908	-2.43734	0.0166828848493336	0.0959321633433937	-3.33006
FOXO4	0.298666306986127	5.2427240668518	2.4370369644754	0.01669605970834	0.0959321633433937	-3.33073
IL1R1	0.311848813631714	5.47405959659379	2.4369334706002	0.0167005466950981	0.0959321633433937	-3.33096
DEK	0.218392401607338	7.16953856587847	2.43545127881443	0.0167649253851906	0.0961598178856783	-3.33421
NFYA	0.226952118681848	5.62662361190749	2.43535454545612	0.0167691346631874	0.0961598178856783	-3.33442
PPARD	0.187462882648093	7.04477973716167	2.43519093087608	0.0167762563720011	0.0961598178856783	-3.33478
FTSJ2	-0.175815	6.0793966342354	-2.43255	0.0168915680380667	0.0967065440004107	-3.34056
SLCO1A2	0.288599282517938	5.90727397993829	2.43227841072807	0.0169034828815148	0.0967065440004107	-3.34116
RANGAP1	-0.254099	6.03265164255845	-2.43205	0.0169134070152468	0.0967065440004107	-3.34165
ARL3	-0.124589	7.96990738803392	-2.43157	0.0169346070801749	0.0967065440004107	-3.34271
DSC3	0.138625377905402	3.63746312642806	2.43092304690803	0.0169629815471927	0.0967065440004107	-3.34412
GPS1	-0.258728	6.29259858280722	-2.43081	0.0169680263895717	0.0967065440004107	-3.34437
ATP2B3	-0.329934	6.0003667611477	-2.43064	0.0169755958738716	0.0967065440004107	-3.34475
DCTD	-0.172467	6.51401189911135	-2.42985	0.0170102622281999	0.0967065440004107	-3.34647
SLC4A5	-0.270666	3.55338665544118	-2.42968	0.017017916923003	0.0967065440004107	-3.34685
SNAP23	0.21786314102116	6.1479258525901	2.42962888441527	0.0170199677625347	0.0967065440004107	-3.34695
SFRP5	-0.324456	4.20730691248402	-2.42915	0.017041045467777	0.0967065440004107	-3.348
RPL12	0.136226665191387	10.0731064310214	2.42886109100376	0.0170538568334082	0.0967065440004107	-3.34863
SLC3A1	-0.299787	4.10610306703696	-2.42877	0.0170579181223921	0.0967065440004107	-3.34883
DNAI2	0.289205853981666	3.77219193922052	2.42869209873708	0.0170613239317263	0.0967065440004107	-3.349
TNFSF8	0.245469316765368	4.32299037431956	2.42864798636712	0.0170632735621328	0.0967065440004107	-3.3491
INHBA	0.297355041912411	4.31861604961281	2.42806071663556	0.0170892479982393	0.0967065440004107	-3.35038
CLEC2B	0.41406712033477	5.68855066083167	2.42762342320132	0.0171086119997817	0.0967065440004107	-3.35134
PJA1	-0.177599	7.7407168933148	-2.42762	0.0171088385860726	0.0967065440004107	-3.35135
NDUFB3	-0.179514	8.29445923523786	-2.42753	0.017112608085972	0.0967065440004107	-3.35153
COX6A2	-0.323484	6.03019175456192	-2.42751	0.0171135267334394	0.0967065440004107	-3.35158
PSG1	0.274287091448087	4.43887492438113	2.42689511532349	0.0171409059694247	0.0967928560250844	-3.35293
ACOT9	-0.206506	6.1012840417157	-2.42581	0.0171891656611148	0.096996872707321	-3.3553
SDHB	-0.245342	6.77410656496832	-2.42411	0.0172647303990657	0.0972980431551026	-3.359
ACP2	-0.189342	6.10001084416546	-2.4237	0.0172830184090473	0.0972980431551026	-3.35989
ADAM23	-0.418259	6.09952869500982	-2.42363	0.0172864089183511	0.0972980431551026	-3.36006
POLR2B	-0.190235	7.49476802348138	-2.42352	0.0172912105206855	0.0972980431551026	-3.36029
GNAS	-0.225321	10.3589156100454	-2.42301	0.0173140553937441	0.0973442882240173	-3.36141
NDRG3	-0.228145	7.59054205357165	-2.42245	0.0173392850953866	0.0973442882240173	-3.36264
HNRNPF	0.233095129117416	5.99648736811616	2.42234987256583	0.0173436774662164	0.0973442882240173	-3.36285
PEX7	-0.292556	5.67948095565805	-2.42225	0.0173481254026044	0.0973442882240173	-3.36307
PAK3	-0.359956	6.5606671478922	-2.42052	0.0174259802989811	0.0977125795726876	-3.36684
LASP1	-0.13329	7.91032573766047	-2.41956	0.0174693941687273	0.0978873691472623	-3.36894
DNASE2B	0.298831724688838	2.87204652252929	2.41788534902508	0.0175449258620591	0.0982229219117035	-3.37258
ZNF85	0.244749618953766	5.49559267514203	2.41745717711432	0.0175643355515227	0.0982229219117035	-3.37351
FUT1	-0.237189	5.29595758366153	-2.41742	0.0175661303568954	0.0982229219117035	-3.3736
TJP1	0.245964506171131	9.01075026252849	2.41602380445872	0.0176294517819708	0.0985081037376928	-3.37663
PELI1	0.240862480357799	5.9672287204294	2.41531645627057	0.0176616648318977	0.098575107747935	-3.37817
SLC23A2	-0.331233	7.08510486758048	-2.41477	0.0176867665224185	0.098575107747935	-3.37937
RAMP1	0.18180555741935	8.06170413825532	2.41456522081962	0.017695933918191	0.098575107747935	-3.37981
ZNF134	0.237994800586246	4.69335763974713	2.41452939409394	0.0176975697030885	0.098575107747935	-3.37988
RPS11	0.0989171318789666	10.8758529369517	2.41440865599728	0.0177030833824456	0.098575107747935	-3.38015
PRRX2	0.224297370912466	3.97187046917499	2.41355278000179	0.0177422120654887	0.0986289878585425	-3.38201
PEPD	0.172280567740354	7.3949848480927	2.41338515013204	0.0177498847294707	0.0986289878585425	-3.38237
YAP1	0.285969413763813	5.45751781247424	2.41334605106886	0.0177516747755443	0.0986289878585425	-3.38246
POLD2	-0.163297	6.06507620135253	-2.41312	0.0177620988639696	0.0986289878585425	-3.38295
IVNS1ABP	0.16955745581274	6.99583512837317	2.41257282611201	0.0177871078476044	0.098699315995451	-3.38414
SOX10	0.218485728132249	7.62847610416081	2.41175693242303	0.0178245644785546	0.0988385697437744	-3.38591
VRK2	0.202023854116262	6.44189628316462	2.41135149377791	0.0178432037497514	0.0988733591011867	-3.38679
LBR	0.243340221553147	7.1887136960032	2.40933212197525	0.0179362992005595	0.0993203936341231	-3.39118
DDX18	0.149614429856597	6.88424302917818	2.40691225568245	0.0180484271759767	0.0998721271274116	-3.39643
MAP4	0.201763295861149	9.16559169323874	2.4038566141782	0.0181909055877151	0.100590927440781	-3.40305
PDK4	0.398167228399076	6.40456880666162	2.40317594267692	0.0182227798817166	0.100697545220598	-3.40453
TMEM2	0.294063704154058	5.74471	2.40275385497742	0.0182425702345541	0.100737287013463	-3.40544
NDUFB8	-0.183652	9.62404502520863	-2.40111	0.0183196521963865	0.101063560605033	-3.40899
CEBPD	0.451120475151605	8.5604413835688	2.40095910903502	0.0183269338265756	0.101063560605033	-3.40933
C5	0.201399641408156	5.06475485960147	2.40063549140878	0.0183421826269145	0.101077940926815	-3.41003
RAB5B	0.148892102709584	7.43432672510694	2.3991333835543	0.0184131095077633	0.10139891434165	-3.41328
PRRX1	0.292036958914815	5.19579386471546	2.39694283752571	0.0185169804263659	0.101900740185287	-3.41801
MMP2	0.155509004365166	4.90242852807297	2.39566197669143	0.0185779571448561	0.10203344450942	-3.42078
UPP1	-0.26658	5.86874713901998	-2.39565	0.0185785783046501	0.10203344450942	-3.42081
LTBP2	0.187056900653033	5.74600921437287	2.39555983075054	0.0185828275863563	0.10203344450942	-3.421
PLGLB1	0.263790140578042	4.72848971932863	2.39524670041434	0.0185977650923973	0.10203344450942	-3.42168
GPD2	0.242360886960626	5.11089919048226	2.39509726039857	0.0186048977106972	0.10203344450942	-3.422
CCT2	-0.16993	8.08962062230871	-2.39437	0.0186398441427993	0.102155033424142	-3.42358
DPF2	0.157172779433459	7.35174655446926	2.39317964253253	0.0186966396922077	0.10233990002661	-3.42614
ZNF593	-0.186717	6.62434042666421	-2.39313	0.0186991738292743	0.10233990002661	-3.42625
GSTA4	-0.180881	7.6792246322162	-2.38979	0.0188598067161831	0.103148436732285	-3.43345
FOXO1	0.261534773543019	6.83046973276158	2.38942516716915	0.0188774250045995	0.103174224427052	-3.43424
BRWD1	-0.361794	5.13259272234943	-2.3886	0.0189174940186302	0.103322597112682	-3.43602
IVD	-0.212951	6.00164245169115	-2.38662	0.0190137410916853	0.103777388238304	-3.44029
ZNF22	0.182230157044591	7.08315733641297	2.38522948806187	0.019081291498768	0.104075038761357	-3.44327
IL10RA	0.218110888787157	6.16965820488841	2.38455635205379	0.0191141803470353	0.104164346999926	-3.44472
GFPT1	-0.20974	5.40329902598859	-2.38436	0.0191237195342536	0.104164346999926	-3.44514
MCOLN1	-0.278683	4.96993888470999	-2.38368	0.0191571235313651	0.104275261917492	-3.44661
NTHL1	-0.226103	5.85500790892165	-2.38257	0.0192115003051735	0.104500106421883	-3.44899
RBL2	0.167160805637769	6.67706012151014	2.38202678228297	0.0192382235210757	0.104574327175066	-3.45016
CAMLG	-0.185037	8.33922065646767	-2.38051	0.0193131805301552	0.104882482059572	-3.45343
NUDT6	-0.285033	4.46915623386708	-2.38034	0.0193211475830101	0.104882482059572	-3.45378
RNASE6	0.338036739682543	5.06995338008538	2.37905968769437	0.0193846322972541	0.105155712244806	-3.45653
BACE1	0.155607262261837	8.86671590181651	2.37796143059929	0.0194390751895407	0.105379556078351	-3.45889
ARL4D	-0.254989	5.03006301583715	-2.37672	0.0195007779431166	0.105642425767724	-3.46155
NLE1	-0.236565	5.23570990311077	-2.37599	0.0195371734607303	0.105767934320921	-3.46312
ENSA	-0.168472	7.4207239345605	-2.37465	0.0196042764830603	0.1060594010545	-3.466
RPL37	0.150240937734877	10.1618710904708	2.3734368521648	0.0196648021008042	0.106314913859385	-3.46859
MTF1	0.288378779101841	6.53662561706702	2.37311662432095	0.0196808657477407	0.106329866566848	-3.46928
CSTF3	-0.163226	6.89942057486948	-2.37272	0.0197005692236478	0.106353754871545	-3.47012
EHF	0.327190035099153	3.06924419908448	2.37249883286134	0.019711889034471	0.106353754871545	-3.4706
GRSF1	-0.152485	7.50256934686107	-2.37156	0.0197589640319176	0.10653585731572	-3.47261
IGBP1	0.130588016525104	7.32154571877725	2.37080694013729	0.0197970721005258	0.10666939926941	-3.47422
C17orf75	-0.27766	4.1994714028783	-2.37042	0.0198166171310417	0.106702808471252	-3.47505
MCHR1	-0.404078	4.50526321486261	-2.36931	0.0198726828010177	0.106932686189056	-3.47743
CDK5R2	-0.369281	5.52628832968399	-2.36812	0.0199329668838163	0.107133236315783	-3.47997
FNTA	0.139126051431274	9.0342224708119	2.36804659948208	0.0199367503299005	0.107133236315783	-3.48013
CHRNA6	-0.374479	5.05723494192755	-2.36767	0.0199557899154465	0.10716352999591	-3.48093
HAVCR1	-0.182324	3.19660189197088	-2.36722	0.0199788801554787	0.107210599153933	-3.4819
CSNK1E	0.219577081517379	7.40568342875702	2.36660067012192	0.0200102652555057	0.107210599153933	-3.48322
NFYB	0.171823655863193	7.37678608855818	2.3663313578979	0.0200239843382917	0.107210599153933	-3.4838
GZMK	0.30294522135307	3.94884083460002	2.36624842793056	0.0200282105681748	0.107210599153933	-3.48397
ALDH9A1	0.161230637972513	7.78157987568813	2.36618202376891	0.0200315951895918	0.107210599153933	-3.48411
CYP20A1	0.294338677810214	3.4757050383299	2.36580947578258	0.0200505933748334	0.107240498077035	-3.48491
DUSP10	0.190489968952821	5.40448043587079	2.36482844489565	0.0201006977656501	0.107436617201964	-3.48701
PTGER4	0.388145421649455	4.38417893669127	2.36404509587253	0.0201407855944996	0.107578972353787	-3.48868
ITGB5	0.149839343837042	7.08093583150008	2.36348723426233	0.0201693773211844	0.107659773738445	-3.48987
TIMM22	-0.240413	5.92526041832228	-2.36304	0.0201920987330593	0.107709153748861	-3.49081
FOSL2	0.307506567778362	4.81785753823047	2.36262907981379	0.0202134300228083	0.107740825865321	-3.4917
GZMM	0.324440975309052	3.96124797535697	2.36240426236871	0.0202249849454536	0.107740825865321	-3.49218
TBX21	0.233268382650524	4.75433313712964	2.36172815868214	0.020259769880027	0.107854274274765	-3.49362
THBS3	0.247090790691681	5.12491925655362	2.36135315817915	0.0202790861792573	0.107885278169888	-3.49442
PARP2	-0.153004	7.01334184349846	-2.36046	0.0203249480461724	0.108057370064624	-3.49632
ABCD4	0.191237240957913	6.23605262021561	2.35951200124677	0.0203741613174938	0.108247039132678	-3.49835
RDX	0.305229653405948	7.01488816245706	2.35829215358467	0.0204373701669289	0.108364535714634	-3.50095
BLVRB	-0.203339	6.9009105725682	-2.3582	0.0204422454239824	0.108364535714634	-3.50115
NPR1	0.28496235211213	4.57513825413463	2.3580037823951	0.0204523380704935	0.108364535714634	-3.50156
GCAT	-0.182006	6.64153528896147	-2.35799	0.0204532960901887	0.108364535714634	-3.5016
SLC13A1	0.304950674127194	2.44326343386265	2.35777849949354	0.0204640381352048	0.108364535714634	-3.50204
SLC22A3	0.349050159417171	3.74309735346727	2.35479130305206	0.0206197398104118	0.109116770035773	-3.5084
NDRG2	0.219143275585591	9.78760528495414	2.35217152934423	0.0207571531757971	0.10977129417571	-3.51397
CALML3	-0.254391	4.8432774707537	-2.35046	0.0208471849898473	0.110174548036232	-3.5176
PLAU	0.233082183188295	5.08060662035006	2.34902544972884	0.0209232439441958	0.110451727317449	-3.52066
SNRPD2	-0.107559	9.00903001128387	-2.34895	0.0209272594904871	0.110451727317449	-3.52082
PIK3CB	-0.195609	6.24383209169353	-2.34843	0.0209550588089318	0.110525494878772	-3.52193
TXNIP	0.299126353995876	9.22950270014324	2.34586287086983	0.0210913907334225	0.111096773333459	-3.52737
ANAPC5	0.130797212884687	8.71581510205891	2.34569400925823	0.0211004022493197	0.111096773333459	-3.52772
CLCA4	0.339043910189463	5.65511305764989	2.34555903825147	0.0211076076004167	0.111096773333459	-3.52801
H2AFX	0.202078330702487	7.5072656696124	2.3453467217199	0.0211189464065604	0.111096773333459	-3.52846
RTN4	-0.211246	10.2600891149759	-2.34477	0.0211495889335257	0.111184821244229	-3.52967
CRYZL1	-0.18067	6.58317046536622	-2.34342	0.0212220248752725	0.111492319909776	-3.53254
ABCA3	-0.168426	7.20271500272167	-2.34131	0.0213354277552675	0.112014497919317	-3.53701
NFAT5	0.192812010388494	6.7235738561587	2.34059103984827	0.0213743413650951	0.112145166374869	-3.53853
PHTF1	-0.235337	5.39270401136692	-2.33991	0.0214112520369621	0.112265161500032	-3.53998
WT1	0.201982029446274	3.04967541294853	2.33826593478414	0.0215001985298662	0.112657658876022	-3.54345
ITGAX	0.306676972531028	5.16532351620747	2.33676016261872	0.0215820548157887	0.113012514935852	-3.54663
HSPA4L	-0.403081	5.45811139745262	-2.33625	0.0216097117777312	0.113083282313311	-3.54771
ETAA1	0.2205500717881	4.52358824853335	2.33480518942707	0.0216887416162683	0.113422614757149	-3.55076
RAPGEF5	0.274801040265599	8.3279297758472	2.33419877097893	0.0217219297255483	0.113470287584081	-3.55204
FZD5	0.283675179301626	4.57216230469591	2.33386088345589	0.0217404411320114	0.113470287584081	-3.55276
ZNF142	-0.148138	6.27002634171969	-2.33368	0.0217504271307889	0.113470287584081	-3.55314
F2RL1	0.250269607654997	4.01843558185748	2.3336022281834	0.021754621168884	0.113470287584081	-3.5533
CDKN1B	0.176190839140369	7.96493695688429	2.33198074463571	0.0218437008510663	0.1138606466787	-3.55673
FGF23	0.23963039776492	3.2991716997712	2.3315166567215	0.0218692558063958	0.11391958920387	-3.5577
RXFP3	0.190720936605296	2.89051534373956	2.33050622272785	0.0219249866942089	0.114135542712822	-3.55983
GOLGA1	0.129622910713624	6.44110617288427	2.33007209400903	0.0219489697694628	0.114186052229424	-3.56075
DCTN1	-0.344164	7.31682339282305	-2.32852	0.0220351426603478	0.114559818408414	-3.56403
LSP1	0.323646622385877	4.41346262333229	2.32753214492479	0.0220897524075482	0.1147691099745	-3.5661
GPR173	-0.284804	4.20116862580747	-2.32573	0.0221901029204441	0.115212000278046	-3.56989
RBM39	0.124657309407766	7.90938948440762	2.32544562789168	0.0222059989527793	0.115212000278046	-3.57049
DPYS	-0.412683	4.03618629574359	-2.32523	0.0222182221646757	0.115212000278046	-3.57095
MAPK1	-0.160906	7.07469820049421	-2.32465	0.0222504465379745	0.115304323083373	-3.57217
HIRIP3	0.20250818847673	5.99785901344602	2.32414519184694	0.0222787235420453	0.115376083835618	-3.57323
EMCN	0.395345649185892	5.21115543638478	2.3237578159335	0.0223004274943561	0.115413733491826	-3.57404
AGER	0.313838732353291	4.49627736413073	2.32133301494152	0.0224367094925212	0.116043938617205	-3.57914
TSNAX	-0.206568	6.26683902482034	-2.32083	0.0224647993284101	0.116114114692933	-3.58019
ZNF544	-0.168277	6.33801152445074	-2.3205	0.0224834671333777	0.116135531781969	-3.58088
HLA-DRA	0.323547304336508	7.49907723331846	2.31999491451165	0.0225122298014999	0.116176031097482	-3.58195
TAF9B	0.234342942436642	5.84866640376045	2.31985098692121	0.0225203662082412	0.116176031097482	-3.58225
MRTO4	-0.281312	5.72685101742826	-2.31954	0.0225381743748077	0.116192935074766	-3.58291
CFD	0.308136727472978	4.71370767209606	2.31818826353414	0.0226145505118611	0.116446847635213	-3.58574
FOXF2	0.229698591882295	5.83782313899702	2.31815298569565	0.0226165525734725	0.116446847635213	-3.58582
DEGS1	-0.201661	7.11020721402792	-2.3177	0.022642263499061	0.116504207811127	-3.58677
CSNK1D	-0.121851	7.6028154413326	-2.31689	0.0226884532915047	0.116629363267195	-3.58847
NDUFB6	-0.175302	8.16980283521264	-2.31676	0.022695759034987	0.116629363267195	-3.58874
ARHGAP8	-0.283919	2.96442530102952	-2.31509	0.0227910420218768	0.117012467918283	-3.59224
ZFX	0.28653534466494	4.73959753651928	2.31446321068564	0.0228268180965498	0.117012467918283	-3.59355
HOOK2	-0.235225	5.45447749533081	-2.31416	0.0228442296723455	0.117012467918283	-3.59419
RRM2	0.21364251509253	4.28333424682453	2.31397754815066	0.0228546221825365	0.117012467918283	-3.59457
USP14	-0.150131	7.60577494577175	-2.31393	0.0228571714636275	0.117012467918283	-3.59466
BPTF	0.174317729426274	7.24283680607205	2.31391660252886	0.0228581134177536	0.117012467918283	-3.5947
RAB11A	-0.164735	8.1969182099699	-2.31314	0.0229026231591826	0.117137161056736	-3.59632
POSTN	0.199609357475113	3.43429483382139	2.31298094977074	0.022911770872028	0.117137161056736	-3.59666
GPR182	0.169897065396383	4.5869777900268	2.31216525585334	0.0229586396446124	0.117256616917159	-3.59837
GMPPA	-0.14624	5.28669955531008	-2.31206	0.0229644649940308	0.117256616917159	-3.59858
STEAP1	0.184863303920515	4.45950062085409	2.30979701619389	0.0230951955819746	0.117848872924996	-3.60332
LUZP4	0.260999054279274	4.1835929815264	2.30950953511573	0.0231118208161767	0.117858494417187	-3.60392
PRC1	-0.262314	4.79966674140745	-2.30826	0.0231842135125271	0.118049162090215	-3.60654
RAF1	0.0969690201573394	7.15259945956742	2.30821097070273	0.0231870493588274	0.118049162090215	-3.60664
ERBB4	-0.177883	7.44979855499297	-2.3081	0.0231935009559439	0.118049162090215	-3.60687
ZNF35	0.13528848232363	5.05646667227242	2.30781875675099	0.0232098135681507	0.118057041533672	-3.60746
VWF	0.315283600885525	8.4713187134543	2.30730063111596	0.0232399159521602	0.118135008234885	-3.60854
BTK	0.273864533190873	4.78188314020078	2.30681940381539	0.0232679054371478	0.118202142233439	-3.60955
COL15A1	0.259311874041841	3.82639400974861	2.30642685610889	0.0232907590930071	0.11824311727472	-3.61037
GZMA	0.289015596324279	4.31228066264799	2.30521842014555	0.0233612371246189	0.118525667543434	-3.61289
FLOT1	-0.203439	7.69973176022161	-2.30428	0.0234160091768832	0.118728224082662	-3.61485
ADCY10	0.209214566583978	3.36529370094224	2.30347062362229	0.0234635043265727	0.118765969680286	-3.61654
TCP10	0.218771992769383	3.5422191695629	2.30309467699364	0.0234855532659755	0.118765969680286	-3.61732
CD84	0.230709610625694	5.21845922379606	2.30302549595298	0.0234896126630279	0.118765969680286	-3.61747
ZKSCAN5	-0.25606	5.00427619704768	-2.30289	0.023497844437658	0.118765969680286	-3.61776
IFITM1	0.296756826429112	8.95554006445652	2.30277837331891	0.0235041183490681	0.118765969680286	-3.61798
GSR	-0.299502	4.66835758950471	-2.30252	0.0235194619864959	0.118765969680286	-3.61853
RTN3	-0.23217	9.64316915916945	-2.30238	0.0235274257095513	0.118765969680286	-3.61881
SNRPN	-0.18178	9.5141307492929	-2.30127	0.0235930165078138	0.119021930597148	-3.62113
LIN7A	-0.263553	4.77154578573843	-2.29992	0.0236723328149267	0.119326935078191	-3.62394
H1F0	0.180447757370128	6.91678123343247	2.29962131810633	0.0236901284115214	0.119326935078191	-3.62456
COPS5	-0.208002	7.76304252265919	-2.29948	0.023698245735889	0.119326935078191	-3.62485
SLC1A6	-0.360324	4.01170720536994	-2.29871	0.0237442457002901	0.119483315682517	-3.62647
KCNJ3	0.268261347630115	4.55022228309135	2.29771976536526	0.0238027908373313	0.119634026951826	-3.62852
HR	-0.282138	5.62093798373407	-2.29758	0.0238110488180709	0.119634026951826	-3.62881
GNPDA1	-0.271627	5.84443558532199	-2.29745	0.0238190809038652	0.119634026951826	-3.6291
PDGFRA	0.262127521015409	6.89935617687266	2.29611804249665	0.0238980551941386	0.119663792095181	-3.63186
MED13	0.258631325791499	7.07757094247696	2.29606382986383	0.0239012854245614	0.119663792095181	-3.63197
GRK4	-0.210996	5.30075440939293	-2.2959	0.0239108833924138	0.119663792095181	-3.63231
MED20	0.235149478134775	4.95606656743826	2.29575096347516	0.0239199349178426	0.119663792095181	-3.63262
PRLR	0.30952049518377	3.4481058096895	2.29569784592076	0.0239231024481054	0.119663792095181	-3.63273
PCK1	0.441709479551902	3.68043381228949	2.29556946939809	0.023930759381721	0.119663792095181	-3.633
RPL3L	-0.226719	3.81238247211603	-2.29542	0.0239396246419997	0.119663792095181	-3.63331
ADAMTS13	0.209205042293897	5.40327877181752	2.29533531742632	0.0239447307844284	0.119663792095181	-3.63349
EHD2	0.267263711461839	5.82420900992441	2.29497234453202	0.0239664028933484	0.119669283541216	-3.63424
IGJ	0.345614171550247	2.72182843133041	2.29472401013456	0.0239812402100599	0.119669283541216	-3.63476
NPTX1	0.353382238616814	4.73001235306002	2.29456528162703	0.0239907280535979	0.119669283541216	-3.63509
MPP1	-0.246391	7.16556779251258	-2.29367	0.0240445324407618	0.11986289363861	-3.63696
HP1BP3	0.188214087718423	6.64655002585996	2.29329653567593	0.024066685069109	0.119898575584172	-3.63773
COX5A	-0.201838	8.73515374875519	-2.29277	0.0240982165214773	0.119974667410667	-3.63882
TBCC	-0.215771	6.13943258658937	-2.29254	0.0241119672997677	0.119974667410667	-3.63929
TRA2A	0.260509519838756	6.26999739229436	2.29211145731945	0.0241378243805918	0.120028634171152	-3.64019
HEBP2	-0.187944	7.35874930556339	-2.29066	0.0242254968714713	0.120389728392967	-3.64321
CLEC1B	0.254116069057203	3.41919746999213	2.29008549944312	0.0242598701099358	0.120485665465247	-3.64439
ZNF26	0.100812345141295	6.10455338616042	2.28936403429941	0.0243034629424853	0.120557128226642	-3.64589
CRLF1	0.326100444728747	4.43458671335993	2.28934831445611	0.0243044135444406	0.120557128226642	-3.64592
SLC22A4	-0.279174	4.85483062508642	-2.28872	0.0243426545894025	0.120594280034729	-3.64724
TCL1B	0.314129699781015	4.48830991926942	2.28855216311225	0.0243526008276701	0.120594280034729	-3.64758
CBX4	0.262139572162366	5.47451993261208	2.28846525036201	0.0243578663363568	0.120594280034729	-3.64776
GTF2H1	-0.126394	6.31848502619557	-2.28818	0.0243753756821459	0.120594280034729	-3.64836
SCO2	-0.29874	5.80241444948061	-2.2878	0.0243980652687076	0.120594280034729	-3.64913
CYP2B6	-0.239396	4.99041041126231	-2.28771	0.0244037037308916	0.120594280034729	-3.64932
LSS	0.160658918325595	8.58076195312641	2.28748247972071	0.0244174761601084	0.120594280034729	-3.6498
RPL4	0.138411756228093	9.99656319934581	2.2860210492378	0.024506356560324	0.12095853521997	-3.65282
ZNF189	0.183070118534855	6.91072886118503	2.28564	0.0245294996399957	0.120998074720176	-3.65361
TPD52	-0.180267	8.03962187779034	-2.28496	0.0245707893218029	0.12110965269245	-3.65501
TRAM2	0.185696273814153	5.1232038878207	2.28477419565444	0.0245824119959787	0.12110965269245	-3.65541
DMTF1	0.15841626919917	7.15551	2.2841249972318	0.024622093926478	0.121230457534556	-3.65675
CAT	0.182799614868763	7.59067283847425	2.28374783397406	0.0246451737281416	0.121255358513197	-3.65753
STX16	0.132394071524557	8.12752479684327	2.28354684975645	0.0246574803579862	0.121255358513197	-3.65795
NME1	-0.220302	8.35075647829449	-2.28319	0.0246793296889112	0.12128821155042	-3.65869
SLCO3A1	0.187821653584772	6.5023752558545	2.2823382524032	0.024731599100108	0.12141129792241	-3.66045
LTBP1	0.202773248206405	5.96329731918543	2.28228705920685	0.0247347429109062	0.12141129792241	-3.66056
DCTN6	-0.137224	7.9916742726563	-2.2798	0.0248876510633849	0.1220670305093	-3.66569
SP4	0.198017951436069	4.60408598352047	2.27962244230722	0.0248988652777225	0.1220670305093	-3.66607
NCF1	0.254394905935971	4.17213334273748	2.27883246777555	0.0249477061526223	0.122231530880128	-3.6677
POLR2K	-0.181149	7.02661262298313	-2.27759	0.0250244622820827	0.122532517089733	-3.67026
TTF1	0.179164400415907	6.32082988341984	2.27552512853494	0.025153101640703	0.123062209004432	-3.67453
CHRNE	0.217288700266586	4.84031710482449	2.27523706568847	0.0251710614059302	0.123062209004432	-3.67513
FUS	0.176626112467192	7.35896635255246	2.27511282075604	0.0251788111469798	0.123062209004432	-3.67538
RAD51AP1	-0.333978	3.33419723453557	-2.27361	0.02527276073578	0.123386987956758	-3.67849
DNAJB2	0.218050571711487	8.6672985025751	2.27355554576431	0.0252761238460692	0.123386987956758	-3.6786
KRTAP5-8	0.264996858333388	5.74896535728372	2.27250289893878	0.0253420899815795	0.123575124925391	-3.68077
PEMT	-0.253352	5.60763011231376	-2.27245	0.0253455733964033	0.123575124925391	-3.68088
PDYN	-0.228338	3.32672169063039	-2.27146	0.0254074882761503	0.123746610883156	-3.68291
LDOC1	-0.172331	7.15714101683471	-2.27115	0.0254271112701644	0.123746610883156	-3.68356
XRCC3	0.27132872442173	4.09608594077488	2.27092974952784	0.0254409565665977	0.123746610883156	-3.68401
HS3ST3A1	0.223069001172944	2.3956881872034	2.27090285293739	0.0254426498614194	0.123746610883156	-3.68407
NAP1L3	-0.313269	8.0105094729393	-2.2705	0.025468144472258	0.123757777097317	-3.6849
ITPR3	0.339605049919809	5.31666475281548	2.27026309735164	0.0254829553660689	0.123757777097317	-3.68538
PLCB4	-0.294854	6.06474052572322	-2.27013	0.0254913780489347	0.123757777097317	-3.68566
LIPA	0.200672733929823	8.56692454377303	2.26897378268596	0.0255643545900027	0.124036759284989	-3.68804
FAF1	-0.246445	6.73473420922885	-2.26871	0.0255813380530524	0.124043892706008	-3.68859
COPS7A	-0.194339	7.14784751765778	-2.26796	0.0256284464366968	0.124179268518102	-3.69012
TBCE	-0.165008	7.16427012356444	-2.26777	0.0256403166987728	0.124179268518102	-3.69051
MCM5	0.251358701174173	5.24633479843162	2.26668601096115	0.0257093527836433	0.124419965346485	-3.69275
G0S2	0.235818898343584	5.89791326444232	2.26650059619757	0.0257211359076712	0.124419965346485	-3.69313
ETFDH	-0.158673	6.0961513271112	-2.26625	0.025737009832877	0.124421481634634	-3.69364
SYPL1	0.223994580626086	7.63573241166355	2.26496488074963	0.0258189133267349	0.124742012664998	-3.69628
ATM	0.247224549205533	5.74091933912831	2.26443331074324	0.0258528338470103	0.124788588903102	-3.69738
PILRA	0.234543378223813	5.00894949547715	2.26432474644575	0.0258597663597349	0.124788588903102	-3.6976
ZNHIT2	-0.215608	4.58378360361791	-2.26384	0.0258909635841677	0.124842539254185	-3.6986
TMEM59L	-0.374767	5.53285169387865	-2.26347	0.0259142609987214	0.124842539254185	-3.69935
MKRN3	0.227160944991051	4.3784485182006	2.26334701634377	0.0259222741973251	0.124842539254185	-3.69961
TBP	-0.163962	5.9586963593741	-2.26317	0.0259333989121061	0.124842539254185	-3.69997
NAIP	0.345781571826202	5.17550592645806	2.26291	0.025950542978896	0.124849904728792	-3.70052
CXCL6	0.246022466989223	3.14298690280773	2.26219730241146	0.0259959470131508	0.12499314029895	-3.70197
PKNOX1	0.260814651335962	5.42516157560726	2.26128532692502	0.0260545164698347	0.12519946736346	-3.70384
ACTL6A	0.154920946370143	5.54674261327593	2.26013636717058	0.0261284706486908	0.125479430214373	-3.7062
LEPR	0.375273246186167	5.09213909012128	2.25935322544689	0.0261789841029555	0.125646552753441	-3.70781
NDUFB1	-0.1503	9.17049883362158	-2.25652	0.0263621492429081	0.126449757256324	-3.7136
ADCY3	-0.168388	6.9307359580536	-2.25623	0.0263809807896443	0.126464222058751	-3.7142
AP1B1	-0.221675	5.99312250684706	-2.25564	0.0264198451567626	0.126540003447221	-3.71542
HAO2	0.155037292244377	4.33418213692493	2.25539345966462	0.0264357083037622	0.126540003447221	-3.71592
TULP3	0.25140710354806	5.89317946490109	2.2552620563618	0.0264442653527146	0.126540003447221	-3.71619
HOMER2	-0.211417	4.66461645528017	-2.25421	0.0265126107128	0.126791169413606	-3.71834
FOXC1	0.278599976855624	6.88712223567893	2.2539692952458	0.0265285803155895	0.126791708430038	-3.71884
NFE2L2	0.248025438083632	7.94519940099655	2.25340879814958	0.0265652096736764	0.126868066774692	-3.71998
GBA	-0.174484	6.13329240345485	-2.253	0.0265917739151773	0.126868066774692	-3.72082
AZGP1	0.288793383040418	6.25817660324661	2.25299690123333	0.0265921560673316	0.126868066774692	-3.72083
IRF4	0.197323765296153	4.19548156608521	2.25204368102017	0.0266546079695175	0.127090188028779	-3.72278
WASL	-0.353985	4.7896463106652	-2.25091	0.0267293041311986	0.127316498218485	-3.7251
DUSP5	0.363713415856536	4.87772589536259	2.2508359863778	0.0267339170221156	0.127316498218485	-3.72525
TMED2	-0.18342	7.71152548794301	-2.2504	0.0267622831931473	0.127360498929847	-3.72613
GATA2	0.185411677068902	5.58339838931084	2.24997638809891	0.0267904927256663	0.127360498929847	-3.727
MLF1	-0.169226	6.42774966531312	-2.24997	0.0267909403701855	0.127360498929847	-3.72702
TPMT	-0.216778	5.86497537743237	-2.24889	0.0268620723156048	0.127607729329584	-3.72922
BCAT1	-0.368361	6.2977668678104	-2.24861	0.0268804116628977	0.127607729329584	-3.72979
SPATA1	0.273511635246259	3.17864578096807	2.24845589570907	0.0268908234017446	0.127607729329584	-3.73011
GLB1	-0.156131	6.8801794330857	-2.24809	0.026914730097165	0.127645422216448	-3.73085
CTSH	0.195246579961781	7.69072208882595	2.24734769351046	0.0269641563622759	0.127804027429021	-3.73237
RPS25	0.289393265932198	9.86579086145988	2.24559698689436	0.0270803631680274	0.128268262834666	-3.73594
IRS2	-0.181684	8.39228396174773	-2.24539	0.0270941840830103	0.128268262834666	-3.73637
TRADD	0.16450071017071	6.50638616681493	2.24496978983487	0.0271221014148109	0.128291167864305	-3.73722
NRCAM	-0.160188	8.1980942566958	-2.24483	0.0271311111628989	0.128291167864305	-3.7375
APOD	0.282212068726295	9.08643511648183	2.24386121741198	0.0271960118617312	0.128522051327661	-3.73948
HYAL2	0.213747553604239	6.51330858765449	2.2432484486346	0.0272369419626568	0.128639449458596	-3.74073
NFKBIA	0.307362720167605	8.47728647498018	2.24182024325118	0.0273325491361378	0.129014795095961	-3.74364
PLAG1	0.318851851324448	4.39439449461132	2.24012080607353	0.0274466963767895	0.129477158837055	-3.7471
BRE	-0.206316	6.2335937470018	-2.23782	0.0276015833047807	0.130131049590228	-3.75177
CCL17	0.276861400424616	3.58809454682312	2.23691310045904	0.0276632895789733	0.130345116955492	-3.75363
RBX1	-0.138007	8.06625648925982	-2.2365	0.0276911609172408	0.130399601115581	-3.75446
MADD	-0.160385	7.48929026447412	-2.23527	0.02777501725795	0.130717503234002	-3.75697
HDAC7	0.2594974088046	6.27523939671394	2.2347711283953	0.0278087541231986	0.130799292922997	-3.75798
N6AMT1	-0.337182	4.15283971293307	-2.2344	0.0278341093149857	0.130841586174383	-3.75874
JPH3	-0.336138	5.20094708782412	-2.23392	0.027866962888507	0.1308679886581	-3.75971
ZNF253	0.142638469087099	5.54781	2.23383615593113	0.0278724593152506	0.1308679886581	-3.75988
AATK	0.189843112915637	8.94329829942386	2.23149190356664	0.028032749459404	0.131543347815372	-3.76463
RPL36AL	0.290404906368467	8.82122760060726	2.23093337570271	0.0280710581273975	0.131645853833824	-3.76577
RNF113A	-0.171991	6.67391591654383	-2.22921	0.0281892914334036	0.132064227037189	-3.76925
EIF3A	0.157883221600193	8.04698563218152	2.22915556542574	0.0281933010946075	0.132064227037189	-3.76937
BLNK	0.254319998369053	5.09071510703637	2.22868961596844	0.0282254169605776	0.132076528551788	-3.77032
SEPT7	0.15901483311252	9.94844700336758	2.22845927071938	0.0282413054829345	0.132076528551788	-3.77078
TACC2	-0.181423	6.49498155866957	-2.22819	0.0282595671396193	0.132076528551788	-3.77132
EIF3C	-0.166297	9.72925487948945	-2.22816	0.0282619985432853	0.132076528551788	-3.77139
TXNL1	-0.151577	8.7841316363163	-2.22637	0.0283859463175211	0.132578286655899	-3.77502
NUCKS1	0.20014676490837	8.86359351641297	2.22604862575458	0.0284080548669002	0.132604090318584	-3.77566
COX6B1	-0.124313	9.18895426630511	-2.22524	0.0284639674602957	0.132787563484553	-3.77729
GSC2	0.289062360698316	2.77814690494626	2.22405327492752	0.0285467287268438	0.133055903779226	-3.7797
PPP1R2	-0.258836	6.24701862250474	-2.22394	0.0285547687450166	0.133055903779226	-3.77993
FDPS	-0.188867	7.52724446358021	-2.22295	0.0286238593407566	0.133300162660856	-3.78194
TNFRSF10C	0.256979411605092	4.42548762685055	2.22241337434082	0.0286611424814899	0.133396097370194	-3.78302
TAS2R4	0.271521120759896	3.87698821488893	2.2215702565624	0.028720121746628	0.133592840887747	-3.78472
APEX1	-0.158747	7.64021296633952	-2.22064	0.028785299903856	0.133818173273973	-3.7866
ZNF14	0.236507626160763	5.43108915298529	2.21985964971425	0.0288401114966061	0.13399507932996	-3.78817
C16orf80	-0.172268	7.36438344402205	-2.21908	0.0288952610658357	0.134108368888701	-3.78976
CHRNB1	0.222244155370343	4.7492296509515	2.21903604704781	0.0288980389688883	0.134108368888701	-3.78984
RPL32	0.0903016721763326	10.9216312190929	2.21876342351278	0.0289172361462019	0.134119617299902	-3.79039
RPL23A	0.111144652809834	11.6686437195576	2.2182320080994	0.0289546885898306	0.134130678762289	-3.79146
CFL1	-0.165921	10.2190640983076	-2.21808	0.0289651249181267	0.134130678762289	-3.79176
STAM	-0.238413	6.38575141409055	-2.21795	0.0289745941920629	0.134130678762289	-3.79203
LEFTY1	0.168397071264962	4.61319231117079	2.21756758517273	0.0290015746502775	0.134130678762289	-3.7928
UBFD1	-0.222823	6.46251385843916	-2.21754	0.0290034946948471	0.134130678762289	-3.79285
PRDX6	0.135550630638068	8.97390529636517	2.21718408433857	0.0290286672082802	0.134169493062086	-3.79357
DFFB	0.247888585252753	4.71219167047493	2.21674984168882	0.0290593711582967	0.13423381385427	-3.79445
CCNG2	0.215697	6.49073714409919	2.21598981084688	0.0291131789365094	0.134361107513609	-3.79598
CNTN2	0.243320001242651	8.15745503811604	2.21588599988138	0.029120535182727	0.134361107513609	-3.79619
NDUFA10	-0.161175	7.96159444279612	-2.21298	0.02932733471779	0.13523723668019	-3.80205
CLDN1	-0.328674	4.16786858407873	-2.2126	0.029354505388389	0.135284510135769	-3.80282
IFNAR2	0.17141370102832	5.42399007147729	2.21076997429713	0.02948508618563	0.135808035219066	-3.80649
PLSCR4	0.246293703732016	7.26542506165886	2.20871886017049	0.0296323581253825	0.136407792498882	-3.81062
UBE2Q1	-0.195406	7.29534251499777	-2.20845	0.0296518436582207	0.136418953907441	-3.81116
	0.166315978306066	12.5856144201069	2.20801976652852	0.0296827003749355	0.136482387692918	-3.81202
F3	-0.347444	6.1807178164231	-2.20729	0.0297349732341051	0.136600449447634	-3.81348
KCNN3	-0.279521	5.19251144916438	-2.20712	0.0297479271822322	0.136600449447634	-3.81384
SLC17A6	-0.415216	5.90727643689115	-2.20695	0.0297596276810629	0.136600449447634	-3.81416
DTWD1	0.254914628282886	4.36883140408953	2.20635238846387	0.0298030712534828	0.136721375641336	-3.81537
WSB2	-0.146735	9.13530141060522	-2.20575	0.0298468130518237	0.136843530483017	-3.81658
MAG	0.262805485062056	7.90537881841854	2.20505863189432	0.0298967633410188	0.136993994082972	-3.81797
RBM6	0.157687336385553	7.26201074556564	2.20183066467239	0.0301316508333053	0.137961163539779	-3.82444
GCNT3	0.245920115975406	3.5865895201644	2.20168428748451	0.0301423402581283	0.137961163539779	-3.82473
FHIT	-0.223866	6.84738216501536	-2.20087	0.030201619118657	0.138074820093195	-3.82636
CASP3	0.164214513272003	6.08954134225688	2.20087214521112	0.0302017083970733	0.138074820093195	-3.82636
C14orf1	-0.131346	6.43876104086491	-2.20001	0.0302646904089474	0.138283694005682	-3.82808
HK2	0.254377255017539	6.11968898507319	2.19939694653392	0.0303098075707244	0.138410748906632	-3.82932
PCGF3	0.141726386378092	6.35475743617479	2.1991496483787	0.0303279620299212	0.138414602963042	-3.82981
BRD7P3	0.174743193097048	4.15890317929048	2.19825754256474	0.0303935315116293	0.138634727876206	-3.8316
LOC643733	0.291967792562769	3.3064302673108	2.19757010937401	0.0304441420007689	0.138668401793147	-3.83297
CARHSP1	0.25713707212901	6.12034244599654	2.19745977227669	0.0304522721306321	0.138668401793147	-3.83319
GSTK1	-0.158927	6.50125749996076	-2.19745	0.0304529406639278	0.138668401793147	-3.83321
COL9A1	0.259667585484422	4.53768417348106	2.19670716709044	0.0305077780009527	0.138771355997243	-3.8347
DAP3	-0.27507	7.47632293690838	-2.19667	0.0305102606106994	0.138771355997243	-3.83477
CORO2A	-0.391231	5.13370382026146	-2.19626	0.0305411386797534	0.138832828245201	-3.8356
RXRG	0.170382007079401	4.18423348227777	2.19556105431577	0.0305924753111082	0.138973264221096	-3.83699
GABRA4	-0.377142	5.18073935624362	-2.19537	0.0306067931832603	0.138973264221096	-3.83738
PLP2	0.275645360535369	4.78892517440498	2.1948710588298	0.0306435646095368	0.139061261417625	-3.83837
CSF1R	0.227788406716654	7.89473077260669	2.19380714756126	0.0307224856224468	0.139340326169645	-3.8405
CKMT2	0.158104248504467	6.39270690456487	2.19300403181362	0.0307821782047419	0.139531914356642	-3.8421
IGF2BP2	0.201614941705502	5.21218183281623	2.19238645091201	0.0308281494704177	0.13960152479624	-3.84333
LHX3	0.161483193228991	4.61232250488661	2.19232868050042	0.0308324528251826	0.13960152479624	-3.84345
NRG1	-0.281119	4.88630366869578	-2.19168	0.030881087526445	0.139691087483187	-3.84475
PPT1	-0.114269	8.8074115528165	-2.19159	0.0308871739207448	0.139691087483187	-3.84491
FECH	-0.11757	6.39527672185201	-2.19043	0.0309745259785542	0.140006958578021	-3.84725
SNW1	0.105531907633888	7.76623324289908	2.18967172193902	0.0310309384361446	0.140182702675374	-3.84875
ZNF175	0.19601596687674	5.43894591014178	2.18925324591969	0.0310623016587546	0.140245151927387	-3.84958
ESRRA	0.138780859391544	7.02929704716564	2.18875729906979	0.0310995068217102	0.140333891956205	-3.85057
PRMT5	-0.297586	6.06396806086535	-2.18834	0.031130758363933	0.140395681826288	-3.8514
UROD	-0.134097	8.04489590063021	-2.18758	0.0311879115868203	0.140478834735094	-3.85292
ARHGDIA	-0.170108	6.15554169435119	-2.18748	0.0311952025559049	0.140478834735094	-3.85311
TRIP10	0.188328021560959	5.86749097190592	2.1873950286492	0.031201902262322	0.140478834735094	-3.85329
MAGED2	-0.233367	7.24481297375912	-2.18696	0.0312349542163026	0.140548505297443	-3.85416
CDC27	-0.181717	6.33212312678336	-2.18575	0.0313257556957653	0.140877807954634	-3.85656
ABCC1	-0.150609	5.33915942561911	-2.1854	0.0313520286417483	0.140916706587644	-3.85725
CD2	0.290277377867804	4.46777513052412	2.18358296623721	0.0314900006374044	0.141444659759964	-3.86088
SLC35F2	0.156717814522844	5.20794925414633	2.18338704628981	0.0315048698139689	0.141444659759964	-3.86127
MSRB2	-0.105953	8.71155410396861	-2.18201	0.0316097852665524	0.141836051061365	-3.86401
HLCS	0.123001284328574	6.18266907585225	2.18152447440163	0.0316465339749288	0.141872715837021	-3.86497
WAS	0.174974812748713	6.78616156191245	2.18121878478494	0.0316698371715888	0.141872715837021	-3.86558
SDHC	-0.177238	7.0173202091314	-2.1812	0.0316711853137921	0.141872715837021	-3.86561
ADRA2A	-0.226064	4.90954697310367	-2.18013	0.0317530806388577	0.142159928772848	-3.86774
SLC13A3	0.204045001887215	6.77131869833079	2.17918104895061	0.0318255593095448	0.142404685080649	-3.86963
CORO1C	0.166061665752418	7.10211128012931	2.17872404004211	0.0318605749961395	0.142481631806002	-3.87053
PPP1R15A	-0.151436	6.07145206482754	-2.17836	0.0318887182407576	0.142527775882112	-3.87126
NMT2	-0.209288	5.35397230573362	-2.17753	0.0319521218992155	0.142643664423395	-3.8729
BCL2A1	0.385758513983171	4.92040524496085	2.17738441703998	0.031963409355912	0.142643664423395	-3.87319
ZW10	-0.196366	6.1296106879099	-2.17687	0.0320027323424137	0.142643664423395	-3.87421
TNS1	0.166796463987609	7.97576087158476	2.17674723566069	0.0320124230964538	0.142643664423395	-3.87446
HIF3A	0.304773277900447	5.37001744581167	2.17631718138207	0.0320455410384232	0.142643664423395	-3.87531
RCC1	0.204443596064417	5.04639943430744	2.17626256535832	0.0320497490845967	0.142643664423395	-3.87542
PAX7	-0.223796	3.3471712931152	-2.17618	0.0320559839851364	0.142643664423395	-3.87558
CA4	0.241891348753708	5.47033122597946	2.17616377614038	0.032057361802006	0.142643664423395	-3.87561
CAPG	0.210081303156671	6.48760185445154	2.17540401779128	0.0321159615787247	0.14277286884957	-3.87712
ENTPD2	0.261482746790083	4.30491907514179	2.17514728208833	0.0321357845480129	0.14277286884957	-3.87763
SIGMAR1	-0.123983	6.22991054185943	-2.17509	0.0321399654738901	0.14277286884957	-3.87774
SFTPA1	0.191703180773835	3.2220493070757	2.17437654489723	0.0321953583987391	0.142939525683686	-3.87916
RPS6KA6	-0.201232	3.90040271389857	-2.1741	0.0322166327560311	0.142954603505674	-3.8797
TULP4	0.138627107954221	8.07410611700648	2.17384090606507	0.0322368170209224	0.142964830227008	-3.88022
ERBB3	0.197077686306477	7.05602962174497	2.17308044363846	0.0322957568993583	0.143146824926424	-3.88172
TOLLIP	-0.291623	5.73450093425988	-2.17253	0.0323381021081178	0.143240395515363	-3.88281
NFATC1	0.259749423002908	6.23493757191483	2.17234694714725	0.032352695635411	0.143240395515363	-3.88318
NEU1	-0.240807	6.07060613618663	-2.17146	0.0324216320791198	0.143390732156752	-3.88493
TWSG1	0.327659586368593	4.19807342680124	2.1714490298242	0.0324225167257888	0.143390732156752	-3.88496
MARS	-0.135908	7.65701226463486	-2.17106	0.0324527542371972	0.143445120442581	-3.88572
FANCC	0.177808756939877	5.83839668457408	2.17048494230368	0.0324976291153745	0.143445484455861	-3.88686
ARHGEF1	0.159265075732871	6.17641151129084	2.17046455200359	0.0324992193647113	0.143445484455861	-3.8869
NR2C2	-0.213869	4.88082083436578	-2.17037	0.0325066555570311	0.143445484455861	-3.88709
COL9A2	0.194105331898148	7.26309692548502	2.16952643374125	0.0325724569356454	0.143600785492929	-3.88876
DHRS3	0.193485305035236	7.07564262737547	2.1694584872779	0.0325777669940186	0.143600785492929	-3.88889
NCOR2	0.121003406439526	8.71835866952474	2.16667795153988	0.0327957147489002	0.144481837538406	-3.89439
IPO4	-0.118741	5.96641354116559	-2.16564	0.0328771313445421	0.144630447764284	-3.89643
IPO8	0.193831120206828	5.24565548388667	2.16558342692128	0.0328818545904685	0.144630447764284	-3.89655
KCMF1	-0.113352	7.74954272266692	-2.16556	0.0328837111099884	0.144630447764284	-3.8966
CKB	-0.135462	9.67709426132953	-2.1627	0.0331099364724823	0.145545383196244	-3.90225
AP2S1	-0.257993	7.3302155778484	-2.16079	0.0332611638301566	0.146129816475787	-3.906
DICER1	0.255729885235881	8.09888610134281	2.15959123250842	0.0333569409169456	0.146371786360282	-3.90837
SELPLG	0.22775565035093	6.37846886933137	2.15931814907266	0.0333787335703655	0.146371786360282	-3.90891
UBTF	0.196490323887294	5.50335538334806	2.15891394651175	0.0334110125326395	0.146371786360282	-3.9097
LAT	0.20851875165614	5.73202761233998	2.15886790873998	0.0334146907552944	0.146371786360282	-3.90979
RPL35	0.0965241119871134	10.1355765799671	2.1585105925428	0.0334432507732996	0.146371786360282	-3.9105
HDGFRP3	-0.148714	7.47600120346516	-2.15845	0.0334483190091425	0.146371786360282	-3.91062
GZMB	0.26543568482525	4.14939297973456	2.15830119720365	0.0334599974458239	0.146371786360282	-3.91091
MRPL46	-0.150486	6.9119684098857	-2.15827	0.0334626845255872	0.146371786360282	-3.91097
ELAC2	-0.233603	6.87828411613049	-2.15779	0.0335006881154549	0.146395606847139	-3.91191
CTF1	0.24893205075245	4.89134136466984	2.1576622571725	0.0335111425919156	0.146395606847139	-3.91217
HTATIP2	0.150345543051889	6.71484289035348	2.15751	0.0335230560451615	0.146395606847139	-3.91246
S100A10	0.253188107108462	7.75910368129334	2.15609941886426	0.0336365293476847	0.146810965427995	-3.91524
RBM3	-0.390853	5.75244590035031	-2.15554	0.0336814624558334	0.146926881504007	-3.91634
KDELR2	0.115591540089222	7.36114900426364	2.15472595879518	0.033747058641599	0.147132759486492	-3.91794
CD5	0.229550577519062	4.44319389548065	2.15395616017898	0.0338091461363769	0.147323123981727	-3.91945
ATP6V0A1	-0.17064	9.27713029707101	-2.15348	0.0338478159081634	0.147411294118559	-3.9204
PRSS3	-0.19925	5.14774406343659	-2.15305	0.0338826108098165	0.147482501924493	-3.92124
ZBTB22	-0.172991	5.42520526730314	-2.15225	0.0339473068874067	0.147683713749567	-3.92281
STAR	-0.316765	4.84354630916482	-2.15181	0.0339824424590002	0.147694635112427	-3.92366
AKR1C4	0.28817501111146	2.61560541394326	2.15176076409413	0.0339867594555859	0.147694635112427	-3.92377
BRPF1	0.169159935176792	5.13625169503683	2.15114933336184	0.034036369877182	0.147829882421482	-3.92497
LPXN	0.160264003962904	6.13762866637449	2.14999434416628	0.0341302553234543	0.14815717783189	-3.92723
ITGB2	0.247063804162606	6.70959	2.14862517723433	0.034241841857896	0.148560915624382	-3.92992
TRAM1	0.179636442312278	7.91704096320083	2.14594680496386	0.0344610443030383	0.149430862389964	-3.93517
H2AFY2	0.209980363939033	5.30068119850307	2.14512842249212	0.034528264591205	0.149641194401775	-3.93677
SDS	-0.26792	6.47720723352272	-2.14362	0.0346520603259092	0.150051800488027	-3.93971
RAPGEFL1	-0.192111	3.92221747219259	-2.14352	0.034660539707527	0.150051800488027	-3.93991
SIRT7	0.109785216420042	6.08685232633952	2.14200938378497	0.0347855006427405	0.150511289577572	-3.94287
NIT2	-0.206417	6.81303264918522	-2.14178	0.0348046009602535	0.15051248744088	-3.94332
TRMT11	-0.17033	5.96816041447283	-2.13968	0.0349788007312976	0.151063627630013	-3.94743
PTPRG	0.268862575536724	5.10116520700535	2.13959657791325	0.0349856307850046	0.151063627630013	-3.94759
YKT6	-0.29803	6.12479795415065	-2.13956	0.0349887241584271	0.151063627630013	-3.94766
CPM	0.235038635619856	5.51480636713519	2.13858991280343	0.0350694234400226	0.151330334498878	-3.94955
SDPR	0.266974884253964	5.04288456316715	2.13787330122142	0.0351291786701547	0.151480006989517	-3.95095
STMN1	-0.154196	8.04513649233303	-2.13754	0.0351569273802967	0.151480006989517	-3.9516
MRPS30	-0.282868	5.15372178199276	-2.13749	0.0351609420926144	0.151480006989517	-3.95169
CXCR4	0.314882787858763	6.31098228919841	2.13442302039529	0.0354181207733402	0.152469068936732	-3.95768
TLE3	0.195495413894559	5.27043664981963	2.13429768509202	0.0354286555883501	0.152469068936732	-3.95792
DRG2	-0.189658	5.64150598348455	-2.13368	0.0354807307626902	0.152611039902351	-3.95913
B3GAT3	-0.187181	5.77222907991148	-2.1315	0.035664623179476	0.153319530614565	-3.96338
NUBP2	-0.164815	6.33200790331509	-2.13107	0.0357008173639349	0.153392657518551	-3.96421
ATF4	0.130106845766655	9.67269540323494	2.13055519166163	0.0357444776347722	0.153497767544382	-3.96521
HPSE	0.256413486871422	3.56587743038199	2.12947154217657	0.035836379094461	0.153714061817475	-3.96732
DIAPH1	-0.193898	6.61764874500243	-2.12944	0.0358389286508218	0.153714061817475	-3.96738
RPN2	-0.205573	7.16117364547606	-2.12928	0.0358525169196588	0.153714061817475	-3.96769
MIA	0.31286569959294	4.19551506199404	2.12797537691854	0.0359636013728242	0.154107693771223	-3.97023
CLN8	0.232321242615209	5.96079341828029	2.12753096850085	0.0360014657096377	0.154187316451132	-3.97109
PAX6	0.2745795783697	5.67410587754377	2.12668668675162	0.0360734950558136	0.154413097680024	-3.97273
RAB1A	-0.163274	8.75787055710286	-2.12596	0.0361353245543814	0.154588638285891	-3.97414
TCERG1	-0.159749	6.2171555378402	-2.12575	0.0361531707847193	0.154588638285891	-3.97454
TYK2	0.164353382016703	6.74671957797585	2.12484088769628	0.0362314031032618	0.154771248039324	-3.97632
CLCN3	-0.139378	8.16806565016666	-2.12472	0.0362420359602824	0.154771248039324	-3.97656
IQGAP2	0.232373595316786	3.88911142473837	2.12457795742595	0.0362539454199167	0.154771248039324	-3.97683
ZFAND5	-0.151303	9.19979065453261	-2.12405	0.0362995093509608	0.154883071915839	-3.97786
TIMM44	-0.168811	5.70459285989382	-2.12376	0.0363238247986977	0.154904161648206	-3.97841
CLEC10A	-0.236597	4.17268594316827	-2.12336	0.0363585214285342	0.154969476195394	-3.97919
NDC80	0.273385127144117	2.34303979486871	2.12123	0.0365420402615889	0.15566870214793	-3.98332
NDUFC1	-0.155655	8.93596586234478	-2.12081	0.0365787481580503	0.155742103446097	-3.98414
BAG1	-0.128323	8.17125286881653	-2.12024	0.0366279732239758	0.155792942390392	-3.98525
NSDHL	-0.21404	4.94366226443311	-2.12013	0.0366367377588537	0.155792942390392	-3.98544
SEC61B	0.107014602609821	8.30358309861307	2.11999130712023	0.0366491401496158	0.155792942390392	-3.98572
ETNK1	-0.258199	5.33787043941333	-2.11927	0.036711821931516	0.155956491474107	-3.98712
TNFAIP8	0.223298041530016	4.49686891208806	2.11909706704217	0.0367266224919639	0.155956491474107	-3.98745
ZNF639	0.259687083026885	4.83201456587372	2.11860754453047	0.0367690976873808	0.15605398360313	-3.9884
MLLT3	-0.169654	5.3346515009755	-2.11832	0.0367943212769473	0.156078192536059	-3.98896
UTY	-0.261857	3.94533908372091	-2.118	0.0368219886570438	0.156112736639301	-3.98958
HLA-DQB1	0.321376745388889	7.44798601257986	2.11777257687114	0.0368416447881737	0.156113297152219	-3.99002
PEX14	-0.172185	6.88263936741913	-2.11715	0.0368955261202971	0.156205040375325	-3.99122
S100A13	0.143884277866121	9.36261626758341	2.11707480633252	0.0369023663417945	0.156205040375325	-3.99137
F8A1	-0.154776	7.34849339220049	-2.1166	0.0369438559255899	0.156297921683078	-3.99229
CLIC3	0.214780357693474	2.8063991134795	2.11632986974789	0.0369672879497379	0.156314349257591	-3.99281
SAP18	-0.155257	8.82671236403037	-2.11608	0.0369887139376783	0.156322281525198	-3.99328
NDUFC2	-0.123519	8.96989591709105	-2.11511	0.0370741843817198	0.15654528459018	-3.99517
TPM2	0.301938853584232	6.22742411653546	2.11503197268687	0.0370806364449476	0.15654528459018	-3.99532
TUB	-0.312875	7.03532403767754	-2.11423	0.0371505672138342	0.156757749573519	-3.99686
CRIP2	0.234281212871613	6.23465165561824	2.11368674454956	0.0371984356679549	0.156876947046924	-3.99792
INS	-0.177673	3.19160668602933	-2.11282	0.0372747718773592	0.157116012615374	-3.9996
FH	-0.251231	6.2336916429114	-2.11206	0.0373417379465355	0.157238963553663	-4.00107
TFPI	0.31259469325685	4.24317573028853	2.11193454707185	0.0373523577729872	0.157238963553663	-4.0013
CAPNS1	-0.255118	8.19491413957121	-2.1116	0.0373821977301076	0.157238963553663	-4.00196
ZWINT	-0.223137	5.50574418697784	-2.11159	0.0373826000144464	0.157238963553663	-4.00196
TLR4	0.231400756702643	5.72173045881318	2.11122116773995	0.0374151823098146	0.157293269058506	-4.00268
ITGAE	-0.14872	7.51974217955583	-2.11056	0.0374735106008676	0.157455696670803	-4.00395
ZNF202	0.128540423366863	5.17394147128968	2.10960733932019	0.0375576431429194	0.157652286547751	-4.00579
CHD1	0.168646211399565	5.33776548119182	2.10958373151448	0.037559730599483	0.157652286547751	-4.00584
SGK1	0.229203092615817	8.59139525170543	2.1090232250792	0.0376093213411219	0.1577776146084	-4.00692
CKLF	0.14489450288237	6.17991516973728	2.10675653336418	0.0378104443685807	0.158538182050955	-4.01129
TBK1	-0.138838	6.86066784481211	-2.10581	0.0378948077275883	0.158768490319668	-4.01311
HPN	0.181273380771361	5.45823313392439	2.10569353703241	0.0379050835443029	0.158768490319668	-4.01333
NUP155	-0.240913	4.14922873584361	-2.10538	0.0379331186028289	0.158802731072366	-4.01394
VCP	-0.18046	7.90590090272018	-2.10433	0.0380263977494784	0.159028336785057	-4.01595
TNS3	0.244135520240301	8.38662276912496	2.1043299307042	0.038026785884571	0.159028336785057	-4.01596
RBMS2	0.235083657363065	4.8043243719954	2.1034249850146	0.0381077388620507	0.159242955687621	-4.0177
SSBP1	-0.167834	7.21917785959164	-2.10331	0.0381179361163216	0.159242955687621	-4.01792
NOL3	-0.184997	7.06549337385214	-2.10187	0.0382472045229022	0.159699554759857	-4.02069
RNFT1	0.299140051582681	4.3217772358392	2.10079588592362	0.0383437732007888	0.160019212167801	-4.02275
MAF	0.22968569231392	6.57868975890548	2.10056870141401	0.0383642284386442	0.160021059256859	-4.02319
RBPJ	0.183523034538421	8.26818858876646	2.1002117656427	0.0383963852563097	0.160032710400984	-4.02387
SLC25A14	-0.23238	6.75729938558725	-2.10009	0.0384070499324022	0.160032710400984	-4.0241
CAPRIN1	0.163039715164746	6.99521758987313	2.09933384159747	0.0384755776603107	0.160234749464502	-4.02556
TNFRSF11B	0.254923571085913	3.51359703207966	2.09892993384869	0.0385120591707194	0.160303188510709	-4.02633
YES1	0.206134844244179	6.51132484596884	2.09809323543784	0.0385877259743693	0.16053457694644	-4.02794
TBXA2R	0.172174325557239	5.80050017985177	2.09640893071544	0.0387404354069561	0.161086074630276	-4.03117
PLA1A	0.480086486909244	6.03111474162085	2.09507686699456	0.0388615777047336	0.161473601343543	-4.03373
COX7B	-0.134474	8.68116131425484	-2.09494	0.0388740223344574	0.161473601343543	-4.03399
TUBD1	0.179627673170262	4.94156655779856	2.09398075257749	0.0389615070860497	0.161752965036373	-4.03583
ICT1	-0.152553	6.83597028921085	-2.09322	0.0390312666247347	0.16195848880715	-4.03729
IL11RA	0.146618714242406	6.08405926352247	2.09283622802718	0.0390660864727128	0.161977744155873	-4.03802
RGS9	0.23816646088106	4.86708372967437	2.09272326137733	0.0390764217704701	0.161977744155873	-4.03823
PZP	0.244440252595678	4.8861472075661	2.09219291657368	0.0391249744643843	0.162094971926019	-4.03925
VAMP7	-0.179334	7.41180602908375	-2.09137	0.0392006899421007	0.162194097904972	-4.04083
STMN3	-0.223395	6.41733672081926	-2.09133	0.0392037125492249	0.162194097904972	-4.04089
MAFB	0.367845390185323	6.26717715426882	2.09126822559322	0.0392097537831804	0.162194097904972	-4.04102
EIF5A2	-0.259629	5.00047994878534	-2.08991	0.0393342192502895	0.16262482788279	-4.04361
PRKD1	0.156171121716508	5.86015235951345	2.08951237270978	0.0393711736006796	0.162693490496658	-4.04438
DUSP1	0.286259621055811	8.32378035377345	2.08907756553655	0.0394112349207067	0.162774914476225	-4.04521
EYA4	-0.282527	4.61315981006078	-2.08825	0.0394879492092964	0.163007559048804	-4.0468
MPG	-0.174493	6.24494492539378	-2.08768	0.0395402295132372	0.163071	-4.04788
MMP13	0.150243466079031	2.75776916256759	2.08751460087665	0.0395555304619001	0.163071	-4.04819
PGRMC1	-0.220829	8.33734740867404	-2.08716	0.0395881091149407	0.163071	-4.04887
EIF4EBP2	0.162028769399637	7.15607270628369	2.0870754872206	0.0395961520724956	0.163071	-4.04903
FCGR3B	0.296407250060816	5.06224633846237	2.0869768018084	0.0396052862310064	0.163071	-4.04922
ERCC3	-0.153258	6.21367045316804	-2.0862	0.0396771696219218	0.163282886411161	-4.0507
PRICKLE3	-0.212971	3.63655173621187	-2.08535	0.0397558978251269	0.163522715539977	-4.05232
AASDHPPT	-0.16337	8.02512460780398	-2.08259	0.0400132965057468	0.164455809545366	-4.05759
ANXA13	0.302194560311027	4.49253830752226	2.08233865158169	0.0400366401970407	0.164455809545366	-4.05807
FEZ1	0.116300097742835	10.6094361530043	2.08225502200048	0.0400444548755413	0.164455809545366	-4.05823
STX10	0.157865914052737	6.68933068194265	2.08201669932539	0.0400667318998583	0.164462827654654	-4.05868
GLT8D1	-0.404615	6.72231821092793	-2.08115	0.0401479247343122	0.164711547550313	-4.06034
SMARCD1	0.208781986511112	6.29249044503128	2.07936887382918	0.0403149547144828	0.165206933655042	-4.06373
CCT7	-0.192647	8.04396158501137	-2.07926	0.0403249476762338	0.165206933655042	-4.06393
B4GALT5	-0.22908	7.09273283289994	-2.0792	0.0403306571404004	0.165206933655042	-4.06404
VPS33A	-0.270603	5.36751536489042	-2.0788	0.0403684950981134	0.165277258988487	-4.06481
CLIC4	0.208760621200465	8.54129641655887	2.0783896307616	0.0404070897876248	0.165350608977404	-4.06559
PCBP2	0.15683349615454	7.83442073845994	2.07752250204144	0.040488827621902	0.165527200286339	-4.06724
CPB1	-0.278866	4.31328995074059	-2.07749	0.0404916462931564	0.165527200286339	-4.0673
MEIS1	0.187188389464889	6.24081390183151	2.07630774939848	0.040603572903968	0.165899933030214	-4.06955
RABEP1	0.203868141047044	6.95214811780373	2.07604478761913	0.0406284490641933	0.165916791990444	-4.07005
DPM2	-0.184306	6.12754205821042	-2.07577	0.0406541410313681	0.165936963597151	-4.07056
SLC38A1	-0.267279	7.58597806642658	-2.07528	0.0407004488549151	0.166041218899949	-4.07149
CD3D	0.249820062063821	4.33463180582844	2.07331680150386	0.0408872916598284	0.166718400873018	-4.07523
FRS2	0.245051130837671	3.80029688013558	2.07243014206814	0.0409717267489177	0.166977536740237	-4.07691
SNAP29	-0.24753	5.27304275668459	-2.07218	0.040995721310353	0.166990212734377	-4.07739
PFDN2	-0.122325	8.86215616591381	-2.07196	0.0410166463622026	0.166990378977684	-4.07781
RPS6KA5	0.16633038004609	6.82295350211909	2.07156449029292	0.0410543060905006	0.167058641984551	-4.07856
LRP8	-0.194488	6.1827085455081	-2.0711	0.0410984765476901	0.167090437388602	-4.07943
TLR8	0.133043285110716	2.76120628535405	2.07092878487659	0.0411150407750598	0.167090437388602	-4.07976
APOBEC3G	0.225361358015472	4.6388213598965	2.07082660657674	0.0411248100025975	0.167090437388602	-4.07996
GLG1	0.128896403853352	8.13329512892493	2.07055928965358	0.0411503775214103	0.1671094051098	-4.08046
GABRR1	0.147889731914444	3.57586403763861	2.07012509004492	0.0411919356891728	0.167193257751587	-4.08129
RWDD2B	-0.284337	5.93519009730178	-2.06946	0.0412553275716665	0.167319668479861	-4.08254
KLHL12	-0.195991	6.20688763959111	-2.06936	0.0412649307456585	0.167319668479861	-4.08273
CCNF	-0.219896	4.28329934257904	-2.0691	0.0412906650156759	0.167339157356991	-4.08324
AP1S2	0.192782060618532	6.81807076248083	2.06867760130307	0.0413307389523122	0.167416711581909	-4.08403
NCAN	-0.225855	7.30938665859861	-2.06792	0.0414039073055558	0.16758840576348	-4.08547
ELAVL4	-0.365276	6.78203930311262	-2.0678	0.0414150437454522	0.16758840576348	-4.08569
CCL22	0.136747006017282	3.64979222076235	2.06746577331897	0.0414472534744243	0.167633909348253	-4.08632
CSRNP2	-0.142959	6.55808750526304	-2.067	0.0414920872306433	0.167730399138637	-4.0872
KCNF1	0.256298094637985	4.02696291447804	2.06612341348107	0.0415766481486741	0.167967034371223	-4.08886
SLC5A7	-0.250401	3.2418817331922	-2.06596	0.0415926373255404	0.167967034371223	-4.08918
CDS1	-0.26678	5.67438449486341	-2.06448	0.041735156535503	0.168410143078623	-4.09197
SCP2	-0.172245	7.62698719215905	-2.06395	0.0417866899377168	0.168410143078623	-4.09297
PAK1	-0.308072	3.9877563687165	-2.06394	0.0417880120622647	0.168410143078623	-4.093
DSG2	-0.18904	3.2408429560656	-2.0639	0.0417920766106934	0.168410143078623	-4.09308
MAPK12	-0.259568	5.19508697320042	-2.06374	0.0418076705866766	0.168410143078623	-4.09338
NPL	0.266443416071414	5.61740021490001	2.06300141003968	0.0418789334415259	0.168600086138854	-4.09477
CACNB4	-0.310034	4.92493161289681	-2.06282	0.0418969948921839	0.168600086138854	-4.09512
TUBA1A	-0.217382	10.7082730650929	-2.06222	0.0419552007226388	0.168680384429208	-4.09625
ARL4A	0.237565501686188	5.17089203459549	2.0621762889692	0.0419591401487861	0.168680384429208	-4.09633
TSPAN6	-0.173047	6.54216818360574	-2.06148	0.042026713120524	0.168867134729502	-4.09764
FEM1B	-0.203524	5.40977012026974	-2.06114	0.0420596355246521	0.168914538249683	-4.09828
COL1A2	0.2110839496318	6.10192790321156	2.05982804530132	0.0421881267367213	0.16934551274439	-4.10076
PCSK1N	-0.224541	8.46860513400412	-2.05864	0.0423041198271942	0.169725911760283	-4.103
SLC15A3	0.272836914539291	5.63754371651177	2.05816266170633	0.0423511752899135	0.169810085798001	-4.1039
CRYBA4	0.15324301507738	2.86053143321625	2.05799547054989	0.0423675739328429	0.169810085798001	-4.10422
GAA	0.120955890163147	7.41264796622424	2.0568640642741	0.0424786893595696	0.17017014034024	-4.10635
KCNIP1	-0.21678	5.13500360901045	-2.05639	0.0425257232198106	0.170273251309767	-4.10725
HSPA1A	0.404044970229354	9.69042522104421	2.05393982273902	0.0427670398814595	0.1711537792253	-4.11186
KLF10	0.280985902742822	4.89808259192841	2.05304596148336	0.0428555156788851	0.171381828875968	-4.11354
[truncated: 5,997 more rows]
